# Supplementary material for: Secondary Structural Model of Human MALAT1 Reveals Multiple Structure–Function Relationships
Source: Int J Mol Sci. 2019 Nov 9;20(22):5610. doi: 10.3390/ijms20225610 (PMC6888369; doi:10.3390/ijms20225610)
Supplement: Supplementary file 1 [file ijms-20-05610-s001.zip]

Archive with 17 entries (17 files):
- File S1.txt
- File S10.txt
- File S11.txt
- File S12.txt
- File S13.txt
- File S14.txt
- File S2.txt
- File S3.txt
- File S4.txt
- File S5.txt
- File S6.txt
- File S7.txt
- File S8.txt
- File S9.txt
- ijms-637661-supplementary_figures.docx
- Table S1.xlsx
- Table S2.xlsx
