# Supplementary material for: Secondary Structural Model of Human MALAT1 Reveals Multiple Structure–Function Relationships
Source: Int J Mol Sci. 2019 Nov 9;20(22):5610. doi: 10.3390/ijms20225610 (PMC6888369; doi:10.3390/ijms20225610)
Supplement: Supplementary file 1 [file ijms-20-05610-s001.zip › File S1.txt]

>human
GTAAAGGACTGGGGCCCCGCAACTGGCCTCTCCTGCCCTCTTAAGCGCAG
CGCCATTTTAGCAACGCAGAAGCCCGGCGCCGGGAAGCCTCAGCTCGCCT
GAAGGCAGGTCCCCTCTGACGCCTCCGGGAGCCCAGGTTTCCCAGAGTCC
TTGGGACGCAGCGACGAGTTGTGCTGCTATCTTAGCTGTCCTTATAGGCT
GGCCATTCCAGGTGGTGGTATTTAGATAAAACCACTCAAACTCTGCAGTT
TGGTCTTGGGGTTTGGAGGAAAGCTTTTATTTTTCTTCCTGCTCCGGTTC
AGAAGGTCTGAAGCTCATACCTAACCAGGCATAACACAGAATCTGCAAAA
CAAAAACCCCTAAAAAAGCAGACCCAGAGCAGTGTAAACACTTCTGGGTG
TGTCCCTGACTGGCTGCCCAAGGTCTCTGTGTCTTCGGAGACAAAGCCAT
TCGCTTAGTTGGTCTACTTTAAAAGGCCACTTGAACTCGCTTTCCATGGC
GATTTGCCTTGTGAGCACTTTCAGGAGAGCCTGGAAGCTGAAAAACGGTA
GAAAAATTTCCGTGCGGGCCGTGGGGGGCTGGCGGCAACTGGGGGGCCGC
AGATCAGAGTGGGCCACTGGCAGCCAACGGCCCCCGGGGCTCAGGCGGGG
AGCAGCTCTGTGGTGTGGGATTGAGGCGTTTTCCAAGAGTGGGTTTTCAC
GTTTCTAAGATTTCCCAAGCAGACAGCCCGTGCTGCTCCGATTTCTCGAA
CAAAAAAGCAAAACGTGTGGCTGTCTTGGGAGCAAGTCGCAGGACTGCAA
GCAGTTGGGGGAGAAAGTCCGCCATTTTGCCACTTCTCAACCGTCCCTGC
AAGGCTGGGGCTCAGTTGCGTAATGGAAAGTAAAGCCCTGAACTATCACA
CTTTAATCTTCCTTCAAAAGGTGGTAAACTATACCTACTGTCCCTCAAGA
GAACACAAGAAGTGCTTTAAGAGGTATTTTAAAAGTTCCGGGGGTTTTGT
GAGGTGTTTGATGACCCGTTTAAAATATGATTTCCATGTTTCTTTTGTCT
AAAGTTTGCAGCTCAAATCTTTCCACACGCTAGTAATTTAAGTATTTCTG
CATGTGTAGTTTGCATTCAAGTTCCATAAGCTGTTAAGAAAAATCTAGAA
AAGTAAAACTAGAACCTATTTTTAACCGAAGAACTACTTTTTGCCTCCCT
CACAAAGGCGGCGGAAGGTGATCGAATTCCGGTGATGCGAGTTGTTCTCC
GTCTATAAATACGCCTCGCCCGAGCTGTGCGGTAGGCATTGAGGCAGCCA
GCGCAGGGGCTTCTGCTGAGGGGGCAGGCGGAGCTTGAGGAAACCGCAGA
TAAGTTTTTTTCTCTTTGAAAGATAGAGATTAATACAACTACTTAAAAAA
TATAGTCAATAGGTTACTAAGATATTGCTTAGCGTTAAGTTTTTAACGTA
ATTTTAATAGCTTAAGATTTTAAGAGAAAATATGAAGACTTAGAAGAGTA
GCATGAGGAAGGAAAAGATAAAAGGTTTCTAAAACATGACGGAGGTTGAG
ATGAAGCTTCTTCATGGAGTAAAAAATGTATTTAAAAGAAAATTGAGAGA
AAGGACTACAGAGCCCCGAATTAATACCAATAGAAGGGCAATGCTTTTAG
ATTAAAATGAAGGTGACTTAAACAGCTTAAAGTTTAGTTTAAAAGTTGTA
GGTGATTAAAATAATTTGAAGGCGATCTTTTAAAAAGAGATTAAACCGAA
GGTGATTAAAAGACCTTGAAATCCATGACGCAGGGAGAATTGCGTCATTT
AAAGCCTAGTTAACGCATTTACTAAACGCAGACGAAAATGGAAAGATTAA
TTGGGAGTGGTAGGATGAAACAATTTGGAGAAGATAGAAGTTTGAAGTGG
AAAACTGGAAGACAGAAGTACGGGAAGGCGAAGAAAAGAATAGAGAAGAT
AGGGAAATTAGAAGATAAAAACATACTTTTAGAAGAAAAAAGATAAATTT
AAACCTGAAAAGTAGGAAGCAGAAGAAAAAAGACAAGCTAGGAAACAAAA
AGCTAAGGGCAAAATGTACAAACTTAGAAGAAAATTGGAAGATAGAAACA
AGATAGAAAATGAAAATATTGTCAAGAGTTTCAGATAGAAAATGAAAAAC
AAGCTAAGACAAGTATTGGAGAAGTATAGAAGATAGAAAAATATAAAGCC
AAAAATTGGATAAAATAGCACTGAAAAAATGAGGAAATTATTGGTAACCA
ATTTATTTTAAAAGCCCATCAATTTAATTTCTGGTGGTGCAGAAGTTAGA
AGGTAAAGCTTGAGAAGATGAGGGTGTTTACGTAGACCAGAACCAATTTA
GAAGAATACTTGAAGCTAGAAGGGGAAGTTGGTTAAAAATCACATCAAAA
AGCTACTAAAAGGACTGGTGTAATTTAAAAAAAACTAAGGCAGAAGGCTT
TTGGAAGAGTTAGAAGAATTTGGAAGGCCTTAAATATAGTAGCTTAGTTT
GAAAAATGTGAAGGACTTTCGTAACGGAAGTAATTCAAGATCAAGAGTAA
TTACCAACTTAATGTTTTTGCATTGGACTTTGAGTTAAGATTATTTTTTA
AATCCTGAGGACTAGCATTAATTGACAGCTGACCCAGGTGCTACACAGAA
GTGGATTCAGTGAATCTAGGAAGACAGCAGCAGACAGGATTCCAGGAACC
AGTGTTTGATGAAGCTAGGACTGAGGAGCAAGCGAGCAAGCAGCAGTTCG
TGGTGAAGATAGGAAAAGAGTCCAGGAGCCAGTGCGATTTGGTGAAGGAA
GCTAGGAAGAAGGAAGGAGCGCTAACGATTTGGTGGTGAAGCTAGGAAAA
AGGATTCCAGGAAGGAGCGAGTGCAATTTGGTGATGAAGGTAGCAGGCGG
CTTGGCTTGGCAACCACACGGAGGAGGCGAGCAGGCGTTGTGCGTAGAGG
ATCCTAGACCAGCATGCCAGTGTGCCAAGGCCACAGGGAAAGCGAGTGGT
TGGTAAAAATCCGTGAGGTCGGCAATATGTTGTTTTTCTGGAACTTACTT
ATGGTAACCTTTTATTTATTTTCTAATATAATGGGGGAGTTTCGTACTGA
GGTGTAAAGGGATTTATATGGGGACGTAGGCCGATTTCCGGGTGTTGTAG
GTTTCTCTTTTTCAGGCTTATACTCATGAATCTTGTCTGAAGCTTTTGAG
GGCAGACTGCCAAGTCCTGGAGAAATAGTAGATGGCAAGTTTGTGGGTTT
TTTTTTTTTACACGAATTTGAGGAAAACCAAATGAATTTGATAGCCAAAT
TGAGACAATTTCAGCAAATCTGTAAGCAGTTTGTATGTTTAGTTGGGGTA
ATGAAGTATTTCAGTTTTGTGAATAGATGACCTGTTTTTACTTCCTCACC
CTGAATTCGTTTTGTAAATGTAGAGTTTGGATGTGTAACTGAGGCGGGGG
GGAGTTTTCAGTATTTTTTTTTGTGGGGGTGGGGGCAAAATATGTTTTCA
GTTCTTTTTCCCTTAGGTCTGTCTAGAATCCTAAAGGCAAATGACTCAAG
GTGTAACAGAAAACAAGAAAATCCAATATCAGGATAATCAGACCACCACA
GGTTTACAGTTTATAGAAACTAGAGCAGTTCTCACGTTGAGGTCTGTGGA
AGAGATGTCCATTGGAGAAATGGCTGGTAGTTACTCTTTTTTCCCCCCAC
CCCCTTAATCAGACTTTAAAAGTGCTTAACCCCTTAAACTTGTTATTTTT
TACTTGAAGCATTTTGGGATGGTCTTAACAGGGAAGAGAGAGGGTGGGGG
AGAAAATGTTTTTTTCTAAGATTTTCCACAGATGCTATAGTACTATTGAC
AAACTGGGTTAGAGAAGGAGTGTACCGCTGTGCTGTTGGCACGAACACCT
TCAGGGACTGGAGCTGCTTTTATCCTTGGAAGAGTATTCCCAGTTGAAGC
TGAAAAGTACAGCACAGTGCAGCTTTGGTTCATATTCAGTCATCTCAGGA
GAACTTCAGAAGAGCTTGAGTAGGCCAAATGTTGAAGTTAAGTTTTCCAA
TAATGTGACTTCTTAAAAGTTTTATTAAAGGGGAGGGGCAAATATTGGCA
ATTAGTTGGCAGTGGCCTGTTACGGTTGGGATTGGTGGGGTGGGTTTAGG
TAATTGTTTAGTTTATGATTGCAGATAAACTCATGCCAGAGAACTTAAAG
TCTTAGAATGGAAAAAGTAAAGAAATATCAACTTCCAAGTTGGCAAGTAA
CTCCCAATGATTTAGTTTTTTTCCCCCCAGTTTGAATTGGGAAGCTGGGG
GAAGTTAAATATGAGCCACTGGGTGTACCAGTGCATTAATTTGGGCAAGG
AAAGTGTCATAATTTGATACTGTATCTGTTTTCCTTCAAAGTATAGAGCT
TTTGGGGAAGGAAAGTATTGAACTGGGGGTTGGTCTGGCCTACTGGGCTG
ACATTAACTACAATTATGGGAAATGCAAAAGTTGTTTGGATATGGTAGTG
TGTGGTTCTCTTTTGGAATTTTTTTCAGGTGATTTAATAATAATTTAAAA
CTACTATAGAAACTGCAGAGCAAAGGAAGTGGCTTAATGATCCTGAAGGG
ATTTCTTCTGATGGTAGCTTTTGTATTATCAAGTAAGATTCTATTTTCAG
TTGTGTGTAAGCAAGTTTTTTTTTAGTGTAGGAGAAATACTTTTCCATTG
TTTAACTGCAAAACAAGATGTTAAGGTATGCTTCAAAAATTTTGTAAATT
GTTTATTTTAAACTTATCTGTTTGTAAATTGTAACTGATTAAGAATTGTG
ATAGTTCAGCTTGAATGTCTCTTAGAGGGTGGGCTTTTGTTGATGAGGGA
GGGGAAACTTTTTTTTTTTCTATAGACTTTTTTCAGATAACATCTTCTGA
GTCATAACCAGCCTGGCAGTATGATGGCCTAGATGCAGAGAAAACAGCTC
CTTGGTGAATTGATAAGTAAAGGCAGAAAAGATTATATGTCATACCTCCA
TTGGGGAATAAGCATAACCCTGAGATTCTTACTACTGATGAGAACATTAT
CTGCATATGCCAAAAAATTTTAAGCAAATGAAAGCTACCAATTTAAAGTT
ACGGAATCTACCATTTTAAAGTTAATTGCTTGTCAAGCTATAACCACAAA
AATAATGAATTGATGAGAAATACAATGAAGAGGCAATGTCCATCTCAAAA
TACTGCTTTTACAAAAGCAGAATAAAAGCGAAAAGAAATGAAAATGTTAC
ACTACATTAATCCTGGAATAAAAGAAGCCGAAATAAATGAGAGATGAGTT
GGGATCAAGTGGATTGAGGAGGCTGTGCTGTGTGCCAATGTTTCGTTTGC
CTCAGACAGGTATCTCTTCGTTATCAGAAGAGTTGCTTCATTTCATCTGG
GAGCAGAAAACAGCAGGCAGCTGTTAACAGATAAGTTTAACTTGCATCTG
CAGTATTGCATGTTAGGGATAAGTGCTTATTTTTAAGAGCTGTGGAGTTC
TTAAATATCAACCATGGCACTTTCTCCTGACCCCTTCCCTAGGGGATTTC
AGGATTGAGAAATTTTTCCATCGAGCCTTTTTAAAATTGTAGGACTTGTT
CCTGTGGGCTTCAGTGATGGGATAGTACACTTCACTCAGAGGCATTTGCA
TCTTTAAATAATTTCTTAAAAGCCTCTAAAGTGATCAGTGCCTTGATGCC
AACTAAGGAAATTTGTTTAGCATTGAATCTCTGAAGGCTCTATGAAAGGA
ATAGCATGATGTGCTGTTAGAATCAGATGTTACTGCTAAAATTTACATGT
TGTGATGTAAATTGTGTAGAAAACCATTAAATCATTCAAAATAATAAACT
ATTTTTATTAGAGAATGTATACTTTTAGAAAGCTGTCTCCTTATTTAAAT
AAAATAGTGTTTGTCTGTAGTTCAGTGTTGGGGCAATCTTGGGGGGGATT
CTTCTCTAATCTTTCAGAAACTTTGTCTGCGAACACTCTTTAATGGACCA
GATCAGGATTTGAGCGGAAGAACGAATGTAACTTTAAGGCAGGAAAGACA
AATTTTATTCTTCATAAAGTGATGAGCATATAATAATTCCAGGCACATGG
CAATAGAGGCCCTCTAAATAAGGAATAAATAACCTCTTAGACAGGTGGGA
GATTATGATCAGAGTAAAAGGTAATTACACATTTTATTTCCAGAAAGTCA
GGGGTCTATAAATTGACAGTGATTAGAGTAATACTTTTTCACATTTCCAA
AGTTTGCATGTTAACTTTAAATGCTTACAATCTTAGAGTGGTAGGCAATG
TTTTACACTATTGACCTTATATAGGGAAGGGAGGGGGTGCCTGTGGGGTT
TTAAAGAATTTTCCTTTGCAGAGGCATTTCATCCTTCATGAAGCCATTCA
GGATTTTGAATTGCATATGAGTGCTTGGCTCTTCCTTCTGTTCTAGTGAG
TGTATGAGACCTTGCAGTGAGTTTATCAGCATACTCAAAATTTTTTTCCT
GGAATTTGGAGGGATGGGAGGAGGGGGTGGGGCTTACTTGTTGTAGCTTT
TTTTTTTTTTACAGACTTCACAGAGAATGCAGTTGTCTTGACTTCAGGTC
TGTCTGTTCTGTTGGCAAGTAAATGCAGTACTGTTCTGATCCCGCTGCTA
TTAGAATGCATTGTGAAACGACTGGAGTATGATTAAAAGTTGTGTTCCCC
AATGCTTGGAGTAGTGATTGTTGAAGGAAAAAATCCAGCTGAGTGATAAA
GGCTGAGTGTTGAGGAAATTTCTGCAGTTTTAAGCAGTCGTATTTGTGAT
TGAAGCTGAGTACATTTTGCTGGTGTATTTTTAGGTAAAATGCTTTTTGT
TCATTTCTGGTGGTGGGAGGGGACTGAAGCCTTTAGTCTTTTCCAGATGC
AACCTTAAAATCAGTGACAAGAAACATTCCAAACAAGCAACAGTCTTCAA
GAAATTAAACTGGCAAGTGGAAATGTTTAAACAGTTCAGTGATCTTTAGT
GCATTGTTTATGTGTGGGTTTCTCTCTCCCCTCCCTTGGTCTTAATTCTT
ACATGCAGGAACACTCAGCAGACACACGTATGCGAAGGGCCAGAGAAGCC
AGACCCAGTAAGAAAAAATAGCCTATTTACTTTAAATAAACCAAACATTC
CATTTTAAATGTGGGGATTGGGAACCACTAGTTCTTTCAGATGGTATTCT
TCAGACTATAGAAGGAGCTTCCAGTTGAATTCACCAGTGGACAAAATGAG
GAAAACAGGTGAACAAGCTTTTTCTGTATTTACATACAAAGTCAGATCAG
TTATGGGACAATAGTATTGAATAGATTTCAGCTTTATGCTGGAGTAACTG
GCATGTGAGCAAACTGTGTTGGCGTGGGGGTGGAGGGGTGAGGTGGGCGC
TAAGCCTTTTTTTAAGATTTTTCAGGTACCCCTCACTAAAGGCACCGAAG
GCTTAAAGTAGGACAACCATGGAGCCTTCCTGTGGCAGGAGAGACAACAA
AGCGCTATTATCCTAAGGTCAAGAGAAGTGTCAGCCTCACCTGATTTTTA
TTAGTAATGAGGACTTGCCTCAACTCCCTCTTTCTGGAGTGAAGCATCCG
AAGGAATGCTTGAAGTACCCCTGGGCTTCTCTTAACATTTAAGCAAGCTG
TTTTTATAGCAGCTCTTAATAATAAAGCCCAAATCTCAAGCGGTGCTTGA
AGGGGAGGGAAAGGGGGAAAGCGGGCAACCACTTTTCCCTAGCTTTTCCA
GAAGCCTGTTAAAAGCAAGGTCTCCCCACAAGCAACTTCTCTGCCACATC
GCCACCCCGTGCCTTTTGATCTAGCACAGACCCTTCACCCCTCACCTCGA
TGCAGCCAGTAGCTTGGATCCTTGTGGGCATGATCCATAATCGGTTTCAA
GGTAACGATGGTGTCGAGGTCTTTGGTGGGTTGAACTATGTTAGAAAAGG
CCATTAATTTGCCTGCAAATTGTTAACAGAAGGGTATTAAAACCACAGCT
AAGTAGCTCTATTATAATACTTATCCAGTGACTAAAACCAACTTAAACCA
GTAAGTGGAGAAATAACATGTTCAAGAACTGTAATGCTGGGTGGGAACAT
GTAACTTGTAGACTGGAGAAGATAGGCATTTGAGTGGCTGAGAGGGCTTT
TGGGTGGGAATGCAAAAATTCTCTGCTAAGACTTTTTCAGGTGAACATAA
CAGACTTGGCCAAGCTAGCATCTTAGCGGAAGCTGATCTCCAATGCTCTT
CAGTAGGGTCATGAAGGTTTTTCTTTTCCTGAGAAAACAACACGTATTGT
TTTCTCAGGTTTTGCTTTTTGGCCTTTTTCTAGCTTAAAAAAAAAAAAAG
CAAAAGATGCTGGTGGTTGGCACTCCTGGTTTCCAGGACGGGGTTCAAAT
CCCTGCGGCGTCTTTGCTTTGACTACTAATCTGTCTTCAGGACTCTTTCT
GTATTTCTCCTTTTCTCTGCAGGTGCTAGTTCTTGGAGTTTTGGGGAGGT
GGGAGGTAACAGCACAATATCTTTGAACTATATACATCCTTGATGTATAA
TTTGTCAGGAGCTTGACTTGATTGTATATTCATATTTACACGAGAACCTA
ATATAACTGCCTTGTCTTTTTCAGGTAATAGCCTGCAGCTGGTGTTTTGA
GAAGCCCTACTGCTGAAAACTTAACAATTTTGTGTAATAAAAATGGAGAA
GCTCTAAA
>bonobo
CGCGGCCTGCAGCCCGAGACTTCTGTAAAGGACTGGGGCCCCGCAACTGG
CCTCTCCTGCCTTCTTAAGCGCAGCGCCATTTTAGCAACGCGGAAGCCCG
GCGCCGGGAAGCCTCAGCTCGCCTGAAGGCAGGTCCCCTCTGCTGCCTCC
GGGAGCCCAGGTTTCCCAGAGTCCTTGGGACGCAGCGACGAGTTGTGCTG
TTATCTTAGCCGTCCTTATAGGCTGGCCATTCCAGGTGGTGGTATTTAGA
TAAAACCACTCAAACCCTGCAGTTTGGTCTTGGGGTTTGGAGGAAAGCTT
TTATTTTTCTTCCTGCTCCGGTTCAGAAGGTCTGAAGCTCAGACCTAACC
AGGCATGACACAGAATCTGCAAAACAAAAACCCCTAAAAAAGCAGACCCA
GAACAGTGTAAACACTTCAGGGTGTGTCCCTGACTGGCTGCCCAAGGTCC
CTGTGTCTTCGGAGATAAAGCCATTCGCTTAGTTGGTCTACTTTAAAAGG
CCACTTGAACTTGCTTTCCATGGCGATTTGCCTTGTGAGCACTTTCAGGA
GAGCCTGGAAGCTGAAAAACGGTAGAAAGATTTCCGTGCGGGCCGTGGGG
GGCTGGCGGCAACTGGGGGCCGCAGATCAGAGTGGGCCACTGGCAGCCAA
CGGACCCCGGGGCTCAGGCGGGGAGCAGCTCTGTGGTGTGGGATTGAGGC
GTTTTCCAAGAGTGGGTTTTCACGTTTCTAAGATTTCCCAAGCAGACAGC
CCGTGCTGCTCCGATTTCTCGAACAAAAAAGCAAAACGTGTGGCTGTCTT
TGGAGCAAGTCGCAGGACTGCAGGCAGTTGGGGGAGAAAGTCCGCCATTT
TGCCACTTCTCAACCGTCCCTGCAAGGCTGGGGCTCAGTTGGGTAATGGA
AAGTAAAGCCCTGAACTATCGCACCTTAATCTTCCTTCAAAAGGTGGTAA
ACTATACCTACTGTCCCTCAAGAGAACACAAAAAGTGCTTTAAGAGGTAT
TTTCAAAGTTCCGGGGGTTTTGTGAGGTGTTTGGTGACCCGTTTAAAATA
TGATTTCCATGTTTCTTTTGTCTAAAGTTTGCAGCTCAAATCTTTCCACA
CGCTAGTAATTTAAGTATTTCTGCATGTGTAGTTTGCATTCAAGTTCCAT
AAGCTGTTAAGAAAAATCTAGAAAAGTAAAAGTAGAACCTATTTTTAACC
GAAGAACTACTTTTTGCCTCCCTCACAAAGGCGGCGGAAGGTGATCGAAT
TCCGGTGATGCGAGTTGTTCTCCGTCTATAAATACGCCTCGCCCGAGCTG
TGCGGCAGGCAGTGAGGCAGCCAGCGCAGGGGCTTCTGCTGAGGGCGCGG
GCGGAGCTTGAGGAAACCGCAGATAAGTTTTTTTCTCTTTGAAAGATAGA
GATTAATACAACTACTTAAAAAATATAGTCAATAGGTTACTAAGATATTG
CTTAGCGTTAAGCTTTTAACGTAATTTTAATAGCTTAAGATTTTAAGAGA
AAATATGAAGACTTAGAAGAGTAGCATGACGAAGGAAAAGATAAAAGATT
TCTAAAACATGACGGAGGTTGAGATGAAGCTTCTTCATGGAGTAAAAAAT
GTATTTAAAAGAAAATTGAGAGAAAGGACTACAGAGCCCTGAATTAATAC
CAATAGAAGGGCAATGCTTTTAGATTAAAATGAAGGTGACTTAAACAGCT
TAAAGTTTAAAAGTTGTAGGTGATTAAAATAATTTGAAGGCGATCTTTTA
AAAAGAGATTAAACCGAAGGTGATTAAAAGACCTTGAAATCCATGACGCA
GGGAGAATTGCGTCATTTAAAGCCCAGTTAACGCATTTACTAAACGCAGA
CGAAAATGGAAAGATTAGTTGGGAGTGGTAGGATGAAACAATTTGGAGAA
GATAGAAGTTTGAAGTGGAAAACTGGAAGACAGAAGTACAGTAAGGCGGA
GAAAAGAATAGAGAAGATAGGGAAATTAGAAGATAAAAACATACTTTTAG
AAGAAAAAAGATAAATTTAAACCTGAAAAGTAGGAAGCAGAAGAAAAAAG
ACAAGCTAGGAAACAAAAAACTAAGGGCAAAATGTACAAACTTAGAAGAA
AATTGGAAGATAGAAACAAGATAGAAAATGAAAATATTGTCAAGAGTTTC
AGATAGAAAATGAAAAGCTAAGACAAGTATTGGAGAAGTATAGAAGATAG
AAAAATATAAAGCCAAAAATTGGATAAAATAGCACTGAAAAAGTGAGGAA
ATTATTGGTAACCAATTTATTTTAAAAGCCCATCAATTTAATTTCTGGTG
GTGCAGAAGTTAGAAGGTAAAGCTTGAGAAGATGAGGGTGTTTACGTAGA
CCAGAACCAATTTAGAAGAATACTTGAAGCTAGAAGGGGAAGTTGGTTAA
AAATCACATCAAAAAAGGACTGGTGTAATTTAAAAAAAATGTAAGGCAGA
AGGCTTTTGGAAGAGTTAGAAGAATTTGGAAGGCCTTAAATATAGTAGCT
TAGTTTGAAAAATGTGAAGGACTTTCGTAACGGAAGTAATTCAAGATCAA
GAGTAATTACCAACTTAATGTTTTTGCATTGGACTTTGAGTTAAGATTAT
TTTTTAAATCCTGAGGACTAGCATTAATTGACAGCTGACCCAGGTGCTAC
ACAGAAGTGGATTCAGTGAATCTAGGAAGACAGCAGCAGACAGGATTCCG
GGAACCAGTGTTTGATGAAGCTAGGACTGAGGAGCAAGCGAGCAAGCAGC
AGTTCGTGGTGAAGATAGGAAAAGAGTCCAGGAGCCAGTGCGATTTGGTG
AAGGAAGCTAGGAAGAAGGAAGGAGCGCTAACGATTTGGTGGTGAAGCTA
GGAAAAAGGATTCCAGAAAGGAGCGAGTGCGATTTGGTGATGAAGCTAGC
AGGCGGCTTGGCTTGGCAACCACACGGAGGCGGCGAGCAGGCGTTGTGCG
TAGATAGAGGATCCTAGACCAGCATGCCAGTGTGCCAAGGCCACAGGGAA
AACGAGTGGTTGGTAAAAATCCGTGAGGTCGGCAATATGTTGTTTTCTGG
AACTTATGGTAACCTTTTATTTATTTTCTAATATAATGGGGGAGTTTCGT
ACTGAGGTGTAAAGGGATTTATATGGGGAACATAGGCCGATTTCCGGGTG
TTGTAGGTTTCTCTTTTTCAGGCTTATACTCATGAATCTTGTCTGAAGCT
TTTGAGGGCAGACTGCCAAGTCCTGGAGAAATAGTAGATGGCAAGTTTGT
TGGGGTTTTTTTTTTTTTTACGAATTTGAGGAAAACCAAATGAATTTGAT
AGCCAAATTGAGACAATTTCAGCAAATCTGTAAGCAGTTTGTATGTTTAG
TTGGGGTAAATGAAGTATTTCAGTTTTGTGAATAGATGACCTGTTTTTAC
TTCCTCACCCTGAATTCGTTTTGTAAATGTAGAGTTTGGATGTGTAACTG
AGGCGGGGGGGAGTTTTCAGTATTTTTTTTTGTGGGGGTGGGGGCAAAAT
ATGTTTTCAGTTCTTTTTCCCTTAGGTCTGTCTAGAATCCTAAAGGCAAA
TGACTCAAGGTGTAACAGAAAACAAGAAAATCCAATATCAGGATAATCAG
ACCACCACAGGTTTACAGTTTATAGAAACTAGAGCAGTTCTCACGTTGAG
GTCTGTGGAAGAGATGTCCATTGGAGAAATGGCTGGTAGTTACTCTTTTT
TCCCCCCACCCCCTTAATCAGACTTTAAAAGTGCTTAACCCCTTAAACTT
GTTATTTTTTACTTGAAGCATTTTGGGATGGTCTTAACAGGGAAGAGAGA
GGGTGGGGGAGAAAATGTTTTTTTCTAAGATTTTCCACAGATGCTATAGT
ACTATTGACAAACTGGGTTAGAGAAGGAGTGTACCGCTGTGCTGTTGGCA
CGAACACCTTCAGGGACTGGAGCTGCTTTTATCCTTGGAAGAGTATTCCC
AGTTGAAGCTGAAAAGTACAGCACAGTGCAGCTTTGGTTCATATTCAGTC
ATCTCAGGAGAACTTCAGAAGAGCTTGAGTAGGCCAAATGTTGAAGTTAA
GTTTTCCAATAATGTGACTTCTTAAAAGTTTTATTAAAGGGGAGGGGCAA
ATATTGGCAATTAGTTGGCAGTGGCCTGTTACGGTTGGGATTGGTGGGGT
GGGTTTAGGTAATTGTTTAGTTTATGATTGCAGATAAACTCATGCCAGAG
AACTTAAAGTCTTAGAATGGAAAAAGTAAAGAAATATCAACTTCCAAGTT
GGCAAGTAACTCCCAATGATTTAGTTTTTTCCCCCCAGTTTGAATTGGGA
AGCTGGGGGAAGTTAAATATGAGCCACTGGGTGTACCAGTGCATTAATTT
GGGCAAGGAAAGTGTCATAATTTGATACTGTATCTGTTTTCCTTCAAAGT
ATAGAGCTTTTGGGGAAGGAAAGTATTGAACTGGGGGTTGGTCTGGCCTA
CTGGGCTGACATTAATTACAATTATGGGAAATGCAAAAGTTGTTTGGATA
TGGTAGTGTGTGGTTCTCTTTTGGAATTTTTTTCAGGTGATTTAATAATA
ATTTAAAACTACTATAGAAACTTCAGAGCAAAGGAAGTGGCTTAATGATC
CTGAAGGGATTTCTTCTGATGGTAGCTTTTGTATTATCAAGTAAGATTCT
ATTTTCAGTTGTGTGTAAGCAAGTTTTTTTTTTAGCGTAGGAGAAATACT
TTTCCATTGTTTAACTGCAAAACAAGATGTTAAGGTATGCTTCAAAAATT
TTGTAAATTGTTTATTTTAAATTTATCTGTTTGTAAATTGTAACTGATTA
AGAATTGTGATAGTTCAGCTTGAATGTCTCTTAGAGGGTGGGCTTTTGTT
GATGAGGGAGGGGAAACTTTTTTTTTTCTATAGACTTTTTTCAGATAACA
TCTTCTGAGTCATAACCAGCCTGGCAGTATGATGGCCTAGATGCAGAGAA
AACAGCTCCTTGGTGAATTGATAAGTAAAGGCAGAAAAGATTATATGTCA
TACCTCCATTGGGGAATAAGCATAACCCTGAGATTCTTACTACTGATGAG
AACATTATCTGCATATGCCAAAAAATTTTAAGCAAATGAAAGCTACCAAT
TTAAAGTTACGGAATCTACCATTTTAAAGTTAATTGCTTGTCAAGCTATA
ACCACAAAAATAATGAATTGATGAGAAATACAATGAAGAGCCAATGTCCA
TCTCAAAATACTGCTTTTACAAAAGCAGAATAAAAGCGAAATGAAATGAA
AATGTTATACTACATTAATCCTGGAATAAAAGAAGCCGAAATAAATGAGA
GATGAGTTGGGATCAAGTGGATTGAGGAGGCTGTGCTGTGTGCCAATGTT
TCGTTTGCCTCAGACAGGTATCTCTTCGTTATCAGAAGAGTTGCTTCATT
TCATCTGGGAGCAGAAAACAGCAGGCAGCTGTTAACAGATAAGTTTAACT
TGCATCTGCAGTATTGCATGTTAGGGATAAGTGCTTATTTTTAAGAGGTG
TGGAGTTCTTAAATATCAACCATGGCACTTTCTCCTGACCCCTTCCCTAG
GGGATTTCAGGATTGAGAAATTTTTCCATCGAGCCTCTTTAAAATTGTAG
GACTTGTTCCTGTGGGCTTCAATGATGGGATAGTACACTTCACTCAGAGG
CATTTGCATCTTTAAATAATTTCTTAAAAGCCTCTAAAGTGATCAGTGCC
TTGATGCCAACTAAGGAAATTTGTTTAGCATTGAATCTCTGAAGGCTCTA
TGAAAGGAATAGCATGATGTGCTGTTAGAATCAGATGTTATTGCTAAAAT
TTACATGTTGTGTTGTGATGTAAATTGTGTAGAAAACCATTAAATCATTC
AAAATAATAAACTATTTTTATTAGAGAATGTATACTTTTAGAAAGCTGTC
TCCTTATTTAAATAAAATACTGTTTGTCTGTAGTTTAGTGTTGGGGCAAT
CTTGGGGGGGATTCTTCTCTAATCTTTCAGAAACTTTGTCTGCGAACACT
CTTTAATGGACCAGATCAGGATTTGAGCGGAAGAACGAATGTAACTTTAA
GGCAGGAAAGACAAATTTTATTCTTCATAAAGTGATGAGCATATAATAAT
TCCAGGCACATGGCAATAGAGGCCCTCTAAATAAGGAATAAATAACCTCT
TAGACAGGTGGGAGATTATGATCAGAGTAAAAGGTAATTACACATTTTAT
TTCCAGAAAGTCAGGGGTCTATAAATTGACAGTGATTAGAGTAATACTTT
TTCACATTTCCAAAGTTTGCATGTTAACTTTAAATGCTTACAATCTTAGA
GTGGTAGGCAATGTTTTACATTATTGACCTTATATAGGGAAGGGAGGGGG
TGCCTGTGGGTTTTTAAAGAATTTTCCTTTGCAGAGGCATTTCATCCTTC
ATGAAGCCGTTCAGGATTTTGAATTGCATATGAGTGCTTGGCTCTTCCTT
CTGTTCTCCTAGTGAGTGTATGAGACCTTGCAGTGAGTTTATCAGCATAC
TCAAAATTTTTTTCCTGGAATTTGGAGGGATGGGAGGAGGGGGTGGGGCT
TACTTGTTGTAGCTTTTTTTTTTTACAGACTTCACAGAGAATGCAGTTGT
CTTGACTTCAGGTCTGTCTGTTCTGTTGGCAAGTAAATGCAGTACTGTTC
TGATCCCGCTGCTATTAGAATGCATTGTGAAACGACTGGAGTATGATTAA
AAGTTGTGTTCCCCAATGCTTGGAGTAGTGATTGTTGAAGGAAAAAATCC
AGCTGAGTGATAAAGGCTGAGTGTTGAGGAAATTTCTGCAGTTTTAAGCA
GTCGTATTTGTGATTGAAGCTGAGTACATTTTGCTGGTGTATTTTTAGGT
AAAATGCTTTTTGTTCATTTCTGGTGCTGGGAGGGGACTGAAGCCTTTAG
TCTTTTCCAGATGCAACCTTAAAATCAGTGACAAGAAACAAATTCCAAAC
AAGCAACAGTCTTCAAGAAATTAAACTGGCAAGTGGAAATGTTTAAACAG
TTCAGTGATCTTCAGTGCATTGTTTTTGTGTGGGTTTCTCTCTCCCCTCC
CTTGGTCTTAATTCTTACATGCAGGAACACTCAGCAGACACACGTATGCG
AAGGGCCAGAGAAGCCAGACCCAGTAAGAAAAAATAGCCTATTTACTTTA
AATAAACCAAACATTCCATTTTAAATGTGGGGATTGGGAACCACTAGTTC
TTTCAGATGGTATTCTTCAGACTATAGAAGGAGCTTCCAGTTGAATTCAC
CAGTGGACAAAATGAGGAAAACAGGTGAACAAGCTTTTTCTGTATTTACA
TACAAAGTCAGATCAGTTATGGGACAATAGTATTGAATACCAGCTTTATG
CTGGAGTAACTGGCATGTGAGCAAACTGTTGGCGTGGGGGTGGAGGGGTG
AGGTGGGCGCTAAGCCTTTTTTTAAGATTTTTCAGGTACCCCTCACTAAA
GGCACTGAAGGCTTAAAGTAGGACAACCATGGAGCCTTCCTGTGGCAAGA
GAGACAACAAAGTGCTATTATCCTAAGGTCAAGAGAAGTGTCAGCCTCAT
CTGATTTTTATTAGTAATGAGGACTTGCCTCAACTCCCTCTTTGTGGAGT
GAAGCATCCGAAGGAATGCTTTGAAGTACCCCTGGGCTTCTCTTAACATT
TAAGCAAGCTGTTTTTATAGCAGCTCTTAATAATAAAGCCCAAATCTCAA
GCGGTGCTTGAAGGGGAGGGAAAGGGGGAAAGCGGGCAACCACTTTTCCC
TAGCTTTTCCAGAAGCCTGTTAAAAGCAAGGTCTCCCCACAAGCAACTTC
TCTGCCACATCGCCACCCCGTGCCTTTTGATCTAGCACAGACCCTTCACC
CCTCACCTCGATGCAGCCGGTAGCTTGGATCCTTGTGGGCATGATCCATA
ATCGGTTTCAAGGTAACGATGGTGCCGAGGTCTTTGGTGGGTTGAACTAT
GTTAGAAAAGGCCATTAATTTGCCTGCAAATTGTTAACAGAAGGATATTA
AAACCACAGCTAAGTAGCTCTATATAACACTTATCCAGTGACTAAAACCA
ACTTAAACCAGTAAGTGGAGAAATAACATGTTCAAGAACTGTAATGCTGG
GTGGGAACATGTAACTTGTAGACTGGAGAAGATAGGTATTTGAGTGGCTG
AGAGGGCTTTTGGGTGGGAATGCAAAAATTCTCTGCTAAGACTTTTTCAG
GTGAACATAACAGACTTGGCCAAGCTAGCATCTTAGCAGAAGCTGATCTC
CAATGCTCTTCAGTAGGGTCATGAAGGTTTTTCTTTTCCTGAGAAAACAA
CACGTTTTGTTTTCTCAGGTTTTGCTTTTTGGCCTTTTTCTAGCTTAAAA
AAAAAAGCAAAAGATGCTGGTGGTTGGCACTCCTGGTTTCCAGGACAGGG
TTCAAATCCCTGCGGCGTCTTTGCTTTGACCACTAATCTGTCTTCAGGAC
TCTTTCTGTATTTCTCCTTTTCTCTGCAGGTGCTAGTTCTTGGAGTTTTG
GGGAGGTGGGAGGTAACAGCACAATATCTTTGAACTATATACATCCTTGA
TGTATAATTTGTCAGGAGCTTGACTTGATTGTATATTCATATTTACACGA
AAACCTAATGTAACTGCCTTGTCTTTTTCAGGTAATAGCCTGCAGCTGGT
GTTTTGAGAAGCCCTACTGCTGAAAACTTAACAATTTTGTGTAATAAAAA
TGGAGAAGCTCTAAATTGTTGTGGTTCTTTTGTGAATAAAAAAATCTTGA
TTGGGGAA
>chimp
CGCGGCCTGCAGCCCGAGACTTCTGTAAAGGACTGGGGCCCCGCAACTGG
CCTCTCGTGCCTTCTTAAGCGCAGCGCCATTTTAGCAACGCGGAAGCCCG
GCGCCGGGAAGCCTCAGCTCGCCTGAAGGCAGGTCCCCTCTGCTGCCTCC
GGGAGCCCAGGTTTCCCAGAGTCCTTGGGACGCAGCGACGAGTTGTGCTG
TTACCTTAGCCGTCCTTATAGGCTGGCCATTCCAGGTGGTGGTATTTAGA
TAAAACCACTCAAACCCTGCAGTTTGGTCTTGGGGTTTGGAGGAAAGCTT
TTATTTTTCTTCCTGCTCCGGTTCAGAAGGTCTGAAGCTCAGACCTAACC
AGGCATAACACAGAATCTGCAAAACAAAAACCCCTAAAAAAGCAGACCCA
GAACAGTGTAAACACTTCAGGGTGTGTCCCTGACTGGCTGCCCAAGGTCC
CTGTGTCTTCGGAGATAAAGCCATTCGCTTAGTTGGTCTACTTTAAAAGG
CCACTTGAACTTGCTTTCCATGGCGATTTGCCTTGTGAGCACTTTCAGGA
GAGCCTGGAAGCTGAAAAACGGTAGAAAGATTTCCGTGCGGGCCGTGGGG
GGCTGGCGGCAACTGGGGACCGCAGATCAGAGTGGGCCACTGGCAGCCAA
CGGACCCCGGGGCTCAGGCGGGGAGCAGCTCTGTGGTGTGGGATTGAGGC
GTTTTCCAAGAGTGGGTTTTCACGTTTCTAAGATTTCCCAAGCAGACAGC
CCGTGCTGCTCCGATTTCTCGAACAAAAAAGCAAAACGTGTGGCTGTCTT
TGGAGCAAGTCGCAGGACTGCAGGCAGTTGGGGGAGAAAGTCCGCCATTT
TGCCACTTCTCAACCGTCCCTGCAAGGCTGGGGCTCAGTTGGGTAATGGA
AAGTAAAGCCCTGAACTATCGCACCTTAATCTTCCTGCAAAAGGTGGTAA
ACTATACCTACTGTCCCTCAAGAGAACACAAAAAGTGCTTTAAGAGGTAT
TTTCAAAGTTCCGGGGGTTTTGTGAGGTGTTTGATGACCCGTTTAAAATA
TGATTTCCATGTTTCTTTTGTCTAAAGTTTGCAGCTCAAATCTTTCCACA
CGCTAGTAATTTAAGTATTTCTGCATGTGTAGTTTGCATTCAAGTTCCAT
AAGCTGTTAAGAAAAATCTAGAAAAGTAAAAGTAGAACCTATTTTTAACC
GAAGAACTACTTTTTGCCTCCCTCACAAAGGCGGCGGAAGGTGATCGAAT
TCCGGTGATGCGAGTTGTTCTCCGTCTATAAATACGCCTCGCCCGAGCTG
TGCGGCAGGCAGTGAGGCAGCCAGCGCAGGGGCTTCTGCTGAGGGCGCAG
GCGGAGCTTGAGGAAACCGCAGATAAGTTTTTTTCACTTTGAAAGATAGA
GATTAATACAACTACTTAAAAAATATAGTCAATAGGTTACTAAGATATTG
CTTAGCGTTAAGCTTTTAACGTAATTTTAATAGCTTAAGATTTTAAGAGA
AAATATGAAGACTTAGAAGAGTAGCATGACGAAGGAAAAGATAAAAGATT
TCTAAAACATGACGGAGGTTGAGATGAAGCTTCTTCATGGAGTAAAAAAT
GTATTTAAAAGAAAATTGAGAGAAAGGACTACAGAGCCCTGAATTAATAC
CAATAGAAGGGCAATGCTTTTAGATTAAAATGAAGGTGACTTAAACAGCT
TAAAGTTTACTTTAAAAGTTGTAGGTGATTAAAATAATTTGAAGGCGATC
TTTTAAAAAGAGATTAAACCGAAGGTGATTAAAAGACCTTGAAATCCATG
ACGCAGGGAGAATTGCGTCATTTAAAGCCTAGTTAACGCATTTAAACGCA
GACGAAAATGGAAAGATTAGTTGGGAGTGGTAGGATGAAACGATTTGGAG
AAGATAGAAGTTTGAAGTGGAAAACTGGAAGACAGAAGTACAGGAAGGCG
GAGAAAAGAATAGAGAAGATAGGGAAATTAGAAGATAAAAACATACTTTT
AGAAGAAAAAAGATAAATTTAAACCTGAAAAGTAGGAAGCAGAAGAAAAA
AGACAAGCTAGGAAACAAAAAACTAAGGGCAAAATGTACAAACTTAGAAG
AAAATTGGAAGATAGAAACAAGATAGAAAATGAAAATATTGTCAAGAGTT
TCAGATAGAAAATGAAAAACAAGCTAAGACAAGTATTGGAGAAGTATAGA
AGATAGAAAAATATAAAGCCAAAAATTGGATAAAATAGCACTGAAAAAGT
GAGGAAATTATTGGTAACCAATTTATTTTAAAAGCCCATCAATTTAATTT
CTGGTGGTGCAGAAGTTAGAAGGTAAAGCTTGAGAAGATGAGGGTGTTTA
CGTAGACCAGAACCAATTTAGAAGAATACTTGAAGCTAGAAGGGGAAGTT
GGTTAAAAATCACATCAAAAAAGGACTGGTGTAATTTAAAAAAAAACTAA
GGCAGAAGGCTTTTGGAAGAGTTAGAAGAATTTGGAAGGCCTTAAATATA
GTAGCTTAGTTTGAAAAATGTGAAGGACTTTCGTAACGGAAGTAATTCAA
GATCAAGAGTAATTACCAACTTAATGTTTTTGCATTGGACTTTGAGTTAA
GATTATTTTTTAAATCCTGAGGACTAGCATTAATTGACAGCTGACCCAGG
TGCTACACAGAAGTGGATTCAGTGAATCTAGGAAGACAGCAGCAGACAGG
ATTCCGGGAACCAGTGTTTGATGAAGCTAGGACTGAGGAGCAAGCGAGCA
AGCAGCAGTTCGTGGTGAAGATAGGAAAAGAGTCCAGGAGCCAGTGCGAT
TTGGTGAAGGAAGCTAGGAAGAAGGAAGGAGCGCTAACGATTTGGTGGTG
AAGCTAGGAAAAAGGATTCCAGAAAGGAGCGAGTGCGATTTGGTGATGAA
GCTAGCAGGCGGCTTGGCTTGGCAACCACACGGAGGAGGCGAGCAGGCGT
TGTGCGTAGATAGAGGATCCTAGACCAGCATGCCAGTGTGCCAAGGCCAC
AGGGAAAACGAGTGGTTGGTAAAAATCCGTGAGGTCGGCAATATGTTGTT
TTTCTGGAACTTATGGTAACCTTTTATTTATTTTCTAATATAATGGGGGA
GTTTCGTACTGAGGTGTAAAGGGATTTATATGGGGAACGTAGGCCGATTT
CCGGGTGTTGTAGGTTTCTCTTTTTCAGGCTTATACTCATGAATCTTGTC
TGAAGCTTTTGAGGGCAGACTGCCAAGTCCTGGAGAAATAGTAGATGGCA
AGTTTGTGGGTTTTTTTTTTTTTTTTTTTTTTTTTTTACGAATTTGAGGA
AAACCAAATGAATTTGATAGCCAAATTGAGACAATTTCAGCAAATCTGTA
AGCAGTTTGTATGTTTAGTTGGGGTAAATGAAGTATTTCAGTTTTGTGAA
TAGATGACCTGTTTTTACTTCCTCACCCTGAATTCGTTTTGTAAATGTAG
AGTTTGGATGTGTAACTGAGGCGGGGGGGAGTTTTCAGTATTTTTTTTTT
GTGGGGGTGGGGGCAAAATATGTTTTCAGTTCTTTTTCCCTTAGGTCTGT
CTAGAATCCTAAAGGCAAATGACTCAAGGTGTAACAGAAAACAAGAAAAT
CCAATATCAGGATAATCAGACCACCACAGGTTTACAGTTTATAGAAACTA
GAGCAGTTCTCACGTTGAGGTCTGTGGAAGAGATGTCCATTGGAGAAATG
GCTGGTAGTTACTCTTTTTTCCCCCCACCCCCTTAATCAGACTTTAAAAG
TGCTTAACCCCTTAAACTTGTTATTTTTTACTTGAAGCATTTTGGGATGG
TCTTAACAGGGAAGAGAGAGGGTGGGGGAGAAAATGTTTTTTTCTAAGAT
TTTCCACAGATGCTATAGTACTATTGACAAACTGGGTTAGAGAAGGAGTG
TACCGCTGTGCTGTTGGCACGAACACCTTCAGGGACTGGAGCTGCTTTTA
TCCTTGGAAGAGTATTTCCAGTTGAAGCTGAAAAGTACAGCACAGTGCAG
CTTTGGTTCATATTCAGTCATCTCAGGAGAACTTCAGAAGAGCTTGAGTA
GGCCAAATGTTGAAGTTAAGTTTTCCAATAATGTGACTTCTTAAAAGTTT
TATTAAAGGGGAGGGGCAAATATTGGCAATTAGTTGGCAGTGGCCTGTTA
CGGTTGGGATTGGTGGGGTGGGTTTAGGTAATTGTTTAGTTTATGATTGC
AGATAAACTCATGCCAGAGAACTTAAAGTCTTAGAATGGAAAAAGTAAAG
AAATATCAACTTCCAAGTTGGCAAGTAACTCCCAATGATTTAGTTTTTTT
CCCCCCAGTTTGAATTGGGAAGCTGGGGGAAGTTAAATATGAGCCACTGG
GTGTACCAGTGCATTAATTTGGGCAAGGAAAGTGTCATAATTTGATACTG
TATCTGTTTTCCTTCAAAGTATAGAGCTTTTGGGGAAGGAAAGTATTGAA
CTGGGGGTTGGTCTGGCCTACTGGGCTGACATTAATTACAATTATGGGAA
ATGCAAAAGTTGTTTGGATATGGTAGTGTGTGGTTCTCTTTTGGAATTTT
TTTCAGGTGATTTAATAATAATTTAAAACTACTATAGAAACTTCAGAGCA
AAGGAAGTGGCTTAATGATCCTGAAGGGATTTCTTCTGATGGTAGCTTTT
GTATTATCAAGTAAGATTCTATTTTCAGTTGTGTGTAAGCAAGTTTTTTT
TTTAGCGTAGGAGAAATACTTTTCCATTGTTTAACTGCAAAACAAGATGT
TAAGGTATGCTTCAAAAATTTTGTAAATTGTTTATTTTAAATTTATCTGT
TTGTAAATTGTAACTGATTAAGAATTGTGATAGTTCAGCTTGAATGTCTC
TTAGAGGGTGGGCTTTTGTTGATGAGGGAGGGGAAACTTTTTTTTTTCTA
TAGACTTTTTTCAGATAACATCTTCTGAGTCATAACCAGCCTGGCAGTAT
GATGGCCTAGATGCAGAGAAAACAGCTCCTTGGTGAATTGATAAGTAAAG
GCAGAAAAGATTATATGTCATACCTCCATTGGGGAATAAGCATAACCCTG
AGATTCTTACTACTGATGAGAACATTATCTGCATATGCCAAAAAATTTTA
AGCAAATGAAAGCTACCAATTTAAAGTTACGGAATCTACCATTTTAAAGT
TAATTGCTTGTCAAGCTATAACCACAAAAATAATGAATTGATGAGAAATA
CAATGAAGAGCCAATGTCCATCTCAAAATACTGCTTTTACAAAAGCAGAA
TAAAAGCGAAATGAAATGAAAATGTTATACTACATTAATCCTGGAATAAA
AGAAGCCGAAATAAATGAGAGATGAGTTGGGATCAAGTGGATTGAGGAGG
CTGTGCTGTGTGCCAATGTTTCGTTTGCCTCAGACAGGTATCTCTTCGTT
ATCAGAAGAGTTGCTTCATTTCATCTGGGAGCAGAAAACAGCAGGCAGCT
GTTAACAGATAAGTTTAACTTGCATCTGCAGTATTGCATGTTAGGGATAA
GTGCTTATTTTTAAGAGGTGTGGAGTTCTTAAATATCAACCATGGCACTT
TCTCCTGACCCCTTCCCTAGGGGATTTCAGGATTGAGAAATTTTTCCATC
GAGCCTCTTTAAAATTGTAGGACTTGTTCCTGTGGGCTTCAATGATGGGA
TAGTACACTTCACTCAGAGGCATTTGCATCTTTAAATAATTTCTTAAAAG
CCTCTAAAGTGATCAGTGCCTTGATGCCAACTAAGGAAATTTGTTTAGCA
TTGAATCTCTGAAGGCTCTATGAAAGGAATAGCATGATGTGCTGTTAGAA
TCAGATGTTATTGCTAAAATTTACATGTTGTGTTGTGATGTAAATTGTGT
AGAAAACCATTAAATCATTCAAAATAATAAACTATTTTTATTAGAGAATG
TATACTTTTAGAAAGCTGTCTCCTTATTTAAATACAATACTGTTTGTCTG
TAGTTTAGTGTTGGGGCAATCTTGGGGGGGATTCTTCTCTAATCTTTCAG
AAACTTTGTCTGCGAACACTCTTTAATGGACCAGATCAGGATTTGAGCGG
AAGAACGAATGTAACTTTAAGGCAGGAAAGACAAATTTTATTCTTCATAA
AGTGATGAGCATATAATAATTCCAGGCACATGGCAATAGAGGCCCTCTAA
ATAAGGAATAAATAACCTCTTAGACAGGTGGGAGATTATGATCAGAGTAA
AAGGTAATTACACATTTTATTTCCAGAAAGTCAGGGGTCTATAAATTGAC
AGTGATTAGAGTAATACTTTTTCACATTTCCAAAGTTTGCATGTTAACTT
TAAATGCTTACAATCTTAGAGTGGTAGGCAATGTTTTACATTATTGACCT
TATATAGGGAAGGGAGGGGGTGCCTGTGGGTTTTTAAAGAATTTTCCTTT
GCAGAGGCATTTCATCCTTCATGAAGCTGTTCAGGATTTTGAATTGCATA
TGAGTGCTTGGCTCTTCCTTCTGTTCTCCTAGTGAGTGTATGAGACCTTG
CAGTGAGTTTATCAGCATACTCAAAATTTTTTTCCTGGAATTTGGAGGGA
TGGGAGGAGGGGGTGGGGCTTACTTGTTGTAGCTTTTTTTTTTTTTACAG
ACTTCACAGAGAATGCAGTTGTCTTGACTTCAGGTCTGTCTGTTCTGTTG
GCAAGTAAATGCAGTACTGTTCTGATCCCGCTGCTATTAGAATGCATTGT
GAAACGACTGGAGTATGATTAAAAGTTGTGTTCCCCAATGCTTGGAGTAG
TGATTGTTGAAGGAAAAAATCCAGCTGAGTGATAAAGGCTGAGTGTTGAG
GAAATTTCTGCAGTTTTAAGCAGTCGTATTTGTGATTGAAGCTGAGTACA
TTTTGCTGGTGTATTTTTAGGTAAAATGCTTTTTGTTCATTTCTGGTGCT
GGGAGGGGACTGAAGCCTTTAGTCTTTTCCAGATGCAACCTTAAAATCAG
TGACAAGAAACAAATTCCAAACAAGCAACAGTCTTCAAGAAATTAAACTG
GCAAGTGGAAATGTTTAAACAGTTCAGTGATCTTTAGTGCATTGTTTTTG
TGTGGGTTTCTCTCTCCCCTCCCTTGGTCTTAATTCTTACATGCAGGAAC
ACTCAGCAGACACACGTATGCGAAGGGCCAGAGAAGCCAGACCCAGTAAG
AAAAAATAGCCTATTTACTTTAAATAAACCAAACATTCCATTTTAAATGT
GGGGATTGGGAACCACTAGTTCTTTCAGATGGTATTCTTCAGACTATAGA
AGGAGCTTCCAGTTGAATTCACCAGTGGACAAAATGAGGAAAACAGGTGA
ACAAGCTTTTTCTGTATTTACATACAAAGTCAGATCAGTTATGGGACAAT
AGTATTGAATACCAGCTTTATGCTGGAGTAACTGGCATGTGAGCAAACTG
TTGGCGTGGGGGTGGAGGGGTGAGGTGGGCGCTAAGCCTTTTTTTAAGAT
TTTTCAGGTACCCCTCACTAAAGGCACCGAAGGCTTAAAGTAGGACAACC
ATGGAGCCTTCCTGTGGCAAGAGAGACAACAAAGTGCTATTATCCTAAGG
TCAAGAGAAGTGTCAGCCTCACCTGATTTTTATTAGTAATGAGGACTTGC
CTCAACTCCCTCTTTGTGGAGTGAAGCATCCGAAGGAATGCTTTGAAGTA
CCCCTGGGCTTCTCTTAACATTTAAGCAAGCTGTTTTTATAGCAGCTCTT
AATAATAAAGCCCAAATCTCAAGCGGTGCTTGAAGGGGAGGGAAAGGGGG
AAAGCGGGCAACCACTTTTCCCTAGCTTTTCCAGAAGCCTGTTAAAAGCA
AGGTCTCCCCACAAGCAACTTCTCTGCCACATCGCCACCCCGTGCCTTTT
GATCTAGCACAGACCCTTCACCCCTCACCTCGATGCAGCCGGTAGCTTGG
ATCCTTGTGGGCATGATCCATAATCGGTTTCAAGGTAACGATGGTGCCGA
GGTCTTTGGTGGGTTGAACTATGTTAGAAAAGGCCATTAATTTGCCTGCA
AATTGTTAACAGAAGGATATTAAAACCACAGCTAAGTAGCTCTATATAAC
ACTTATCCAGTGACTAAAACCAACTTAAACCAGTAAGTGGAGAAATAACA
TGTTCAAGAACTGTAATGCTGGGTGGGAACATGTAACTTGTAGACTGGAG
AAGATAGGTATTTGAGTGGCTGAGAGGGCTTTTGGGTGGGAATGCAAAAA
TTCTCTGCTAAGACTTTTTCAGGTGAACATAACAGACTTGGCCAAGCTAG
CATCTTAGCAGAAGCTGATCTCCAGTGCTCTTCAGTAGGGTCATGAAGGT
TTTTCTTTTCCTGAGAAAACAACACGTTTTGTTTTCTCAGGTTTTGCTTT
TTGGCCTTTTTCTAGCTTAAAAAAAAAAAAAGCAAAAGATGCTGGTGGTT
GGCACTCCTGGTTTCCAGGACAGGGTTCAAATCCCTGCGGCGTCTTTGCT
TTGACCACTAATCTGTCTTCAGGACTCTTTCTGTATTTCTCCTTTTCTCT
GCAGGTGCTAGTTCTTGGAGTTTTGGGGAGGTGGGAGGTAACAGCACAAT
ATCTTTGAACTATATACATCCTTGATGTATAATTTGTCAGGAGCTTGACT
TGATTGTATATTCATATTTACACGAAAACCTAATGTAACTGCCTTGTCTT
TTTCAGGTAATAGCCTGCAGCTGGTGTTTTGAGAAGCCCTACTGCTGAAA
ACTTAACAATTTTGTGTAATAAAAATGGAGAAGCTCTAAATTGTTGTGGT
TCTTCTGTGAATAAAAAAATCTTGATTGGGGAA
>gorilla
CTGCAGCCCGAGATTTCTGTAAAGGACTGGGGCCCCGCAACTGGCCTCTC
ACCTGCCCTTTTAAGCGCAGCGCCATTTTAGCAACGCGGAAGCCCGGCGC
TGGGAAGCCTCAGCTCACCTGAAGGCAGGTCCCTCTGCCGCCTCCCGGAG
CCCAGGTTTCCCAGAGTCCTTGGGACGCAGCGACGGGTTGTGCTGTTATC
TTAGCCATTTCTATAGGCTGGCCATTCCAGGTGGTGGTATTTAGATAAAA
CCACTCAAACCCTGCAGTTTGGTCTTGGGTTTGGAGGAAAGCTTTTATTT
TTGTTCCTGCTCCGGTTCAGAAGGTCTGAAGCTCAGACCTAACCAGGCAT
AACACAGAATCTGCAAAACAAAAACTCCTAAAAAAGCAGACCCAGAGCAG
TGTAAACACTTCAGGGTGTGTCCCTGACTGGCTGCCCAAGGTCCCTGTGT
CTTCGGAGACAAAGCCATTCGCTTAGTTGGGCTACTTTAAAAGGCCACTT
GAACTTGCTTTCCATGGCGATTTGCCTTGTGAGCACTTTCAGGAGAGCCT
GGAAGCTGAAAAACGGTAGAAAAATGTCCGTGCGGGCCGTGGGGGCTGGC
GGCAACTGGGGGCCCAGATCAGAGTGGGCCACTGGCAGCCAACGGACCCC
GGGGCTCAGGCGGGGAGCAGCTCTGTGGTGTTGGATTGAGGCGTTTTCCG
AGAGTGAGTTTTCACGTTTCTAAGATTTCCCAAGCAGACAGCCCGTGCTG
CTCCGATTTCTCGAACAAAAAAGCAAAACGTGTGGCTGTCTTTGGAGCAA
GTCGCAGGACTGCAGGCAGTTGGGGAGAAAGTCCGCCATTTTGCCACTTC
TCAACCGTCCCTGCAAGGCTGGGGCTCAGTTGCGTAATGGAAAGTAAAGC
CCTGAACGATCACACCTTAATCTTCCTTCAAAAGGTAGTAAACTATACCT
ACTGTCCCTCAAGAGAACACAAAAGGTGCTTTAAGAGGCATTTTAAAAGT
TCCGGGGGTTTTGTGAGGTGTTTGATGACCCGTTTAAAATATGATTTCCA
TGTTTCTTTTGTCTAAAGTTTGCAGCTGAAATCTTTCCACACGCTAGTAA
TTTAAGTATTTCTGCATGTGTAGTTTGCACTCAAGTGCCATAAGCTGTTA
AGAAAAATCTAGAAAAGTAAAACTAGAACTATTTTTAACCGAAGAACTAC
TTTTTGCCTCCCTCATAAAGAAGGCGGAAGGTGATCGAATTCCGGTGCTG
CGAGTTGTCCTCCGTCTATAAATACGCCTCGCCCGGGCTGTGCGGCAGGC
GTTGAGGCAGCCAGCGCAAGGCTTTCTGCTGAGGGTGCAGGCGCGGCTTG
AGGAAACCGCAGATAAGTTTATTCTCTTTGAAAGATGGAGATTAATACAA
CTACTTAAAAAATATAGTCAATAGGTTACTAAGATATTGCTTAGCGTTAA
GTTTTTAACGTAATTTTAATAGCTTAAGATTTTAAGAGAAAATATGAAGA
CTTAGAAGAGTAGCATGAGGAAGGAAAAGATAAAAGGTTTCTAAAACATG
ACGGAGGTTGAGATGAAGCTTCTTCATGGAGTAAAAAATGTATTTAAAAG
AAAATTGAGAGAAAGGACTACAGAGCCCTGAATTAATACCAATAGAAGGG
CAGTGCTTTTAGGTTAAAATGAAGGTGACTTAAACAGCTTAAAGTTTACT
TTAAAAGTTGTAGGTGATTAAAATAATTTGAAGGCGATCTTTTAAAGAGA
TTAAACGAAGGTGATTAAAAGACCTTGAAATCCATGACGCAGGGAGAATT
GCGTCATTTAAAGCCTAGTTAACGCATTTACTAAACGCAGACGAAAATGG
GAAGATTAATTGGGAGTGGTAGGTTGAAACAGTTTGGAGAAGATAGAAGT
TTGAAGTGGAAAACTGGAAGACAGAAGTACAGGAAGGCGAAGAAAATAGA
GAAAATAGGGAAATTAGAAGATAACATACTTTTAGAAGAAAAAATAAATT
TAAACTTGAAAAGTAGGAAGCAGAAGAAAAAAGACAAGCTAGGAAACAAA
AAACTAAGGGCAAATGTACAAACTTAGAAGAAAATTGGAAGATAGAAACA
AGATAGAAAATGAAAATATTGTCAAGAGTTTCAGATAGAAAATGAAAAGC
TAAGACAAGTATTGGAGAAGCATAGAAGATAGAAAAATATAAAGCCAAAA
ATTGGATAAAATAGCACTGAAAAAATGAGGAAATTATTGGTAACCAATTT
ATTTTAAAGGCCCATCAATTTAATTTCTGGTGGTGCAGAAGTTAGAAGGT
AAAGCTTGAGAAGATGAGGGTGTTTACGTAGACCAGAACCGATTTAGAAG
AATACTTGAAGCTGGAAGGGGAAGTTGGTTAAAAAATCACATCAAAAAGC
TACTAAAAGGACTGGTGTAATTTAAAAAAAACTAAGGCAGAAGGCTTTTG
GAAGAGTTAGAAGAATTTGGAAGGCCTTAAATGCAGTAGCTTAGTTTGAA
AAATGTGAAGGACTTTCGTAACGGAAGTAATTCAAGATCAAGAGTAATTA
CCAACTTAATGTTTTTGCATGGACTTTGAGTTAAGATTATTTTTTAAATC
CTGAGGACTAGCATTAATTGACAGCTGACCCAGGTGCTACACAGAAGTGG
ATTCAGTGAATCTAGGAAGACAGCAGCAGACAGGATTCCAGGAACCAGTG
TTTGATGAAGCTAGGACTGAGGAGCAAGCGAGCAAGCAGCAGTTCGTGGT
GAAGATAGGAAAAGAGTCCAGGAGCCAGTGCGATTTGGTGAAGGAAGCTA
GGAAGAAGGAAGGAGCGCTAACGATTTGGTGGTGAAGCTAGGAAAAAGGA
TTCCAGGAAGGAGCGAGTGCGATTTGGTGATGAAGCTAGCAGGCGGCTTG
GCTTGGCAACCACACGGAGGAGGCGAGCAGGCGTTGTGCGTAGATAGAGG
ATCCTAGACCAGCATGCCAGTGTGCCAAGGCAACAGGGAAAGCGAGTGGT
TGGTAAAAATCCGTGAGGTCGGCAATATGTTGTTTTTCTGGAACTTACTT
ATGGTAACCTTTTATTTACTTTTCTAATGTAATGGGGAGTTTCGTACTGA
GGCGTAAAGGGATTTATATGGGGACGTAGGCCGATTTCCGGGTGTTGCAG
GTTTCTCTTTTTCAGGCTTATACTCATGAATCTTGTCTGAAGCTTTTGAG
GGCAGACTGCCAAGTCCTGGAGAAATAGTAGATGGCAAGTTTGTGGTTTT
TTTTTTTTTTTTTTTTACGAATTTGAGGAAAACCAAATTAATTTGATAGC
CAAAATTGAGACAATTTCAGCAAATCTGTAAGCAGTTTGTATGTTTAGTT
GGGGTAATGAAGTATTTCAGTTTTGTGAATAGATGACCTGTTTTTACTTC
CTCACCCTGAATTCGTTTTGTAAATGTAGAGTTTGGATGTGTAACTGAGG
CGGGGGGGGAGTTTTCAGTATTTTTTTTTGTGGGGTGGGGGCAAAATATG
TTTTCAGTTCTTTTTCCCTTAGGTCTGTCTAGAATGACTCAAGGTGTAAC
AGAAAACAAGAAAATCCAATATCAGGATAATCAGACCACCACAGGTTTAC
AGTTTATAGAAACTAGAGCAGTTCTCACGTTGAGGTCTGTGGAAGAGATG
TCCATTGGAGAAATGGCTGGTAGTTACTCTTTTCCCCCCACCCCTTAATC
AGACTTTAAAAGTGCTTAACCCCTTAAACTTGTTATTTTTTACTTGAAGC
ATTTTGGGATGGTCTTAACAGGGAAGAGAGAGGGTGGGGGAGAAAATGCT
TTTTTCTAAGATTTTCCACAGATGCTATAGTACTATTGACAAACTGGGTT
AGAGAAGGAGTGTACCGCTGTGCTGTTGGCACGAACACCTTCAGGGACTG
GAGCTGCTTTTATCCTTGGAAGAGTATTCCCAGTTGAAGCTGAAAAGTAC
AGCACAGTGCAGCTTTGGTTCATATTCAGTCATCTCAGGAGAACTTCAGA
AGAGCTTGAGTAGGCCAAATGTTGAAGTTAAGTTTTCCAATAATGTGACT
TCTTAAAAGTTTATTAAAGGGGAGGGGCAAATATTGTCAATTAGTTGGCA
GTGGCCTGTTATGGTTGGGATTGGTGGGGTGGGTTTAGGTAATTGTTTAG
TTTATGATTGCAGATAAACTCATGCCAGAAACTTAAAGTCTTAGGATGGA
AAAAGTAAAGAAATATCAACTTCCAAGTTGGCAAGTAACTCCCAATGATT
TAGTTTTTGTTTCCCCCAGTTTTTGAATTGGGAAGCTGGGGGAAGTTAAA
TATGAGCCACTGGGTGTACCAGTGCGTTAATTTGGGCAAGGAAAGTGTCA
TAATTTGATACTGTATCTGTTTTCTTTCAAAGTATAGAGCTTGGGGAAGG
AAAGTATTGAACTGGGGGTTGGTCTGGCCCACTGGGCTGACATTACAATT
ATGGGAAATGCAAAAGTTGTTTGGATATGGTAGTGTGTGGTTCTCTTTTG
GAATTTTTTTCAGGTGATTTAATAATAATTTAAAACTACTATAGAAACTT
CAGAGCAAAGGAAGTGGCTTAATGATCCTGAAGGGATTTCTTCTGATGGT
AGCTTTTGTATTATCAAGTAAGATTCTATTTTCAGTTGTGTGTAAGCAAG
TTTTTTTTTTTAGCGTAGGAGAAATACTTTTCCGTTGTTTAACTGCAAAA
CAAGATGTTAAGGTATGCTTCAAAAATTTTGTAAATTGTTTATTTTAAAT
TTATCTGTTTGTAAATCGTAACTGATTAAGAATTGTGATAGTTCAGCTTG
AATGTCTCTTAGAGGGTGGGCTTTTGTTGATGAGGGAGGGGAAACTTTTT
TTTTTCTATAGACTTTTTTCAGATAACATCTTCTGAGTCATAACCAGCCT
GGCAGTATGATGGCCTAGATGCAGAGAAAACAGCTCCTTGGTGAATGATA
AGTAAAGGCAGAAAAGATATGTCATACCTCCATTGGGGAATAAGCATAAC
CCTGAGATTCTTACTACTGATGAGAACATTATCTGCATATGCCAAAAAAT
TTTAAGCAAATGAAAGCTACCAATGTAAAGTTACGGAATCTACCATTTTA
AAGTTAATTGCTTGTCAAGCTATAACCACAAAAATAATGAATTGATGAGA
AATACAATGAAGAGCCAATGTCCATCTCAAAATACTGCTTTTACAAAAGC
AGAATAAAAGCGAAATGAAATGAAAATGTTACACTACATTAATCCTGGAA
TAAAAGAAGCCGAAATAAATGAGAGATGAGTTGGGATCAAGTGGATTGAG
GAGGCTGTGCTGTGTGCCAATGTTTCGTTTGCCTCAGACAGGTATCTCTT
CGTTATCAGAAGAGTTGCTTCATTTCATCTGGGAGCAGAAAACAGCAGGC
AGCTGTTAACAGATAAGTTTAACTTGCATCTGCAGTATTGCATGTTAGGG
ATAAGTGCTTATTTTTAAGAGCTGTGGAGTTCTTAAATATCAACCATGGC
ACTTTCTCCTGACCCCTTCCCTAGGGGCTTTCAGGATTGAGAAATTTTTC
CATCGAGCCTCTTTAAAATTGTAGGACTTGTTCCTGTGGGCTTCAGTGAT
GGGATAGTACACTTCACTCAGAGGCATTTGCATCTTTAAATAATTTCTTA
AAAGCCTCTAAAGTGATCAGTGCCTTAATGCCAACTAAGGAAATTTGTTT
AGCATTGAATCTCTGAAGGCTCTATGAAAGGAATAGCATGATGTGCTGTT
AGAATCAGATGTTATTGCTAAAATTTACATGTTGTGATGTAAATTGTGTA
GAAAACCATTAAATCATTCAAAATAATAAACTATTTTTATTAGAGAATGT
ATACTTTTAGAAAGCTGTCTCCTTATTTAAATAAAATACTGTTTGTCTGT
AGTTTAGTGTTGGGGCAATCTTGGGGGGGATTCTTCTTTAATCTTTCAGA
AACTTTGTCTGCGAACACTCTTTAATGGACCAGATCAGGATTTGAGCGGA
AGAACGAATGTAACTTTAAGGCAGGAAAGACCAATTTTATTCTTCATAAA
GTGATGAGCATATAATAATTCCAGGCACATGGCAATAGAGGCCCTCTAAA
TAAGGAATAAATAACCTCTTAGACAGGTGGGAGATTATGATCAGAGTAAA
AGGTAATTACACATTTTATTTCCAGAAAGTCAGGGGTCTATAAATTGACA
GTGACTAGAGTATAAAGTACTTTTTCACATTTCCAAAGTTTGCATGTTAA
CTTTAAATGCTTACAATCTTAGAGTGGTAGGCAGTGTTTTACACTATTGA
CCTTATATAGGGAAGGTGGGGGGGTTGCCTGTGGGTTTTTAAAGAATTTT
CCTTTGCAGAGGCATTTCATCCTTCATGAAGCTGTTCAGGATTTTGAATT
GCATATGAGTGCTTGGCTCTTCCTTCTGTTCTCCTAGTGAGTGTATGAGA
CCTTGCAGTGAGTTTATCAGCATACTCAAAATTTTTTTCCTGGAATTTGG
AGGGACGGGAGGAGGGGTGGGGCTTACTTGTTTTAGCTTTTATTTTTTTA
CAGACTTCACAGTGAATGCAGTTGTCTTGACTTCAGGTCTGTCTGTTCTG
TTGGCAAGTAAATGCAGTACTGTTCTGATCCCGCTGCTATTAGAATGCAT
TGTGAAACGACTGGAGTATGATTAAAAGTTGTGTTCCCCAATGCTTGGAG
TAGTGATTGTTGAAGGAAAAAATCCAGCTGAGTGATAAAGGCTGAGTGTT
GAGGAAATTTCTGCAGTTTTAAGCAGTCGTATTTGTGATTGAAGCTAAGT
ACATTTTGCTGTGTATTTTTAGGTAAAATGCTTTTTGTTCATTTCTGGTG
GTGGGAGGGGACTGAAGCCTTAGTCTTTTCCAGATGCAACCTTAAAATCA
GTGACAAGAAACAAATTCCAAACAAGCAACAGTCTTCAAGAAATTAAACT
GGCAAGTGGAAATGTTTAAACAGTTCAGTGATCTTTAGTGCATTGTTTTT
GTGTGGGTTTCTCTCTCCCTCCCTTGGTCTTAATTCTTACATGCAGGAAC
ACTCAGCAGACACACGTATGCGAAGGGCCAGAGAAGCCAGACCCAGTAAG
AAAAAATAGCCTATTTACTTTAAATAAACAAACCAAACATTCCATTTTAA
ATGTGGGGATTGGGAACCACTAGTTCTTTCAGATGGTATTCTTCAGACTA
GAAGGAGCTTCCAGTTGAATTCACCAGTGGACAAAATGAGGAAAACAGGT
GAACAAGCTTTTTCTGTATTTACATACAAAGTCAGATCAGTTATGGGACA
ATAGTATTGAATAGTTTTCAGCTTTATGCTGGAGTAATTGGCATGTGAGC
AAACTGTGTTGGCGTGGGGGTGGAGGGGTGAGGTGGGCGCTAAGCCTTTT
TTTAAGATTTTTCAGGTACCCCTCACTAAAGGCACCGAAGGCTTAAAGTA
GGACAACCATGGAGCCTTCCTGTGGCAAGAGAGACAACAAAGCGCTATTA
TCCTAAGGTCAAGAGAAGTGTCAGCCTCACCTGATTTTTATTAGTAATGA
GGACTTGCCTCAACTCCCTCTTTCTGGAGTGAAGCATCCGAAGGAATGCT
TGAAGTACCCCTGGGCTTCTCTTAACATTTAAGCAAGCTGTTTTTATAGC
AGCTCTTAATAAAGCCCAAATCTCAAGCGGTGCTTGAAGGGGAGGGAAAG
GGGGAAAGCGGGCAACCACTTTTCCCTAGCTTTTCCAGAAGCCTGTTAAA
AGCAAGGTCTCCCCACAAGCAACTTCTCTGCCACATCGCCACCCCGTGCC
TTTTGATCTAGCACAGACCCTTCACCCCTCACCTCGATGCAGCCGGTAGC
TTGGATCCTTGTGGGCATGATCCATAATCGGTTTCAAGGTAACGATGGTG
CCGAGGTCTTTGGTGGGTTGAACTATGTTAGAAAAGGCCATTAATTTGCC
TGCAGATTGTTAACAGAAGGATATTAAAACCACAGCTAAGTAGCTCTATA
TAACACTTATCCAGTGACTAAAACCAACTTAACCCAGTAAGTGGAGAAAT
AACATGTTCAAGAACTGTAATGCTGGGTGGGAACATGTAACTTGTAGACT
GGAGAAGATAGGCATTTGAGTGGCTGAGAGGACTTTTGGGTGGGAATGCA
AAAATTCTCTGCTAAGACTTTTTCAGGTGAACATAACAGACTTGGCCAAG
CTAGCATCTTAGCGGAAGCTGATCTCCAATGCTCTTCAGTAGGGTCATGA
AGGTTTTTCTTTTCCTGAGAAAACAACACGTTTTGTTTTCTCAGGTTTTG
CTTTTTGGCCTTTTTCTAGCTTAAAAAAAAAAAAAAGCAAAAGATGCTGG
TGGTTGGCACTCCTGGTTTCCAGGACGGGGTTCAAATCCCTGCGGCGTCT
TTGCTTGACTACTAATCTGTCTTCAGGACTCTTTCTGTATTTCTCCTTTT
CTCTGCAGGTGCTAGTTCTTGGAGTTTTGGGGAGGTGGGAGATAACAGCA
CAGTATCTTTGAACTATATACATCCTTGATGTATAATTTGTCAGGAGCTT
GACTTGATTGTATATTCATATTTACACGAGAACCTAATGTAACTGCCTTG
TCTTTTTCAGGTAATAGCCTGCAGCTGGTGTTTTGAGAAGCCCTACTGCT
GAAAACTTAACAATTTTGTGTAATAAAAATGGAGAAGCTCTCAATTGTTG
TGGTTCTTTTGTGAATAAAAAAATCTTGATTGGGGAA
>gibbon
GCGGCCCGCAGCCCGAGGCTTCTGTAAAGGACTGGGACCCCGCACTGGCT
TCTCACCTGCCCTCTTAGGCGTCGCGCCATTTTAGCAACGCGGAAACCGG
GAGCTGGGAAGCCTCAGCCCGCCTGAAGGCGGGTCCCTTCTGCTGCCTCT
CGGAGCCCAGGTTTCCCTGAGTCCTTGGGACGCAGCGACGAGTTGTGCTG
TTACCTTAGCCGTCCCTTTAGGCTGGCTATTCCAGGTGGTGGTATTTAGA
TAAAACCACTCAAACCCTGCAGTTTGGTCTTGGGGTTTGGAGGAAAGCTT
TTCCTTTTTTTTCCTGCTCCGGTTCAGAAAGTCTGAAGCTCAGACCTAAC
CAGGCATAACACAGAATCTGCAAAACAAAAACCCCTAGAAAAGCAGACCC
AGGGCAGTGTAAACACTCCAGGGTGTGTCCCTGACTGGCTGCCCAAGGTC
CCTGTGTTTTCGGAGACAAAGTCATTCGCTTAGTCGGGCTACTTTAAAAG
GCCACTTGAACTTGCTTTCCATGGCGATTTGCCTTGTGAGCACTTTCAGG
AGAGCCTGGAAGCTGAAAAACGGTAGAAAAGTTTCCGTGCGGGCCGTGGG
GGACTGGCGACAAGTGGGGGCCGCAGATCAGAGTGGGCCACTGGCAGCCA
ACGGACCACGGGGCTCAGGCGGGGAGCAGCTCTGTGGTGTGGGAGTGAGG
CGTTTATCCAAGAGTGGGTTTTCACGTTTCTAAGACTTCGCAAGCAGACA
GCCCGTGCTGCTCGGATTTCTCAAATAAAAAAGCAAAACGTGGCTGTCTT
TGGAGCAAGTCGCAGGACTGCAGGCAGTTGGGGGAGAAAGTCAGCCATTT
TGTCACTTCTCAACCGTCCCTGCAAGACTGGGGCTCAGTTGCGTAATGGA
AAATAAAGCCCTGAACTATGACACCTTAATCTTCCTTCAAAGGGTAGTAA
ACTATATCTACCGTCCCTCAAGAGAACACAAAAAGTGCTTTAAGAGGTAT
TTAAAAACTTCCGGGGGTTTTGTGAGGTGTTTGATGACCCGTTTAAAATA
TGATTTACATGTTTCTTTTGTCTAAAGTTTTCAGCTCAGATCTTTCCACA
CGCTAGTAATTTAAATATTTCTGCATGTGCAGTTTGCACTCAAGTTCCAT
AAGCTGTTAAGAAAAATCTAGAAAAGTAAAACTAGAACCTATTTTTAACC
GAAGAACTACTTTTTGTCTCCCTCACAAAGGCGGCGGAAGGTGATCGAAT
TCCGGTGATGCGAGTTGTCTTCGGTCTATAAATATGCCTCGCCCGGGCTG
TGCGGCAGGCATTGAGGCAGCCAGCGCAGGGGTTTCTGCTGAGGGTGCAG
GCGCAGCTTGAGGAAACCGCAGATAAGTCTTTTTCTCTGTGGAAGGGAGA
TTAATACAACTGCTTAAGAAATATAGTCAGTAGGTTATTAAGATATTGTT
TAGCGTTAAGTTCTTAATTTTAATAAGATTTTAAGAGAAAATATGAAGAC
TTAAAGAGTAGCATGAGGAAGGAAAAGATAAAAAGGTTTCTAAAACATGA
CGGAGGTTGAGATGAAGCTTCTTCATGGAGTAAAAAATGTATTTAAAAGA
AAATTGAGAGAAAGGACTACAGAGCCCTGAATTAATACCAGTAGAAGGGC
AATGCTTTTAGATTAAAATGAAGGTGACTTAAACAGCTTAAGTTTACTAT
AAAAGTTGTAGGTGATAAGATAATTTGAAGGCGATCATTTAAAAAGAGAT
TAAACCGAAGGTGATTAAAAGATCTTGAAATCCATGACGCAGGGAGAATT
GCGTCATTTAAAGCCTAGTTAATCTTAACGCATTTACTAAACGCAGACGA
AAATGGAAAGATTAATTGGGAGTGGTAGGATGAAACAATTTGGAGAAGAT
TAGAAGTTTGAAGTGGAAAACTGGAAGACAGAAGTACAGGAAGGCGAAGA
AAAGAATAAAGATAGGGAAATTAGAAGATAAAAACATACTTTTAGAAGAA
AAAAGATAAATTTAAACCTGAAAAGTAGGAAGCAGAAGAAAAAATTAGAC
AAGCTAGGAAACAAAAGCAACTAAGGGCAAAAATGTACAAACTTAGAAGA
AAACTGGAAGATAGAAACAAGATAGAAAATGAAAATATTGTCAAGAGTTT
CAGATAGAAAATGAAAAACAGAAGCTAAGACAAGTATTGGAGAAGCATAG
AAGATAGAAAAATATAAAGCCAAAAATTGGATAAAATAGCACTGAAAAAA
GGAAATTATTGGTAACCAATTTATTTTAAAAGCCCATCAATTTAGTTTCT
GGTGGTGCAGAAGTTAGAAGGTAAAGCTTGAGAAGATGAGGGTCTTTATG
TAGACCAGAACCAATTTAGAAGAATATTTGAAGCTAGAAGGGAAGTTGGT
TAAAAATCACATCAAAAAGCTACTAAAAGGACTGGTGTAATTTAAAAAAA
CTAAGGCAGAAGGCTTTTGGAAGAGTTAGAAGAATTTGGAAGGCCTTAAA
TACAGTAGCCTAGTTTGAAAAATTTGAAGGACTTTCGTAACGGAAGTAAT
TCAAGATCAAGAGTAATTACCAACTTAATGTTTTTGCATTGGACTTTGAG
TTAAGATTATTTTTTAAATTCTGAGGACTAGCATTAATTGACAGCTGACC
CAGGTGCTACACAGAAGTGGATTCAGTGAATCTAGGAAGACAGCAGCAGA
CAGGATTCCAGGAACCAGTGTTTGATGAAGCTAGGACTGAGGAGCAAGCA
GCAGTTCGTGGTGAAGATAGGAAAAAGAGTCCAGGAGCCAGTGCGATTTG
GTGAAGGAAGCTAGGAAGAAGGAAGGAGCGCTAACGATTTGGTGGTGAAG
CTAGGAAAAAGGATTCAAGGAAGGAGCCAGTGCGATTTGGTGATGAAGCT
AGCAGGCGGCGTGGCTTGGCAACCACACGGAGGAGGCGAGCAGGCGTTGT
GCGTAGATAGAGGATCCTAGACCAGCATGCCAGTGTGCCAAGGCCACAGG
GAAAGCGAGTGGTTGGTAAAAATCCGTGAGGTCGGCAATATGTTGTTTTT
CTGGAACTTGAGTATGGTAACCTTTTATTTACTTTTCTTATGTAATGGGG
GAGTGTCGTACTGAGGTGTAAAGTGATTTATATGGGGACGTAGGCCGATT
TCCGGGTGTTGTAGGTTTCTCTTTTTCAGGCTTATACTCATGAATCTTGT
CTGAAGCTTTTGAGGGCAGACTGCCAAGTCCTGGAGAAATAGTAGATGGC
AAGTTTGTGGTTTTTTTTTTTTTACGAATTTGAGGAAAGCCAATGAATTT
GATAGCCAAAAGTGAGACAAAATCTCAGCAAATCTGTAAGCAGTTTGTAT
GTTTAGTTGGGGTAATGAAGTGTTTCAGTTTTGTGAATAGATGACCTGTT
TTTACTTCCTCACCCTGAATTCGTTTTGTAAATGTAGAGAGTTTGGATGT
GTAACTGAGGCGGGGGGGAGGGGGGGGAATTTTCAGTATTTTTTTTTGTG
GGGGTGGGGGCAAAATATGTTTTCAGTTCTTTTTCCCTTAGGTCTGTCTA
GAATCCTAAAGGCAAATGACTCAAGGTGTAACAGAAAACAAGAAAATCCA
GTATCAGGATAATCAGACCACCACAGGTTTACAGTTTATAGGAACTAGAG
CAGTTCTCACGTTGAGGTCTGTGGAAGAGATGTCCATTGGAGAAATGGCT
GGTAGTTACTCTTTTTTCCCCCCACCCCCTTAATCAGACTTTAAAAGTGC
TTAACCCCTTAAACTTGTTATTTTTTACTTGTGAAGTATTTTGGGATGGT
CTTAACAGGGAAGAGAGAGGGTGGGGGAGAAAATGTTTTTTTTTCTAAGA
TTTTCCACAGATGCTATAGTACTATTGACAAACTGGGTTAGAAAAGGAGT
GTACCGCTGTGCTGTTGGCACGAACACCTTCAGGGACTGGAGCTGCTTTT
ATCCTTGGAAGAGTATTCCCAGTTGAAGCTGAAAAGTACAGCACAGTGCA
GCTTTGGTTCATAGTCATCTCAGGAGAACTTCAGAAGAGCTTGAGTAGGC
CAAATGTTGAAGTTAAGTTTTCCAATAATGTGACTTGTTAAAAGTTTATA
AAGGGGAGGGGCAAATATTGGCAATTAGTTGGCAGTGGCCTGTTACGGTT
GGGATTGGTGGGGTGGGTTTAGGTAATTGTTTAGTTTATGATTGCAGATA
AACTCATGCCAGAGAACTTAAAGTCTTAGGATGGAAAAGGTAAAGAAATA
CCAGCTTCCAAGTTGGCAAGTAACTCCCAATGATTTAGTTTTTGTTTCCC
CCAGTTTTTGAATTGGGAAGCTGGGGGAAGTTAAATATGAGCCACTGGGT
GTACCAGTGCATTAATTTGGGCAAGAAAAGTGTCATAATTTGATACTGTA
TCTGTTTTCCTTCAAAGTACAGAGCTTGGGGAAGGAAAGTATTGAACTGG
GGGTTGGTCTGGCCCACTGGGCTGACATTAACTACAATTAATGGGAAATG
CAAAAGTTGTTTGGATATGGTAGTGTGTGGTTCTCTTTTGGAATTTTTTT
CAGGTGATTTAATAATAACTTAAAACTACTATAGAAACTTCAGAGCAAAG
GAAGTGGCTTAATGATCCTGAAGGGATTTCTTCTGATGGTAGCTTTTGTA
TTATCAAGTAAGATTCTATTTTCAGTTGTGTGTAAGCAAGTTTTTTTTAG
CGTAGGAGTAATACTTTTCCATTGTTTAACTGCAAAACAAGATGTTAAGG
TATGCTTCAAAAATTTTGTAAATTGTGTATTTTAAATTTCTCTGTTTGTA
AATCGTAACTGATTAAGAATTGTGATAGTTCAGCTTGAATGTCTCTTAGA
GGGTGGGCTTTTGTTGATGAGGGAGGGGAAACTTTTTTTCTATAGACTTT
TTTCAGATAACATCTGAGTCATAACCAGCCTGGCAGTATGATGGCCTAGA
TGCAGAGAAAACAGCTCCTTGGTGAATGATAAGTAAAGGCAGAAAAGATT
ATATGTCATACCTCCATTGGGGAATAAGCATAACCCTGAGATTCTTACTA
CTGATGAGAACATTATCTGCATATGCCAAAAAAATTTAAGCAAATGAAAG
CTACCAATTTAAAGTTATGGGATCTACCATTTTAAAGTTAATTGCTTGTC
AAGCTATAACCACAAAAATAATGAATCGATGAGAAATACAATGAAGAGCC
AATGTCCATCTCAAAATATTGCTTTTACAAAAGCAGAATAAAAGCGAAAT
GAAATGAAAATGTTACACTACATTAATCCTGGAATAAAAGAAGCCGAAAT
AAATGAGAGATGAGTTGGGATCAAGTGGATTGAGGAGGCTGTGCTGTGTG
CCAATGTTTCGTTTGCCTCAGACAGGTATCTCTTCGTTATCAGAAGAGTT
GCTTCATTTCATCTGGGAGCAGAAAACAGCAGGCAGCTGTTAACAGATAA
GTTTAACTTGCATCTGCAGTATTGCATGTTAGGGATAAGTGTTTATTTTT
AAGAGCGGTGGAGTTCTTAAATATCAACCATGGCACTTTTTCCTGACCCC
TTCCCAAGGGGATTTCAGGATTGAGAAATTTTCCCATCAAGCCTCTTTAA
AGTTGTAGGACTTGTTCTGTGGGCTTCAGTGATGGGATAGTACAGTTCAC
TCAGAGGCATTTGCATCTTTAAATAATTTCTTAAAAGCCTCTAAAGTGAT
TAGTGCCTTAATGCAACTAAGGAAATGTGTTTAGCATTGAATCTCTGAAG
ACTTTATGAAGGAATAGCATGATGTGCTGTTAGAATCAGATGTTATTGCT
AAAATTTACGTGTTGTGATGTAAATTGTGTAGAAAACCATTAAATCGTTC
AAAATAATAAACTATTTTTATTAGAGAATGTATACTTTTTAGAAAGCTGT
CTCCTTATTTAAATAAAATACTGTTTGTCTGTAGTTTAGTGTTGGGGCAA
TCTTGGGGGGGATTCTTCTCTGATCTTTCAGAAACTTTGTCTGCGAACAC
TCTTTAATGGACCAGATCAGGATTTGAGCGGAAGAACGAATGTAACTTTA
AGGCAGGAAAGACAAATTTTATTCTTCATAAAGTGATGAGCATATAATAA
TTCCAGGCACATGGCAATAGAGGCCCTCTAAATAAGGAATAAATAATCTC
TTAGACAGGTGGGAGATTATGATCAGAGTAAAAGGTAATGACACACTTTA
TTTCCAGAAAGTCAGGGGTTTATAAATGGACAGTGACTAGAGTAATAAAG
TACTTTTTCACATTTCCAAAGTTTGCATGTTAACTTTAAATGCTTACAAT
CTTAGAGTGGAAGGCAATGTTTTACATTATTGATCTTATATAGGCATGGG
GGGGGCCTGTGGGTTTTTAAAGAATTTTCCTTTGCAGAGGCATTTCATCC
TTCATGAAGCTGTTCAGGATTTTGAATTGCATATGGGTGCTTGGCTCTTC
CTTCTGTTCTCCTAGTGAGTGTATGAGACCTTGCAGTGAGTTTATCAGCA
TACTCAAAATTTTTTTCCTGGAATTTGGAGGGACGGGAGGAGGGGGTGGG
GCTTACTTGTTTTAGCTTTTTTTTTTACAGACTTCACAGAATGCAGTTGT
CTTGACTTCAGGTCTGTCTGTTCTGTTGGCAAGTAAATGCAGTACTGTTC
TGATCCCGCTGCTATTAGAATGCATTGTGAAACGACTGGAGTATGATTAG
AAGTTGTGTTCCCCAATGCTTGGAGTAGTGATTGTTGAAGGAAAAAAATC
CAGCTGAGTGATAAAGGCTGAGTGTTGAGGAAATTTCTGCAGTTTTAAGC
AGTCGTGTTTGTGATTGAAGCTAAGTACATTTTGCTGTGTTATTTTTAGG
TAAAATGCTTTTTGTTCATTTCTGGTGGTGGGAGGGGACTGAAGCCTTTA
GTCTTTTGCAGATGCAACCTTAAAATCAGTGACAAGAAACAAATTCCAAA
CAAGCAACAGTCTTCAAGAAATTAAACTGGCAAGTGGAAATGTTTAACAG
TTCAGTGATCTTTAGTGCATTGTTTTTGTGTGGGTTTCTCTCTCCCCTCC
CTTGGTCTTAATTCTTACATGCAGGAACACTCAGCAGACACAAGTATGCG
AAGGGCCAGAGAAGCCAGACCCAGTAAGAAAAAAATAGCCTATTTACTTT
AAATAAACAAACCAAACATTCCATTTTAAATGTGGGGATTGGGAACCACT
AGTTCTTTCAGATGGTATTCTTCAGACTATAGAAGGAGTTTCCAGTTGAA
TTCACCAGTGGACAAAATGAGGACAACAGGTGAACAAGCTTTTTCTGTAT
TTACATACAAAGTCAGATCAGTTATGGGACAATAGTATTGAATAGATTTC
AGCTTTATGCTGGAGTAATTGGCATGTGAGCAAACTGTTGGCATGGGGGT
GGAGGGGTGAGGTGGGCGCTAAGCCTTTTTTTAAGATTTTTCAGGTACCC
CTCACTAAAGGCACCGAAGGCTTTAAAGTAGGACAACCATGGAGCCTTCC
TGTGGCAAGAGAGACAACAAAGCGCTATTATCCTAAGGTCAAGAGAAGTG
TCAGCCTCACCTGATTTTTATTAGTAATGAGGACTTGCCTTAACTCCCTC
TTTCTGGAGTGAAGCATCCGAAGGAATGCTTGAAGTACCCCTGGGCTTTT
CTTAACATTTAAGCAAGCTGTTTTTATAGCAGCTCTTAATAAAGCCCAAA
TCGCAAGCGGTGCTTGAAGGGGAGGGAAAGGGGGAAAGCGGGCAACCACT
TTTCCCTAGCTTTTTCCAGAAGCCTGTTAAAAGCAAGGTCTCCCCACAAG
CAACTTCTCTGCCACATCGCCACCCCGTGCCTTTTGATCTAGCACAGACC
CTTCACCCCTCACCTCGATGCAGCTGGTAGCTTGGATCCTTGTGGGCATG
ATCCATAATCGGTTTCAAGGTAACAATGGTGCCGAGGTCTTTGGTGGGTT
GAACTATGTTAGAAAAGGCCATTAATTTGCCTGCAAATTGTTAACAGAAG
GATATTAAAACCACAGCTAAGTAGCTCTATATAACACTTATCCAGTGACT
AAAACCAACTTAAACCAGTAAGTGGAGAAATAACATGTTCAAGAACTGTA
ATGCTGGGTGGGAACATGTAACTTGTAGACTGGAGAAGATAGGCATTTGA
GTGGCTGAGAGGGCTTTTGGGTGGGAATGCAAAAATTCTCTGCTAAGACT
TTTTCAGGTGAACATTAACAGACTTGGCCAAGCTAGCATCTTAGCGGAAG
CTGATCTCCAATGCTCTTCAGTAGGGTCATGAAGGTTTTTCTTTTCCTGA
GAAAACAACACGTTTTGTTTTCTCAGGTTTTGCTTTTTGGCCTTTTTCTA
GCTTTAAAAAAAAAAAAGCAAAAGATGCTGGTGGTTGGCACTCCTGGTTT
CCAGGACGGGGTTCAAATCCCTGCGGCGTCTTTGCCTGACTACTCATCTG
TCTTCAGGACTCTTTCTGTATTTCTCCTTTTCTCTGCTGGTGCTAGTTTT
GGGGAGGTGGGAGGTAACAGCACACACAGTATCTTTGAACTATATACATC
CTTGATGTATAATTTGTCAGGAGCTTGACTTGATTGTATATTCATATTTA
CATGAGAATCTAATGTAACTGCCTTGTGTTTTTCAGGTGATACCATGCAG
CTGGTGTTTTGAGAAGCCCTACTGCTGAAAACTTAACAATTTTATGTAAT
AAAAATGGAGAAGCTCTAAATTGTTGTGGTTCTTTTGTGTATAAACAAAC
CTTGATTGGGGAA
>crabEatingMacaque
TAGATTTGTTTATACACGAAAGAACCACAATAATTTAGAGCTTCTCCATT
TTTATTACATAAAATTGTTAAGTTTTCAACAGTAGGGCTTCTCAAAACAC
CAGCTGCATGGTATTACCTGAAAAAGACAAGGCAGTTACATTAAGTTCTC
GTGTAAATATGAATATACAATCAAGCTTCTGACAAATTATACATCAAGGA
TGTATATAGTTCAAAGATACTGTGCTGTTACCTCCCACCTCCCCAAAACT
CCAAGAACTAGCACCTGCAGAGAAAAGGAGAAATACGGAGTCCTGAAGAC
AGATTAGTAGTCAAAGCAAAGATGCCGCAGGGATTTGAACCCCGTCCTGG
AAACCAGGAGTGCCAACCACCAGCATCTTTTGCTTTTTTTTTTTTTAAAG
CTAGAAAAAGGCCAAAAAGCAAAACCTGAGAAAACAAAACGTGTTGTTTT
CTCAGGAAAAGAAAAACCTTCATGACCCTACTGAAGAGCATTGGAGATCA
GGTTCCGCTAAGATGCTAGCTTGGCCAAGTCTGTTATGTTCACCTGAAAG
AGTCTTAGCAGAGAATTTTTGCATTCCCACCCAACAGCCCTCTCAGCCAC
TCAAATACCTATCTTCTCCAGTCTACAAGTTACATGTTCCCACCCAGCAT
TACAGTTCTTGATGTTATTTCTCCACTTACAGTTTTAAGTTGGTTTTAGT
CACTGGACAGGTGTTATATAGAGCTACTTAGCTGTGGTTTTAATATCCTT
CTGTTAACAATTTGCAGGCAAATTAATGGCCTTTTCTAATAAAGTGCAAC
CCACCAAAGACCTCGGCACCATTGTTACCTTGAAACCGATTATGGATCAT
GCCCACAAGGATCCAAGCTACCGGCTGCATCGAGGTGAGGGGTGAAGGGT
CTGTGCTAGATCAAAAGGCACAGGTGGCGATGTGGCAGAGAAGTTGCTTG
TGGGGAGACCTTGCTTTTAACAGGCTTCTGGAAAAGCTAGGGAAAACTGG
TTGCCCGCTTTCCCCCTTTCCCTCCCCTTCAAGCACCGCTTGAGATTTGG
GCTTTATTAAGAGCTGCTATAAAAACAGCTTGCTTAAATGTTAAGAGAAG
CCCAGGGGTACTTCAAGCATTCCTTTGGATGCTTCACTCCAGAAAGAGTT
GAGGCAAGTCCTCATTACTAATAAAAATCAGGTGAGGCTGACACCACTTT
TCTTGACCTTAGGATAATAGCGCTTTGTTGTCTCTCTTGCCACAGGAAGG
CTCCATGGTTGTCCTACTTTAAGCCTTCGGTGCCTTTAGTGAGGGGTACC
TGAAAAATCTTAAAAAAAAGGCTTAGCGCCCACCTCACCCCTCCACCCCC
ACGACAACACAGCTTGCTCACATGCCAATTACTCCAGCATAAAGCTGAAT
TCTATTCAATACTATTGTCCCAAAACTGATCTGACTTTGTATGTAAATAC
AGAAAAAGCTTGTTCACCTGTTGTCCTCATTTTGTCCACTGGTGAATTCA
CAACTGGAAGCTCCTTCTATAGTCTGAAGAATACCATCTGAAAGAACTAG
TGGTTCCCAATCCCCACATTTAAAATGGAATGTTTGGTTTATTTAAAGTA
AATAGACTATTTTTTCTTACTGGGTCTGGCTTCTCTGGCCCTTCGCATAG
GTTATGTTTGCTGTTCTGAGTGTTCCTGCATGTAAGAATTAAGACCAAGG
GAGGGGAGAGAGAAACCCACACAAAAACAATGCACTAAAGATCACTGAAC
TGTTAAACATTTCCACTTGCCAGTTAAATTTCTTGAAGACTGTTGCTTGT
TTGGAATTTGTTTCTTGTCACTGATTTTAAGGTTGCATCTGGAAAAGACT
AAAGGCTTCAGTCCCCACCCCCCACCACCAGAAATGAACAAAAAGCATTT
TACCTAAAAATGCACGGCAAAATGTACTTAGCTTCAATCACAAACACGAC
TGCTTAAAACTGCAGAAATTTCCTCAACACTCAGCCTTTATCACTCAGCT
GGATTTTTTCCTTCAACAATCACTACTCCAAGCATTGGGGAACACAACTT
TTAATCATACTCCAGTCGTTTCACAATGCATTCTAATAGCAGCGGGATCA
GAACAGTACTGCATTATTACTTGCCAACAGAACAGACAGACCTGAAGTCA
AGACAACTGCATTCTCTGTGAAGTCTGTAAAAAAAAAGCTAAAACAAGTA
AGCCCCACCCGCTCCTCCCATCCCTCCAAATTCCAGGAAAAAAATTTTGA
GTATGCTGATAAACTCACTGCAAGGTCTCATACACTCACTAGGAGAACAG
AAGGAAGAGCCAAGCACTCATATGCAATTCAAAATCCTGAACAGCTTCAT
GAAGGATGAAATGCCTCTGCAAAGGAAAATTCTTTAAAACCCACAGGTCC
CCCCACAATGCCTACATAAGGTCAATAGTGTAAAACATTGCCTACCACTC
TAAGATTGTAAGCATTTAAAGTTAACATGCAAACTTTGGAAATGTGAAAA
AGTACTTTATTAACTCTAGTCACTGTCAATTTATAGACCCTTGACTTTCT
GGAAATAAAATGTGTAATTACCTTTTACTCTGATCATTATCTCCCACCTG
TCTAAGAGGTTATTTATTCCTTATTTAGAGGGCCTCTATTGCCATGTGCC
TGGAATTATTATATGCTCATCACTTTATGAAGAATAAAATTTGTCTTTCC
TGCCTTAAGAAAGTTACATTCGTTCTTCCGCTCAAATCCTGATCTTGTCC
ATTAAAGAGTGTTCGCAGACAAAGTTTCTGAAAGATTAGAGAAGAATCCC
CCCCAAGATTGCCCCAACACTAAACTACAAACAGTATTTTATTTAAATAA
GGAGACAGCTTTCTAAAAGTATACATTCTCTAATAGTAATAGTTTATTAT
TTTGAATGATTTAATGGTTTTCTACACAATTTACATCACAACACAACATG
TAAATTTTAGCAAGAATAACATCTGATTCCAACAGCACATCATGCTATTC
CTTTCAGTCTTCAGAGATTCAACGCTAAACAAATTTCTGTAATTTTGCAT
AAGGCACTAATCACATTAGAGGCTTTTAAGAAATTAAAGATGCAAATGCC
TCTGAGTGAAGTGTACTATCCCATCACGGAAGCCCACAGGAACAAGTCCT
ATATAATTTTAAAGAGGCTCGATGGGAACATTTCTCAATCCTGAAATCCC
CTAGGGAAGGGGTCAGGAAAAAGTGCCATGGTTGATATTTAAGAACTCCA
CAGCTCTTAAAAATAAGCACTTATCCCTAACATGCAATACTGCAGATGCA
AGTTAAACTTATCTGTTAACAGCTGCCTGCTGTTTTCTGCTCCCAGATGA
AATGAAGCAACTCTTCTGATAACGAAGAGATACCTGTCTGAGGCAAACGA
AAGATTGGCACACAGCACAGCCTCCTCAATCCACTTGATCCCAACTCATC
TCTCATTTATTTCGGCTTCTTTCATTCCAGGATTAATGTAGTGTAAGATT
TTCATTTCATTTCGCTTTTATTCTGCTTTTGTAAAAGCAGTATTTTGAGA
TGGACATTGGCTCTTCATTGTATTTCTCATCAATTCATTATTTTTGTGGT
TATAGCTTGACAAGCACTTAGCTTTAAAATGGTAGATTTCCGTAACTTTA
AATTGGTAGCTTTCATTTGCTTAAATTTTTTTTTGGCATACGCAGATAAT
GTTCTCATCAGTAGTAAGAATCTGAGGGTTATGCTTATTCCCCAGTGGAG
GTATGACATATAATCTTTTCTGCCTTTACTTATCATTCACCAAGGAGCTG
TTCTCTCTGCATCTAGGCCATCATACTGCCAGGCTGGTTATGACTCAGAA
GATGTTATCTGAAAAAAGTCTACAGAAAAAAAAAGTTTCCCCTCCCTCAT
CAACAAAAGCCCACCCTCTAAGAGACATTCAAGCTGAACTATCACAATTC
TTAATTACGATTTACAAACAGATAAATTTAAAATCACAATTTACAGAATT
TTTGAAGCATACCTTAACATCTTGTTTTGCAGCTGAACAACGGAAAAATA
TTTCTCCTACGCTAAAAAAAACTTGCTTACACACAACTGAAAATAGAATC
TTACTTGATAATACAAAAGCTACCATCAGAAGAAATCCCTTCAGGATCAT
TAAGCCACTTCCTTTGCTCTGAAGTTTCTATAGTAGTTTTAAGTTATTAT
TAAACCACCTGAAAAAAATTCCAAAAGAGAACCACACACTACCATATCCA
AACAACTTTAGCATTTCCCATAATTGTAGCTAATGTCAGCCCAGTGCTTC
AGACCAACCCCCATTCCAATACTTTCCTTCCCCAAGCTCTATACTTTGAG
GGAAAACAGATACAGTATCAAATTATGATAATTTCCTTGCCCAAATTAAT
GCACTGGTACACCCAGTGGCTCCTATTTAACTTCCCCCAGCTTCCCAATT
CAAAAATTGGGGGAAACAAACTAAAGGATTGGGAGTTACTTGCCAACTTG
GAAGTTGAGATTTCTTTACCTTTTCCATTCTAAGACTTTAAGTTCTCTGG
CATGAGTTTATCTGCAATCATAAACTAAACAATTACCTAAACCCACCCCC
CCAATCCCAACCATAACAGGCCACTGCCAACTAATTGCCAGTATTTGCCC
CTCCCCTTTAATAAAACTTTTAAGAAGTCACATTATTTGAAAACTTAACT
TCAACATTTGGCCTACTCAAGCTCTTCTGAAGTTCTCCTGAGATGACTGA
ATATGAACCAAAGCTGCACTGTGCTGTATTTTTCAGCTTCAACTGGGAAT
ACTCTTCCAAGGATAAAAGCAGCTCCAGTCCCTGAAGGTGTTCGTGCCAA
CAGTACAGCGGTACACTCCTTCTCTAACCCAGTTTGTCAATAGTACTATA
GCATCTGCGGAAAGTCTTAGAAAAAAACATTTTCTCCCCCACCCTCTCTC
TTCCCTGTTAAGACCATCCCAAAATACTTCAAGTAAAAAGTAACAAGTTT
AAGGGGTTAAGCACTTTTAAAGTCTTATTAAGGAGGGAGGGGGGAAAAAA
GAGTAACTACCAGCCATTTCTCCAATAGACATCTCCTCCACAGACCTTAA
CGTGAGAACTGCTCTAGTTTCTATAAACGGTAAACCTGTGTGGTGTTCTG
ATTATCCTGATATTGGATTTTCTTGTTTTCTGTAACACCTTGAGTCATTT
GCCTTTAGGATTCTAGTCAGACCTATGGGGAAAAGAACTCAAAACATATT
TTGCCCCACCCCACAAAAAAAATACTTAAAATTCCCCCCCTCAGTTACAC
ACCAAACTCCACATTTAGAAAACTAATTCAGGATGAGGAAGTAAAAACAG
GTCATCTATTCACAAAACTGAAATACTTCATTACCCCAACTAAACATACA
AACTGCTTACAGATTTGCTGAGATTTTGTCTCAATTTTGGCTCTATCAAA
TTCATTTGGTTTTCAAATTGGTATATTAAAAAAAAAAAAACAAAAACCAC
AAACTTGCCATCTACTATTCCTCCAGGACTTGGCAGTCTGCCCTCAAAAG
CTTCAGACAAGAGTCATGAGTATAAGCCTGAAAAAGAGAAACCTACAACA
CCCGGAAATCGGCCTACATCCCCATATAAATCCCTTTACAACTCAGTACG
AAACTCCCCCGGTACATTAGAAAAGTAAATAAAAGGTTACCATACTCAAG
TTCCAGAAAAACAACATATTGCCGACCTCACGGATTTTTACCAACCACTC
GCTTTCCCTGTGGCCTTGGCACACTGGCATGCTGGTCTAGGATCCTCTAT
CTACGCACAACGCCCGCTCGCCTCCTCCGTGTGGTTGCCAAGCCAAGCCG
CCTGCTAGCTTCATCACCAAATCGCACTCGCTCCTTCCTGGAATCCTTTT
TCCTAGCTTCACCACCAAATCGTTAGCGCTCCTTCCTTCTTCCTAGCTTC
CTTCACCAAATCGCACTGGCTCCTGGACTCTTTTCCTATCTTCACCACGA
ACTGCTGCTTGCTCCTCAGTCCTAGCTTCACCAAACACTGGTTCTTGGAA
TCCTGTCTGCTGCTGTCTTCCTAGATTCACTGAATCCACTTCTGTGTAGC
ACCTGGGTCAGCTGCCAATTAATGCTAGTCCTCAGGATTTAAAATATCAT
CTTAGCTCAAAGTCCAATGCAAAAATATTAAGTTGGTAATTACTCTTGAT
CTTGATTTCCGTTACGAAAGTCCTTCAAATTTTTCAAACTAAGCTACTGT
ATTTAAGGCCTTCCAAATTCTTCTAACTTTTCCAAAAGCCTTCTGCCTTA
GTTTTTTTAAATTACTCCAGTCCTTTTAGCAGCTTTTTGATGTGATTTTT
AACCGACTTCCCCCTTCTAGCTTCAAATATTCTTCTAAATTGGTTCTGGT
CTACATAACGTAACGACCCTCATCTTCTCAAGCTTTACCTTCTAACTTCT
GCACCACCAGAATTTAAATTGATAGGCTTTTAAAATAAATTACCAATAAT
TTCCTCATTTTTTCAGTGCTATTTTATCCAATTTTTGGCTTTGTATTTTT
CTATCTTCTATACTTCTCCAATACTTGTATTAGCTTGTTTTTCGTTTTCT
ATCTGAAACTCTTGACAATATTTTCATTTTCTATCTTGTTTCTATCTTCC
GGTTTTCTTCTAAGTTTGTACATTTTGCCCTTAGTTGCTTTTCCTAGCTT
GTCTAATTTTTTTCTTCTGCTTCCTACTTTTCAGGCTTAAATTTATCTTT
TGTCTTCTAAAGGTATGTTTTTATCTTCTAATTTCCCTATCTTCTCTATT
CTTTTCTTCGCCTTCCTGTACTTCTGTCTTCGTTTTCCACTTCAAACTTC
TAATCTTCTCCAGATTGTTTCATCCTACCACTCCCAATTAATCTTTCCTA
TTTTTCGTCTGCGTTTAGCAAACGCGTTAAGATTAACTAGGCTTTAAATG
ACGCAACTCTCCCTGCGTCATGGAGTTCAAGGTCTTTTAATGACCTTCGA
TTTAATCTCATTTCAAATGATCGCCTTCAAATTATTTTAATCACCTACAA
CTTTTCAAACAACGTTTAAGCTCTGTTTAAATCACCTTCATTTTAATCTA
AAAGCACTGCCCTTCTACTGGTATTAATTCAGGGCTCTGGCGTCCCTTCT
CTCAATTTTCTTTTAAATACATTTTTTTACTTCTTGAAGAAGCTTCGTCT
CAACCTCCGTCATGTTTTAGAAACGTTTTTTCCTTTTCCTTCCTCACGCT
ACACTTTTAACTCTTCATATTTTCTCTTAAAATCTTATTCAAATTACGTT
AAGAACCTAATGCTAAGCAAAATCTTAGTAAGCTACTGACTACATTTCTT
AAGTAGTTGTATTAATCTCTGTCTTTCAAAGAGAGAAAACTTATCTGCGG
GTTCCTCAAGCTGCGCCTGCCAATTCAGCAGAAACCCCTGCGCTGGCTGC
CTCAATGCCTGCCGCAAAGCACGGGCGAGGCCTATTTATTGACGGAGGAC
AGCTCGCATCACCGGAATTCGATCACCTTCCGCCGCCTTTGTGAGGGAGG
CAAAAAATAGTTCTTCGGTTAAAAATAGGTTTTAGTTTTACAAGACTTTT
CTAGATTTTTTCATAACAGCTTATGGAACTTGAGTGCAAACTGCACATTC
AGAAATATTTAAATTACTAGCATGTGGAAAGATTTGAGCTGAAAACTTTA
GACAAAAGAAACGTGGAAATCACATTTTAAACGGGTCATCAAACACTTCA
CAAAATCCCCGGAACTTTTTAAATACCTCTTAAAGCGCTTTTTGTGTTCT
CTTGAGGGACAGGAGGAATAGTTTACTACCCTTTGAAGGAAGGTAAAGGT
GTGATAGCTCAGGGCTTTACTTTCCATTACACAACTGAGCCCCAGCCTTG
GAGGGACGGTTGAGAAGTGGCAAAATGGCGGACTTTCTCCCCCAACTGCC
TGCAGTCCTGCGACTTGCTCCAGACAGCCACACGTTTTGCTTGCTCTTTT
ATTCGAGAAATCCGAGCAGCACAGGCTATCTTCTTGGGAAGTCTTAGAAA
CGTGAAAACCCACTTTTGGAAACCGCCTCAATCCCACACCACACAGCTGC
TCCCCGCCTGAGCCCCGGGATCCGCCGGCTGCCAGTGGCCCACTCTGATC
TGCGGCCCCGAGGTGCCGCCAGCCCCCCACGGCCCGCACGGAAATTTTTC
TACCGTTTTTCAGCTTCCAGGCTCTCCTGAAAGTGCTCACAAGGCAAATC
GCCATGGAAAGCAAGTTGAAGTGGCCTTTTAAAGTTGCTCAACTAAGCGA
ACGGCTTTGTCTCCGAAGACACAGGGACCTTGGGCAGCCAGTCAGGGACA
CACCCTGGAGTGTTTACACTGCTCTGGGTCTGCTTTGCTAGGGGTCTTTG
TTTTGCAGATTCTGTCTTATGCCTGGTTAGGTCCGAGCTTCAGACTTCCT
GAACCGGAGTAGGAAAAAAAATAAAGATTTCCTCCAAACCCCAAGACCAA
ACTGCACGGTTTGAGTGGTTTTATCTAAATACCACCACCTGGGATGGCCA
ACCTAAAAGGACGACTAACGTAACAGTACAGCTCGTCGCTGCGTCCCAAG
GACGCAGGGAAACGGGGACTCCGGGAGGCAGCAGAGAGGACCTGCCTACA
GGCGGGCTGAGGCTTCCCGGCGCCCGGCTTCCGCGTTGCTAAAATGGCGT
GGCGCCTAAGGGTGCAGGTGAG
>greenMonkey
CTCACCTGCACCCTTAGGCGCCACGCCATTTTAGCAACGCGGAAGCTGGG
CGCCGGGAAGCCTCAGCCCGCCTGTAGGCAGGTCCTCTCTGCTGCCTCCC
GGAGCCCCCGTTTCCCTGCGTCCTTGGGTTAGTCGTCCTTTTAGGTTGGC
CATTCCAGGTGGTGGTATTTAGATAAAACCACTCAAACCGTGCAGTTTGG
TCTTGGGGTTTGGAGGAAAGGTTTATTTTTTTTCCTACTCCGGTTCAGGA
AGTCTGAAGCTCGGACCTAACCAGGCATAAGACAGAATCTGCAAAACAAA
GACCCCTAGCAAAGCAGACCCAGAGCAGTGTAAACACTCCAGGGTGTGTC
CCTGACTGGCTGCCCAAGGTCCTTGTGTCTTCGGAGACAAAGCCGTTCGC
TTAGTTGAGCAACTTTAAAAGGCCACTTGAACTTGCTTTCCATGGCGATT
TGCCTTGTGAGCACTTTCAGGAGAGCCTGGAAGCTGAAAAACGGTAGAAA
AATTTCCGTGCGGGCCGTGCGGGGCTGGCGGCACCTCGGGGCCGCAGATC
AGAGTGGGTCACTGGCAGCCGGCGGATCTCGGGGCTCAGGCGGGGAGCAG
CTCTGTGGTGTGGGATTGAGGCGGTTTCCAAAAGTGGGTTTTCACGTTTC
TAAGACTTCCCAAGAAGATAGCCTGTGCTGCTCGGATTTCTCGAATAAAA
GAGCAAGCAAAACGTGTGGCTGTCTGGAGCAAGTCGCAGGACTGCAGGCA
GTTGGGGGAGAAAGTCCGCCATTTTGTCACTTCTCAACCGTCCCTCCAAG
GCTGGGGCTCAGTTGTGTAATGGAAAGTAAAGCCCTGAGCTATCACACCT
TTACCTTCCTTCAAAGGGTAGTAAACTATTCCTCCTGTCCCTCAAGAGAA
CACAAAAAGCGCTTTAAGAGGCATTTAAAAAGTTGCGGGGATTTTGTGAA
GTGTTTGATGACCCGTTTAAAATGTGATTTCCACGTTTCTTTTGTCTAAA
GTTTTCAGCTCAAATCTTTCCACATGCCAGTAATTTAAATATTTCTGAAT
GTACAGTTTGCACTCAAGTTCCACAACCTGTTATGAAAAAATCTAGAAAA
GTCTTGTAAAACTAAAACCTATTTTTAACCGAAGAACTATTTTTTGCCTC
CCTCACAAAGGCGGCGGAAGGTGATCGAAGTCCGGTGATGCGAGCTGTCC
TCCGTCAATAAATAGGCCTCGCCCGGGCTTTGCGGCAGGCATTGAGGCAG
CCAGCGCAGGGGTTTCTGCTGAGGTGGCAGGCGCAGCTTGNNNNNNNNNN
AGAACTATTTTTTGCCTCCCTCACAAAGGCGGCGGAAGGTGATCGAAGTC
CGGTGATGCGAGCTGTCCTCCGTCAATAAATAGGCCTCGCCCGGGCTTTG
CGGCAGGCATTGAGGCAGCCAGCGCAGGGGTTTCTGCTGAGGTGGCAGGC
GCAGCTTGAGGAACCCGCAGATAAGTTTTTTCTCTTTGAAAGACAGAGAT
TAATACAACTGCTTAAGAAATGTAGTCAGTAGCTTACTAAGGTTTTGCTT
AGCATTAGATTCTTAACGTAGTTTGAATAACTTAAGATTTTAAGAGAAAA
TATGAAGAGTTAAAAGAGTAGCGTGAGGAAGGAAAAGGAAAAAAGGTTTC
TAAAACATGACGGAGGTTGAGATGAAGCTTCTTCAAGAAGTAAAAAATGT
GTTTAAAAGAAAATTGAGAGAAGGGACTCCAGAGCCCTGAATTAATACCA
ATAGAAGGGCAATGCTTTTAGATTAAAATGAAGGTGATTTAAACAGAGCT
TAAGCGTTGTTTGAAAAGTTGTAGGTGATTAAAATAATTTGAAGGCGATC
ATTTAAGATGAGATTAAATCGAAGGTGATTAAAAGACCTTGAACTCCATG
TCGCAGGGAGAGTTGCGTCATTTAAAGCCTAGTTAATCTTAACGCATTTG
CTAAACGCAGACGAAAAATAGGAAAGATTAATTGGGAGTGGTAGGATGAA
ACAATCTGGAGAAGATTAGAAGTTTGAAGTGGAAAACGAAGACAGAAGTA
CAGGAAGGCGAAGAAAAGAATAGAGAAGATAGGGAAATTAGAAGATAAAA
ACATACCTTTAGAAGACAAAAGATAAATTTAAGCCTGAAAAGTAGGAAGC
CGAAGAAAAAAGTTAGACACGCTAGGAAACAAAAGCAACTAAGGGCAAAA
TGTACAAACTTAGAAGAAAACCGGAAGATAGAAACAAGATAGAAAATGAA
AATATTGTCAAGAGTTTCAGATAGAAAACGAAAAACAGAAGCTAAGACAA
GTATTGGAGAAGTATAGAAGATAGAAAAATATAAAGCCAAAAATTGGATA
AAATAGCACTGAAAAAATGAAATTATTGGTAATCAATTTATTTTAAAAGC
CTATCAATTTATATTCTCGTGGTGCAGAAGTTAGAAGGTAAAGCTTGAGA
AGATGAGGGTCTTTACGTTATGTAGACCAGAACCAATTTAGAAGAATATT
TGAAGCTAGAAGGGGGAAGTCGGTTAAAAATCACATCAAAAAGCTGCTAA
AAGGACTGGAGTAATTTAAAAAAACTTAAGGCAGAAGGCTTTTGGAAGAG
TTAGAAGAATTTGGAAGGCCTTAAATACAGTAGCTTAGTTTGAAAAATTT
GAAGGACTTTCGTAACGGAAATCAAGATCAAGAGTAATTACCAACTTAAT
GTTTTTGCATTGGACTTTGAGCTAAGATGATATTTTAAATCCTGAGGACT
AGCATTAATTGGCAGCTGACCCAGGTGCTACACAGAAGTGGATTCAGTGA
ATCTAGGAAGACAGCAGCAGACAGGATTCCAGGAACCAGTGTTTGGTGAA
GCTAGGACTGAGGAGCAAGCAGCAGTTCGTGGTGAAGATAGGAAAAGAGT
CCAGGAGCCAGTGCGATTTGGTGAAGGAAGCTAGGAAGAAGGAAGGAGCG
CTAACGATTTGGTGGTGAAGCTAGGAAAAAGGATTCCAGGAAGGAGCGAG
TGCGGTTTTGTGATGAAGCTAGCAGGCGGCTTGGCTTGGCAACCACACGG
AGGAGGCGAGCGGGCGTTGTGCGTAGATAGAGGATCCTAGACCAGCATGC
CAGTGTGCCAAGGCCACAGGGAAAGCGAGTGGTTGGTAAAAATCCGTGAG
GTCGGCAATATGTTGTTTTTCTGGAACTTGAGTATGGTAACCTTTTATTT
ACTTTTCTAATGTACCGGGGGAGTTTCGTACTGAGTTGTAAAGGGATTTA
TATGGGGATGTAGGCCGATTTCCGGGTGTTGTAGGTTTCTCTTTTTCAGG
CTTATGCTCATGACTCTTGTCTGAAGCTTTTGAGGGCAGACTGCCAAGTC
CTGGAGGAATAGTAGATGGCAAGTTTGTGGGTTTTTTTTTTTTTTAAATA
CCAATTCGAAAACCAAATGAAGTTGATAGAGCCAAAATTGAGACAAAATT
TCAGCAAATCTGTAAGCAGTTTGTATGTTTAGTTGGGGTAATGAAGTATT
TCAGTTTTGTGAATAGATGACCTGTTTTTACTTCCTCATCCTGAATTAGT
TTTCTAAATGTGGAGTTTGGATGTGTAACCGAGGGGGGGCATTTTAAGTA
TTTTTTTTTGTGGGGTGGGGGCAAAATATGTTTTGAGTTCTTTTCCCCAT
AGGTCTGACTAGAATCCTAAAGGCAAATGACTCAAGGTGTTACAGAAAAC
AAGAAAATCCAATATCAGGATAATCAGAACACCACACAGGTTTACCGTTT
ATAGAAACTAGAGCAGTTCTCACGTTAAGGTCTGTGGAGGAGATGTCCAT
TGGAGAAATGGCTGGTAGTTACTCTTTTTTCCCCCCTCCCTCCTTAATAA
GACTTTAAAAGTGCTTAACCCCTTAAATTTGTTATTTCTTACTTGAAGTA
TTTTGGGATGGTCTTAACAGGGAAGAGAGAGGGTGGGGGAGAAAATGTTT
TTTTCTAAGATTTTCCGCAGATGCTATAGTACTATTGACAAACTGGGTTA
GAGAAGGAGTGTACCGCTGTACTGTTGGCACGAACACCTTCAGGGACTGG
AGCTGCTTTTATCCTTGGAAGAGTATTCCCAGTTGAAGCTGAAAAATACA
GCACAGTGCAGCTTTGGTTCATATTCAGTCATCTCAGGAGAACTTCAGAA
GAGCTTGAGTAGGCCAAATGTTGAAGTTAAGTTTTCAAATAATGTGACTT
CTTAAAAGTTTTATTAAAGGGGAGGGGCAAATACTGGCAATTAGTTGGCA
GTGGCCTGTTATGGTTGGGATTGGGGGGGTGGGTTTAGGTAATTGTTTAG
TTTATGATTGCAGATAAACTCATGCCAGAGAACTTAAAGTCTTAGAATGG
AAAAGGTAAAGAAATCTCAACTTCCAAGTTGGCAAGTAACTCCCAATCCT
TTAGTTTGTTTCCCCCAATTTTTGAATTGGGAAGCTGGGGGAAGTTAAAT
AGGAGCCACTGGGTGTACCAGTGCATTAATTTGGGCAAGGAAAGTATCAT
AATTTGATACTGTATCTGTTTTCCCTCAAAGTATAGAGCTTGGGGAAGGA
AAGTATTGGAATGGGGGTTGGTCTGAAGCACTGGGCTGACATTAGCTACA
ATTATGGGAAATGCTAAAGTTGTTTGGATATGGTAGTGTGTGGTTCTCTT
TTGGAATTTTTTTCAGGTGGTTTAATAATAACTTAAAACTACTATAGAAA
CTTCAGAGCAAAGGAAGTGGCTTAATGATCCTGAAGGGATTTCTTCTGAT
GGTAGCTTTTGTATTATCAAGTAAGATTCTATTTTCAGTTGTGTGTAAGC
AAGTTTTTTTTAGCGTAGGAGAAATATTTTTCCGTTGTTCAGCTGCAAAA
CAAGATGTTAAGGTATGCTTCAAAAATTCTGTAAATTGTGTATTTTAAAT
ATGTCTGTTTGTAAATCGTAATTAAGAATTGTGATAGTTCAGCTTGAATG
TCTCTTAGAGGGTGGGCTTTTGTTGATGAGGGAGGGGAAACTTTTTTTTT
CTGTAGACTTTTTTCAGATAACATCTTCTGAGTCATAACCAGCCTGGCAG
TATGATGGCCTAGATGCAGAGAGAACAGCTCCTTGGTGAATGATAAGTAA
AGGCAGAAAAGATTATATGTCATACCTCCACTGGGGAATAAGCATAACCC
TCAGATTCTTACTACTGATGAGAACGTTATCTGCGTATGCCAAAAAAAAA
TTTAAGCAAATGAAAGCTACCAATTTAAAGTTACGGAAATCTACCATTTT
AAAGCTAAGTGCTTGTCAAGCTATAACCACAAAAATAATGAATTGATGAG
AAATACAATGAAGAGCCAATGTCCATCTCAAAATACTGCTTTTACAAAAG
CAGAATAAAAGCGAAATGAAATGAAATCTTACACTACATTAATCCTGGAA
TGAAAGAAGCCGAAATAAATGAGAGATGAGTTGGGATCAAGTGGATTGAG
GAGGCTGTGCTGTGTGCCAATCTTTCGTTTGCCTCAGACAGGTATCTCTT
CGTTATCAGAAGAGTTGCTTCATTTCATCTGGGAGCAGAAAACAGCAGGC
AGCTGTTAACAGATAAGTTTAACTTGCATCTGCAGTATTGCATGTTAGGG
ATAAGTGCTTATTTTTAAGAGCTGTGGAGTTCTTAAATATCAACCATGGC
ACTTTTTCCTGACCCCTTCCCTAGGGGATTTCAGGATTGAGTAAATGTTC
CCATCGAGCCTCTTTAAAATTAAAGGACTTGTTCCTGTGGGCTTCCCTGA
TGGGGATAGTACACTTCACTCAGAGGCATTTGCATCTTTAATTTCTTAAA
AGCCTCTAACGTGATTAGTGCCTTATGCAAAATTACAGAAATTTGTTTAG
CATTGAATCTCTGAAGACTATGAAAGGAATAGCATGATGTGCTGTTGGAA
TCAGATGTTATTCTTGCTAAAATTATGTTGTGATGTAAATTGTGTAGAAA
ACCATTAAATCATTCAAAATAATAAACTATTATTATTAGAGAATGTATAC
TTTTAGAAAGCTGTCTCCTTATTTAAATAAAATACTGTTTGTAGTTTAGT
GTTGGGGCAATCTTGGGGGGGATTCTTCTCTAATCTTTCAGAAACTTTGT
CTGCGAACACTCTTTAATGGACAAGATCAGGATTTGAGCGGAAGAACGAA
TGTAACTTTCTTAAGGCAGGAAAGACAAATTTTATTCTTCATAAAGTGAT
GAGCATATAATAATTCCAGGCACATGGCAATAGAGGCCCTCTAAATAAGG
AATAAATAACCTCTTAGACAGGTGGGAGATAATGATCAGAGTAAAAGGTA
ATTACACATTTTATTTCCAGAAAGTCAAGGGTCTATAAATTGACAGTGAC
TAGAGTTAATAAAGTACTTTTTCACATTTCCAAAGTTTGCATGTTAACTT
TAAATGCTTACAATCTTAGAGTGGTAGGCAATGTTTTACACTATTGACCT
TATGTAGGCATTGTGGGGGGGACCTGTGGGTTTTTAAAGAATTTTCCTTT
GCAGAGGCATTTCATCCTTCATGAAGCTGTTCAGGATTTTGAATTGCATA
TGAGTGCTTGGCTCTTCCTTCTGTTCTAGTGAGTGTATGAGACCTTGCAG
TGAGTTTATCAGCATACTAAAAATTTTTTTCCTGGAATTTGGAGGGATGG
GAGGAGCGGGTGGGGCTTACTTGTTTTAGCTTTTTTTTTACAGACTTCAC
AGAGAATGCAGTTGTCTTGACTTCAGGTCTGTCTGTTCTGTTGGCAAGTA
ATAATGCAGTACTGTTCTGATCCCGCTGCTATTAGAATGCATTGTGAAAC
GACTGGAGTATGATTAAAAGTTGTGTTCCCCAATGCTTGGAGTAGTGAAT
GTTGAAGGAAAAAATCCAGCTGAGTGATAAAGGCTGAGTGTTGAGGAAAT
TTCTGCAGTTTTAAGCAGTCGTGTTTGTGATTGAAGCTAAGTACATTTTG
CCGTGCATTTTTAGGTAAAATGCTTTTTGTTCATTTCTGGTGGTGGGGGG
TGGGGACTGAAGCCTTTAGTCTTTTCCAGATGCAACCTTAAAATCAGTGA
CAAGAAACAAATTCCAAACAAGCAACAGTCTTCAAGAAATTTAACTGGCA
AGTGGAAATGTTTAACAGTTCAGTGATCTTTAGTGCATTGTTTTTGTGTG
GGTTTCTCTCTCCCCTCCCTTGGTCTTAATTCTTACATGCAGGAACACTC
AGAACAGCAAACATAACCTATGCGAAGGGCCAGAGAAGCCAGACCCAGTA
AGAAAAAATAGTCTATTTACTTTAAATAAACCAAACATTCCATTTTAAAT
GTGGGGATTGGGAACCACTAGTTCTTTCAGATGGTATTCTTCAGACTATA
GAAGGAGCTTCCAGTTGAATTCACCAGTGGACAAAATGAGGACAACAGGT
GAACAAGCTTTTTCTGTATTTACATACAAAGTCAGATCAGTTTTGGGACA
ATAGTACTGAATAGAATTCAGCTTTATGCTGGAGTAATTGGCATGTGAGC
AAGCTGTGTTGTCGTGGGGGTGGAGGGGTGAGGTGGGCGCTAAGCCTCTT
TTTTAAGATTTTTCAGGTACCCCTCACTAAAGGCACCGAAGGCTTAAAGT
AGGACAACCATGGAGCCTTCCTGTGGCAAGAGAGACAACAAAGCGCTATT
ATCCTAAGGTCAAGAAAAGTGGTGTCAGCCTCACCTGATTTTTATTAGTA
ATGAGGATTTGCCTCAACTCTTTCTGGAGTGAAGCATCCAAAGGAATGCT
TGAAGTACCCCTGGGCTTCTCTTAACATTTAAGCAAGCTGTTTTTATAGC
AGCTCTTAATAAAGCCCAAATCTCAAGCGGTGCTTGAAGGGGAGGGAAAG
GGGGAAAGCGGGCAACCAGTTTTCCCTAGCTTTTCCAGAAGCCTGTTAAA
AGCAAGGTCTCCCCACAAGCAACTTCTCTGCCACATCGCCACCTGTGCCT
TTTGATCTAGCACAGACCCTTCACCCCTCACCTCGATGCAGCCGGTAGCT
TGGATCCTTGTGGGCATGATCCATAATCGGTTTCAAGGTAACAATGGTGC
CGAGGTCTTTGGTGGGTTGCACTTTATTAGAAAAGGCCATTAATTTGCCT
GCAAATTGTTAACAGAAGGATATTAAAACCACAGCTAAGTAGCTCTATAT
AACACCTATCCAGTGACTAAAACCAACTCAAACCTGTAAGTGGAGAAATA
ACATCAAGAACTGTAATGCTGGGTGGGAACATGTAGCTTGTAGACTGGAG
AAGATAGGTATTTGAGTGGCTGAGAGGGCTGTTGGGTGGGAATGCAAAAA
TTCTCTGCTAAGACTCTTTCAGGTGAACATAACAGACTTGGCCAAGCTAG
CATCTTAGCGGAACCTGATCTCCAATGCTCTTCAGTAGGGTCATGAAGGT
TTTTCTTTTCCTGAGAAAACAACACGTTTTGTTTTCTCAGGTTTTGCTTT
TTGGCCTTTTTCTAGCTTTAAAAAAAAAAAAAGCAAAAGATGCTGGTGGT
TGGCACTCCTGGTTTCCAGGACGGGGTTCAAATCCCTGCGGCATCTTTGC
TTTGACTACTAATCTGTCTTCAGGACTCCATATTTCTCCTTTTCTCTGCA
GGTGCTAGTTCTTGGAGTTTTGGGGAGGTAGGAGGTAACAGCACAGTGTC
TTTGAACTATATACATCCTTAATGTATAATTTGTCAGAAGCTTGATTGTA
TATTCATATTTACACGAGAACTTAACATAACTGCCTTGTCTTTTTCAGGT
AATACCATGCAGCTGGCGTTTTGAGAAGCCCTACTGTTGAAAACTTAACA
ATTTTATGTAATAAAAATGGAGAAGCTCTAAATTATTGTGGTTCTTTGGT
GTATAAACAAATCTG
>rhesusMonkey
CTCACCTGCACCCTTAGGCGCCACGCCATTTTAGCAACGCGGAAGCCGGG
CGCCGGGAAGCCTCAGCCCGCCTGTAGGCAGGTCCTCTCTGCTGCCTCCC
GGAGTCCCCGTTTCCCTGCGTCCTTGGGACGCAGCGACGAGCTGTACTGT
TACGTTAGTCGTCCTTTTAGGTTGGCCATCCCAGGTGGTGGTATTTAGAT
AAAACCACTCAAACCGTGCAGTTTGGTCTTGGGGTTTGGAGGAAATCTTT
ATTTTTTTTCCTACTCCGGTTCAGGAAGTCTGAAGCTCGGACCTAACCAG
GCATAAGACAGAATCTGCAAAACAAAGACCCCTAGCAAAGCAGACCCAGA
GCAGTGTAAACACTCCAGGGTGTGTCCCTGACTGGCTGCCCAAGGTCCCT
GTGTCTTCGGAGACAGAGCCGTTCGCTTAGTTGAGCAACTTTAAAAGGCC
ACTTGAACTTGCTTTCCATGGCGATTTGCCTTGTGAGCACTTTCAGGAGA
GCCTGGAAGCTGAAAAACGGTAGAAAAATTTCCGTGCGGGCCGTGGGGGG
CTGGCGGCACCTCGGGGCCGCAGATCAGAGGGGGCCACTGGCAGCCGGCG
GATCCCGGGGCTCAGGCGGGGAGCAGCTGTGTGGTGTGGGATTGAGGCGG
TTTCCAAAAGGGGGTTTTCACGTTTCTAAGACTTCCCAAGAAGATAGCCT
GTGCTGCTCGGATTTCTCGAATAAAAGAGCAAGCAAAACGTGTGGCTGTC
TGGAGCAAGTCGCAGGACTGCAGGCAGTTGGGGGAGAAAGTCCGCCATTT
TGCCACTTCTCAACCGTCCCTCCAAGGCTGGGGCTCAGTTGTGTAATGGA
AAGTAAAGCCCTGAGCTATCACACCTTTACCTTCCTTCAAAGGGTAGTAA
ACTATTCCTCCTGTCCCTCAAGAGAACACAAAAAGCGCTTTAAGAGGTAT
TTAAAAAGTTCCGGGGATTTTGTGAAGTGTTTGATGACCCGTTTAAAATG
TGATTTCCACGTTTCTTTTGTCTAAAGTTTTCAGCTCAAATCTTTCCACA
TGCTAGTAATTTAAATATTTCTGAATGTGCAGTTTGCACTCAAGTTCCAT
AAGCTGTTATGAAAAAATCTAGAAAAGTCTTGTAAAACTAAAACCTATTT
TTAACCGAAGAACTATTTTTTGCCTCCCTCACAAAGGCGGCGGAAGGTGA
TCGAATTCCGGTGATGCGAGCTGTCCTCCGTCAATAAATAGGCCTCGCCT
GTGCTTTGCGGCAGGCATTGAGGCAGCCAGCACAGGGGTTTCTGCTGAAG
TGGCAGGCGCAGCTTGAGGAACCCGCAGATAAGTTTTCTCTCTTTGAAAG
ACAGAGATTAATACAACTACTTAAGAAATGTAGTCAGTAGCTTACTAAGA
TTTTGCTTAGCATTAGGTTCTTAACGTAATTTGAATAAGATTTTAAGAGA
AAATATGAAGAGTTAAAAGTGTAGCGTGAGGAAGGAAAAGGAAAAAACGT
TTCTAAAACATGACGGAGGTTGAGACGAAGCTTCTTCAAGAAGTAAAAAA
ATGTATTTAAAAGAAAATTGAGAGAAGGGACGCCAGAGCCCTGAATTAAT
ACCAGTAGAAGGGCAGTGCTTTTAGATTAAAATGAAGGTGATTTAAACAG
AGCTTAAACGTTGTTTGAAAAGTTGTAGGTGATTAAAATAATTTGAAGGC
GATCATTTGAAATGAGATTAAATCGAAGGTCATTAAAAGACCTTGAACTC
CATGACGCAGGGAGAGTTGCGTCATTTAAAGCCTAGTTAATCTTAACGCG
TTTGCTAAACGCAGACGAAAAATAGGAAAGATTAATTGGGAGTGGTAGGA
TGAAACAATCTGGAGAAGATTAGAAGTTTGAAGTGGAAAACGAAGACAGA
AGTACAGGAAGGCGAAGAAAAGAATAGAGAAGATAGGGAAATTAGAAGAT
AAAAACATACCTTTAGAAGACAAAAGATAAATTTAAGCCTGAAAAGTAGG
AAGCAGAAGAAAAAAATTAGACAAGCTAGGAAAAGCAACTAAGGGCAAAA
TGTACAAACTTAGAAGAAAACCGGAAGATAGAAACAAGATAGAAAATGAA
AATATTGTCAAGAGTTTCAGATAGAAAACGAAAAACAAGCTAATACAAGT
ATTGGAGAAGTATAGAAGATAGAAAAATACAAAGCCAAAAATTGGATAAA
ATAGCACTGAAAAAATGAGGAAATTATTGGTAATTTATTTTAAAAGCCTA
TCAATTTAAATTCTGGTGGTGCAGAAGTTAGAAGGTAAAGCTTGAGAAGA
TGAGGGTCGTTACGTTATGTAGACCAGAACCAATTTAGAAGAATATTTGA
AGCTAGAAGGGGGAAGTCGGTTAAAAATCACATCAAAAAGCTGCTAAAAG
GACTGGAGTAATTTAAAAAAACTAAGGCAGAAGGCTTTTGGAAGAGTTAG
AAGAATTTGGAAGGCCTTAAATACAGTAGCTTAGTTTGAAAAATTTGAAG
GACTTTCGTAACGGAAATCAAGATCAAGAGTAATTACCAACTTAATATTT
TTGCATTGGACTTTGAGCTAAGATGATATTTTAAATCCTGAGGACTAGCA
TTAATTGGCAGCTGACCCAGGTGCTACACAGAAGTGGATTCAGTGAATCT
AGGAAGACAGCAGCAGACAGGATTCCAAGAACCAGTGTTTGGTGAAGCTA
GGACTGAGGAGCAAGCAGCAGTTCGTGGTGAAGATAGGAAAAGAGTCCAG
GAGCCAGTGCGATTTGGTGAAGGAAGCTAGGAAGAAGGAAGGAGCGCTAA
CGATTTGGTGGTGAAGCTAGGAAAAAGGATTCCAGGAAGGAGCGAGTGCG
ATTTGGTGATGAAGCTAGCAGGCGGCTTGGCTTGGCAACCACACGGAGGA
GGCGAGCGGGCGTTGTGCGTAGATAGAGGATCCTAGACCAGCATGCCAGT
GTGCCAAGGCCACAGGGAAAGCGAGTGGTTGGTAAAAATCCGTGAGGTCG
GCAATATGTTGTTTTTCTGGAACTTGAGTATGGTAACCTTTTATTTACTT
TTCTAATGTACCGGGGGAGTTTCGTACTGAGTTGTAAAGGGATTTATATG
GGGATGTAGGCCGATTTCCGGGTGTTGTAGGTTTCTCTTTTTCAGGCTTA
TACTCATGACTCTTGTCTGAAGCTTTTGAGGGCAGACTGCCAAGTCCTGG
AGGAATAGTAGATGGCAAGTTTGTGGTTTTTGTTTTTTTTTTTTTAATAT
ACCAATTTGAAAACCAAATGAATTTGATAGAGCCAAAATTGAGACAAAAT
CTCAGCAAATCTGTAAGCAGTTTGTATGTTTAGTTGGGGTAATGAAGTAT
TTCAGTTTTGTGAATAGATGACCTGTTTTTACTTCCTCATCCTGAATTAG
TTTTCTAAATGTGGAGTTTGGTGTGTAACTGAGGGAGGGAATTTTAAGTA
TTTTTTTTGTGGGGTGGGGCAAAATATGTTTTGAGTTCTTTTCCCCATAG
GTCTGACTAGAATCCTAAAGGCAAATGACTCAAGGTGTTACAGAAAACAA
GAAAATCCAATATCAGGATAATCAGAACACCACACAGGTTTACCGTTTAT
AGAAACTAGAGCAGTTCTCACGTTAAGGTCTGTGGAGGAGATGTCTATTG
GAGAAATGGCTGGTAGTTACTCTTTTTTCCCCCCTCCCTCCTTAATAAGA
CTTTAAAAGTGCTTAACCCCTTAAACTTGTTACTTTTTACTTGAAGTATT
TTGGGATGGTCTTAACAGGGAAGAGAGAGGGTGGGGGAGAAAATGTTTTT
TTCTAAGACTTTCCGCAGATGCTATAGTACTATTGACAAACTGGGTTAGA
GAAGGAGTGTACCGCTGTACTGTTGGCACGAACACCTTCAGGGACTGGAG
CTGCTTTTATCCTTGGAAGAGTATTCCCAGTTGAAGCTGAAAAATACAGC
ACAGTGCAGCTTTGGTTCATATTCAGTCATCTCAGGAGAACTTCAGAAGA
GCTTGAGTAGGCCAAATGTTGAAGTTAAGTTTTCAAATAATGTGACTTCT
TAAAAGTTTTATTAAAGGGGAGGGGCAAATACTGGCAATTAGTTGGCAGT
GGCCTGTTATGGTTGGGATTGGGGGGGTGGGTTTAGGTAATTGTTTAGTT
TATGATTGCAGATAAACTCATGCCAGAGAACTTAAAGTCTTAGAATGGAA
AAGGTAAAGAAATCTCAACTTCCAAGTTGGCAAGTAACTCCCAATCCTTT
AGTTTGTTTCCCCCAATTTTTGAATTGGGAAGCTGGGGGAAGTTAAATAG
GAGCCACTGGGTGTACCAGTGCATTAATTTGGGCAAGGAAATTATCATAA
TTTGATACTGTATCTGTTTTCCCTCAAAGTATAGAGCTTGGGGAAGGAAA
GTATTGGAATGGGGGTTGGTCTGAAGCACTGGGCTGACATTAGCTACAAT
TATGGGAAATGCTAAAGTTGTTTGGATATGGTAGTGTGTGGTTCTCTTTT
GGAATTTTTTTCAGGTGGTTTAATAATAACTTAAAACTACTATAGAAACT
TCAGAGCAAAGGAAGTGGCTTAATGATCCTGAAGGGATTTCTTCTGATGG
TAGCTTTTGTATTATCAAGTAAGATTCTATTTTCAGTTGTGTGTAAGCAA
GTTTTTTTTAGCGTAGGAGAAATATTTTTCCGTTGTTCAGCTGCAAAACA
AGATGTTAAGGTATGCTTCAAAAATTCTGTAAATTGTGATTTTAAATTTA
TCTGTTTGTAAATCGTAATTAAGAATTGTGATAGTTCAGCTTGAATGTCT
CTTAGAGGGTGGGCTTTTGTTGATGAGGGAGGGGAAACTTTTTTTTTCTG
TAGACTTTTTTCAGATAACATCTTCTGAGTCATAACCAGCCTGGCAGTAT
GATGGCCTAGATGCAGAGAGAACAGCTCCTTGGTGAATGATAAGTAAAGG
CAGAAAAGATTATATGCCATACCTCCACTGGGGAATAAGCATAACCCTCA
GATTCTTACTACTGATGAGAACATTATCTGCGTATGCCAAAAAAAAATTT
AAGCAAATGAAAGCTACCAATTTAAAGTTACGGAAATCTACCATTTTAAA
GCTAAGTGCTTGTCAAGCTATAACCACAAAAATAATGAATTGATGAGAAA
TACAATGAAGAGCCAATGTCCATCTCAAAATACTGCTTTTACAAAAGCAG
AATAAAAGCGAAATGAAATGAAAATCTTACACTACATTAATCCTGGAATG
AAAGAAGCCGAAATAAATGAGAGATGAGTTGGGATCAAGTGGATTGAGGA
GGCTGTGCTGTGTGCCAATCTTTCGTTTGCCTCAGACAGGTATCTCTTCG
TTATCAGAAGAGTTGCTTCATTTCATCTGGGAGCAGAAAACAGCAGGCAG
CTGTTAACAGATAAGTTTAACTTGCATCTGCAGTATTGCATGTTAGGGAT
AAGTGCTTATTTTTAAGAGCTGTGGAGTTCTTAAATATCAACCATGGCAC
TTTTTCCTGACCCCTTCCCTAGGGGATTTCAGGATTGAGAAATGTTCCCA
TGGAGCCTCTTTAAAATTATATAGGACTTGTTCCTGTGGGCTTCCGTGAT
GGGATAGTACACTTCACTCAGAGGCATTTGCATCTTTAATTTCTTAAAAG
CCTCTAATGTGATTAGTGCCTTATGCAAAATTACAGAAATTTGTTTAGCA
TTGAATCTCTGAAGACTGAAAGGAATAGCATGATGTGCTGTTGGAATCAG
ATGTTATTCTTGCTAAAATTTACATGTTGTGTTGTGATGTAAATTGTGTA
GAAAACCATTAAATCATTCAAAATAATAAACTATTACTATTAGAGAATGT
ATACTTTTAGAAAGCTGTCTCCTTATTTAAATAAAATACTGTTTGTAGTT
TAGTGTTGGGGCAATCTTGGGGGGGATTCTTCTCTAATCTTTCAGAAACT
TTGTCTGCGAACACTCTTTAATGGACAAGATCAGGATTTGAGCGGAAGAA
CGAATGTAACTTTCTTAAGGCAGGAAAGACAAATTTTATTCTTCATAAAG
TGATGAGCATATAATAATTCCAGGCACATGGCAATAGAGGCCCTCTAAAT
AAGGAATAAATAACCTCTTAGACAGGTGGGAGATAATGATCAGAGTAAAA
GGTAATTACACATTTTATTTCCAGAAAGTCAAGGGTCTATAAATTGACAG
TGACTAGAGTTAATAAAGTACTTTTTCACATTTCCAAAGTTTGCATGTTA
ACTTTAAATGCTTACAATCTTAGAGTGGTAGGCAATGTTTTACACTATTG
ACCTTATGTAGGCATTGTGGGGGGACCTGTGGGTTTTAAAGAATTTTCCT
TTGCAGAGGCATTTCATCCTTCATGAAGCTGTTCAGGATTTTGAATTGCA
TATGAGTGCTTGGCTCTTCCTTCTGTTCTCCTAGTGAGTGTATGAGACCT
TGCAGTGAGTTTATCAGCATACTCAAAATTTTTTTCCTGGAATTTGGAGG
GATGGGAGGAGCGGGTGGGGCTTACTTGTTTTAGCTTTTTTTTTACAGAC
TTCACAGAGAATGCAGTTGTCTTGACTTCAGGTCTGTCTGTTCTGTTGGC
AAGTAATAATGCAGTACTGTTCTGATCCCGCTGCTATTAGAATGCATTGT
GAAACGACTGGAGTATGATTAAAAGTTGTGTTCCCCAATGCTTGGAGTAG
TGATTGTTGAAGGAAAAAATCCAGCTGAGTGATAAAGGCTGAGTGTTGAG
GAAATTTCTGCAGTTTTAAGCAGTCGTGTTTGTGATTGAAGCTAAGTACA
TTTTGCCGTGCATTTTTAGGTAAAATGCTTTTTGTTCATTTCTGGTGGTG
GGGGGTGGGGACTGAAGCCTTTAGTCTTTTCCAGATGCAACCTTAAAATC
AGTGACAAGAAACAAATTCCAAACAAGCAACAGTCTTCAAGAAATTTAAC
TGGCAAGTGGAAATGTTTAACAGTTCAGTGATCTTTAGTGCATTGTTTTT
GTGTGGGTTTCTCTCTCCCCTCCCTTGGTCTTAATTCTTACATGCAGGAA
CACTCAGAACAGCAAACATAACCTATGCGAAGGGCCAGAGAAGCCAGACC
CAGTAAGAAAAAATAGTCTATTTACTTTAAATAAACCAAACATTCCATTT
TAAATGTGGGGATTGGGAACCACTAGTTCTTTCAGATGGTATTCTTCAGA
CTATAGAAGGAGCTTCCAGTTGTGAATTCACCAGTGGACAAAATGAGGAC
AACAGGTGAACAAGCTTTTTCTGTATTTACATACAAAGTCAGATCAGTTT
TGGGACAATAGTATTGAATAGAATTCAGCTTTATGCTGGAGTAATTGGCA
TGTGAGCAAGCTGTGTTGTCGTGGGGGTGGAGGGGTGAGGTGGGCGCTAA
GCCTTTTTTTTAAGATTTTTCAGGTACCCCTCACTAAAGGCACCGAAGGC
TTAAAGTAGGACAACCATGGAGCCTTCCTGTGGCAAGAGAGACAACAAAG
CGCTATTATCCTGAGGTCAAGAAAAGTGGTGTCAGCCTCACCTGATTTTT
ATTAGTAATGAGGACTTGCCTCAACTCTTTCTGGAGTGAAGCATCCAAAG
GAATGCTTGAAGTACCCCTGGGCTTCTCTTAACATTTAAGCAAGCTGTTT
TTATAGCAGCTCTTAATAAAGCCCAAATCTCAAGCGGTGCTTGAAGGGGA
GGGAAAGGGGGAAAGCGGGCAACCAGTTTTCCCTAGCTTTTCCAGAAGCC
TGTTAAAAGCAAGGTCTCCCCACAAGCAACTTCTCTGCCACATCGCCACC
TGTGCCTTTTGATCTAGCACAGACCCTTCACCCCTCACCTCGATGCAGCC
GGTAGCTTGGATCCTTGTGGGCATGATCCATAATCGGTTTCAAGGTAACA
ATGGTGCCGAGGTCTTTGGTGGGTTGCACTTTATTAGAAAAGGCCATTAA
TTTGCCTGCAAATTGTTAACAGAAGGATATTAAAACCACAGCTAAGTAGC
TCTATATAACACCTGTCCAGTGACTAAAACCAACTTAAAACTGTAAGTGG
AGAAATAACATCAAGAACTGTAATGCTGGGTGGGAACATGTAACTTGTAG
ACTGGAGAAGATAGGTATTTGAGTGGCTGAGAGGGCTGTTGGGTGGGAAT
GCAAAAATTCTCTGCTAAGACTCTTTCAGGTGAACATAACAGACTTGGCC
AAGCTAGCATCTTAGCGGAACCTGATCTCCAATGCTCTTCAGTAGGGTCA
TGAAGGTTTTTCTTTTCCTGAGAAAACAACACGTTTTGTTTTCTCAGGTT
TTGCTTTTTGGCCTTTTTCTAGCTTTAAAAAAAAAAAAGCAAAAGATGCT
GGTGGTTGGCACTCCTGGTTTCCAGGACGGGGTTCAAATCCCTGCGGCAT
CTTTGCTTTGACTACTAATCTGTCTTCAGGACTCCGTATTTCTCCTTTTC
TCTGCAGGTGCTAGTTCTTGGAGTTTTGGGGAGGTGGGAGGTAACAGCAC
AGTATCTTTGAACTATATACATCCTTGATGTATAATTTGTCAGAAGCTTG
ATTGTATATTCATATTTACACGAGAACTTAACGTAACTGCCTTGTCTTTT
TCAGGTAATACCATGCAGCTGGTGTTTTGAGAAGCCCTACTGTTGAAAAC
TTAACAATTTTATGTAATAAAAATGGAGAAGCTCTAAATTATTGTGGTTC
TTTCGTGTATAAACAAATCTA
>anubisBaboon
CTCACCTGCACCCTTAGGCGCCACGCCATTTTAGGAACGCGGAAGCCGGG
CGCCGGGAAGCCTCAGCCCGCCTGTAGGCAGGTCTTCTCTGCTGCCTCCC
GGAGTCCCCGTTTCCCTGCGTCCTTGGGACGCAGCGACGAGCTGTACTGT
TACGTTAGTCGTCCTTTTAGGTTGGCCATCCCAGGTGGTGGTATTTAGAT
AAAACCACTCAAACCGTGCAGTTTGGTCTTGGGGTTTGGAGGAAAGGTTT
ATTTTTTTTTCCTACTCCGGTTCAGGAAGTCTGAAGCTCGGACCTAACCA
GGCATAAGACAGAATCTGCAAAACAAAGACCCCGAGCAAAGCAGCCCCAG
AGCAGTGTAAACACTCCAGGGTGTGTCCCTGACTGTCTGCCCAAGGTCCC
TGTGTCTTCGGAGACAAAGCCGTTCGCTTAGTTGAGCAACTTGAAAAGGC
CACTTGAACTTGCTTTCCATGGCGATTTGCCTTGTGAGCACTTTCAGGAG
AGCCTGGAAGCTGAAAAACGGTAGAAAAATTTCCGTGCGGGCCGTGGGGG
GCTGGCGGCACCTCGGGGCCGCAGATCAGAGTGGGCCACTGGCAGCCGGC
GGATCCGGGGCTCAGGCGGGGAGCAGCTCTGTGGTGTGGGATTGAGGCGG
TTTCCAAAAGTGGGTTTTCACGTTTCTAAGACTTCCCAAGAAGATAGCCT
GTGCTGCTCGGATTTCTCGAATAAAAGAGCAAGCAAAACGTGTGGCTGTC
TGGAGCAAGTCGCAGGACTGCAGGCAGTTAGGGGAGAAAGTCCGCCATTT
TGCCACTTCTCAACCGTCCCTCCAAGGCTGGGGCTCAGTTGTGGAATGGA
AAGTAAAGCCCTGAGCTATCACACCTTTACCTCCCTTCAGAGGGTAGTAA
ACTATTCCTCCTGTCCCTCAAGAGAACACAAAAAGCGCTTTAAGAGGTAT
TTTAAAAGTTCCGGGGATTTTGTGAAGTGTTTGATGACCCTTTTAAAATG
TGATTTCCACGTTTGTTTTGCCTAAAGTTTTCAGCTCAAATCTTTCCACA
TGCTATTAATTTAAATATTTCTGAATGTGCAGTTTGCACTCAAGTTCCAT
AAGCTGTTATGAAAAAAATCTAGAAAAGTCTTGTAAAACTAAAACCTATT
TTTAACCGAAGAACTATTTTTTGCCTCCCTCACAAAGGCGGCGGAAGGTG
ATCGAATTCCGGTGATGCGAGCTGTCCTCCGTCAATAAATAGGCCTCGCC
CGTGCTTTGCGGCAGGCATTGAGGCAGCCAGCGCAGGGGTTTCTGCTGAA
GTGGCAGGCGCAGCTTGAGGAACCCGCAGATAAGTTTTCTCTCTTTGAAA
GACAGAGATTAATACAACTGCTTAAGAAATGTAGTCAGTAGCTTACTAAG
ATTTTGCTTAGCATTAGGTTCTTAACGTAATTTGAATAAGTTAAGATTTT
AAGAGAAAATATGAAGAGTTAAAAGTGTAGCGGGAGGAAGGAAAAGGAAA
AAAGGTTTCTAAAACATGACGGAGGTTGAGATGAAGCTTCTTCAAGAAGT
AAAAAATGTATTTAAAAGAAAATTGAGAGAAGGGACACCAGAGCCCTGAA
TTAATACCAGTAGAAGGGCAGTGCTTTTAGATTAAAATGAAGGTGATTTA
AACAGAGCTTAAACGTTGTTTAAAAAGTTGTAGGTGATTAAAATGATTTG
AAGGCGATCATTTAAAATGAGATTAAATCGAAGGTGATTAAAAGACCTTG
AACTCCATGACGCAGGGAGAGTTGCGTCATTTAAAGCCCAGTTAATCTTA
ACGCGTTTGCTAAACGCAGACGAAAAATAGGAAAGATTAATTGGGAGTGG
TAGGATGAAACAATCTGGAGAAGATTAAAAGTTTGAAGTGGAAAACGAAG
ACAGAAGTACAGGAAGGCGAAGAAAAGAATAGAGAAGATAGGGAAATTAG
AAGATAAAAACATACCTTTAGAAGACAAAAGATAAATTTAAGCCTGAAAA
GTAGGATGCAGAAGAAAAAAATTAGACAAGCTAGGAAACAAAAGCAACTA
AGGGCAAAATGTACAAACTTAGAAGAAAACCGGAAGATAGAAACAAGATA
GAAAATGAAAATATTGTCAAGAGTTTCAGATAGAAAACGAAAAACAAGCT
AAGACAAGTATTGGAGAAGTATAGAAGATAGAAAAATACAAAGCCAAAAA
TTGGATAAAATAGCACTGAAAAAATGAGGAAATTATTGGTAATTTATTTT
AAAAGCCTATCAATTTAAATTCTGGTGGTGCAGAAGTTAGAAGGTAAAGC
TTGAGAAGATGAGGGTCTTTACGTTATGTAGACCAGAATCAATTTAGAAG
AATATTTGAAGCTAGAAGGGGGAAGTCGGTTAAAAATCACATCAAAAAGC
TGCTAAAAGGACTGGAGTAATTTAAAAAAACTAAGGCAGAAGGCTTTTGG
AAGAGTTAGAAGAATTTGGAAGGCCTTAAATACAATAGCTTAGTTTGAAA
AATTTGAAGGACTTTCGTAACGGAAATCAAGATCAAGAGTAATTACCAAC
TTAATATTTTTGCATTGGACTTTGAGCTAAAATGATATTTTAAATCCTGA
GGACTAGCATTAATTGGCAGCTGACCCAGGTGCTACACAGAAGTGGATTC
AGTGAATCTAGGAAGACAGCAGCAGACAGGATTCCAGGAACCAGTGTTTG
GTGAAGCTAGGACTGAGGAGCAAGCAGCAGTTCGTGGTGAAGATAGGAAA
AGAGTCCAGGAGCCAGTGCGATTTGGTGAAGGAAGCTAGGAAGAAGGAAG
GAGCGCTAACGATTTGGTGGTGAAGCTAGGAAAAAGGATTCCAGGAAGGA
GCGAGTGCGATTTGGTGATGAAGCTAGCAGGCGGCTTGGCTTGGCAACCA
CACGGAGGAGGCGAGCGGGCGTTGTGCGTAGATAGAGGATCCTAGACCAG
CATGCCAGTGTGCCAAGGCCACAGGGAAAGCGAGTGGTTGGTAAAAATCC
GTGAGGTCGGCAATATGTTGTTTTTCTGAAACTTGAGTATGGTAACCTTT
TATTTACTTTTCTAATGTACCGGGGGAGTTTCGTACTGAGTTGTAAAGGG
ATTTATATGGGGATGTAGGCCGATTTCCGGGTGTTGTAGGTTTCTCTTTT
TCAGGCTTATACTCATGACTCTTGTCTGAAGCTTTTGAGGGCAGACTGCC
AAGTCCTGGAGGAATAGTAGATGGCAAGTTTGTGTTTGTTTTTTTTTTTA
ATATACCAATTTGAAAACCAAATGAATTTGATAGAGCCAAAATTGAGACA
AAATCTCAGCAAATCTGTAAGCAGTTTGTATGTTTAGTTGGGGTAATGAA
GTATTTCAGTTTTGTGAATAGATGACCTGTTTTTACTTCCTCATCCTGAA
TTAGTTTTCTAAATGTGGAGTTTGGTGTGTAACTGAGGGGGGGAATTTTA
AGCATTTTTTTTGTGGGGTGGGGGCAAAATATGTTTTGAGTTCTTTTCCC
CATAGGTCTGACTAGAATCCTAAAGGCAAATGACTCAAGGTGTTACAGAA
AACAAGAAAATCCAATATCAGGATAATCAGAACACCACACAGGTTTACCG
TTTATAGAAACTAGAGCAGTTCTCACGTTAAGGTCTGTGGAGGAGATGTC
TATTGGAGAAATGGCTGGTAGTTACTCTTTTTTCCCCCCTCCCTCCTTAA
TAAGACTGTAAAAGTGCTTAACCCCTTAAACTTGTTACTTTTTACTTGAA
GTATTTTGGGATGGTCTTAACAGGGAAGAGAGAGGGTGGGGGAGAAAATG
TTTTTTTCTAAGATTTTCCGCAGATGCTATAGTACTATTGACAAACTGGG
TTAGAGAAGGAGTGTACCGCTGTACTGTTGGCACGAACACCTTCAGGGAC
TGGAGCTGCTTTTATCCTTGGAAGAGTATTCCCAGTTGAAGCTGAAAAAT
ACAGCACAGTGCAGCTTTGGTTCATATTCAGTCATCTCAGGAGAACTTCA
GAAGAGCTTGAGTAGGCCAAATGTTGAAGTTAAGTTTTCAAATAATGTGA
CTTCTTAAAAGTTTTATTAAAGGGGAGGGGCAAATACTGGCAATTAGTTG
GCAGTGGCCTGTTATGGTTGGGATTGGGGGGGTGGGTTTAGGTAATTGTT
TAGTTTATGATTGCAGATAAACTCATGCCAGAGAACTTAAAGTCTTAGAA
TGGAAAAGGTAAAGAAATCTCAACTTCCAAGTTGGCAAGTAACTCCCAAT
CCTTTAGTTTGTTTCCCCCAATTTTTGAATTGGGAAGCTGGGGGAAGTTA
AATAGGAGCCACTGGGTGTACCAGTGCATTAATTTGGGCAAGGAAAGTAT
CATAATTTGATACTGTATCTGTTTTCCCTCAAAGTATAGAGCCTTGGGGA
AGGAAAGTATTGGAATGGGGGTTGGTCTGAAGCACTGGGCTGACATTAGC
TACAATTATGGGAAATGCTAAAGTTGTTTGGATATGGTAGTGTGTGGTTC
TCTTTTGGAATTTTTTTCAGGTGGTTTAATAATAACTTAAAACTACTATA
GAAACTTCAGAGCAAAGGAAGTGGCTTAATGATCCTGAAGGGATTTCTTC
TGATGGTAGCTTTTGTATTATCAAGTAAGATTCTATTTTCAGTTGTGTGT
AAGCAAGTTTTTTTTAGCGTAGGAGAAATATTTTTCCGTTGTTCAGCTGC
AAAACAAGATGTTAAGGTATGCTTCAAAAATTCTGTAAATTGTGATTTTA
AATTTATCTGTTTGTAAATCGTAATTAAGAATTGTGATAGTTCAGCTTGA
ATGTCTCTTAGAGGGTGGGCTTTCGTTGATGAGGGAGGGGAAACTTTTTT
TTTTCTGTAGACTTTTTTCAGATAACATCTTCTGAGTCATAACCAGCCTG
GCAGTATGATGGCCTAGATGCAGAGAGAACAGCTCCTTGGTGAATGATAA
GTAAAGGCAGAAAAGATTATATGTCATACCTCCACTGGGGAATAAGCATA
ACTCTCAGATTCTTACTACTGATGAGAACATTATCTGCGTATGCCAAAAA
AAAATTTAAGCAAATGAAAGCTACCAATTTAAAGTTACGGAAATCTACCA
TTTTAAAGCTAAGTGCTTGTCAAGCTATAACCACAAAAATAATGAATTGA
TGAGAAATACAATGAAGAGCCAATGTCCATCTCAAAATACTGCTTTTACA
AAAGCAGAATAAAAGCGAAATGAAATGAAAATCTTACACTACATTAATCC
TGGAATGAAAGAAGCCGAAATAAATGAGAGATGAGTTGGGATCAAGTGGA
TTGAGGAGGCTGTGCTGTGTGCCAATCTTTCGTTTGCCTCAGACAGGTAT
CTCTTCGTTATCAGAAGAGTTGCTTCATTTCATCTGGGAGCAGAAAACAG
CAGGCAGCTGTTAACAGATAAGTTTAACTTGCATCTGCAGTATTGCATGT
TAGGGATAAGTGCTTATTTTTAAGAGCTGTGGAGTTCTTAAATATCAACC
ATGGCACTTTTTCCTGACCCCTTCCCTAGGGGATTTCAGGATTGAGAAAT
GTTCCCATCGAGCCTCTTTAAAATTATATAGGACTTGTTCCTGTGGGCTT
CCGTGATGGGATAGTACACTTCACTCAGAGGCATTTGCATCTTTAATTTC
TTAAAAGCCTCTAACGTGATTAGTGCCTTATGCAAAATTACAGAAATTTG
TTTAGCATTGAATCTCTGAAGACTATGAAAGGAATAGCATGATGTGCTGT
TGGAATCAGATGTTATTCTTGCTAAAATTTACATGTTGTGTTGTGATGTA
AATTGTGTAGAAAACCATTAAATCATTCAAAATAATAAACTATTATTGTT
AGAGAATGTATACTTTTAGAAAGCTGTCTCCTTATTTAAATAAAATACTG
TTTGTAGTTTAGTGTTGGGGCAATCTTGGGGGGGATTCTTCTCTAATCTT
TCAGAAACTTTGTCTGCGAACACTCTTTAATGGACAAGATCAGGATTTGA
GCGGAAGAACGAATATAACTTTCTTAAGGCAGGAAAGACAAATTTTATTC
TTCATAAAGTGATGAGCATATAATAATTCCAGGCACATGGCAATAGAGGC
CCTCTAAATAAGGAATAAATAACCTCTTAGACAGGTGGGAGATAATGATC
AGAGTAAAAGGTAATTACACATTTTATTTCCAGAAAGTCAAGGGTCTATA
AATTGACAGTGACTAGAGTTAATAAAGTACTTTTTCACATTTCCAAAGTT
TGCATGTTAACTTTAAATGCTTACGATCTTAGAGTGGTAGGCAATGTTTT
ACACTATTGACCTTATGTAGGCATTGTGGGGGGACCTGTGGGTTTTTAAA
GAATTTTCCTTTGCAGAGGCATTTCATCCTTCATGAAGCTGTTCAGGATT
TTGAATTGCATATGAGTGCTTGGCTCTTCCTTCTGTTCTCCTAGTGAGTG
TATGAGACCTTGCAGTGAGTTTATCAGCATACTCAAAATTTTTTTCCTGG
AATTTGGAGGGATGGGAGGAGCGGGTGGGGCTTACTTGTTTTAGCTTTTT
TTTTTTACAGACTTCACAGAGAATGCAGTTGTCTTGACTTCAGGTCTGTC
TGTTCTGTTGGCAAGTAATAATGCAGTACTGTTCTGATCCCGCTGCTATT
AGAATGCATTGTGAAACGACTGGAGTATGATTAAAAGTTGTGTTCCCCAA
TGCTTGGAGTAGTGATTGTTGAAGGAAAAAATCCAGCTGAGTGATAAAGG
CTGAGTGTTGAGGAAATTTCTGCAGTTTTAAGCAGTCGTGTTTGTGATTG
AAGCTAAGTACATTTTGCCGTGCATTTTTAGGTAAAATGCTTTTTGTTCA
TTTCTGGTGGTGGGGGGTGGGGACTGAAGCCTTTAGTCTTTTCCAGATGC
AACCTTAAAATCAGTGACAAGAAACAAATTCCAAACAAGCAACAGTCTTC
AAGAAATTTAACTGGCAAGTGGAAATGTTTAACAGTTCAGTGATCTTTAG
TGCATTGTTTTTGTGTGGGTTTCTCTCTCCCCTCCCTTGGTCTTAATTCT
TACATGCAGGAACACTCAGAACAGCAAACATAACCTATGCGAAGGGCCAG
AGAAGCCAGACCCAGTAAGAAAAAATAGTCTATTTACTTTAAATAAACCA
AACATTCCATTTTAAATGTGGGGATTGGGAACCACTAGTTCTTTCAGATG
GTATTCTTCAGACTATAGAAGGAGCTTCCAGTTGTGAATTCACCAGTGGA
CAAAATGAGGACAACAGGTGAACAAGCTTTTTCTGTATTTACATACAAAG
TCAGATCAGTTTTGGGACAATAGTATTGAATAGAATTCAGCTTTATGCTG
GAGTAATTGGCATGTGAGCAAGCTGTGTTGTCGTGGGGGTGGAGGGGTGA
GGTGGGCGCTAAGCCTTTTTTTTAAGATTTTTCAGGTACCCCTCACTAAA
GGCACCGAAGGCTTAAAGTAGGACAACCATGGAGCCTTCCTGTGGCAAGA
GAGACAACAAAGCGCTATTATCCTAAGGTCAAGAAAAGTGGTGTCAGCCT
CACCTGATTTTTATTAGTAATGAGGACTTGCCTCAACTCTTTCTGGAGTG
AAGCATCCAAAGGAATGCTTGAAGTACCCCTGGGCTTCTCTTAACATTTA
AGCAAGCTGTTTTTATAGCAGCTCTTAATAAAGCCCAAATCTCAAGTGGT
GCTTGAAGGGGAGGGAAAGGGGGAAAGCGGGCAACCAGTTTTCCCTAGCT
TTTCCAGAAGCCTGTTAAAAGCAAGGTCTCCCCACAAGCAACTTCTCTGC
CACATCGCCACCTGTGCCTTTTGATCTAGCACAGACCCTTCACCCCTCAC
CTCGATGCAGCCGGTAGCTTGGATCCTTGTGGGCATGATCCATAATCGGT
TTCAAGGTAACAATGGTGCCGAGGTCTTTGGTGGGTTGCACTTTATTAGA
AAAGGCCATTAATTTGCCTGCAAATTGTTAACAGAAGGATATTAAAACCA
CAGCTAAGTAGCTCTATATAACACCTGTCCAGTGACTAAAACCAACTTAA
ACCTGTAAGTGGAGAAGTAACATCAAGAACTGTAATGCTGGGTGGGAACA
TGTAACTTGTAGACTGGAGAAGATAGGTATTTGAGTGGCTGAGAGGGCTG
TTGGGTGGGAATGCAAAAATTCTCTGCTAAGACTCTTTCAGGTGAACATA
ACAGACTTGGCCAAGCTAGCATCTTAGCGGAACCTGATCTCCAATGCTCT
TCAGTAGGGTCATGAAGGTTTTTCTTTTCCTGAGAAAACAACACGTTTTG
TTTTCTCAGGTTTTGCTTTTTGGCCTTTTTCTAGCTTTAAAAAAAAAAAA
GCAAAAGATGCTGGTGGTTGGCACTCCTGGTTTCCAGGACGGGGTTCAAA
TCCCTGCGGCATCTTTGCTTTGACTACTAATCTGTCTTCAGGACTCCGTA
TTTCTCCTTTTCTCTGCAGGTGCTAGTTCTTGGAGTTTTGGGGAGGTGGG
AGGTAACAGCACAGTATCTTTGAACTATATATATCCTTGATGTATAATTT
GTCAGAAGCTTGATTGTATATTCATATTTACACGAGAACTTAATGTAACT
GCCTTGTCTTTTTCAGGTAATACCATGCAGCTGGTGTTTTTTTTTTTGTT
TTTTTTTGTTTGTTTTTGAGACGAGTCTCGCTCGTCCCCAGGCTGAGTGC
AGTGGCTGGATCTCAGCTCACTGCAAGCTCCGCCCTCCCGGGTTCCCGCC
ATTCTCTGCTCAGCCTCCCGAGTAGCTGGGACTACAGGCGCCCACAACCG
CGCCCGGCTAATTTTTTTTTTTTTTTTTTTGTATTTTTAGTAGAGACGAG
GTTTCACCGTGGTCTCGATCTCCCGACCTTGTGATCCGCCCGTCTCGGCC
TCCCAAAGTGCTGGGATTACAGGCGTGAGCCACCGCGTCCGGCCCGCAGC
TGGTGTTTTGAGAAGCCCTACTGTTGAAAACAATTTTATGTAATAAAAAT
GGAGAAGCTCTAAATTATTGTGGTTCTTTGGTGTATAAACAAATCTA
>hamadryasBaboon
CTCACCTGCACCCTTAGGCGCCACGCCATTTTAGGAACGCGGAAGCCGGG
CGCCGGGAAGCCTCAGCCCGCCTGTAGGCAGGTCTTCTCTGCTGCCTCCC
GGAGTCCCCGTTTCCCTGCGTCCTTGGGACGCAGCGACGAGCTGTACTGT
TACGTTAGTCGTCCTTTTAGGTTGGCCATCCCAGGTGGTGGTATTTAGAT
AAAACCACTCAAACCGTGCAGTTTGGTCTTGGGGTTTGGAGGAAAGGTTT
ATTTTTTTTTCCTACTCCGGTTCAGGAAGTCTGAAGCTCGGACCTAACCA
GGCATAAGACAGAATCTGCAAAACAAAGACCCCGAGCAAAGCAGCCCCAG
AGCAGTGTAAACACTCCAGGGTGTGTCCCTGACTGTCTGCCCAAGGTCCC
TGTGTCTTCGGAGACAAAGCCGTTCGCTTAGTTGAGCAACTTGAAAAGGC
CACTTGAACTTGCTTTCCATGGCGATTTGCCTTGTGAGCACTTTCAGGAG
AGCCTGGAAGCTGAAAAACGGTAGAAAAATTTCCGTGCGGGCCGTGGGGG
GCTGGCGGCACCTCGGGGCCGCAGATCAGAGTGGGCCACTGGCAGCCGGC
GGATCCGGGGCTCAGGCGGGGAGCAGCTCTGTGGTGTGGGATTGAGGCGG
TTTCCAAAAGTGGGTTTTCACGTTTCTAAGACTTCCCAAGAAGATAGCCT
GTGCTGCTCGGATTTCTCGAATAAAAGAGCAAGCAAAACGTGTGGCTGTC
TGGAGCAAGTCGCAGGACTGCAGGCAGTTAGGGGAGAAAGTCCGCCATTT
TGCCACTTCTCAACCGTCCCTCCAAGGCTGGGGCTCAGTTGTGGAATGGA
AAGTAAAGCCCTGAGCTATCACACCTTTACCTCCCTTCAGAGGGTAGTAA
ACTATTCCTCCTGTCCCTCAAGAGAACACAAAAAGCGCTTTAAGAGGTAT
TTTAAAAGTTCCGGGGATTTTGTGAAGTGTTTGATGACCCTTTTAAAATG
TGATTTCCACGTTTGTTTTGCCTAAAGTTTTCAGCTCAAATCTTTCCACA
TGCTATTAATTTAAATATTTCTGAATGTGCAGTTTGCACTCAAGTTCCAT
AAGCTGTTATGAAAAAAATCTAGAAAAGTCTTGTAAAACTAAAACCTATT
TTTAACCGAAGAACTATTTTTTGCCTCCCTCACAAAGGCGGCGGAAGGTG
ATCGAATTCCGGTGATGCGAGCTGTCCTCCGTCAATAAATAGGCCTCGCC
CGTGCTTTGCGGCAGGCATTGAGGCAGCCAGCGCAGGGGTTTCTGCTGAA
GTGGCAGGCGCAGCTTGAGGAACCCGCAGATAAGTTTTCTCTCTTTGAAA
GACAGAGATTAATACAACTGCTTAAGAAATGTAGTCAGTAGCTTACTAAG
ATTTTGCTTAGCATTAGGTTCTTAACGTAATTTGAATAAGTTAAGATTTT
AAGAGAAAATATGAAGAGTTAAAAGTGTAGCGGGAGGAAGGAAAAGGAAA
AAAGGTTTCTAAAACATGACGGAGGTTGAGATGAAGCTTCTTCAAGAAGT
AAAAAATGTATTTAAAAGAAAATTGAGAGAAGGGACACCAGAGCCCTGAA
TTAATACCAGTAGAAGGGCAGTGCTTTTAGATTAAAATGAAGGTGATTTA
AACAGAGCTTAAACGTTGTTTAAAAAGTTGTAGGTGATTAAAATGATTTG
AAGGCGATCATTTAAAATGAGATTAAATCGAAGGTGATTAAAAGACCTTG
AACTCCATGACGCAGGGAGAGTTGCGTCATTTAAAGCCCAGTTAATCTTA
ACGCGTTTGCTAAACGCAGACGAAAAATAGGAAAGATTAATTGGGAGTGG
TAGGATGAAACAATCTGGAGAAGATTAAAAGTTTGAAGTGGAAAACGAAG
ACAGAAGTACAGGAAGGCGAAGAAAAGAATAGAGAAGATAGGGAAATTAG
AAGATAAAAACATACCTTTAGAAGACAAAAGATAAATTTAAGCCTGAAAA
GTAGGATGCAGAAGAAAAAAATTAGACAAGCTAGGAAACAAAAGCAACTA
AGGGCAAAATGTACAAACTTAGAAGAAAACCGGAAGATAGAAACAAGATA
GAAAATGAAAATATTGTCAAGAGTTTCAGATAGAAAACGAAAAACAAGCT
AAGACAAGTATTGGAGAAGTATAGAAGATAGAAAAATACAAAGCCAAAAA
TTGGATAAAATAGCACTGAAAAAATGAGGAAATTATTGGTAATTTATTTT
AAAAGCCTATCAATTTAAATTCTGGTGGTGCAGAAGTTAGAAGGTAAAGC
TTGAGAAGATGAGGGTCTTTACGTTATGTAGACCAGAATCAATTTAGAAG
AATATTTGAAGCTAGAAGGGGGAAGTCGGTTAAAAATCACATCAAAAAGC
TGCTAAAAGGACTGGAGTAATTTAAAAAAACTAAGGCAGAAGGCTTTTGG
AAGAGTTAGAAGAATTTGGAAGGCCTTAAATACAATAGCTTAGTTTGAAA
AATTTGAAGGACTTTCGTAACGGAAATCAAGATCAAGAGTAATTACCAAC
TTAATATTTTTGCATTGGACTTTGAGCTAAAATGATATTTTAAATCCTGA
GGACTAGCATTAATTGGCAGCTGACCCAGGTGCTACACAGAAGTGGATTC
AGTGAATCTAGGAAGACAGCAGCAGACAGGATTCCAGGAACCAGTGTTTG
GTGAAGCTAGGACTGAGGAGCAAGCAGCAGTTCGTGGTGAAGATAGGAAA
AGAGTCCAGGAGCCAGTGCGATTTGGTGAAGGAAGCTAGGAAGAAGGAAG
GAGCGCTAACGATTTGGTGGTGAAGCTAGGAAAAAGGATTCCAGGAAGGA
GCGAGTGCGATTTGGTGATGAAGCTAGCAGGCGGCTTGGCTTGGCAACCA
CACGGAGGAGGCGAGCGGGCGTTGTGCGTAGATAGAGGATCCTAGACCAG
CATGCCAGTGTGCCAAGGCCACAGGGAAAGCGAGTGGTTGGTAAAAATCC
GTGAGGTCGGCAATATGTTGTTTTTCTGAAACTTGAGTATGGTAACCTTT
TATTTACTTTTCTAATGTACCGGGGGAGTTTCGTACTGAGTTGTAAAGGG
ATTTATATGGGGATGTAGGCCGATTTCCGGGTGTTGTAGGTTTCTCTTTT
TCAGGCTTATACTCATGACTCTTGTCTGAAGCTTTTGAGGGCAGACTGCC
AAGTCCTGGAGGAATAGTAGATGGCAAGTTTGTGTTTGTTTTTTTTTTTA
ATATACCAATTTGAAAACCAAATGAATTTGATAGAGCCAAAATTGAGACA
AAATCTCAGCAAATCTGTAAGCAGTTTGTATGTTTAGTTGGGGTAATGAA
GTATTTCAGTTTTGTGAATAGATGACCTGTTTTTACTTCCTCATCCTGAA
TTAGTTTTCTAAATGTGGAGTTTGGTGTGTAACTGAGGGGGGGAATTTTA
AGCATTTTTTTTGTGGGGTGGGGGCAAAATATGTTTTGAGTTCTTTTCCC
CATAGGTCTGACTAGAATCCTAAAGGCAAATGACTCAAGGTGTTACAGAA
AACAAGAAAATCCAATATCAGGATAATCAGAACACCACACAGGTTTACCG
TTTATAGAAACTAGAGCAGTTCTCACGTTAAGGTCTGTGGAGGAGATGTC
TATTGGAGAAATGGCTGGTAGTTACTCTTTTTTCCCCCCTCCCTCCTTAA
TAAGACTGTAAAAGTGCTTAACCCCTTAAACTTGTTACTTTTTACTTGAA
GTATTTTGGGATGGTCTTAACAGGGAAGAGAGAGGGTGGGGGAGAAAATG
TTTTTTTCTAAGATTTTCCGCAGATGCTATAGTACTATTGACAAACTGGG
TTAGAGAAGGAGTGTACCGCTGTACTGTTGGCACGAACACCTTCAGGGAC
TGGAGCTGCTTTTATCCTTGGAAGAGTATTCCCAGTTGAAGCTGAAAAAT
ACAGCACAGTGCAGCTTTGGTTCATATTCAGTCATCTCAGGAGAACTTCA
GAAGAGCTTGAGTAGGCCAAATGTTGAAGTTAAGTTTTCAAATAATGTGA
CTTCTTAAAAGTTTTATTAAAGGGGAGGGGCAAATACTGGCAATTAGTTG
GCAGTGGCCTGTTATGGTTGGGATTGGGGGGGTGGGTTTAGGTAATTGTT
TAGTTTATGATTGCAGATAAACTCATGCCAGAGAACTTAAAGTCTTAGAA
TGGAAAAGGTAAAGAAATCTCAACTTCCAAGTTGGCAAGTAACTCCCAAT
CCTTTAGTTTGTTTCCCCCAATTTTTGAATTGGGAAGCTGGGGGAAGTTA
AATAGGAGCCACTGGGTGTACCAGTGCATTAATTTGGGCAAGGAAAGTAT
CATAATTTGATACTGTATCTGTTTTCCCTCAAAGTATAGAGCCTTGGGGA
AGGAAAGTATTGGAATGGGGGTTGGTCTGAAGCACTGGGCTGACATTAGC
TACAATTATGGGAAATGCTAAAGTTGTTTGGATATGGTAGTGTGTGGTTC
TCTTTTGGAATTTTTTTCAGGTGGTTTAATAATAACTTAAAACTACTATA
GAAACTTCAGAGCAAAGGAAGTGGCTTAATGATCCTGAAGGGATTTCTTC
TGATGGTAGCTTTTGTATTATCAAGTAAGATTCTATTTTCAGTTGTGTGT
AAGCAAGTTTTTTTTAGCGTAGGAGAAATATTTTTCCGTTGTTCAGCTGC
AAAACAAGATGTTAAGGTATGCTTCAAAAATTCTGTAAATTGTGATTTTA
AATTTATCTGTTTGTAAATCGTAATTAAGAATTGTGATAGTTCAGCTTGA
ATGTCTCTTAGAGGGTGGGCTTTCGTTGATGAGGGAGGGGAAACTTTTTT
TTTCTGTAGACTTTTTTCAGATAACATCTTCTGAGTCATAACCAGCCTGG
CAGTATGATGGCCTAGATGCAGAGAGAACAGCTCCTTGGTGAATGATAAG
TAAAGGCAGAAAAGATTATATGTCATACCTCCACTGGGGAATAAGCATAA
CTCTCAGATTCTTACTACTGATGAGAACATTATCTGCGTATGCCAAAAAA
AAATTTAAGCAAATGAAAGCTACCAATTTAAAGTTACGGAAATCTACCAT
TTTAAAGCTAAGTGCTTGTCAAGCTATAACCACAAAAATAATGAATTGAT
GAGAAATACAATGAAGAGCCAATGTCCATCTCAAAATACTGCTTTTACAA
AAGCAGAATAAAAGCGAAATGAAATGAAAATCTTACACTACATTAATCCT
GGAATGAAAGAAGCCGAAATAAATGAGAGATGAGTTGGGATCAAGTGGAT
TGAGGAGGCTGTGCTGTGTGCCAATCTTTCGTTTGCCTCAGACAGGTATC
TCTTCGTTATCAGAAGAGTTGCTTCATTTCATCTGGGAGCAGAAAACAGC
AGGCAGCTGTTAACAGATAAGTTTAACTTGCATCTGCAGTATTGCATGTT
AGGGATAAGTGCTTATTTTTAAGAGCTGTGGAGTTCTTAAATATCAACCA
TGGCACTTTTTCCTGACCCCTTCCCTAGGGGATTTCAGGATTGAGAAATG
TTCCCATCGAGCCTCTTTAAAATTATATAGGACTTGTTCCTGTGGGCTTC
CGTGATGGGATAGTACACTTCACTCAGAGGCATTTGCATCTTTAATTTCT
TAAAAGCCTCTAACGTGATTAGTGCCTTATGCAAAATTACAGAAATTTGT
TTAGCATTGAATCTCTGAAGACTATGAAAGGAATAGCATGATGTGCTGTT
GGAATCAGATGTTATTCTTGCTAAAATTTACATGTTGTGTTGTGATGTAA
ATTGTGTAGAAAACCATTAAATCATTCAAAATAATAAACTATTATTGTTA
GAGAATGTATACTTTTAGAAAGCTGTCTCCTTATTTAAATAAAATACTGT
TTGTAGTTTAGTGTTGGGGCAATCTTGGGGGGGATTCTTCTCTAATCTTT
CAGAAACTTTGTCTGCGAACACTCTTTAATGGACAAGATCAGGATTTGAG
CGGAAGAACGAATATAACTTTCTTAAGGCAGGAAAGACAAATTTTATTCT
TCATAAAGTGATGAGCATATAATAATTCCAGGCACATGGCAATAGAGGCC
CTCTAAATAAGGAATAAATAACCTCTTAGACAGGTGGGAGATAATGATCA
GAGTAAAAGGTAATTACACATTTTATTTCCAGAAAGTCAAGGGTCTATAA
ATTGACAGTGACTAGAGTTAATAAAGTACTTTTTCACATTTCCAAAGTTT
GCATGTTAACTTTAAATGCTTACGATCTTAGAGTGGTAGGCAATGTTTTA
CACTATTGACCTTATGTAGGCATTGTGGGGGGACCTGTGGGTTTTTAAAG
AATTTTCCTTTGCAGAGGCATTTCATCCTTCATGAAGCTGTTCAGGATTT
TGAATTGCATATGAGTGCTTGGCTCTTCCTTCTGTTCTCCTAGTGAGTGT
ATGAGACCTTGCAGTGAGTTTATCAGCATACTCAAAATTTTTTTCCTGGA
ATTTGGAGGGATGGGAGGAGCGGGTGGGGCTTACTTGTTTTAGCTTTTTT
TTTTTACAGACTTCACAGAGAATGCAGTTGTCTTGACTTCAGGTCTGTCT
GTTCTGTTGGCAAGTAATAATGCAGTACTGTTCTGATCCCGCTGCTATTA
GAATGCATTGTGAAACGACTGGAGTATGATTAAAAGTTGTGTTCCCCAAT
GCTTGGAGTAGTGATTGTTGAAGGAAAAAATCCAGCTGAGTGATAAAGGC
TGAGTGTTGAGGAAATTTCTGCAGTTTTAAGCAGTCGTGTTTGTGATTGA
AGCTAAGTACATTTTGCCGTGCATTTTTAGGTAAAATGCTTTTTGTTCAT
TTCTGGTGGTGGGGGGTGGGGACTGAAGCCTTTAGTCTTTTCCAGATGCA
ACCTTAAAATCAGTGACAAGAAACAAATTCCAAACAAGCAACAGTCTTCA
AGAAATTTAACTGGCAAGTGGAAATGTTTAACAGTTCAGTGATCTTTAGT
GCATTGTTTTTGTGTGGGTTTCTCTCTCCCCTCCCTTGGTCTTAATTCTT
ACATGCAGGAACACTCAGAACAGCAAACATAACCTATGCGAAGGGCCAGA
GAAGCCAGACCCAGTAAGAAAAAATAGTCTATTTACTTTAAATAAACCAA
ACATTCCATTTTAAATGTGGGGATTGGGAACCACTAGTTCTTTCAGATGG
TATTCTTCAGACTATAGAAGGAGCTTCCAGTTGTGAATTCACCAGTGGAC
AAAATGAGGACAACAGGTGAACAAGCTTTTTCTGTATTTACATACAAAGT
CAGATCAGTTTTGGGACAATAGTATTGAATAGAATTCAGCTTTATGCTGG
AGTAATTGGCATGTGAGCAAGCTGTGTTGTCGTGGGGGTGGAGGGGTGAG
GTGGGCGCTAAGCCTTTTTTTTAAGATTTTTCAGGTACCCCTCACTAAAG
GCACCGAAGGCTTAAAGTAGGACAACCATGGAGCCTTCCTGTGGCAAGAG
AGACAACAAAGCGCTATTATCCTAAGGTCAAGAAAAGTGGTGTCAGCCTC
ACCTGATTTTTATTAGTAATGAGGACTTGCCTCAACTCTTTCTGGAGTGA
AGCATCCAAAGGAATGCTTGAAGTACCCCTGGGCTTCTCTTAACATTTAA
GCAAGCTGTTTTTATAGCAGCTCTTAATAAAGCCCAAATCTCAAGTGGTG
CTTGAAGGGGAGGGAAAGGGGGAAAGCGGGCAACCAGTTTTCCCTAGCTT
TTCCAGAAGCCTGTTAAAAGCAAGGTCTCCCCACAAGCAACTTCTCTGCC
ACATCGCCACCTGTGCCTTTTGATCTAGCACAGACCCTTCACCCCTCACC
TCGATGCAGCCGGTAGCTTGGATCCTTGTGGGCATGATCCATAATCGGTT
TCAAGGTAACAATGGTGCCGAGGTCTTTGGTGGGTTGCACTTTATTAGAA
AAGGCCATTAATTTGCCTGCAAATTGTTAACAGAAGGATATTAAAACCAC
AGCTAAGTAGCTCTATATAACACCTGTCCAGTGACTAAAACCAACTTAAA
CCTGTAAGTGGAGAAGTAACATCAAGAACTGTAATGCTGGGTGGGAACAT
GTAACTTGTAGACTGGAGAAGATAGGTATTTGAGTGGCTGAGAGGGCTGT
TGGGTGGGAATGCAAAAATTCTCTGCTAAGACTCTTTCAGGTGAACATAA
CAGACTTGGCCAAGCTAGCATCTTAGCGGAACCTGATCTCCAATGCTCTT
CAGTAGGGTCATGAAGGTTTTTCTTTTCCTGAGAAAACAACACGTTTTGT
TTTCTCAGGTTTTGCTTTTTGGCCTTTTTCTAGCTTTAAAAAAAAAAAAG
CAAAAGATGCTGGTGGTTGGCACTCCTGGTTTCCAGGACGGGGTTCAAAT
CCCTGCGGCATCTTTGCTTTGACTACTAATCTGTCTTCAGGACTCCGTAT
TTCTCCTTTTCTCTGCAGGTGCTAGTTCTTGGAGTTTTGGGGAGGTGGGA
GGTAACAGCACAGTATCTTTGAACTATATATATCCTTGATGTATAATTTG
TCAGAAGCTTGATTGTATATTCATATTTACACGAGAACTTAATGTAACTG
CCTTGTCTTTTTCAGGTAATACCATGCAGCTGGTGTTTTTTTTTTTTTGT
TTTTTTTTTTGTTTTTGTTTTTTTGAGACGGAGTCTCGCTCTGTCGCCCA
GGCTGGAGTGCAGTGGCTGGATCTCAGCTCACTGCAAGCTCCGCCTCCCG
GGTTCCCGCCATTCTCCTGCCTCAGCCTCCCGAGTAACTGGGACTACAGG
CGCCCACAACCGCGCCCGGCTAATTTTTTTTTTTTTTTTTTTTTTGTATT
TTTAATANNNNNNNNNNNNNNNNNNNNNNNNNNNNNNNNNNNNNNNNNNN
NNNNNNNAGCCTCCCGAGTAGCTGGGACTACAGGCGCCCACAACCGCGCC
CGGCTAATTTTTTTTTTTTTTTTTTTGTATTTTTAGTAGAGACGAGGTTT
CACCGTGGTCTCGATCTCCCGACCTTGTGATCCGCCCGTCTCGGCCTCCC
AAAGTGCTGGGATTACAGGCGTGAGCCACCGCGTCCGGCCCGCAGCTGGT
GTTTTGAGAAGCCCTACTGTTGAAAACAATTTTATGTAATAAAAATGGAG
AAGCTCTAAATTATTGTGGTTCTTTGGTGTATAAACAAATCTA
>proboscisMonkey
CTCACCTGCACCCTCAGGAGCCGCGCCATTTTGGCAACGCGGAAGCCGGG
CGCCAGGAATCCTCAGCCCGCCTGTAGGCAGGNNGGCGCCAGGAATCCTC
AGCCCGCCTGTAGGCAGGTCCTCTCTGCTGCCTCCCGAAGCCCAGGTTTC
CCTGCGTCCTTGGGACGCAGCGACGAGCTGTACTGTTTCCTCAGTCGTCC
CTTTAGGTTGGCAATTCCAGGTGGTGGTATTTAGATAAAATGACTCAAAC
CGTGCAGTTTGGTCTTGGGGTTTGGAGGAAAGGTTTGTTTTTTTTCCTAC
TCCGGTTCAGGAAGTCTGAAGCTCGGACCTAAGCAGGCATAACACAATCT
GCAAAACAAAGACCCCTGGAAAAGCAGAGCCGGAGCAGTGTGAACACTCC
AGGGTGTGTCCCTGACTGGCTGCCCAAGGTCCCTGTGTCTTCGGAGACAA
AGCCATTCACTTAGTTGAGCAACTTTAAAAGGCCACTTGAACTTGCTTTC
CATGGCGATTTGCCTTGTGAGCACTTTCAGGAGAGCCTGGAAGCTGGAAA
ACGGTAGAAAAATTTCCGTGCGGGCCGTGGGGGCTGGCGGCACCTCGGGG
CCGCAGATCAGAGTGGGCCACTGGCAGCCAACGGATCCTGGGGCTCAGGC
GGGGAGCAGCTCTGTGGTGTGGGATTGAGGCGTTTTCCAAAAGTGGGTTT
TCACGTTTTTAAGACTTCCCAAGAAGATAGCCCGTGCTGCTCGGATTTTT
CGAATAAAAAGGCAAGCAAAACGTGTGGCTGGCTGGAGCAAGTCGCAGGA
CTGCAGGCAGTTGGGGGAGAATGTCCGCCATTTTGCCACCTGTCAACCTT
CCCTCCAAGGCTGGGGCTCAGTTGCGTAATGGAAAGTAAAGCCCTGAGCT
ATCACACCTTAACCGTCCTTCAAAGGGTAGTAAACTATTCCTACTGTCCC
TCAAGAGAACACAAAAAGCGCTTTAAGAGGTATTTAAAAAGTTCCGGGGA
TTTTGTGAGGTGTTTGATGACCCGTTTAAAATGTGATTTCCACGTTTCTT
TTGTCTAAAGTTTTCAGCTCAAATCTTTCCACATGCTAGTAATTTAAATA
TTTCTGAATGTGCAGTTTGCACTCAAGTTCCATAAGCTGTTAAGAAAAAA
TCTAGAAAAGTCTTGTAAAACTAAAACCTATTTTTAACCGAGGAACTATT
TTTGCCTCCCCCACAAAGGCGGCGGAAGGTGATCGAATTCCGGTGATGCG
AGCTGTCCTCCGTCAATAAATAGGCCTCGCCCGGGCTTTGCGGCAGGCAT
TGAGGCAGCCAGCGCAGGGGTTTCTGCTGAGGTGGCAGGCGCAGCTTGAG
GAACCCACAGATAAGTTTTTTCTCTTTGAAAGACAGAAATTAATACAACT
GCTTAAGAAATGTAGTCAGTAGCTTACTAAAATTTTGCTTAGCGTTAAGT
TCTTAACGTAATTTGAATAACTAAAGATTTTAAGAGAAAATATGAAGACT
TTTAAAGAGTAGCGTGAGGAAGGAAAAACAAAAGGTTTCTAAAACATGAC
GGAGGTTGAGATGAAGTTTCTTCAAGAAATAAAAAGTGTATTTAAAAGAA
AATTGAGAGAAGGGACTCCAGAGTCCTGAATTAATACCAGTAGAAGGGCA
ATGCTTTATAGATTAAAATGAAGGTGATTTAAACAGAGCTTAAACGTTGT
TTAAAAAGTTGTAGGTGATTAAAATAATTTGAAGGCGATCGTTTAAGATG
AGACTAAATCGAAGGTGATTAAAAGACCTTGAACTCCATGACGCAGGGAG
AGTTGCGTCATTTAAAGCCTAATCTTAACGCATTTGCTAAACGCAGACGA
AAATAGGAAAGATTAATTGGGAGTGGTAGGATGAAAGAATCTGGAGAAGA
TTAGAAGTTTGAAGTGGAAAACGAAGACAGAAGTACAGGAAGGCGAAGAA
AAGAATAGAGAACATAGGGAAATTAGAAGATAAAAATATACCTTTAGAAG
ACAAAAGATAAATTTAAGCCTGAAAAGTAGGAAGCAGAAGAAAAAAATTA
GACAAGCTAGGAAACAAAAGCAACTAAGGGCAAAGTGTACAAACTTAGAA
GAAAATCGGAAGATAGAAACAAGATAGAAAATGAAAATATTGTCAAGAGG
TTCAGATAGAAAATGAAAAACAGAAGCTAAGACAAGTATTGGAGAAATAT
AGAAGATAGAAAAATACAAAGCCAAAAATTGGATAAAATAGCACTGAAAA
AATGAGGAAATTATTGGTAATCAATGTATTTTAAAAGCCTATCAATTTAA
ATTCTGGTGGTGCAGAAGTTAGAAGGTAAAGCTTGAGAAGATGAGGGTCT
TTACGTTATGTAGACCAGAACCAATTTAGAAGAATATTTGAAGCTAGAAG
GGGGAAGTTGGTTAAAAATCACATCAAAAAGCTGCTAAAAGGACTGGAGT
AATTTAAAAAAACTAAGGCAGAAGGCGTTTGGAAGAGTTAGAAGAATTTG
GAAGGCCTTAAATACAGTAGCNTAGTTTGAAAAATTTGAAGGACTTTCGT
AACGGAAATCAAGATCAAGAGTAATTTCCAACTTAAGGTTTTTGCATTGG
ACTTTGAGCTAAGATGATATTTTAAATCCTGAGGACTAGCATTAATTGGC
AGCTGACCCAGGTGCTACACAGAAGTGGATTCAGTGAATCTAGGAAGACA
GCAGCAGACAGGATTCCAGGAACCAGTGTTTGGTGAAACTAGGACTGAGG
AGCAAGCAGCAGTTCGTGGTGAAGATAGGAAAAGAGTCCAGGAGCCAGTG
CGATTTGGTGAAGGAAGCTAGGAAGAAGGAAGGAGCGCTAACGATTTGGT
GGTGAAGCTAGGAAAAAGGATTCCAGGAAGGAGCGAGTGCGATTTGGTGA
TGAAGCTAGCAGGCGGCTTGGCTTGGCAACCACACGGAGGAGGCGAGCGG
GCGTTGTGCGTAGATAGCGGATCCTAGACCAGCATGCCAGTGTGCCAAGG
CCACAGGGAAAGCGAGTGGTTGGTAAAAATCCGTGAGGTCGGCAATATGT
TGTTTTTCTGGAACTTGAGTATGGTAACCTTTTATTTACTTTTCTAATGT
ATTGGGGGAGTTTCGTACTAAGTTGTAAAGGGATTTATATGGGGATGTAG
GCCGATTTCCGGGTGTTGTAGGTTTCTCTTTTTCAGGCTTATACTCATGA
CTCTTGTCTGAAGCTTTTGAGGGCAGACTGCCAAGTCCTGGAGGAATAGT
AGATGGCAAGTTTGTGTGTTTTTTTTTTTAACCAATTTGAAAACCAAATG
AATTTGATAGAGCCAAAATTGAGACAAAATTTCAGCAAATCTGTAAGCAG
TTTGTATGTTTAGTTGGTTTAATGAAGTATTTCAGTTTTGTGAATAGATG
ACCTGTTTTTACTTCCTCATCCTGAATTAGTTTTCTAAATGTGGAGTTTG
GATGTGTAACTGAGGGGGGAATTTTAAGTATTTTTTTTGTGGGGTGGGGG
CAAAATATGTTTTGAGTTCTTTTCCCCATAGGTCTGTCTAGAATCCTAAA
GGCAAATGACTCAAGGTGTTACAGAAAACAAGAAAATCCAATATCAGGAT
AATCAGAACACCACACAGGTTTACCGTTTATAGAAACTAGAGCAGTTCTC
ACGTTAAGGTCTGTGGAGGAGATGTCCATTGGAGAAATGGCTGGTAGTTA
CTCTTTTTCCCCCCTCCCTCCTTAATAAGGCTTTAAAAGTGCTTAACCCC
TTAAACTTGTTATTTTTTACTTGAAGTATTTTGGGATGGTCTTAACAGGG
AAGAGAGGGTGGGGGAGAAAATGTTTTTTTCTAAGATTTTCCGCAGATGC
TATAGTACTATTGACAAACTGGGTTAGAGAAGGAGTGTACCGCTGTGCTG
TTGGCACGAACACCTTCAGGGACTGGAGCTGCTTTTATCCTTGGAAGAGT
ATTCCCAGTTGAAGCTGAAAAATACAGCACAGTAGCAACTTTGGTTCATA
TTCAGTCATCTCAGGAGAACTTCAGAAGAGCTTGAGTAGGCCAAATGTTG
AAGTTAAGTTTTCAAATAATGTGACTTCTTAAAAGTTTTATTAAAGGGGA
GGGGCAAATATTGGCAATTAGTTGGCAGTGGCCTGTTATGGTTGGGATTG
GGGGGGTGGGTTTAGGTAATTGTTTAGTTTATGATTGCAGATAAACTCAT
GCCAGAGAACTTAAAGTCTTAGAATGGAAAAGGTAAAGAAATCTCAACTT
CCAAGTTGGCAAGTAACTCCCAATCCTTTAGTTTGTTTCCCCCAATTTTT
GAATTGGGAAGCTGGGGGAAATTAAATAGGAGCCACTGGGTGTACCAGTG
CGTTAATTTGGGCAAGGAAAGTGTCACAATTTGATACTGTATCTGTTTTC
CCTCAAAGTATAGAGCTTGGGGAAGGAAAGTGTTGGAATGGGGGTTGGTA
TGAAGCACTGGGCTGACATTAGCTACAATTAGGGGAAATGCTAAAGTTGT
TTGGATATGGTAGTGTGTGGTTCTCTTTTGGAATTTTTTTCAGGTGGTTT
AATAATAACTTAAAACTACTATAGAAACTTCAGAGCAAAGGAAGTGGCTT
AATGATCCTGAAGGGATTTCTTCTGATGGTAGCTTTTGTATTATCAAGTA
AGACTCTATTTTCAGTTGTGCGTAAGCAAGTTTTTTTTAGCGTAGGAGAA
ATATTTTTCCATGTTCAGCTGCAAAACAAGATGTTAAGGTATGCTTCAAA
AATTCTGTAAATTGTGTATTTTAAATTTATCTGTTTGTAAATCGTAATTA
AGAATTGTGATAGTTCAGCTTGAATGTCTCTTAGAGGGTGGGCTTTTGTT
GATGAGGGAGGGGAAACTTTTTTTTTCTGTAGACTTTTTTCAGATAACAT
CTTCTGAGTCATAACCAGCCTGGCAGTATGATGGCCTAGATGCAGAGAGA
ACAGCTCCTTGGTGAATGATAAGTAAAGGCAGAAAAGATTATATGTCATA
CCTCCACTGGGGAATAAGCATAACCCTCAGATTCTTACTACTGATGAGAA
CATTATCTGCGTATGCCAAAAAAAAATTTAAGCAAATGAAAGCTACCAAT
TTAAAGTTATGGAAATCTACCATTTTAAAGCTAATTGCTTGTCAAGCTAT
AACCACAAAAATAATGAATTGATGAGAAATACAATGAAGAGCCAATGTCC
ATCTCAAAATACTGCTTTTACAAAAGCAGAATAAAAGCGAAATGAAATGA
AAATCTTACACTACATTAATCCTGGAATGAAAGAAGCCGAAATAAATGAG
AGATGAGTTGGGATCAAGTGGATTGAGGAGGCTGTGCTGTGTGCCAATCT
TTCGTTTGCCTCAGACAGGTATCTCTTCGTTATCAGAAGAGTTGCTTCAT
TTCATCTGGGAGCAGAAAACAGCAGGCAGCTGTTAACAGATAAGTTTAAC
TTGCATCTGCAGTATTGCATGTTAGGGATAAGTGCTTATTTTTAAGAGCT
GTGGAGTTCTTAAATATCAACCATGGCACTTTTTCCTGACCCCTTCCCTA
GGGGATTTCAGGATTGAGAAATGTTCCCATCAAGCCTCTTTAAAATTATA
GGACTTGTTCCTGTGGGCTTCCCTGATGGGATAGTACACTTCATTCAGAG
GCATTTGCATCTTTAATTTCTTAAAAGCCTCTAACGTGATTAGTGCCTTA
TGCAAAATTACAGAAATTTGTTTAGCATTGAATCTCTGAAGACTATGAAA
AGGAATAGCATGATGTGCTGTTGGAATCAGATGTTATTCTTGCTAAAATT
TACATGTTGTGTTGTGATGTAAGTTGTGTAGAAAACCATTAAATCATTCA
AAATAATAAACTATTATTAGAGAATGTATACTTTTAGAAAGCTGTCTCCT
TATTTAAATAAAATATTATTATTAGAGAATGTATACTTTTAGAAAGCTGT
CTCCTTATTTAAATAAAATACTGTCTGTAGTTTAGTGTTGGGGCAATCTT
GGGGGGGATTCTTCTCTAATCTTTCAGAAACTTTGTCTGCGAACACTCTT
TAATGGACAAGATCAGGATTTGAGCGGAAGAACGAATGTAACTTTCTTAA
GGCAGGAAAGACAAATTTTAATCTTCATAAAGTGATGAGCATATAATAAT
TCCAGGCACATGGCAATAGAGGCCCTCTAAATAAGGAATAAATAACCTCT
TAGACAGGTGGGAGATAATGATCAGAGTAAAAGGTAATTACACATTTTAT
TTCCAGAAAGTCAAGGGTCTATAAATTGACAGTGACTAGAGTAATAAAGT
ACTTTTTCACATTTCTAAAGTTTGCATGTTAACTTTAAATGCTTACAATC
TTAGAGTGGTAGGCAATGTTTTACACTATTGACCTTATATAGGCATTGGG
GGTGGGGGCCTGTAGGTTTTTAAAGAATTTTCCTTTGCAGAGGCATTTCA
TCCTTCATGAAGCTGTTCAGGATTTTGAATTGCATATGAGTGCTTGGCTC
TTCCTTCTGTTCTCCTAGTGAGTGTATGAGACCTTGCAGTGAGTTTATCA
GCATACTCAAAATTTTTTTCCTGGAATTTGGAGGGATGGGAGGAGGGGGT
GGGGCTTACTTGTTTTAGCTTTTTTTTTTTACAGACTTCACAGAGAATGC
AGTTGTCTTGACTTCAGGTCTGTCTGTTCTGTTGGCAAGTAATAATGCAG
TACTGTTCTGATCCCGCTGCTATTAGAATGCATTGTGAAACGACTGGAGT
ATGATTAAAAGTTGTGTTCCCCAATGCTTGGAGTAGTGATTGTTGAAGGA
AAAAATCCAGCTGAGTGATAAAGGCTGAGTGTTGAGGAAATTTCTGCAGT
TTTAAGCAGTCGTGTTTGTGATTGAAGCTAAGTACATTTTGCCGTGCATT
TTTAGGTAAAATGCTTTTTGTTCATTTCTGGTGGTGGTGGGGGGAACTGA
AGCCTTTAGTCTTTTCCAGATGCAACCTTAAAATCAGTGACAAGAAACAA
ATTTCAAACAAGCAACAGTCTTCAAGAAATTTAACTGGCAAGTGGAAATG
TTTAACAGTTCAGTGATCTTTAGTGCATTGTTTTTGTGTGGGTTTCTCTC
TCCCCTCCCTTGGTCTTAATTCTTACATGCAGGAACACTCAGAACAGCAA
ACATAACCTATGCGAAGGGCCAGAGAAGCCAGACCCAGTAAGAAAAAATA
GCCTATTTACTTTAAATAAACCAAACATTCCATTATAAATGTGGGGATTG
GGAACCACTAGTTCTTTCAGATGGTATTCTTCAGACTATAGAAGGAGCTT
CCAGTTGAATTCACCAGTGGACAAAATGAGGACAACAGGTGAACAAGCTT
TTTCTGTATTTACATGCAAAGTCAGATCAGTTTTGGGACAATAGTATTGA
ATAGAATTCAGCTTTATGCTGGAGTAATTGGCATGTGAGCAAGCTGTGTT
GTCGTGGGGGTGGAGGGGTGAGGTGGGCGCTAAGCCTTTTTTTTAAGATT
TTTCAGGTACCCCTCACTAAAGGCACCGAAGGCTTAAAGTAGGACAACCA
TGGAGCCTTCCTGTGGCAAGAGAGACAACAAAGCGCTATTATCCTAAGGT
CAAGAAAAGTGGTGTCAGCCTCACCTGATTTTTATTAGTAATGAGGACTT
GCCTCAACTCTTTCTGGAGCGAAGCATCCAAAGGAATGCTTGAAGTACCC
CTGGGCTTCTCTTAACATTTAAGCAAGCTGTTTTTATAGCAGCTCTTAAT
AAAGCCCAAATCTCAAGCGGTGCTTGAAGGGGAGGGAAAGGGGGAAAGCG
GGCAACCAGTTTTCCCTAGCTTTTCCAGAAGCCTGTTAAAAGCAAGGTCT
CCCCACAAGCAACTTCTCTGCCACATCGCCACCTGTGCCTTTTGATCTAG
CACAGACCCTTCACCCCTCACCTCGATGCAGCCGGTAGCTTGGATCCTTG
TGGGCATGATCCATAATCGGTTTCAAGGTAACAATGGTGCCGAGGTCTTT
GGTGGGTTGCACTGTATTAGAAAAGGCCATTAATTTGCCTGCAAATTGTT
AACAGAAGGATATTAAAACCACAGCTAAGTAGCTCTATGTAACACCTATC
CAGTGACTAAAACCAACTTATACCTGTAAGTGGAGAAATAACATCAAGAA
CTGTAATGCTGGGTGGGAACATGTAACTTGTAGACTGGAGAAGATAGGTA
TTTGAGTGGCTGAGAGGGCTGTTGGGTGGGAATGCAAAAATTCTCTGCTA
AGACTCTTTCAGGTGAACATAACAGAGTTGGCCAAGCTAGCATCTTAGCG
GAAGCTGATCTCCAATGCTCTTCAGTAGGGTCATGAAGGTTTTTCTTTTC
CTGAGAAAACAACACGTTTTGTTTTCTCAGGTTTTGCTTTTTGGCCTTTT
TCTAGCTTTAAAAAAAAAAAAGCAAAAGATGCTGGTGGTTGGCACTCCTG
GTTTCCAGGACGGGGTTCAAATCCCTGCGGCATCTTTGCTTTGACTACTA
ATCTGTCTTCAGGACTCCGTATTTCTTCTTTTCTCTGCAGGTGCTAGTTC
TTGGAGTTTTGGGGAGGTGGGAGGTACAGCACAGTATCCATGAACTATAT
ACGTCCTTGATGTATAATTTGTCAGAAGCTTGACTTGATTGTATATTCAT
ATTTACACGAGAACTTAATGTAACTGCCTTGTCTTTTTCAGG
>goldenSnubnoseMonkey
CTCACCTGCACCCTTAGGCGCCGCGCCATTTTAGCAACGCGGAAGCCGGG
CGCCGGGAACCCTCAGCCCGCCTGTAGGCAGGTCCTCTCTGCTGCCTCCC
GAAGCCCAGGTTTCCCTGCGTCCTTGGGACGCAGCGACGAGCTGTACTGT
TTCCTCAGTCGTCCCTTTAGGTTGGCAATTCCAGGTGGTGGTATTTAGAT
AAAATCACTCAAACCGTGCAGTTTGGTCTTGGGGTTTGGAGGAAAGGTTT
GTTTTTTTTCCCACTCCGGTTCAGGAAGTCTGAAGCTCGGACCTAAGCAG
GCATAACACAATCTGCAAAACAAAGACCCCTGGAAAAGCAGAGCCAGAGC
AGTGTAAACACTCCAGGGTGTGTCCCTGACTGGCTGCCCAAGGTCCCTGT
GTCTTCGGAGACAAAGCCATTCACTTAGTTGAGCAACTTTAAAAGGCCAC
TTGAACTTGCTTTCCATGGCGATTTGCCTTGTGAGCACTTTCAGGAGAGC
CTGGAAGCTGGAAAACGGTAGAAAAATTTCCGTGCGGGCCGTGGGGGCTG
GCGGCACCTCGGGGCCGCAGATCAGAGTGGGCCACTGGCAGCCAACGGAT
CCCGGGGCTCAGGCGGGGAGCAGCTCTGTGGTGTGGGATTGAGGCGTTTT
CCAAAAGTGGGTTTTCACGTTTTTAAGACTTCCCAAGAAGATAGCCCGTG
CTGCTTGGATTTTTCGAATAAAAAGGCAAGCAAAACGTGTGGCTGGCTGG
AGCAAGTCGCAGGACTGCAGGCAGTTGGGGGAGAATGTCCGCCATTTTGC
CACCTGTCAACCTTCCCTCCAAGGCTGGGGCTCAGTTGCGTAATGGAAAG
TAAAGCCCTGAGCTATCACACCTTAACTTTCCTTCAAAGGGTAGTAAACT
ATTCCTACTGTCCCTCAAGAGAACACAAAAAGCGCTTTAAGAGGTATTTT
AAAAGTTCCGGGGATTTTGTGAGGTGTTTGATGACCCGTTTAAAATGTGA
TTTCCACGTTTCTTTTGTCTAAAGTTTTCAGCTCAAATCTTTCCACATGC
TAGTAATTTAAATATTTCTGAATGTGCAGTTTGCACTCAAGTTCCATAAG
CTGTTAAGAAAAAATCTAGAAAAGTCTTGTAAAACTAAAACCTATTTTTA
ACCGAGGAACTATTTTTGCCTCCCCCACAAAGGCGGCGGAAGGTGATCGA
ATTCCGGTGATGCGAGCTGTCCTCCGTCAATAAATAGGCCTCGCCCGGGC
TTTGCGGCAGGCATTGAGGCAGCCAGCGCAGGGGTTTCTGCTGAGGTGGC
AGGCGCAGCTTGAGGAACCCGCAGATAAGTTTTTTCTCTTTGAAAGACAG
AAATTAATACAACTGCTTAAGAAATGTAGTCAGTAGCTTACTAAAATTTT
GCTTAGCATTAAGTTCTTAACGTAATTTGAATAACTTAAGATTTTAAGAG
AAAATATGAAGACTTAAAGAGTAGCGTGAGGAAGGAAAAACAGAAGGTTT
CTAAAACATGACGGAGGTTGAGATGAAGTTTCTTCAAGAAATAAAAAGTG
TATTTAAAAGAAAATTGAGAGAAGGGACTTCAGAGTCCTGAATTAATACC
AGTAGGAGGGCAATGCTTTTAGATTAAAATGAAGGTGATTTAAACAGAGC
TTAAACGTTGTTTAAAAAGTTGTAGGTGATTAAAATAATTTGAAGGCGAT
CGTTTAAGATGAGATTAAATCGAAGGTGATTAAAAGACCTTGAACTCCAT
GACGCAGGTAGAGTTGCGTCATTTAAAGCCTAATCTTAACGCATTTGCTA
AACGCAGGCGAAAATAGGAAAGATTAATTGGGAGTGGTAGGATGAAAGAA
TCTGGAGAAGATTAGAAGTTTGAAGTGGAAAACGAAGACAGAAGTACAGG
AAGGCGAAGAAAAAAATAGAGAACATAGGGAAATTAGAAGATAAAAATAT
ACCTTTAGAAGACAAAAGATAAATTTAAGCCTGAAAAGTAGGAAGCAGAA
GAAAAAAATTAGACAAGCTAGGAAACAAAAGCAACTAAGGGCAAAGTGTA
CAAACTTAGAAGAAAATCGGAAGATAGAAACAAGATAGAAAATGAAAATA
TTGTCAAGAGTTTCAGATAGAAAATGAAAAGCTAAGACAAGTATTGGAGA
AATATAGAAGATAGAAAAATACAAAGCCAAAAATTGGATAAAATAGCACT
GAAAAAAATGAGGAAATTATTGGTAATCAATTTATTTTAAAAGCCTATCA
ATTTAAATTCTGGTGGTGCAGAAGTTAGAAGGTAAAGCTTGAGAAGATGA
GGGTCTTTACGTTATGTAGACCAGAACCAATTTAGAAGAATATTTGAAGC
TAGAAGGGGGAAGTTGGTTAAAAATCACATCAAAAAGCTGCTAAAAGGAC
TGGAGTAATTAAAAAAAAACTAAGGCAGAAGGCGTTTGGAAGAGTTAGAA
GAATTTGGAAGGCCTTAAATACAGTAGCGTAGTTTGAAAAATTTGAAGGA
CTTTCGTAACGGAAATCAAGATCAAGAGTAATTTCCAACTTAAGGTTTTT
GCATTGGACTTTGAGCTAAGATGATATTTTAAATCCTGAGGACTAGCATT
AATTGGCAGCTGACCCAGGTGCTACACAGAAGTGGATTCAGTGAATCTAG
GAAGACAGCAGCAGACAGGATTCCAGGAACCAGTGTTTGGTGAAACTAGG
ACTGAGGAGCAAGCAGCGGTTCGTGGTGAAGATAGGAAGAGTCCAGGAGC
CAGTGCGATTTGGTGAAGGAAGCTAGGAAGAAGGAAGGAGCGCTAACGAT
TTGGTGGTGAAGCTAGGAAAAAGGATTCCAGGAAGGAGCGAGTGCGATTT
GGTGATGAAGCTAGCAGGCGGCTTGGCTTGGCAACCACACGGAGGAGGCG
AGCGGGCGTTGTGCGTAGATAGCGGATCCTAGACCAGCATGCCAGTGTGC
CAAGGCCACAGGGAAAGCGAGTGGTTGGTAAAAATCCGTGAGGTCGGCAA
TATGTTGTTTTTCTGGAACTTGAGTATGGTAACCTTTTATTTACTTTTCT
AATGTATTGGGGGAGTTTCGTACTAAGTTGTAAAGGGATTTATATGGGGA
TGTAGGCCGATTTCCGGGTGTTGTAGGTTTCTCTTTTTCAGGCTTATACT
CATGACTCTTGTCTGAAGCTTTTGAGGGCAGACTGCCAAGTCCTGGAGGA
ATAGTAGATGGCAAGTTTGTGTTTTTTTTTTTTTAACCAATTTGAAAACC
AAATGAATTTGATAGAGCCAAAATTGAGACAAAATTTCAGCAAATCTGTA
AGCAGTTTGTATGTTTAGTTGGGTTAATGAAGTATTTCAGTTTTGTGAAT
AGATGACCTGTTTTTACTTCCTCATCCTGAATTAGTTTTCAAAATGTGGA
GTTTGGATGTGTAACTGAGGGGGGGAATTTTAAGTATTTTTTTTGTGGGG
TGGGGGCAAAATATGTTTTGAGTTCTTTTCCCCATAGGTCTGTCTAGAAT
CCTAAAGGCAAATGACTCAAGGTGTTACAGAAAACAAGAAAATCCAATAT
CAGGATAATCAGAACACCACACAGGTTTACCGTTTGTAGAAACTAGAGCA
GTTCTCACGTTAAGGTCTGTGGAGGAGATGTCCATTGGAGAAATGGCTGG
TAGTTACTCTTTTTTCCCCCCTCCCTCCTTAATAAGGCTTTAAAAGTGCT
TAACCCCTTAAACTTGTTATTTTTTACTTGAAGTATTTTGGGATGGTCTT
AACAGGGAAGAGAGAGGGTGGGGGAGAAAATGTTTTTTTCTAAGATTTTC
CGCAGATGCTATAGTACTATTGACAAACTGGGTTAGAGAAGGAGTGTACC
GCTGTGCTGTTGGCACGAACACCTTCAGGGACTGGAGCTGCTTTTATCCT
TGGAAGAGTATTCCCAGTTGAAGCTGAAAAATACAGCACAGTAGCAGCTT
TGGTTCATATTCAGTCATCTCAGGAGAACTTCAGAAGAGCTTGAGTAGGC
CAAATGTTGAAGTTAAGTTTTCAAATAATGTGACTTCTTAAAAGTTTTAT
TAAAGGGGAGGGGCAAATATTGGCAATTAGTTGGCAGTGGCCTGTTATGG
TTGGGATTGGGGGGGTGGGTTTAGGTAATTGTTTAGTTTATGATTGCAGA
TAAACTCATGCCAGAGAACTTAAAGTCTTAGAATGGAAAAGGTAAAGAAA
TCTCAACTTCCAAGTTGGCAAGTAACTCCCAATCCTTTAGTTTGTTTCCC
CCAATTTTTGAATTGGGAAGCTGGGGGAAATTAAATAGGAGCCACTGGGT
GTACCGTGCGTTAATTTGGGCAAGGAAAGTGTCACAATTTGATACTGTAT
CTGTTTTCCCTCAAAGTATAGAGCTTGGGGAAGGAAAGTGTTGGAATGGG
GGTTGGTATGAAGCACTGGGCTGACATTAGCTACAATTAGGGGAAATGCT
AAAGTTGTTTGGATATGGTAGTGTGTGGTTCTCTTTTGGAATTTTTTTCA
GGTGGTTTAATAATAACTTAAAACTACTATAGAAACTTCAGAGCAAAGGA
AGTGGCTTAATGATCCTGAAGGGATTTCTTCTGATGGTAGCTTTTGTATT
ATCAAGTAAGATTCTATTTTCAGTTGTGTGTAAGCAAGTTTTTTTTAGCG
TAGGAGAAATATTTTTCCATGTTCAGCTGCAAAACAAGATGTTAAGGTAT
GCTTCAAAAATTCTGTAAATTGTGTATTTAAATTTATCTGTTTGTAAATC
GTAATTAAGAATTGTGATAGTTCAGCTTGAATGTCTCTTAGAGGGTGGGC
TTTTGTTGATGAGGGAGGGGAAACTTTTTTTTTCTATAGACTTTTTTCAG
ATAACATCTTCTGAGTCATAACCAGCCTGGCAGTATGATGGCCTAGATGC
AGAGAGAACAGCTCCTTGGTGAATGATAAGTAAAGGCAGAAAAGATTATA
TGTCATACCTCCACTGGGGAATAAGCATAACCCTCAGATTCTTACTACTG
ATGAGAACATTATCTGCGTATGCCAAAAAAAAATTTAAGCAAATGAAAGC
TACCAATTTAAAGTTATGGAAATCTACCATTTTAAAGCTAATTGCTTGTC
AAGCTATAACCACAAAAATAATGAATTGATGAGAAATACAATGAAGAGCC
AATGTCCATCTCAAAATACTGCTTTTACAAAAGCAGAATAAAAGCGAAAT
GAAATGAAAATCTTACACTACATTAATCCTGGAATGAAAGAAGCCGAAAT
AAATGAGAGATGAGTTGGGATCAAGTGGATTGAGGAGGCTGTGCTGTGTG
CCAATCTTTCGTTTGCCTCAGACAGGTATCTCTTCGTTATCAGAAGAGTT
GCTTCATTTCATCTGGGAGCAGAAAACAGCAGGCAGCTGTTAACAGATAA
GTTTAACTTGCATCTGCAGTATTGCATGTTAGGGATAAGTGCTTATTTTT
AAGAGCTGTGGAGTTCTTAAATATCAACCATGGCACTTTTTCCTGACCCC
TTCCCTAGGGGATTTCAGGATTGAGAAATGTTCCCATCAAGCCTCTTTAA
AATTATAGGACTTGTTCCTGTGGGCTTCCGTGATGGGATAGTACACTTCA
CTCAGAGGCATTTGCATCTTTAATTTCTTAAAAGCCTCTAAGGTGATTAG
TGCCTTATGCAAAATTACAGAAATTTGTTTAGCATTGAATCTCTGAAGAC
TATGAAAAGGAATAGCATGATGTGCTGTTGGAATCAGATGTTATTCTTGC
TAAAATTTACATGTGTTGTGATGTAAGTTGTGTAGAAAACCATTAAATCA
TTCAAAATAATAAACTATTATTAGAGAATGTATACTTTTAGAAAGCTGTC
TCCTTATTTAAATAAAATACTATTATTATTAGAGAATGTATACTTTTAGA
AAGCTGTCTCCTTATTTAAATAAAATACTGTTTGTAGTTTAGTGTTGGGG
CAATCTTGGGGGGGATTCTTCTCTAATCTTTCAGAAACTTTGTCTGCGAA
CACTCTTTAATGGACAAGATCAGGATTTGAGCGGAAGAACGAATGTAACT
TTCTTAAGGCAGGAAAGACAAATTTTAATCTTCATAAAGTGATGAGCATA
TAATAATTCCAGGCACATGGCAATAGAGGCCCTCTAAATAAGGAATAAAT
AACCTCTTAGACAGGTGGGAGATAATGATCAGAGTAAAAGGTAATTACAC
ATTTTATTTCCAGAAAGTCAAGGGTCTATAAATTGACAGTGACTAGAGTA
ATAAAGTACTTTTTCACATTTCTAAAGTTTGCATGTTAACTTTAAATGCT
TACAATCTTAGAGTGGTAGGCAATGTTTTACACTATTGACCTTATATAGG
CATTGGGGGTGGGGGCCTGTGGGTTTTTAAAGAATTTTCCTTTGCAGAGG
CATTTCATCCTTCATGAAGCTGTTCAGGATTTTGAATTGCATATGAGTGC
TTGGCTCTTCCTTCTGTTCTCCTAGTGAGTGTATGAGACCTTGCAGTGAG
TTTATCAGCATACTCAAAATTTTTTTCCTGGAATTTGGAGGGATGGGAGG
AGGGGGTGGGGCTTACTTCTTTTAGCTTTTTTTTTTACAGACTTCACAGA
GAATGCAGTTGTCTTGACTTCAGGTCTGTCTGTTCTGTTGGCAAGTAATA
ATGCAGTACTGTTCTGATCCCGCTGCTATTAGAATGCATTGTGAAACGAC
TGGAGTATGATTAAAAGTTGTGTTCCCCAATGCTTGGAGTAGTGATTGTT
GAAGGAAAAAATCCAGCTGAGTGATAAAGGCTGAGTGTTGAGGAAATTTC
TGCAGTTTTAAGCAGTCGTGTTTGTGATTGAAGCTAAGTACATTTTGCCA
TGCATTTTTAGGTAAAATGCTTTTTGTTCATTTCTGGTGGTGGTGGGGGG
AACTGAAGCCTTTAGTCTTTTCCAGATGCAACCTTAAAATCAGTGACAAG
AAACAAATTCCAAACAAGCAACAGTCTTCAAGAAATTTAACTGGCAAGTG
GAAATGTTTAACAGTTCAGTGATCTTTAGTGCATTGTTTTTGTGTGGGTT
TCTCTCTCCCCTCCCTTGGTCTTAATTCTTACATGCAGGAACACTCAGAA
CAGCAAACATAACCTATGCGAAGGGCCAGAGAAGCCAGACCCAGTAAGAA
AAAATAGCCTATTTACTTTAAATAAACCAAACATTCCATTGTAAATGTGG
GGATTGGGAACCACTAGTTCTTTCAGATGGTATTCTTCAGACTATAGAAG
GAGCTTCCAGTTGAATTCACCAGTGGACAAAATGAGGACAACAGGTGAAC
AAGCTTTTTCTGTATTTACATGCAAAGTCAGATCAGTTTTGGGACAATAG
TATTGAATAGAATTCAGCTTTATGCTGGAGTAATTGGCATGTGAGCAAGC
TGTGTTGTCGTGGGGGTGGAGGGGTGAGGTGGGCGCTAAGCCTTTTTTTT
AAGATTTTTCAGGTACCCCTCACTAAAGGCACCGAAGGCTTAAAGTAGGA
CAACCATGGAGCCTTCCTGTGGCAAGAGAGACAACAAAGCGCTATTATCC
TAAGGTCAAGAAAAGTGGTGTCAGCCTCACCTGATTTTTATTAGTAATGA
GGACTTGCCTCAACTCTTTCTGGAGTGAAGCATCCAAAGGAATGCTTGAA
GTATCCCTGGGCTTCTCTTAACATTTAAGCAAGCTGTTTTTATAGCAGCT
CTTAATAAAGCCCAAATCTCAAGCGGTGCTTGAAGGGGAGGGAAAGGGGG
AAAGCGGGCAACCAGTTTTCCCTAGCTTTTCCAGAAGCCTGTTAAAAGCA
AGGTCTCCCCACAAGCAACTTCTCTGCCACATCGCCACCTGTGCCTTTTG
ATCTAGCACAGACCCTTCACCCCTCACCTCGATGCAGCCGGTAGCTTGGA
TCCTTGTGGGCATGATCCATAATCGGTTTCAAGGTAACAATGGTGCCGAG
GTCTTTGGTGGGTTGCACTGTATTAGAAAAGGCCATTAATTTGCCTGCAA
ATTGTTAACAGAAGGATATTAAAACCACAGCTAAGTAGTTCTATGTAACA
CCTATCCAGTGACTAAAACCAACTTAAACCTGTAAGTGGAGAAATAACAT
CAAGAACTGTAATGCTGGGTGGGAACATGTAACTTGTAGACTGGAGAAGA
TAGGTATTTGAGTGGCTGAGAGGGCTGTTGGGTGGGAATGCAAAAATTCT
CTGCTAAGACTCTTTCAGGTGAACATAACAGAGTTGGCCAAGCTAGCATC
TTAGCGGAAGCTGATCTCCAATGCTCTTCAGTAGGGTCATGAAGGTTTTT
CTTTTCCTGAGAAAACAACACGTTTTGTTTTCTCAGGTTTTGCTTTTTGG
CCTTTTTCTAGCTTTAAAAAAAAAAAAGCAAAAGATGCTGGTGGTTGGCA
CTCCTGGTTTCCAGGACGGGGTTCAAATCCCTGCGGCATCTTTGCTTTGA
CTACTAATCTGTCTTCAGGACTCCGTATTTCTTCTTTTCTCTGCAGGTGC
TAGTTCTTGGAGTTTTGGGGAGGTGTGGGAGGTACAGCACAGTATCCATG
AACTATATACGTCCTTGATGTATAATTTGTCAGAAGTTTGACTTGATTGT
ATATTCATATTTACACGAGAACTTAATGTAACTGCCTTGTCTTTTTCAGG
TAATACCATGCAGCTGGCGTTTTGAGAAACCCTACTGCTGAAAACTTAAT
TTTATGTAATAAAAATGGAGAAGCTCTAAATTACTGTGGTTCTTTGGTGT
ATAAACAAATCTG
>marmoset
GCGGCTCGCCGCCCGATGCTTCTGGAAAGAACTGGGGCCCCGCACTGGCC
TGTTACCTGCTTGCTCAGGCGCCGCGCCATTTTAGCGCCGCGGAAGCCTG
ACGCCGGGAAGTCTCAGCCTGCCACAAGGCAGGTCCTCTCTGTCGCTTAC
CGGAGCCCAGGTTTCCCTGAGCCCTTGGGTTGCCGCGGCGAGTTGTGCTG
TTAAATTAGCGGTCCCTTTAGGTTGGTCATTCCACGTGTTGGTGTTGAGA
CAAAAACCATCCAAACGTTGGAATTTGGAGAAAAGCTTTTATTTTTCTTC
CTGCTTTGGTTCAGAAAGTCTTAACCTCAGACCTAACCAGACACAACACA
GAATCTGCAAAACAAAAACCCCTAGAAAAGCAGACCCAGAGCAGTGTAAA
CACTCCAGGGTGTGTCCCTGACTGGCCGCCCAAGTCCCCCTGTCTTCGGA
GACTAAGCCATTCGCTTGTTGGGCTGCTTTAAAAGGCCACTTGAACTTGC
TTTCCGTGGCGATTTGCCTTGTGAGCCCTTTCAGGAGAGCCTGGAAGCTG
CAAAACGGCTCCCGTCTGCAAGGAGCAAAGGGGCAGCTCAGGCTTGCTAG
GAAAGTGTCCCGGCGGGCCGTGGGGTGCTGGCGGCCACTCGGGGCCGCAG
ATCAGAGTGAGCCCGGGGCAGCCCGCGGACCCCGGGGCGCAGGCTGCGGG
CGGCTCTGTGGTGTGGGGTCGGGACGTTTTCCAAAATTGGGTTTTCACGT
TTCTAAGACTTCTCAGGCGGACAGCCCGTGCTGCTCGGATTTCTCGCATA
AAAGGGCAAGCGAAACGTGTGGCTGGCTCTGGAGCGAGTCGCAAGACTGC
AGTTAGGGGAGAAGGTCCGCCATTTTGCCACTTCTCTACCGCCCCTGAAA
GGCTGGGGTTCAATTGCGTAATGTGAAGCCAGTCCCTGAGCTATCCCACC
TTACGTTCCTTCAAGGCGTAGTCAGTTAAACCTACTGTCCCTCAAGGAAA
CACAAACAGTATTTTAAGAGGTATTAAAAACGTTCCGGGGGTTTGTGAGG
TGTTTGATGACCCGTTTAAAATGTGATTCCCACGTTTGTCTAAAGTTTTC
AGCTCACACCTTTCCACGGGCTAGCAATTTAGATATTTCTGAGTGCGCAG
TTTGCACCCAAGCTGTTAAGAAAAATCTAGAAAAGTTTTGTAGAACCATT
ATCTATTTTTAACCCTGCCGAAGAACTATTTTTTTTTGCCTCACAAAGAC
GGCGGAAGGTGATTGGATTCCGGTGATGTGAGTTGTCCTCCGTCTATAAA
TACGCCTCGCCGGGGCTCTGGGCAGGCATTGAGGGAGCCAGCGCAGGGCA
GGAGGAGGGAGGCGCAGCTTGAGGAAACTGCAGATAAGTTTTTCTCTTTA
AAATAAGCTAGGCATTAATACAACTGCTTAAATATAAATAGCCAGTAGCT
TACTGAGATTGCTCAGCATTAAGTTCTTAATTTAATTTTAGTAATTTAAA
AAGATGTTTTGATCGTCTGCGCGCTTAGTAGAAAAAAAGTTAAAAAGGTT
ATAAGAGAAAATAGGAAGATTTAAAAGAGTAGCATGAGGAAGGAAGAGAA
GGAATAAATGTTTCTGAAACATGACGGAGGTTGAGATGAAGCTGCTTCAT
GGAGTAGAAAATGTATTTAAAAGAAAATTGAAAAGAAGGACTAGAGTCCT
GAATTAATACCTTTAATTAGAAGGGCAGTGCTTTTAGATTATTAAAAAGG
TGACTTAAACAGACCTTAAACGTTATTTAAAAAATCGTAGGTGACTAAAA
TAGTTTGAACGCGATCATTTAAAAAGAGATTAAGCCAAAGGTGATTAAAA
GACCTTGAAATCCATGACGCATGAAGAATTGCGTCATTTAAAGCCTACTT
AGTTTTTACGCGGTTACTAAACGCAGACGAAGATAGGAAAGATTTAATTG
GGAGTGGTAGGAGGAAAACAATTTGGAGAAGATTAGAAGTTTGAAGTGGA
ATACTGGAAGACAGAAGTACAGGAAGGCGAAGAAAAGAATAGAGAAGATA
GGGAAATTAGAAGATAAAAATACACCTTTTAGAAGACAAAAGGAATCAGA
AGTAGGAAGCAGAAGAAAAAAATTAGACAAGCTAGGAAACAAAAAAGAGA
AGCTAGAAAACAAGCAACTAAGGGCAAAATGTGCAAACTTAGAAGAAAAC
GAAGATAGAATCAAGCTAGACAATATTGTCAAGAGTTTCAGATAGAAAAT
GAAAAGCTAAGACAAGTATTGGACAAGCATAGAAGATAGAAAAATTGGAT
AAAATAGCACAGAAAAAATGAAATTATTGACAACCAATTTAAAAGCCCAT
CAATTTAATTTCTGATGGTGCAGAAGTTAGAAGGTAAAGTTTCAGAAGAT
GAGGGTCTTTACGTTATGTAGACCAGAGCCAATTTAGAAGAATATTTGAA
GCTAGAAGGGAAGTCGGTTAAGATTCGCATCAAAAAGCTGCTGAAAGGAA
TGGAGTAAATTTAAAAACTAAGGCAGAAGGCTTTTGGAAGAGTTAGAAGA
ATTTGGAAGGCCTTAAAATACGGTAGCTTAGTTTGAAAAATTTAAAGGAC
TTTTGTAACGGAAGTAATTCAAGATCAAGAGTAATTACCAACTTAATGTT
TCCCCATTGGACTTTGTGCTAACATGATTTTTAAAATCTTGAGGACTAGC
GTTAATTGACAGCTGACCCAGGTGCTACACAGAAGTGGATTCAGTGAATC
TAGGAAGACAGCAGCAGACAGAATTCCAGGAGCCAGTGTTTGGTGAAGCT
AGGACTGAGGAGCAAGCAGCAGTTCGTGGTGAAGATAGGAAGAGTCCAGG
AACCAGTGCGATTTGGTGAAGGAAGCTAGGAAGAAGGAAGGAGCGCTAAC
GATTTGGTGGTGAAGCTAGGAAAGAGGATTCCAGGAAGGAGCGAGTGCGA
TTTGGTGATGAAGCTAGCAGGCGGCTTGGCTTGGCAACCACACGGAGGAG
TCGAGCAGGCGTTGTGCATAGATAGAGGATCCTAGACCAGCATGCCAGTA
TGCCAAGGCTACAGGGAAGGAGAGTGGTTGGTAAAAATCCGTGAGGTCGG
CAATATGTTGTTTTTCTGGAACTTGAGTATGGTAATGTTTTATTTACTTT
CCTAATGTAATGGGGGAGTTTCGTACTGAGGTGTAAAAAGGGATTTATAT
GGGGATGTAGGCCGATTTCCGGGTGTTGTAGGTTTCTCTTTTTCAGGCTT
ATGCTCATGAATCTTGTCTGAAGCTTTTGAGGGCAGACTGCCAAGTCCTG
GAGGAATAGTAGATGGCAAGTTTGTTTTTGTTTTTGTTTCTTTTTTACCA
ACTTGCGGAAAATCAAATGAATTTGATAGAGCCAAAATTGAGACAAAATT
TCAGCAAATCTGTAAGCAGTTTGTATGTTTAGTTGGGGTAATGCAGTATT
TCAATTTTGTGAATAGATGACTTGTTTTTACTTTCTCACCCTGACTTAGT
TTTCTAAATGTGGAGTTTGAATGTGTAACGGATGGGGGGGAATTTTGATT
GTTTTTTTTTGTGTGTGTGCGGGTGGGGGCAAAATATGTTCTGAGTTCTT
TTCCCCTTAGGTCTGTCTAGAATCCTAAATGCAAATGACTCAAGGTGTAA
CAGGAAACAAGAAAATCCAGTATCAGGATAATCAGAACACCACAGATTTA
CAGTTTGTAGAAACTAGAGCAGTTCTCACTTTAAGGTCTGTGGAGGAGCT
GTCCATTGGAGAAATGGCTGGTAGTTACTCTTTTTCCCCCCTCCCCCCTT
AATTAGATTTTTTAAAGTGCTTAACCCCTTAAACTTGTTACTTTTTCTTT
TGAAGTATTTTGGGATGGTCTTAACAGGGAAGAGAGAGGGTGGGGGAGAA
AATGTTTTTTTCTAAGATTTTCCACAGATGCTATAGTACTATTGACAAAC
TGGGTTAGAGAAGGAGTGTACGGCTGTGCTGTTGGCACGAACACCTTCAG
GGACTGGAGCTGCTTTTATACCTGGAAGAGTATTCCCAGTTGAAGCTGAA
AAGTACAGCACAGTGCAGCTTTGGTTCATATTCAGTCATCTCAGGAGAAC
TTCAGAAGAGCTTGAGTAGGCCAAATGTTGAAGTTAAGTTTTCAAATAAT
GTGACTTCTTAAAAGTTTATTAAAGGGGAGGGGCAAATATTGGCAATTAG
TTGGCAGTGGCCTGTTAAGGTTGGGATGGGGGGGAGGGTTTAGGTAATTG
TTTAGTTTATGATTGCAGATAAAGTCATGCCAGAGAACTTAAAAGTCTTA
GGATGGAAAAGGTAAAGAAATCTCAACTTCCAAGCTGGCAAGTAACTCCC
ATTCGTTTAGTTTTTGTTTCCCCAATTTTTTAATTGGGAGGCTGGGAGAA
GTTAAATAAGAGCCACTGGGTGTACCAGTGCATTGATTTGGGCGAGGAGT
GTCGTAATTTGATACTGTGTCTGTTTTCCCTCAAAGTATAGAGCTTGGGG
AAGGAAAGTAATGGACTGGGGGTTGGTCTGGCCCACTGGGCTGACAGTTA
ACTATTATGGGAAATGCAAAAGTTGTTCGGATATGGTAGTGTGTGGTTCT
CTTTTGGAATTTTTTTCAGGTGATTTAATATAAATTAAAACTACTATAGG
AACTTCAGAGCAAAGGAAGTGGCTTAATGATCCTGAAGGGATTTCTTCTG
ATGGTAGCTTTTGTATTATCAAGTAAGATTCTGTTTTCAGTTGTGTGTAA
GCAAGTTTTTCTTAGCGTAGGAGAAATATTTTTCCATTGTTCAACTGCAA
AGCAAGATGTTAAGGTATGCTTCAAAAACTGTAAATTATGTATTTTAAAT
GTATCTGTAAGTCATAACTGATTAAGAATTGTGATAGTTCAGCTTGAATG
TCTCTTAGAGGGTGGGCTTTTGTTGATGAGGGAGGGGAAACTTTTTTTTT
CTGTAGACTTTTTTCAGATAACATCTTCTGAGTCATAACCAGCCTGGCAG
TGTGATGGCCTAGATGCAGAGAGAACAGCTCCTTGGTGAATGATAAGTAA
AGGCAGAAAAGATTATATGTCATACCTCCATTGGGGAATAAGCATAACCC
TGAGATTCTTACTACTGATGAAAACGTTATCTGCATATGCCAAAAAAAAA
AAAAATTAAGCAAATGAAAACTACCAATTTAAAGTTACGGAATCTACCAT
TTTAAAGTTAATTGCTTGTCAAGCTATAACTACAAAAATAATGAATTGAT
GAGAAATACAATGAAGATCCAATGTCCATCTCAAAATACTGCTTTTACAA
AAGCAGAATAAAAAAAGTGAAATGAAATGAAAGTGGTTATACTACATTAA
TCCTGGAATAAAAGAAGCCGAAATAAGAGATGAGTTGGGATCAAGTGGAT
TGAGGAGGCTGTGCTGTGTGCCAATCTTTCGTTTGCCTCAGACAGGTATC
TCTTCATTATCAGAAGAGTTGCTTCATTTCATCTGGGAGCAGAAAACAGC
AGGCAGCTGTTAACAGATAAGTTTAACTTGCATCTGCAATATTGCATGTT
AGGGATAAGTGTTTATTTTTAAAGAACTGTGGAGTTCTTAAGTATCAACC
CATGGCACTTTTTCCTGACCCCTTCCCTAGGGGATTTCAGGATTATGAGA
AATTTTCCCATCAAGCCTCTTTAAAATTGTAGGACTTGTTCCTATGGGCT
TCTGTGATGGGATAGTACACCTCACTCAGAGGCATTTGCATCTGAAAAAT
TCCTTAAAAGCCTCTAAAGTGATTAGTGCCGTAAGTAATGCAAGACTAAG
GAAATTCGTTTAGCATTGAATCTCTGAAGACTGAAAGGAATAGCATGATG
TGCTATTAGAATCAGATGTAAATCTTGCTAAAATTTACATGTTGTGTTGT
GATGTATATTGTGGAGAAAACCATTGAATCAATCAAAATAATAAACTATT
TTTATTAGAGAATGTATACTTTTAGAAAGCTGTCTCCTTATTTAAATAAA
ATACTGTTTGTAGTTTAGTGTTGGGGCAATCTTGGGGGGATTCTTTTCTA
ATCTTTCAGAAACTTTGTCTGCGAACACACTTTAATGGACAAGATCAGGA
TTTGAGCGGAAGAACGAATGTAACTTTCTTAAGGCAGGAAAGAAATTTTA
TTCTTCATAAACTGATGAGCATATAATAATTCCAGGCACATGGCAATAGA
GGCCCTCTAAATAAGGAATAAGTAACCTCTTAGACAGGTGGGAGATTATG
ATCAGAGTAAAAGGTAATTACACATTTTATTTCCAGAAAGTCAGGTCTAT
AAATTAACAGTAAACTAGAGTAAGTATTTTTTCACATTTCCAGAGTTTGC
ATGTTAACTTTAAATGCTTACAATCTTAAGAGTATTAGGCAATGTTTTAC
ACTATTGGCCTTTTATAGGCATTGGGGGGGGCCTGTGGGTTTTTAAAGAA
TTTTCCTTTGCAGAGGCATTTCATCCTTCATGAAGCTGTTCAGGATTTTG
ACTTGCATATGAGTGCTTGGCTCTTCCTTCTGTTCTCCTAGTGAGTGTAT
GAGACCTTGCAGTGAGTTTATCAGCATACTCAAAATTTTTTTCCTGGAAT
TTGGAGGGATGGGAGGAGGGGGTGGGGCTTACTTGTTTTAGCTTTTTTTT
TACAGACTTCACAGAGAATGCAGTTGTCTTGACTTCAGGTCTGTCTGTTC
TGTTGGCAAGTAATAAATAATGCAGTACTGTTCTGATCCCGCTGCTATTA
GAATGCATTGTGAAACGACTGGAGTATGATTAAAAGTTGTGTTCCCCAAT
GCTTGGAGTAGTGATTGTTGAAGGAAAAAAATCCAGCTGAGTGATAAAGG
CTGAGTGTTGAGGAAATTTCTGCAGTTTTAAGCAGTCGTGTTTGTGACTG
AAGCTAAGTACATTTTGCTGTGCATTTTTAGGTAAAATGCTTTTCCTTCA
TTTCTGCTGGTGGGGGGGCACTGAAGCCTTTAGTCTTTTCCAGATGCAAC
CTTAAAATCAGTGACAAGAAACAAATACCAAACAAGCAACAATCTTCAAG
AAATTTAACTGGCAAGTGGAAATGTTTAACAGTTCAGTGATCTTAGTGCA
TTGTTTTTGTGTGGGTTTCTCTCTCCCCTCCCTTGGTCTTAATTCTTACA
TGCAGGAACATTCAGAACAGCAGACATACGTATGAGAAGGGCCAGAGAAG
CCAGACCCAGTAAGAAAAAAATAGCCTATTTACTTTAAACAAACCAAACA
TTCCATTTTAAATGTGGGGATTGGGAACCACTAGTTCTTTCAGATGGTAT
TCTTCAGACTATAGAAGGAGCTTCCAGTTGAATTCAACAGTGGACAAAAT
GAGGACAACAGGTGAACAAGCTTTTTCTGTATTTACATTCAAAGTCAGAT
CAGTTACGGGACAATAATACAGTATTGAATAGATTTCAGCTTTATGCTGG
AGTAATTGGCATGTGAGCAAGCTGTGTTGGCGTGGGGGTGGAGGGGTGAG
GTGGGCGCTAAGCCTTTTCTTAAGATTTTTCAGGTACCCCTCACTAAAGG
CACCGAAGGCTTAAAGTAGGACAACCATGGAGCCTTCCTGTGGCAAGAGA
GACAACAAAGCGCTATTATCCTAAGGTCAAGAAAAATGGTGTCAGCCTCA
CCTAATACTTATTAGTAACAAGGACTTGCCTCAACTCTCTTTCTGGAGTG
AAGCATCCAAAGGAATGCTTGAAGTACCCTGGGCATCTTTAACATTTAAG
CGAGCTGTTTTTATAGCAGCTCTTAATAAAGCCCAAATCTCAAGCGGTGC
TTGAAGGGGAGGGAAAGGGGGAAAGCGGGCAACCAGTTTTCCCTAGCTTT
TCCAGAAGCCTGTTAAAAGCAAGGTCTCCCCACAAGCAACTTCTCTGCCA
CATCGCCACCCTGTGCCTTTGGCCTAGCACAGACCCTTCACCCCTCACCT
CGATGCAGCCGGTAGCTTTGGATCCTTGTGGGCATGATCCATAATCTGTT
TCAAGGTAACAATGGTGCCGAGGTCTTCGGTGGGTTGTACTATACTAGAA
AAGGCCATTAATTTGCCTGCAAATTGTTAACAAAGATTAAGACCACAGCT
AAGTACTATATAACGCCCAGTGACTAAAACCAACTTAAACCAGTAAGTGG
AGAAATAACATGTTGAAGAGCTGTGATGTTGGGCGGGAACGTGTAACTTG
TAGGCTGAAGGATAGGCAATATTAGTGGCTGAGAGAGGACTGCTGGGTGG
GAATGCAAAAATTCTCTGCTAAGACTTTTTCAGGTGAACATAACAGACTT
GGCCAAGCTAGCATCTTAGCGGAAGCAGATCTCCAATGCTCTTCAGTAGG
GTCATGAAGGTTTTTCTTTTCCTGAGAAAACAACAAGTTTTGTTTTCTCA
GGTTTTGCTTTTTGGCCTTTACCTAGCTTTTTTTAAAAAAAAAGCAAAAG
ATGCTGGTAGTTGGTACTCCTGGTTTCCAGGACGGGGTTCAAATCCCTGC
GGCATCTTTGCTGGACTACTAATCTGTCTTCTGAACTCGATAAGTATTTC
TCCTTATCTCTGCAGGTCCTAGTTCTTGGAGTTTTGGGGAGGTGGGAGGT
AATGGCACAGTATCTTTGAACTGTACATCCATGATCTATAATTTTTCAGG
AGCTTGACTTGATTGTATATTTGTATTTACAAAAGAACCTAATGTAATGC
CCTCGTCTTTTTTAGGTAATACCAGGCAGCTGGTACTTTGAGAAGCCCTA
CTGCTGGAAACGTAACAGATTTTTTTTGTATTTATCTTACCTTTTGTTTT
ATTTTGTTTTGAGATGGAGTCACACTCTGTCGCCTAGGCTGGAATGCAGT
GACTCCTTGTTGGCTCACTGCAACCTCCACTCCCCCAGGTTCAAGTGATT
CTCCTGTCCCAGCCCCCGAGTGGCTGGGATTATAGGCACCTGTCACCTCA
ACTATAAGCTCATTTTTGGTTTCTCTGTTTTTAGTAGAGATGGGATTTCA
CCATCTTGGCCAAGCTGGTCTTGAATTTACAACCTTGTGATCCATCCAAC
TCAGCCTCCCAAAGTGCTGGGATTATAGCCATGAGCCACCGCGCCCAGCC
AATTTAACAATTTTATGTAATAAAAATGGAGAAGCTCTAAATTGTTGTTC
TTTTG
>squirrelMonkey
CTGATTTCTCAGGCGCCGCGCCATTTGAGCGCCGCGGAAGGCTGGCGCCG
GGAAGCCTCAGCCTCCCAGAAGGCAGGTTCCCGCGCCGCTTCCCCGAGCC
CAGGTGTCCCCGAGTCCTTGGGACGCCGCGGCGAGTTGTGTCGTCACGTT
AGCCGCCCCTTTAGGTGGGTCCTTCCACGTGGTGGGCACAGAAAGCATTC
AGACCGTGCCGTTTGGTCTTGGCATCTGGAGAAAAGCTTTATTTTTCCTC
CTGCTGCGGTTCAGAAAGTCTCCACCTCAGACCTAACCAGACGTTACGCA
GAATCTGCGAAGCAAAAACCCCCCTAGAAAAGCAGACCCGGCGCGGGGTG
TCCCTGGCGGGCTGCCCAGGCCCCTGTGTCTTCGGACACCGGCCGTTCGC
TTGCCGGGCGGCTTCCAAAGGCCGCTCGAACTGGCTCTCCGTGGCCATTT
GCCTTGTGAACACGTTCAGGAGCTTGGACGCTGCAAAACGGCTCCCGTTG
GCAAGGAGCAAAGGGGCGTCTCGGGCTTGCTCGGGAAACGTCCCCGCGGG
CCGCGGGGCGCGGCCGGCCTCAAGGGGCCGCAGGTCAGAGCGAGCCCCGG
GCAGCGCGTGGACCCCCGGGGCGCAGGCTGGGGGCGGCTGTGGGGTGTGG
GGTCGGGGCGTTTTCCAACATTGGGATTTTCACATGTCTGAGACTTCTCA
AAGCGGACAGCCCGTGCTGCTCGGATTTCCCGCATAAAAGGGGCAAGCAA
AACGTGGGGCTGGCTCCGGAGCGGGTCGCAGGACCGCAGGCAGCGAGCGC
GGGGGAGGGAAGTCCGCCATGTTGCCACTTCTCTACCGTCCCGGAAAGGC
TGGGGTTCAGTGGCGTCGTGTAAAACCAGTCCCTGAGCTAGCCCACCTTC
ACCTTCCTTCAAGGGGTAGGAAACGATCCCTACTGTCCCTCAAGAAAACA
CAAACAGCATTTTAAGAGGGATTAAAAACGTTCCGGGGGAGGGGGTTGGG
AGGTGGTCGATGACCCGTTTAAAATGTGATTCCCACGTTTCTTTTGTCTC
AAGTTTTCAGCTCAGATCTTTCCACAGGCTAGCAATTTAGAGATTTCTGA
GTGCGCAGTTTGCAGCCAAGCTGTTAGGAAAAATCTAGAAAAGTCTCGTA
GAACCATTATCTATTTTTAACCCTGCCGAGGGACTATTTTTTTTGCCTCC
CTCACAAAGACGGCGGAAGGTGACTGGATTCCGGGGATGTGAGCTGTCCT
CCGTCTATAAATACGCCTCGCCCGGGCTGTGCGGCAGGCATTGAGGCAGC
CAGCGCAGGGGCAGGAGGCAGGCGCAGCTTGAGGAAACCGCAGATAAGTT
TTTCTCTTTAAAATAAGATAGACGTTAATACAACTGCTTAAATATAAATA
GCCGGTAGCTTACTAAGATAATTGCTCAGCATTAAGTTCTTAATTTAATG
TTAATAGTTTAAAAAGATTTTTTGATCGTCTGCGCGCGTAAGAGAAAAAA
GTTAAAAAGATGAGAAGAGAAAATAGGAAGATTTAAAAGAGTAGCATGAG
GAAGGAAGAGAAGAAGAAAAGGTTTCTGAAGCATGACGGAGGTTGAGGTG
AAGCTGCTTCATGGAGCAGAATATGTATTTAAAAGAAAGTTGAGAAGGAG
GACTAGAGTCCTGAATTAATACGTTTAATTAGAAGGGCAGTGCTTTTAGA
TTATTAAAATGAAGGTTACTTAGACGTTAAACGTTAATTTAAAAAATCAT
AGGTGACTAAAATAGTTTGAAGGCGATCATATAAAAAGAGATTAAACCAA
AGATGATTAAAAGACCTTGAAATCCATGACGCATGAAGAATTGCGTCATT
TAAAGCCTAAGTTAATTTTAACGCGTTTACTAAGCGCAGACGAAGATAGG
AAAGATTTATTTAATTGGGAGTGGTAGGAAGAAAACAATGTGGAGAAGAA
GTTTGAAGTGGAAAATTGGAAGACAGAAGTACAGAAAGGCGAAGAAAAGA
ATAGAGAAGATAGGGATATTAGAAGATAAAAACACCTTTTAGAAGACAAA
AAAAATCTGAGAAGTAGGAAGCAGAAGAAAAAAATTAGACAAGCTAGAAA
ACAAGAAAAAAAGCTAGAAAACAAGCAACTAAGGGCAAAATGTGCAAACT
TAGAAGAAAACGAAGATAGAAACAAGCTAGAAAATATTGTCAAGAGTTTC
AGATAGAAAATGAGAAGTTAAGAAGGACAAGCATAGAAGATAGAAAAATT
GGATAAAATAGCACTGAAAAAATGAAATTATTGATAACCAATTTATTTTA
AAAGCCCATCAATTTAATTTCTGATGGTGCAGAAGTTAGAAGGTAAAGCT
TCAGAAGATGAGGGTCTTTACGTTATGTAGACCAGAAGCACTTTAGAAGA
ATATTTGAAGCTAGAAGGGAAGTCGGTTAAAATTCTCAACAAACAGCTGC
TGAAAGGAATGGAGTAATTTAAAAAAATTAAGGCAGAAGGCTTTTGGAAG
AGTTAGAAGAATTTGGAAGGCCTTAAAGTACGGTAGCTTAGTTTGAAAAT
TTAAAGGACTTTTGTAACGGAAGTAATTCAAGATCAAGAGTAATTACCAA
GTTAATGTTTTTGCATTGGACTTTGAGCTAACATGATTTTTAAAATCTTG
AGGACTAGCGTTAATTGACAGCTGACCCAGGTGCTACAGAGAAGTGGATT
CAGTGAATCTAGGAAGACAGCAGCAGACAGAATTCCAGGAGCCAGTGTTT
GGTGAAGCTAGGACTGAGGAGCAAGCAGCAGTTCGTGGTGAAGATAGGAA
AAGAGTCCAGGAACCAGTGCGATTTGGTGAAGGAAGCTAGGAAGAAGGAA
GGAGCGCTAACGATTTGGTGGTGAAACTAGGAAAGAGGATTCCAGGAAGG
AGCGAGTGCAATTGGTGATGAAGCTAGCAGGCGGCTTGGCTTGGCAACCA
CACGGAGGAGGCGAGCAGGCGTTGTGCATAGATAGAGGATCCTAGACCAG
CATGCCAGTATGCCAAAGCTACAGGGAAAGCGATTGGTTGGTAAAAATCC
GTGAGGTCGGCAATATGTTGTTTGTCTGGAACTTGAGTATGGTAATCTTT
TATTTACTTTCCTAATGTAATGGGGGAGCTTCGTACTGAGGTGTGAAGGG
ATTTATATGGGGATGTAGGCCGATTTCCGGGTGTTGTAGGTTTCTCTTTT
TCAGGCTTATGCTCATGAATCTTGTCTGAAGCTTTTGAGGGCAGACTGCC
AAGTCCTGGAGGAATAGTAGATGGCAAGTTTGTTTTTGTTTTGTTTTTCA
CCAATTTGAGGAAAACCAAATGAATTTGATAGAGCTAAAATTGAGACAAT
TTCAGCAAATCTGTAAGCAGTTTGTGTATGCTTAGTTGGGGTAATGCAGT
GTTTCAGTTTTGTGAATAGATGACTTGTTTTTGCTTTCTCACCCTGAGTC
AGTTTTCTAAATGTGGAGTTTGAATGTGTAACTGATGGGGGGAATTTTGA
TTGCTTTTTTTGTGGGGGTGGGGGCAAAATATGTTTTGAGTTCTTTTCCC
CTTAGGTCTGTCTAGAATCCTAGATGCAAATGACTCAAGGTGTAACAGAA
AACAAGAAAATCCAGTATAAGGATAATCAGAACACCACAGGTTTACAGTT
TATAGAAACTAGAGCAGTTCTCACTTTAAGGTCTGTGGAGGAGCTGTCCA
TTGAAGAAATGGCTGGTAGTTACTCTTTTTTTCCCCCTCTCCCCTTAATC
AGACTTTTAAAGTGCTTAACCCCTTAAACTTGTTATTTTTACTTGAAGTG
TTTTGGGATGGTCTTAACAGGGAAGAGAGAGGGTGGGGGAGAAAATGTTT
TTTTCTAAGATTTTCCACAGATGCTATAGTACTGTTGACAAACTGGGTTA
GAGAAGGAGTGTACGGCTGTGCTGTTGGCACGAACACCTTCAGGGACTGG
AGCTGCTTTTATCCCTGGAAGAGTATTCCCAGTTGAAGCTGAAAAGCACA
GCACAGTGCAGCTTTGGTTCATATTCAGTCATCTCAGGAGAACTTCAGAA
GAGCTTGAGTAGGCCAAATGTTGAAGTTAAGTTTTCAAATAATGTGACTT
CTTAAAGTTTTATTAAAGGGGAGGGGCAAATATTGGCAATTAGTTGGCAG
TGGCCTGTTATGGTTGGGATGGGGGGGGAGGGTTTAGGTAATTGTTTAGT
TTATGATTGCAGATAAAGTCATGCCAGAGAACTTAAAAGTCTTAGGATGG
AAAAGGTAAAGAAATCTCAACTTCCAAGTTGGCAAGTAACTCCCATTCCT
TTAGTTTTTGTTTCCCCCAATTTTTTAATTGGGAAGCTGGGAGAAGTTAA
ATAAGAGCCACTGGGTGTACCAGTGCATTAATTTGGGCAAGGAGAGTATC
ATAATTTGATACTGTGTCTGTTTTCCCTCAAAGTATAGAGCTTGGGGAAG
GAAAGTATTGGACTGGGGGTTGGTCTGGCCCACTGGGCTGACAGTAACTA
TTACGGGAAATGCAAAAGTTGTTTGGATATGGTAGTGTGTGGTTTTCTTT
TGGAATTTTTTTCAGGTGATTTAATGTAACTTAAAACTACTATAGAAACT
TCAGAGCAAAGGAAGTGGCTTAATGATCCTGAAGGGATTTCTTCTGATGG
TAGCTTTTGTATTATCAAGTAAGATTCTGTTTTCAGTTGTGTGTAAGCAA
GTTTTTCTTAGCTTAGGAGAAATACTTTTCCATTGTTCAACTGCAAAACA
AAGATGTTAAGGTATGGTTCAAAAATTGTGTAAATTATGTATTTTAAATG
TATCTGTAAGTCATAACTGATTAAGAATTGTGATAGTTTAGCTTGAATGT
CTCTTAGAGGGTGGGCTTTTGTTGATGAGGGAGGGGAAACTTTTTTTTTT
CTGTAGACTTTTTTCAGATAACGTCTTCTGAGTCATAACCAGCCTGTGGC
AGTATGATGGCCTAGATGCAGAGAGAACAGCTCCTTGGTGAATGATAAGT
AAAGGCAGAAAAGATTATATGTCATACCTCCATTGGGGAATAAGCGTAAC
CCTGAGATTCTTTACTACTGATGAAAACATTATCTGCATATGCCAAAAAA
AAAAAAAAATTAAGCAAATGAAAGCTACCAATTTAAAGTTACGGAATCTA
CCATTTTAAAGTTAATTGCTTGTCAAGCTATAACTACAAAAATAATGAAT
TGATGAGAAATACAATGAAGATCCAATGTGCATCTCAAAATACTGCTTTT
ACAAAAGCAGAATTTAAAACAAGTGAAATGAAATGAAAATGGTTATACTA
CATTAATCCTGGAATAAAAGAAGCCGAAATAAAAGATGAGTTGGGATCAA
GTGGATTGAGGAGGCTGTGCTGTGTGCCAATCTTTCGTTTGCCTCAGACA
GGTATCTCTTCATTATCAGAAGAGTTGCTTCATTTCATCTGGGAGCAGAA
AACAGCAGGCAGCTGTTAACAGATAAGTTTAACTTGCATCTGCAATATTG
CATGTTAGGGATAAGTGCTTATTTTTAAAGAACTGTGGAGTTCTTAAGTA
TCAACCATGGCAGTTTTTCCTGACCCCTTCCCTAGGGGATTTCAGGATTA
TGAGAAATTTTCCCATCGAGCCTCTTTAAAATTGTAGGATTTGTTCCTGT
GGGCTTCTGTGATGGGATAGTACACCTCACTCAGAGGCATTTGCATCTTT
GAATAATTCCTTAAAAGCCTCTGAAGTGATTAGTGCCTTAATGCAAGACT
AAGGAAATTTGTTTAGCATTGCATCTCTGAAGACTGAAAGGAATAGCATG
ATGTGCTGTTAGAATCAGATGTAAATCTTGCTAAAATTTACATGTTGTGT
TGTGATGTATATTGTGCAGAAAACCATTAAATCAATCAAAATAATAAACT
ATTTTTATTAGAGAATGTATACTTTTAGAAAGCTGTCTCCTTATTTAAAT
AAAATACTGTTTGTAGTTTAGTGTTGGGGCAATCTTGGGGGGAATTCTTC
TCTAATCTTTCAGAAACTTTGTCTGCGAACTCTTTAATGGACAAGATCAG
GATTTGAGCGGAAGAACGAATGTAACTTTCTTAAGGCAGGAAAGAAATTT
TATACTTCATAAAGTGATGAGCATATAATAATTCCAGGCACATGGCAATA
GAGGCCCTCTAAATAAGGAATAAATAACCTCTTAGACAGGTGGGAGATTA
TGATCAGAGTAAAAGGTAATTACACGTTTTATTTCCAGAAAGTCAGAGGT
CTATAAATTGACAGTAGAGTAATGAAGTACTTTTTCACATTTCCAAAGTT
TGCATGTTAACTTTAAATGCTTACAATCTTAGAGTATTAGGCAATGTTTT
ACACTATTGGCCTTTTATAGGCATTGTGGGGGGGCCTGTGGGTTTTTAAA
GAATTTTCCTTTGCAGAGGCATTTCATCCTTCATGAAGCTGTTCAGGATT
TTGACTTGCATATGAGTGCTTGGCTCTTCCTTCTGTTCTCCTAGTGAGTG
TATGAGACCTTGCAGTGAGTTTATCAGCATACTCAAAATTTTTTTCCTGG
AATTTGGAGGGATGGGAGAAGGGGGTGGGGCTTACTTGTTTTAGCTTTTT
TTTTACAGACTTCACAGAGAATGCAGTTGTCTTGACTTCAGGTCTGTCTG
TTCTGTTGGCAAGTAATAATGCAGTACTGTTCTGATCCCGCTGCTATTAG
AATGCATTGTGAAACGACTGGAGTATGATTAAAAGTTGTGTTCCCCAATG
CTTGGAGTAGTGATTGTTGAAGGAAAAAAATCCATCTGAGTGATAAAGGC
TGAGTGTTGAGGAAATTTCTGCAGTGTTAAGCAGTCGTGTTTGTGACTGA
AGCTAAGTACGTTTTGCTGTGCGTTTTTAGGTAAAATGCTTTTTCTTCAT
TTCTGGTGGTGGGGGGGCACTGAAGCCTTTAGTCTTTTCCAGATGCAACC
TTAAAATCAGTGACAAGAAACAAATGCCAAACAAGCAACAATCTTCAAGA
AATTTAACTGGCAAGTGGAAATGTTTTAACAACAGTTCAGTGATCTTAGT
GCATTGTTTTTTTGTGGGTTTCTCTCTCCCCTCCCTTGGTCTTAATTCTT
ACATGCAGGAACATTCAGAACAGCAGACATACGTATGAGAAGGGCCAGAG
AAGCCAGACCCAGTAAGAAAAAAATAGTCTATTTACTTAAAACAAACCAA
ACATTCCATTTTAAATGTGGGGATTGGGAACCACTAGTTCTTTCAGATGG
TATTCTTCAGACTATAGAAGGAGCTTCCAGTTGAATTCACCAGTGGACAA
AATGAGGACAACAGGTGAACAAGCTTTTTCTGTATTTACATTCAAAGTCA
GATCAGTTATGGGACAATAATACAGTATTGAATAAATTTCAGCTTTATGC
TGGAGTAATCGGCATGTGAGCCAGCTATGTTGGCATGGGGGTGGAGGGGT
GAGGTGGGCGCTAAGCCTTTTTTTAAGATTTTTCAGGTACCCCTCACTAA
AGGCACCGAAGGCTTAAAGTAGGACAACCATGGAGCCTTCCTGTGGCAAG
AGAGACAACAAAGCGCTATTATCCTAAGGTCAAGAAAAATGGTGTCAGCC
TCACCTGATTTTTATTAGTAACAAGGACTTGCCTCAACTCTCTTTCTGGA
GTGAAGCATCCAAAGGAATGCTTGGAAGTACCCTGGGCTTCTCTTTAACA
TTTAAGCAAGCTGTTTTTATAGCAGCTCTTAATAAAGCCCAAATCTCAAG
TGGTGCTTGAAGGGGAGGGAAAGGGGGAAAGTGGGCAACCAGTTTTCCCT
AGCTTTTCCAGAAGCCTGTTAAAAGCAAGGTCTCCCCACAAGCAACTTCT
CTGCCACATCGCCACCCTGTGCCTTTGGCCTAGCACAGACCCTTCACCCC
TCACCTCGATGCAGCCGGTAGCTTTGGATCCTTGTGAGCATGATCCATAA
TCTGTTTCAAGGTAACAATGGTGCCGAGGTCTCTGGTGGGTTGTACTATA
CTAGAAAAGGCCATTAATTTGCCTTCAAATAGTTAACAAAGATATTAAGA
CCACAGCTAAGTAGTTCTGTATAACACCCAGTAACTAAAACCAACTTAAA
CCAGTAAGTGGAGAAATAACATGTTGAAGAGCTGTGATGTTGGGTGGGAC
CGTGTAACTTGTAGACTGAAGGATAGGCATTTTAGTGGCTGAGAGAGGAC
TGCTGGGTGGGAATGCAAAAATTCTCTGCTAAGACTTTTTCAGGTGAACA
TAAGAGACTTGGCCAAGCTAGCATCTTAGCGGAAGCAGATCTCCAATGCT
CTTCAGTAGGGTCATGAAGGTTTTTCTTTTCCTGAGAAAACAAGTTTTGT
TTTCTCAGGTTTTGCTTTTTGGCCTTTAGCTTTTTTTAAAAAAAAAAAGC
AAAAGATGCTGGTGGTTGGCACTCCTGGTTTCCAGGACGGGGTTCAAATC
CCTGCGGCATCTTTGCTTGTCTACCAATCTGTCTTCTGGACTCTGTATTT
CTCCTTATCTCTGCAGGTCCTAGTTCTTGGAGTTTTGGGGAGGTGGGAGG
TAACAGCACAGTATCTTTGAACTATATACATCCTTGATGTTTAATTTTTC
AGGAGCTTAACTTGATTGTATATTTGTATTTACAAAAGAACCTAATGTAA
TGCCCTGTCTTTTTTAGGTAATACGGTGCAACTGGTACTTTGAGAAGCCC
TACTGCTGAAAACTTAACATTTTTTTTTTTTTTTTGTATTTATCTTACCT
TTTTGTTTTGTTTTGAGATGGAGTCTCACTCTATTGCCTAGGCTGGAGTG
CAGTGTCTCCATGTTGGCTCACTGCAGCCTCCACTCCCCCAGGTTCAAGT
GATTGTCCTGTCCCAGCCCCCCGAAAAGCTGGGATTATAGGTGCCTGCCA
CCTCGCCTATAAGCTCTTTTTTGTCTGTTTTTGTTTTTAGTAGAGATGGG
ATTTCACCGTCTTGGCCAGGCTGGTCTTGAATCCCTGACCTTGTGATCTA
TCCGACTCGGCCTCCCAAAGTGCTGGGATTACAGGCATGAGCCACCGTGT
CCGGCCAATTTAACAATTTTATGTAATAAAAATGGAGACGCTCTAAATTG
T
>tarsier
TATTTTTTGCTCCCCTCGCAGAGGCGGCGGAAGGTTACCTCCTTCGGGGT
GTGAGTTGTCCCCCGTCTATAAATGCGCCGCCCCGGACGCTGCGGCAGGC
ATTGAGGCAGCGAGCGCAGCGACGGTGGTTGGAGCGGGAGGCGAAGCTGG
GAAAGCCGCAGATAAGTTTTTCCTCCTTAAAAAAAAGATTAGGAATTAGT
GCAGCTCTTTAAAAAAACGCTAACTAGCCCATAAGTCACCGAGATATCGC
TTAGCGCTAGGTGTTGAGATCGTTTTTTAAAAAAAAATCTTATTTAAAAG
AAAATATGAAGACTTATTTAAAAAGTAGCCCGAGAAAGGAAGTGAAGAAA
GAATTTCTAAACCGTGACGGAGGATAAAAGATGAAGCTTCTTTACGGAGC
AAAAAGCTAATCTTTTATAAGAAATTGCTGAAGGAGGAAGGAGGGCTTAC
AGAGTCCTGAATGGAAAACTTTGAAGTTGAAGGGCAACGCGTTAGAGTGT
TCAAAGGAAGGATTTTTAAAACGGCCTAAACGTGATTTTAGAAAGTCAAT
CTGTAGGCGGCTAAAACAATTTGGAGGCGTTCGTTTAAAAAGGAGTTAAA
TAGGTGGTGATAAAAAGATCTTGAAAGTAACACGCAGGAAGAAATGTGTT
ATTTAAAGCCTCCTTAAATCTTACAAGGCATTTGCTAAAAGCTGACGAGA
ATAGGAAGAAACGGGGAGTGGTAGGATAAAATAAGAACAATTTGGAGAAG
ATTAGAGATGCGAAGATTAGAAACGTGAAGTGGAAGACAGAAGTAGAGGA
AGGTGAAGAAGACTAGAGAAGTAGAGAAGATAGGAAAACCGGAAGAGAGA
TGTGCCTTAGAAGACAAAAGCTAATAAAAACCCAGACAGGGAGAAGAGGA
AATATTTAGACACACTAGGGAAGAAAAGCACTTGAGGCCAAAATAGAAGA
AAAGTAGAAGAGGCAAGATAGAAAATGAAAATATTGGCAAGGAGAAGTTT
CAGATAGAAGGAGAAAATCAGGAGCTGAGACAACTATTGGACAAGCGTAC
AAGATAGACGTCAAAAAGTAGGAGATTTGAAGCCAAAAATTGGATAAAAC
TACCAGGCACTAAAATGAAATTGTTAATCATAATCAGTTTTTTTTAAAGC
CCATCAGTTTAATTCCTGGTGGTGCAGAAGTTAGAAGGCAAAGTCTGAGA
AGACAGTGCTTAAGCCACTGTAGACCAGGACCAAGTTAGAAGAGTATTTG
AAGCTAGAAGGGAAGTCGGTTAAAAATGGCGTCAGGAAGCTACTGAGAGG
ACTGAAGTAATCTAGAAGTCCAGGCAGAATGCCTTTGGAAGAGCTGGGCG
CCTTCGGGGGCCTTAGTTAAGCCCCGTAGCTTAGCGGGAGAGGTCGCAGA
AGCTCCCGCAGCCGAAGTCACGCGAGAGCCAGAGTAACCGCCAGCCTCCC
GTAGCTGGCGTCGGACTCCGAGCCGCGGCGCTCGGGCCGCCCCGAGGACT
GGCGCGGGGCCCGCAGGTGGCGCCAGTGGCTCTGGGAAGACGGGAGCGGC
AGGCGGGACCCGGCCGCCGGTGGTGGTGCCGNNNNNNNNNNNNNNNNNNN
NAGAGAGAGTCCGGGAGCCGGTGCGGTGGTGGCGCAAGCTAGCAAGAAGG
CACCCGGGCGAGCTGGCGGCGATGGCGCCGGGCGTCCAGCCTGGCGACCC
CGCGGAGGCGGCGGCGAGCGTAGCTAGAGCGTCCCGGCCCGCGTCCGTGA
GCGAGGCCGCGGCAGAGCCAGTGTGGGGCGCGCCCGCGAGCGAGGCCCCA
AGTGCTCTGGAGCTTGAGGCTGGTAATCAATCGCCTTGCTGTTGCCGCGG
GGGAGCCGCGTCAGGGCCTTGGTGTTGGGGCGTGGGCCGATTGCGGGTGT
CGTAGGTTTCTCTCTTTCAGGCTTGCGTCCTCAGGCATCTTGTCTGGAGC
TTGTGAGGGCAGCCTGCCAAGGCCTGGAAGGATGGTAGATGGCAAGCTTT
TTGGTTTTGTTGTTCGCCAGTTGGAGGAAGACCAAATGAACTGGCTAGAA
CCAAGTGTGAGACGCAGTTTCAGCACGTTTGTAAGCAGTTTGTGTGTTGA
GTCGGGGCGATGGAGTATTTCAGTTTTGTGAGATGACCTGCCGTTTTCTC
CCCCGAAGTGGTTTTCTAAACGTGGAGTTCGGTTGCATCACTGGGGCGAC
TTCTTTCGTGTGGGGGCGGGGCAAAATGTTTTGAGTTCTTTTCCCCGTAG
GTCTGAGTTGACAGAAAACGAGACAATCCAGTATCAGCATAATCAGCACC
ACAGGTTACAGTTTCTAGGAACTAGAGCACCAGTAGTTCTCACGTTAAGG
TCTTGGAGGAGCTGTCCATTGGAGAAGTGGCGGGTAGTTGCTTTTCTTCC
CCTCCCCCTTAATGGGACCTTCAGGGCGCTTAACCCCTTCAACTTGCTGT
TTTTACTTGAAGTGTTTTGGGATGGTCTTACCAGGGAGAGAGGGTGGGGG
GGAAATGTTTTTTTCTAAGATTTTCCACAGATGCTATAGTACTATTGCCA
AACTGGGTTAGAGAAGGAGTGTGCGCACGCCTGTGCTGTTGGCACCAACA
CCTTCAGGTACTGGAGCTGCTTTTATCCCTCCCTGGACGAGTATTCCCAG
TTGAAGCTGAAAAGTACAGCACAGTGCAGCTTTGGTTCATGCTCAGTCAA
CTCAGGAGAACTTCAGAAGAGCTTGACTAGGCCAGATGTTGAAGTTAAGT
TTTCAAGTAATGTGCCTTTTAACATGCTTTATTAAAGGGGAGGGGCAGAC
GTTGGCAATTAGCAGTTGGCAGTGACCTGTTCATGGTTGGGGCGGGGGGG
TCGGGTTAGGTAATTGTTTAGTTTATGATTGCAGATAACTCATGCCAGAA
AACTTAAAATCTTAGAATGGAGTACGAAATCTCAACTTCCAAGTTGGCAA
GTAACTCCCAAGTTCTTGTTTTCCCTCAATTTTTGAATTGGGCAGCTCGG
GAAGTTTACGAAGAGCCACTGGGTGTACCAGTGCATTAATTTGGACAAGG
AAAGCACTATAATTTGCCAGGTTCTCTGTTCCCCTCAAAGTACACTTGGG
GGAAAGTGTTAGACTGGGGGTTGGTCTGGCCCCCGGGACTGACGTTAGCA
ACAACCTTGGGAGTATTTTAAAAAATGCAAAAGTTGTCTGGATATGGTAG
TGTGTGGTTCTCTTTTGGAATTTTTTTCAGGTGACTTAATGTAACTTAAT
ACTACTATAGAAACTTCAGAGCAAAGGAAGTGGCTTAATGATCCTGAAGG
GATTTCTTCTCATGGTAGCTTTTATATTCTCAAGTAAGAATCTATTCTCA
GTTGTGTGTAAGCCGAGTTTTTTTGTAGTGTAGGAGGTATTTTTCCATTG
TATGACTGCAGAACACGATGTTAAGGTACGCTTCAAAAGTCTGTAAATTG
TGTATTTTAAGTTTGTGTCTATTTGTAACTCAAGACTGATTAAGAATTGT
GATTGGTTCAGTTTGAATGTCTCTTAGAGGGTGGGCCTTTGTTGATGAGG
GAGGGGAAACTTTGTTTTTGTAGACTTTTTTCAGATAACGTCTTCTGAGT
CATAACCAGCCTGGCAGTGTGATGGCCTAGATGCAGTGGGATCCGCTCCT
TGGTGAATGATAAGTAAAGGCAGAAAAGATGACATGTCACGCCCCACTGG
GGAATGAGCATAACCCTGAGGTCCTCACTACTGATGAAAACGTTGTCTGC
GTATGCCAAAAAAAAAAAAAAAAAAAAATTAAGCAAACGAAAGCCACCAA
TTTAAAGTTATGGAATCTACCATTTTAAAGTTATGGCTTGTCAAGCTATA
CCCACACAAATAATGAATTGATGAGAAATGCAATGAAGATCAGATGTCCA
TCTCAAAACTGCTTTTACAAAAGCAGAATTTTAAAAAGATGAAATGAAAA
TGATTATACTACATTAATCCTGGAATCAAAGAAGCCGAAATAAATGAGTT
GGGATCAAGCGGATTGAGGAGGCTGTGCTGGGTGCCAATCTTTCGTTTGC
CTCAGACAGGTTTCTCTTCGTTATCAGAAGAGTTGCTTCATTTCTTCTGG
GAGCAGAAAACAGCAGGCAGCTGTTAACAGATAAGTTTATAACTTGCATC
TGCAGTATTGCATGTTAGGGATAAGTACTATTTTTAAGAGCTGTGGAGTT
CTTACGTATCAACCATAGCACTTTATCCTGACCCTTTCTCTAGGGGATTT
CAGGATTGTGAGGAATTTTCCCATCCAGGCTTTTAAGATTAGACGTAGGA
CTTGTGCCTGTGGGTTTACCTGATGGGCTAGTACACCTCACTTAGAGGCG
TTCTGCATCTTTTAATTTCTTAAAAGCCTCTAAAGTGATTCGTGCCTTAA
TCATAATGCTTATAAAACGAAGGGAGTTTATTTAATCATTGAATCTCCGA
AGGCCCTATGAAGAGGATAGCATGAGTGCTATGTTAAGAATCAGATGTTG
AGCGTGCTAAAATTTAAATGTTGTGTTGTGATATGTATTGTGTAGAAAAC
CATTAAATCATTCAAAATAATAAACTATTTTTACTAGAGATGTATATTTT
TAGAAAGCTGTCTCCTTATTTAAATAAAATATTGTTATTGTCTGTAGTTA
GTGTCGGGGCAATCTTGGGGGGATTCTTCTCTAATCTTTCAGAAACTTTG
TCTGCGAACACTCTTTAATGGACCAGATCAGGAATTGAGCGGAAGAACGA
ATGTAACTTTCTTAAGGCAGGAAAGACAAATTTTATTCTTCATAAAGTGA
TGAGCATATAATTCCAGGCACATGGCAATATAGAGGCCCTCTAAATAAGG
AATAAAATACCTCTTAGACAGGTGGGAGATTATGATCAGAGGAAAAGGTA
ACTTACAATTTTGTTTCCAGAAAGTCAGCGGGCTAATAATTTGGAGTGTC
AAACTAGAGTGATTAAAATACTTTCCCACATCTCCAAAGTTTGCATGTCA
ACTCGAAATGCTTAGGATCTTCAAGTGTTAGACAATGTTTTACGCTGCTG
GCGTGGGGGGCCTTGTGGGTTTTTAAAGAATTTTCCTTTACAGAGGCTTC
ATTTCATCCTTCACGAAGTTGTTCAGGATTTTGACTTGCATATGAGTGCT
TGGCTCTTCATCTTCTAGTGAGTGTATGAGACCTTGCAGTGAATTTGTCA
GCATACTTACTCAATTTTTTTTCTTGGAATCTGGAGGGAAGGGCGGAGGG
GGCGGGGCTTACTTGTTTTAGCTTTTTTTTTCAGGCTTCACAGAGAATGC
AGTTGTCTTGACCTCAGGTCTGTCTGTTCTGTTGGCAAGTAATTACGCAG
TACTGTTCTGATCTGCTGCTATTAGAATGTATTGTGAAACGACTGAAGTA
TGATGAAAAGTTGTGCTCCCCATGCTTGGAGTAGTGGTTGTTGGAGGAAA
ATCCAGCTGAGTGATAAATAAAGGCTGAGTGTTGTGAGGAAATTACCTCC
AGCTTGTAAGCAGTCTGTTGTGATTGAAGCTGAGAATACCCTTTGCTGTG
CTGCTTTAGGTAAAATGCTTTTTGTTCATTTCCGGGTGGGGGGCACTGAA
GCCTTTAGTCTTTTCCAGATGCAACCTTAAAATCAGTGACAAGAACCAAA
TTCCAAACAAGCAAGCCTTCAAGAAATGTAACTGGCAAGTGGATATGTTT
ACCAGTTCAGTGATCTTAGTGCATTGTTTTTGTGTGGGTTTCTCTCTCCC
CTCCCTTGGTCTTAATTCTTACATGCAGGAACATTCAGAACAGCAACATA
CGTATGCGAAGGGCCAGAGAAGCCAGACCCAGTAAGAAAAAATAGCTCAT
TTACTTTAAACAAATCAAACATTCCATTTTAAATGTGGGGATTGGGAACC
ACTAGTTCTTTCAGATGGTATTCTTCAGACTATAGAAGGAGCTTCCAGTT
GAATTCACCAGAAGACAAAATGAGGACAACAGGTGAACAAGCTTTTTCTA
TGTTTGCATTCAAAGTCAGATCAGTTTCAGGAAAAAAGCCAAGTGTTGAA
TAGGCCAGCTTTATGCTGCAGTTTAGCAGGTGAGCGAGTTGTGTGTTGGC
GCGGGGGTGGAGGGGTGAGGTGGGCGCTAAGCCTTTTCTTAAGATTTTTC
AGGTACCCCTCACTAAAGGCATCGAAGGCTTAAAAGTAGGACAACCATGG
AGCCTTCCTGTGGCAAGAGAGACAACAAAGCGCTTTTATACTAAGGTCAA
AGTGGCATCGGCCTCATAACCCAGTTTTTGCTAGCAATAAGGACCTGCCT
CAACACCCACTTTCCAGAGTGAAGCTTCCAAAGGAATGCTTGAGTGTCCG
TGGGCTTCCCTTAACGTTTTGCAAGCTGTTTTTATAGCAGCTTTTAGCCA
GGCCCACATCTCAAGTGGTGCTTGACGGGGAGGGAAAGGGGGAAAGCGGG
CAACCAGTTTTCCCAAACTTTTCCAGCAGCCTGTTAAAAACGAGGCCTCC
CCACAAGCGACTTCTCTGCCACGTCGCCACCCCCTGCCTTTGGCCTAGCA
CAGACCCTTCACCCCTCACCTCGATGCAGCCGGTAGCTTGGATCCTTGTG
TGGGCATGATCCTTAATCGGTTTCAAGGTAACAGTGGTGCCGAGGTCTCG
GGCGGGTTGCACTCGACTAGAAAAGCCCATTAATTTGCCTGCGGATTGTT
AACAGAACGTTATTGAAACCACATCCAAGTAGCTCTAAGGTGTTTGACAT
ATCATAACACTTACCCATCGACTAAAACCACCTTAAACCATTAAGTGAAG
AACTGCCTTGTTGGGTGGGAACGTCTTAACTTGCAGCCAGAAGGAGATAG
GCATTTTAGTGGTTGAGGGCTGTTGGGGAGGTATGCACAATTTCTCTGCT
AAGACTTTTTCAGGTGAACATAACAGACTTGGCCAAGCTAGCATCTTAGC
GGAAGCAGATTCTCCAAAGCTCTTCAGTAGGGCTGTGAAGGTTTTTCTTT
TCCTGAGATAACAAAAATCTTTTTGTTATCTCAGGTTTTGCTTTTTGGCC
TTTTCCTAGCTTTAAAAAAAAAAAGCAAAAGATGCTGGTGGTTGGCACTC
CTGGTTTCCAGGACGGGGTTCAAATCCCTGCGGCGTCTTTGCTTCACTGT
AATGCCAGTCTTCCGGGCTCTTTCCATTTTCCCCCTC
>mouseLemur
TTTTTGTTTCCCTCACAAAGGCGGCGGAAGTTTATTGAATTCCGGTGGTG
TGAGCTGTCCTCCGTCTATAAATACACGGCTCTGGGGCTCTGCGGCAGGC
ATTCAGGCAGCGAGCGCGGAGACGCGTTGCAGAGTCAGGAGGCACAGCTT
GGGGAAGCGGCAGATAAGTTTTTCTCTTTAAAAGAAAAGATAGAAATTTA
AGCAATTCTGAAGAAATATAGTTAATAACTTACTAAGATATTGCTTAGCA
ACAAGTTCTAAATGTAATTTTGATAACTTAAAAAGATTTTAAGAGAAAGT
ATGAAGACTTAAAAGTAATTTGAGAAGGAAGAAGATGTAAAACATGGCGG
TTAAGAGATGAAGCTTCTTTACGGAGTAAAAAACGTATCTTAGAAAAAGA
TTGTTGAGGAAGGACTACAGAGTCCTGAATTAAGAAAGCCTTAAATTGAT
TGGCAACCTTGTAGATTATTAAAACGAAAGCGATTTAAACAGAACCTAAA
AGCTATTTATAAAGTCAAGTTGTACAGGTGGTTAAAATGATTTGAAGGCA
GCCGTTTAAAAAGGTTAAATCGAAGGTGGTCATACTAAATAGACCTTAAA
ATTCAGGACGCAGGAAGAATTGCATTGTTTAAAGCCTTATTAATCGTGAG
GCGTTATTTACTAAAAAGTGACGAAAATAGGAAAAATTAACTGGGAGTGG
TAGGTTAAAAACATTTTGGAAATTAGAAATTTGAAGTGGAAAGCTCGAAG
ACAAGTACAGGAAGGTGAAGAGAAGATAGGAAAACTAGAAGATAAAAAAG
CGACTTTAGAAGAAAAATTAATTTAAATAGGCAGAAAAATAGACAAACTA
GAAAACAACTAAAATACACAAAGGCAACTAGGAAACAGAAAATGAATTGA
AAATATTGTCAAGTATTTCAGATAGAAAATGAAAAACAGAAGCTAAGACA
ACTATTCAACACAGCAGACAAGATAGAAGATAGAAAAGTTTAAAGCCAAA
AATTGGATAAAATACAAGAACCGAAAATCAGGAAATTAATAGCAATCAAT
TTCTTTTAAAAGCCCATCAATTTAATTTCTGGTGGTGCGGAAGTTTAGAA
GGCGAAGATGAGGGTAATTGATCTGTAGACAGGACCAATTTAGAAGAGTA
TTTGAAGCTAGAAGGGAAATCGGTTAAAAATCCCATCAAAAGGCTACTAA
AAGGACTGAAGTAATACAAATACTAAGGCAGAATGTTTTTGGAAGAGTTA
GAAGAATTTGAAAGGCCTGAAATATACAGTAGCTTAGTTTGAGATTTCAA
AGGACTTTAATAACAAGTGTAATTCAAGATGAAGAATAACTACCAACTTA
AAATTATTGCATTGGACTTTGAGCTAAGATTTCTAAAATCCTGAGGACTA
GCGTTAATTGACAGCTGACCCAGGTGCTACGCAGAAGTGGATTCAGTGAA
TCTAGGAAGACAGGAGCAGCAGACAGGATTCCAGGAACCAGTGTTGGTGA
AGCTAGGACTGAGGAGTTCAGCAGCAGTTCGTGGTGAAGATAGGAAAGAG
GAGTCCAGGAACCAGTGCGATGTGGTGAAGGAAGGAGCCCTAAAGATTGG
TGGTGAAGCTAGGAAAGAGGATTCAAGGAAGGAGCCAGTGCGATTTGGTG
ATGAAGCTAGCAGGCGGCTTGGCTTGGCAACCCACGGAGGAGGCAAGCAG
GCGGTGTGGAGAATAGATAGAGGATCCTAGACCAGCGTGCCAGTGTGCAA
GGCGACAGGGAGTGCAAGTGGTTGGTAAAAATCCGTGAGGTCGGCGATAA
GTTGTTTTTCTGGGACTTGAGTATGGTAACCTTTATTTTCCTACTGTAAT
GGGGGAGTTACATAATTCGGTATGAAGGGATTTATATGGGGATGTAGGCT
GATTTCCGGGTGTTGTAGGTTTCTCTTTTTCAGGCTTATGTTCTCATGCA
TCTTGTCTGAAGCTTTTGAGGGCAGACTGCCAAGGCCTGGAGGAGTGGTA
GATGGCAAGTTTTTTGTTCTTTTTTTAAACTAATTTGAGGAAAACTAAAT
GACTTTGATAGAAGCAACTTTGAAGCAAAATTTCAACAAATTTGTAAGCA
GTTAGTATATTTAGTTGGGGTAATGAAGTATTTCAATTTTATGAAGTGAT
GACGTATTTTTATTTCCTCACCCTCAATGATAATTTTCTAAATGTGGAGC
TTGGGTGTGTAACTGGGGAGGGAGTTGTATTTTGTGGGAGTGGGGGCAAA
TATGTTTTGAGTTTTTTTCCCCTTAGGTCTGGCTAGAATCCTAAAGGCAA
ATGACTCGAGGTGTAACAGAAAACAAGAAAATCCAGTATCAGGATAATCA
GAACACCACAGGTTTACAGTTCATAGAAACTAGAGCATGAGTAGTTCTCA
ATTTAAGGTCTGTGGAGGAGCTGTCCATTGGAGAAATGGCTGGTAGTTAT
TCTTTCCCCCCTCCCCTTAATCAGACTTTTAAAGTGCTTAACCCCTTAAA
CTTGCTGTTTTTACTTGAAGTATTTTGGGATGGTCTTAACAGGGAAGAGA
GAGGGTGGAGAAGAAAATGTTTTTTTCTAAAATTTTCCACAGATGCTATA
GTACTATTGGCTAACTGGGTTAGAGAAGGAGTGTACGGCTATGCTGTTGG
CACGAACACCTTCAGGGATTGGAGCTGCCTTTATCCTTGGAAGAGTATTC
CCAGTTGAAGCTGAAAAGTACAGCACAGTGCAGCTTTGGTTCATATTCAG
TCATCTCAGGAGAACTCAGAAGAGCTTGACTAGGCCAAATGTTGAAGTTA
AGTTTTCAAATAACATGACTTTTAAAATACTACTTTATTAAAGGGGAGGG
GCAAGTGTTGGCAATTAGTAGTTGGCAATGGCCTGTTATGGTTGGGATGG
GAGGGTGGGTTTAGGTAATTGTTTAGTTTATGATTTCAGATAACTCATGC
CAGAAAACTTAAATACAGTACTTAGGATGGAAAATTTAAAGAAATCTCAA
CTTCGAGTTGGCAAGTAAATCACAATTCTCTAGTTCTTGTTTACCCCAAT
TTTTGAATTGGGCAGCTGGGAAAGTTCATGAAGATCCACTGGGTATACCA
GTGCATTAATTTGGGCAAGGAAAGTACCATAATTTGATAACTCCACCCCC
TCATAATGTAGGGCTTGGGGAAGGAAAGTATTGGATTGGGGATTGGTCTG
GCCCACTGGGCTGACATTAACTTGGGAATTTTTTAAAACGCTAAAGTTGT
TTGGATATGGTAGTGTGTGGTTCTCTTTTGGAATTTTTTTCAGGTGATAT
AATGTAACTTAATACTACTGTAGGAACTTCAGAGCAAAGGAAGTGGCTTA
ATGATCCTGAAGGGATTTCTTCTGGTGGTAGCTTTTATATTATCAAGTAA
GATTCTATTTTTAGTTGTGTGAAAGCAAGTTTTTTTAGTGTAGGAAAAAT
ATTTTTCCTGTATATGACTGCAAAACAAGATATTAAGGTATGCTTCAAAA
ATTTTGTAAATTGTATATTTTAAATTTGTATCTTTATTTGCAAATAATAA
TTAAGAATTGTGGTCTTTTGGCTTGAATGTCTCTTAGAGGGTGGGCTTTT
GTTGATGAGGGAGGGGAAACCTTTTTTTTCTGTAGACTTTTTTCAGATAA
CATCTACTGAGTCATAACCAGCCTGGCAGTATGAAGGCCTAGATGCAGAG
GGATCAGCTCCTTGGTGAATGATAAGTAAAGGCAGAAAAGATTATATGTC
ATACCTCCATTGGGGAATAAGCATAACCCTGAGATCTTTACCACTGATGA
AAATAAAATCTGCATATGCCAAAAAAATTTAAGAGAATGAAAGCTGCCAA
TTTAAAGTTACGGAATCTACCATTTTAAAGTTATGGCTTATCAAGCTATA
CCCACAAAAATAATGAATTGATGAGAAATACAGTGAAGATCAAATGTCCG
TCACAAAATACTGCTTTTAGAAAAGCAGAATTTAAAGAAAAATGAAAATC
ATTATACTACTACATTAATCCTGGAATAAAAGAAGCTGAAATAATTCAGA
GATGAATTGGGATCAAGAGGATTGAGGAGGCTGTGCTGTGTGCCAATCTC
TCGTTTGCCTCAGACAGGTTTCTCTTCGTAATCAGAGTTGCTTCATTTCA
TCTGGGAGCAGAAAACAGCAGGCAGCTGTTAACAGATAAGTTTAATTTGC
ATCTGCAGTATTGCATGTTAGGGATAAGTGCTTATTTTAAGAGCTGTAGA
GGTCTGAAGTATCAACTATATGGCACTTTTTCCTGACCCCTTTCCTTGGG
GATTTCAGGATTGTGAGGAATTTTCCCATTCAGCCTTCTTAAAATTAGCC
TGTGGGCTTGCATGATGGGATACACCTCACTCAGAGGCATTTGCATATTT
CTTTAAAAGCCTCTCAAGTGATTAGTGCCTTAATTGTAAAGCCTACAAAA
CTAAGGAAATTTGTTTAGCGCTGAATCTCTGAATACCCTGTGAAAGGGAT
AGTGTTAAAATCGGATGTTAATCTTGCTAAAATTTTAATGTCGCGATGTA
TATTGTGTAGAAAACCATTAAATCATTCATAATAATAAACTATTTTGTTA
GAGAATGTATACTTTTAGAAAGTTGTCTCCTTATTTAAATAAAATATTGT
TTGTCTGTAGTTAGTGTTGGGGCAATCTTGGGGGGATTCTTCTCTAATCT
TTCAGAAACTTTGTCTGCGAACACTCTTTAATGGACAAGATCAGGAATTG
AGCAGAAGAACGAATGTAACTTAAGGCAGGAAATACAAATTTTATTCTTC
ATAAAGTGATGAGCATATAATAATTCCAGGCACATGGCAATAGAGGCCCC
TCTAAATAAGGAGTAAATACCTGTTAGACAGGTGGGAGATTATGATCAGA
GTAAAAGGTAACTACACCTTTTATTTCCAGAACGTCAGGTCTATATATAA
TCTGACAGTGATTAAACTTAAGTAATAAAATACTTTTCCGTATGTCCAAA
GTGTGCATGTTTATCTTAAGTGCTTATAATCATCAAGTGTTAGCCAATGT
TTTACACTTACACAGGCATTTGGGGGGTGGGGCTGTGGGTTTTTAAAGAA
TTTTCCTTTGCAGAGGCTTCATGAAGCTGTTGAGAATTTTGACTTGCTTG
GCTCTGCCTTCTGTTTTCCTAGTGAGCGTGAGAGACCTTGCAATGAGTTT
ACCAGCATACTCAAGTAAAATTTTTTTCCTGGAATTTGGAGGGAAGGGAG
GGGGGGTGGGGCTTACTTGTTTTAGCTTTTTTTTTACAGACTTCACAGAG
AATGCAGTTGTCTTGGCCTCAGGTCTGTCTGTTCTGTTGGCAAGTAATAA
TGCAGTACTGTTCTGATCTGCTGCTATTAGAATGCATTGTAAAACGACTG
GAGTATGATTAAAAGTTGTGTTCCCCCAATGCTTGGAGTAGTGATTGTTG
AAGGAAAATCCAGCTGAGTGATAAAGGCTGAGTGTTGAGATTTCTGCAGC
TTTAAGCAGTCGTGTTTGTGATTGAAGCTAAGTACCTTTTGCTGTGCTTC
CTTAGGTAAAATGCTTTTTGTTCATTTCTGGTTGGGGGGTGGGGGGCACT
GAAGCCTTTAGTCTCTTACAGATGCAACCTTAAAATCAGTGACAAGAAAT
AAATTTCAAACAAGCAACAGTCTTCAAGAAATTTAACTGGCAAGTGGAAA
TGTTAAGTTCAGTGATCTTAGTGCATTGTCTTTGTGTGGGTTTCTCTCTC
CCCTCCCTTGGTCTTAATATTCTTACATGCAGGAACATTCAGAACAGCAG
ACACACGTATGCGAAGGGCCAGAGAAGCCAGACCCAGTAAGAAAAAAATA
GCCTATTTACTTTAAATAAACAAAACATTCCATTTTAAACGTGGGGATTG
GGAACCACTAGTTCTTTCAGATGGTATTCTTCAGACTATAGAAGGAGCTT
CCAGGTGAATTCACCAGTGGACAAAATGAGGACAACAGGTGAACAAGCTT
TTTCTGTACTTACATACGAAGATCAATTAAGGGTGAATAATTCAGTGTTG
AGTAGACTTCAGCTTTATGCTGGAGTGATTAGCATGTGAGCAAGCTGTGT
GTTGGCGTGGGGGTGGAGGGGTGAGGTGGGCGCTAAGCCTTTTTTTAAGA
TTTTTCAGGTACCCCTCACTAAAGGCACCAAAGGCTTAAAGTAGGACAAC
CATGGAGCCTTCCTGTGGCAAGAGAGACAACAAAGCGCTATTATACTAAG
GTCAATAAAAGTGGTGTCAGCCTGATAACCAATTTTTATTAGCACTGAGG
ACTTTCCTCAACACCCACTTTCTGGAATGTAGCATCCAAAGGAATGCTTG
CGTACCCTTGGGCTTGTCTTAACATTTGAAGTAAGCTGTTTTTATAGCAG
CTCTTCATAAAGCCCAAATCCCAAGTGTGGTGCTTGAAGGGGAGGGAAAG
GGGGAAAGCGGGCAACCAGTTTTCCCTAGCTTTTCCAGAAGCCTGTTAAA
AGCAAGGTCTCCCCACAAGCGACTTCTCTGCCACATCGCCACCCCCTGCC
TTTGGCCTAGCACAGACCCATCACCCCTCACCTCGATGCAGCCGCTAGCT
TGGATCCTTCAGGGCATGATCCATAATGGATCTCAAGGTAACAATGGTGC
CGAGGTCTTCGGTGGGTTGCACAGCTAGAAAAGGCCTTTAATTTGCCTGC
AAATTCTTAACACAGGACATTATTTAAAACCACAGCTAAATAACTGAGGT
GATTTACGTGTGTAACACTTATCCAGTGACTAAAGCCAACTTGAGAAATA
ACATGTTCAAGAATTATATGTTGGGTGGGAACATAAAACTCACTCGTAAG
TGGAAGAAGATAGGCATTGTAGTGGTTGAGAGAGGGATGTTGGGTGGGAA
TGCAAAAATTCTCTGCTAAGACTTTTTCAGGTGAACATAACAGACTTGGC
CAAGGTAGCATCTTAGTGGAAGCAGATTCTCCAGTGCTCTTCAGTAGGGT
TGTAAAGGTTTTTCTTTTCCTGAGAAAACAAAAATATTTTTGTTTTCTCA
GGTTTTGCTTTTTGCCTTTTTCCTAGCTTTAAAAAAAAAAGCAAAAGATG
CTGGTGGTTGGCACTCCTGGTTTCCAGGACGGGGTTCAAATCCCTGCGGC
GTCTTTGCTTGACTGTAACCTGCCTTCAGAACTCTTTCCATTTTCCTCCT
GTTCTTGGCAGGTGCTAGGCTCTGGAGTTTTGGGAGGTGGAAGGTAACAG
TAAAATACCTTAATTTCAAAATCAAGGATGTCTACAGCTTTATCAGAAGC
CTGACTTAATTGTATATTTGTATTTACATGAGAACCTA
>bushbaby
TTTTGCTTCCCTCACAAAGGCGGCGGAAGGTTACTGAATTCCGGTGGTGT
GAGCTGTCATCCGTCTATAAATACGCCTCTCTCGGCTCTGCGGCAGGCAT
TCAGGCAGCGAGCGCAGGAAAGCTGTTGCAGGGGCGGGAAGCCCAGCTTG
GGAGAGCGCAGATAAGTTTTTCTTTTTAAAACAAGATAATTTAAGGCATT
ATTAAGAAATATAAATACGTAGTTTTCCTAATGTATTGCTTAGCAAGAAA
TTCTGAATAGTTTTGTTAACTTAAAAAAGCTTTAAGAGACAGTCTCAAGA
CTTAGAATAATTTGAGGAAAGAAAAGCTGTAAAACGTGACCGGAGGTTAA
GAGATGAAACTTCTTTAAGGAAGTAACTTTATTTTGAAAAGATTGTTGAG
GAAGGAACATAGAGTCTGGAATTAAGAAAGCTTTAAGTTGATGGGCAAAC
AGATTAAAATGAAGGTGTTTTAAACCTAAACGCTATTTAAAAAGTCAAGT
TGTAGGTGATTAAGTAGTTTAAAGGCAATCGTTCAGAAAGGTTAAATTGA
AGGTGGTCATTCGATAGACCAGAAATTTATGACGCAGAAAAGAATTGCGT
TATTTACTAAAACTAGGCATAAATAGGAAAACTTAACTGGGAGTGGTAGG
TTAAAAAACATGGAGATAGAAATTTGAAGTGGAAAACTGGAAGAAAGAAG
TACAGGAAAGTGAAGATATAGAGAAGATAGGAAAAGTAGAAGATAGAAAA
CGGCCATAGAAGACAAAAGTTAATAGGCAGAAGAATAAACAGGAAACAGA
AGCAACTAAGTGCAAAATATACAAACTAAGAAAACTAGAAGATAGGAAAT
AGAAAATGATGTAAGAATATTGCCAAGTATTTCAGATCAGAAATGAAAAC
CAGAAGCTAAGACAACTATTTTGGACACGAGCAGAGAAGATAGACATCAA
GATAGAAGATATAAAAAGTTAAAGGCAAATACTGGATAAAATGCGAGCAC
TGAAAACAGGAGGTTAATAGCAATCAGTTTACTTTAAAGGCCCATCAATT
CAGTTCTTGGTGCAGAAGTTCAAAAGGCCTTAAGAAATGAGGGTAATTGA
TCTTATGCAGACAGGACCACTTTAAAAGAATATTTTAAGCTAGAGGAGAA
ATCTGTTAAAAATTGCATCAAAAAGCTACTAAAAGGACTGAAGTAATTTT
AAAAACGAAGGCAGAATATTTTGGGAAGAGTTAAAAGAATTGGAAAGGCT
TGAAATACAGGAGCTTAGTTTGAAATTTGAAAGGACTTTAATAAGTGTAA
TTCAAGATCAACTACCAACTTAAAATTTTTGCTTTGGACTTCGAGCTAAG
ATTTCTAAAATCCTGAGGACTAGCATTAATTGGCAGCTGACCCAGGTGCT
ACGCAGAAATGGATTCAGTGAACCTAGGAAGACAGGAGCAGCAGACAGGA
TTCCAGCAACCAGTGTTTGGTGAAGCTAGGACTGAGGAGCAAGAAGCAGG
AAAGGAGTCCAGGAACCAGTGCGATGTGTGAAGGAAGCTAGGAAGAAGGA
AGGAGCCCTAAAGATTTGGTGGTGAAGCTAGGAAAGAGGATTCGAGGAAG
GAGCCAGTGCAATTGGTGATGAAGCTAGCAGGCGGCTTGGCTTGGCAACC
AACCCCGCGGAGGAGGCGAGCAGGCGGTTTGGAGAATAGATAAAGGCTCC
TAGACCAGCATGCCAGTGTGCAAGGCAGCAGGGAGTGCGAGTGGTTGGTA
AAAGTCCGTGAGGTCGGCGATAAGTTGTTGCTCTGGAACTTGAACGTATG
GTAACCTTTATTTTCCTAATGTAATGGGGGAGTTAATGTGGGGATGTAGG
CCGATTTCCGGGTGTTGTAGGTTTCTCTTTTTCAGGCTTATATTCTCATG
CATCTTATCTGAAGCTTTTGAGGGCAGACTGCCAAGGCCTGGAGGAATGG
TAGATGGCAAGTTTTTTTTGTCTTTTTTGGTTAACCAATTTGAAGAAAAC
CAAATGAATTTCATAGAAACAACTTTGAGGCAAAATTTGAGCAAATTTAT
AAACAGTAAATTTAGTTGGGGTAGTTCAGTTTTGTGAATAAAGGACCTAT
TTTTATTTTCTCGCCCTGAATTAATAGTTTTCTAAATGTGGAGCTTGGGT
AAGTGGGGGGCTATTTTTTGTGGGGGTGGGGGCAAATATGTTTTGAGTTC
TTTTCCCCTTAGGTCTGTCTAGAATCCTAAAGACAAATGACTCAAGGTAA
CAGGAAACGAGAAAATCCAGTATCAGGATAATCAGAACACTACAGGTTTA
CAGTTCATAGAAACTAGAGCACGAGTAGTTCTCACTTTAAGGTCTATGGA
GGAGCTGCCCATTGGAGAAATGGCTGGTAGTTATTCTTCCCCCCCTTAAG
CTTTTATATTTTTACATGTAAAGTGTTTTGGGATGGTCTTAACAGGGACG
AGAGAGGGTGGGGGAGAAAATGTTTTTTTCTAAGATTTTCCACAGATGCT
ATAGTACTTTTGAAAAACTGGGTTAGAGAAGGAGTGTACGGCACGAGCAC
CTTCAGGGATTGGAGCTGCTTTTATCCTTGGAAGAGTATTCCCAGTTGAA
GCTGAAAAAAAGTACAGCACAGTGCAGCTTTGGTTCATATTCAGTCATCT
CAGGAGAACTTCAGAAGAGCTTGACTAGGCCAAATGTTGAAGTTAAGTTT
TCAAATAACATGATTTTTAAAATAAATATTAAATGCTACTTTATTAAAGG
GGAGGGGCAAGTGTTGGCATTTAGTTGTTGGCAATGGCGTGTTATGGTTG
GGCTGGGGGGGTGGGTTTAGGTAATTGTTTAGTTTATATGATTTCAGATA
ACTCATGCCAGAGAACTTAAATACAATACTTAGGATGGAAAATTTAAAGA
AATCTCAGCTTCTGAGTTGGCAAGTAACTCCAGTTCTCTAGTTTTTGTTT
ACCCCAGTTGTTGAATTGGGCAGCTGGGGAAAGTTCATGAAGATACAGTG
GGTGTACCAGTGTGTTAATTTGGGCAAGGAAAGTACCATGATTTTGTAAC
TTCCTCCTCTAAATGTAGGGCTTGGGGAAGGAAAGTACTGGATGTGGAGT
TGGTCTGGCCTACTGAGCTGACATTAGCCACGATCTGGGGAATTTTTTGA
AACGCTGAAGTGTAATATGGATATGGTAGTGTGTGGTTCTCTTTTGGAAT
TTTTTTCAGGTGATATAATGTAACTTAATACTACTGTAGGAACTTCAAAG
CAAAGGAAGTGTGGCTTAATGATCCTGAAGGGATTTCTTCTGATGGTAGC
TTTTATATTATCAAGTAAGATACTATTTTCAGTTGTGTGAAAACAAGTAT
TTTTAGTATAGGAAAAATATTTTTTCATGTATAATGACTGCAAAGCAAGA
TATTAAGGTATGCTTCAAAAATTTTTAAATGATATATTTACCATTTGTCT
CTATTTGTAAATCTTAAGAATTGTGATCTTTCAGTTTGAATGTCTCTTAG
AGGGTGGGCTTTTGTTGACGAGGGAGGGGAAACCTTTTTTTTCTGTAGAC
TTTTTTCAGATAACATCTTCTGAGTCATAACCAGCCTGGCAGTATGAAGG
CCTAGATGCAGAGGGAACAGCTCCTTGGAGAATGATAAGTAAAGGCAGAA
AAGATTATATGTCATACCTCCATTGGGGAGTAACATAATGCTGAGATCTT
TACTACTGATGAAAACATAATCTGCATATGCCAAAAAAAAATTTAAAAAA
ATGAAAGCCTACCAATTTAAAAGTTACAGAATCTACCATTCTAAAGTTAT
TGCTTATCAAGCTATACCCACAAAAATAATGAATTGATGAGAGATACAGT
GAAGATGAAATGTCCGTCACAAAATACTGCTTTTACAAAAGCAGAATAAA
AGAAAAGAAATGAAAAACTTAACTACATTAATCCTGGAATAAAAGAAGCT
GAAAAAATTCAGAGATGAGTTGGGATCAAGTGGATTGAGGAGGCTGTGCT
GTGTGCCAATCTTTCGTTTGCCTCAGACAGGTTTCTCTTCATAATCAGGA
GAGTTGCTTCATTTCATCTCGGAGCAGAAAACAGCAGGCAGCTGTTAACA
GATAAGTTTAACTTGCAATATTGCATGTTAGGGATAAGTGCTTATTTTAA
GAGCTGTGGAAGTTGTATTAACTACAGCACTTTTTCCTGACCCCTTTCCT
AGGGGATTTCAGGGTTGTGAGGAATTTTCTCATTCAGCCTTTTAAAAATT
TGCCTTATGGGTTTCCTGATGGGATGTACCTCACTGAGGCATTTCTATCT
TTAATTCTTTAAAAGCCTCTTAAGTGATTAAAGTTTGATTTAAAGCGTAC
AAATCTGAGGAATTTGTTTAGCATTGAATCTCTGAAGACCCTGTGAAAGG
GATACCATAAACGTGTTGTGTAAGAATCAGATGTTAGTCTTGCCAAAATT
TAAATGTGTTGCAATGTATATAATTGTGTAGAAAACCATCTTTATAACAT
TCACAATAATAAACTATTTTATTAGAGAATGTATACTTTTAGAAAGTTGT
CTGCTTATTTAAATAAAGTATTATTTGTCTGTAGTTAGTGTTGGGGCAAT
CTTGGGGGGGATTCTTCTCTAATCTTTCAGAAACTTTGTGAACACTCTTT
AATGGACAAGATCAGGAATTGAGCAGAAGAACGAATGTTACTTAAGGCAG
GAAAACCAAATTTTATTCTTCGTAAAGGAAAGACAAATTTTATTCTTCAT
AAAAGTGATGAGCATATAACAATTCCAGGCACATGGCAATAGAGGCCCTC
TTAATAAGGAATAAAATACCTCTTAGACAGGTGGGAGATTGTGATCAGAG
TAAAAGGTAACTACACATTTTGTTTCTAGAAAGTCAGGTCTGTGAAGTGA
TAGTGGTTATAGAGTAATGAAATACTTGTTCATATTTCCAAAGTTTGCAT
GTTTTACGTGTTTAACAAGTGTTAGCATATGTTTTATGTAGGCATTGGTG
GGGCTGTGGGTTTTTAAAGAATTTTCCTTTGCAGAGGCTTCATGAAGCTG
TTCAGAATTTTGACTTGCTTGGCTCTGCCTTCTGCTTTCCTAGTGAGACC
TTGCAATGAGTTTACCAGCATACTCAAGTAAATTTTTTTTCCTGGAATTT
GGAGGGAAGGGAGGAGGGGGTGGGGCTTACTTGTTTTAGCTTTTTTTTAC
AGACTTCACAGAATGCAGTTGTCTTGACCTCAGGTCTGTCTGTTCTGTTG
GCAAGTAATAACGCAGTACTGTTCTGATAACGCTGCTATTAGAATGCGTT
GTGAAACAACTGGAGTATTGTTAAAAGTTGTGATTCCCCCAATGCTTGGA
GTAGTGATTATTGAAGGAAAATCCAGCTGAGTGATAAAGGCTGAGTGTTG
AGGAAATTTCTGCAACTTTTAAGCAGTCGTGTTTGTGATTGAAGCTAAGT
ACCTTTGCTGTGCTTCCTTAGGTAAACTGCTTTTTGTTCATTTTTGTTAG
GGGGGCTGTGGGGGGGGCACTGAAGCCTTTAGTCTCTTACAGATGCAACT
TTTAAGATCAGTGGCAAGAAATAAATTCCAAACAAGCAACAGTCTTCAAG
AAATATAACTGGCAAGTGGAAATGTTTAACAGTTCAGTGATCTTAGTGCA
TTGTCTTTGTGTGGGTTTCTCTCTCCCCTCCCTTGGTCTTAATTCTTACA
TGCAGGAACATTCAGAACAGCAGACACATGTATTCGAAGGGCCAGAGAAG
CCAGACCCAGTAAGAAAAAAAATAGCCTATTTACTTTAAATAGACAAACA
CTTCATTTTAAATGTGGGGATTGGGAACCACTAGTTCTTTCAGATGGTAC
TCTTCAGACTATAGAAGGAGTTTCCAGTTGAATTCACCAGAGGACAAAAT
GAGGACAACAGGTGAACAAGCTTTTTCTATATTTACATACAAAGATCAGT
TATGGGGTGAATAATTTAGTGTTGAGTAGACTCCAGCTTTATGCCGGAGT
AATTGTTAGCATGTGAGCAAGTTGTGTGTTGGCATGGGGGTGGAGGGGTG
AGGTGGGCGCTAAGCCTCTTTTTAAGATTTTTCAGGTACCCCTCACTTAA
AGGCACCGAAGGCTTAAAAGTAGGACAACCTGGAGCCTTCCTGTGGCAAG
AGAGACAACAAAGCGCTATTATACTAAGGTCAATAAAAGTGGTATCGGCC
TCATAACCTGATTTTGATATAGCAACGAGGATTTTCCTCAATATCCACTT
GATTGGAATGGAGCATCCAAAGGAGTGCTTTGAGCACCCTCAGGCTCACT
TTTAAGATTTAAGCAAGCTGTTTTCATAGCAGCTCTTAAGTAAAAGTCAA
ATCCCAAGTGGTGCTTGAAGGGGAGGGAAAGGGGGAAAGCGGGCAACCAG
TTTTCCCTAGCTTTTCCAGAAGCCTGTTAAAAGCAAGGTCTCCCCACAAG
CGACTTCTCTGCCACATCGCCACCCCCTGCCTTTGGCCTAGCACAGACCC
TACACCCCTCACCTCGATGCAGCCGCTAGCTTGGATCCTTCAGGGCTTGA
TCCATAATCGGTTTCAAGGTAACAGTGGTGCTGAGGTCTTCGGTGGGTTG
CACAACTAGAAAAGACCATCAATTTGCCTGGAAATTGTTTCCCACAGCTA
AATAGCTGAGATGATTTACATATGTAACACCTAGTGACTAAAGCCAACTT
AGTGGAGAAGTAACATGTTCAGGAACTGTAATTTTGGGTGGGAACATTTG
TAAGTTGAAGATAGGCATTTTAGTGGTTGAGAGGGTCTTGGGTGGGAATG
CAAAATTTCTCTGCTAAGACTTTTACAGGTGAACATAAGAGACTTGGCCA
AGGTAGCATCTTAGTTGGAAGCAGATTCTCCAGTGCTCTTCAGTAGGGTT
ATAAAGGTTTTTCTTTTCCTGAGAAAACAAAATCTTTTGTTTTCTCAGGT
TTTGCTTTTTGGCCTTTCCCTAGCTTAAAAAAAAAAAAGCAAAAGATGCT
GGTGGTTGGCACTCCTGGTTTCCAGGACGGGGTTCAAATCCCTGTGGCGT
CTTTGCTTTATACTATAATCTC
>mouse
AGGCATTCAGGCAGCGAGAGCAGAGCAGCGTAGAGCAGCACAGCTGAGCT
CGTGAGGCAGGAGACTCAGCCCGAGGAAATCGCAGATAAGTTTTTAATTA
AAAAGATTGAGCAGTAAAAAGAATTAGAACTCTAAACTTAAGCTAATAGA
GTAGCTTATCGAAATATTACTTAGTCTTAATAATCTAAGAAGATCTTAAG
AGATAACATGAAGGCTTATTTAAACAGTTTGAAAAAGGAAATGAGGAGAA
AAGTATTTGTACTGTATAATGGAGGCTGACCAGAGCAGTTTAGGAGATTG
TAAAGGGAGGTTTTGTGAAGTTCTAAAAGGTTCTAGTTTGAAGGTCGGCC
TTGTAGATTAAAACGAAGGTTACCTAAATAGAATCTAAGTGGCATTTAAA
ACAGTAAAGTTGTAGAGAATAGTTTGAAAATGAGGTGTAGTTTTAAAAGA
TTGAGAAAAGTAGGTTAAGTTGACGGCCGTTATAAAAATCCTTCGACTGG
CGCATGTACGTTTGAAGGCATGAGTTGGAAACAGGGAAGATGGAAGTGTT
AGGCTAGCCGGGCGATGGTGGCGCACGCCTTTAATCCTAGCACTTGGGAG
GCAGAGGCAGGCGGATTTCTGAGTTCGAGGCCAGCCTGGTCTACAGAGTG
AGTTCCAGGACAGCCAGGGCTACACAGAGAAACCCTGTCTTGAAAAAACA
AAAAGGTTAGGCTAGTATTTGGAGAAAGAAGATTAGAAAATGGAAGTGAA
AGACGAAGAAGACATACAGGAAGGTGAAGAAAAAGCTGTTAGAGAAGATA
GGAAAATAGAAGACAAAGCATCTTTAGAAGACAGAAAAGGTACTTAAAGG
CACAGGTAGTAGGAAGCCGAAGAATAGAAGATAGAAAGAAGCAAGATAGA
AAAACAAAATGGAAGTTAAGACAACTTTGGATGCCAGCATTCAAGATAGG
CAAAGAAGATAAGATTGAGGCCAAAAGGTTGGATAAGATATAAAGTCAGA
AGGAAATTATCTTTAAAGCCATAAGTTCAAATTTCTGATGGAGCGAGCAG
TTTAGAAGAGTCTTTAGACAGCCACATACAAGATTGAAGCTAGCAATCAA
AGCTACTAGGACTGAAGTAAAAAGTTAAGGCAGAATGCCTTTGAAGAGTT
AGAAGAATATTAAAAGCCTTAACTTGTAGCTTAATTTTGCTTGATGACAA
AAGGACTTTTGATAACAGTTTCAAGATTGTCAGCATTTTGCATTGGACTT
GAGCTGAGGTGCTTTTAAAATCCTAACGACTAGCATTGGCAGCTGACCCA
GGTCTACACAGAAGTGCATTCAGTGAACTAGGAAGACAGGAGCGGCAGAC
AGGAGTCCCGAAGCCAGTTTGGTGAAGCTAGGAAGGACTGAGGAGCCAGC
AGCAGCAGTGCATGGTGAAGATAGCCCAGGAAAGAGTGCGGTTCGGTGGA
GGAAGCTAGGAAGAAGGAGCCATACGGATGTGGTGGTGAAGCTGGGAAAG
GGTTCCAGGATGGTGGAGCGAGAGCGAGTTGGTGATGAAGCTAGCTGGCG
GCTTGGCTTGTCAACTGCGCGGAGGAGGCGAGCAGGCATTGTGGAGAGGA
TAGATAGCGGCTCCTAGACCAGCATGCCAGTGTGCAAGAAAGGCTGCAGG
GAGAGCATGCGGTGCGGTAACATTCCTTGAGGTCGGCAACATGGTGGTGG
TTTTCTGTAACTTGGATGGTAACTTGTTTACTTTGTCTTAATAGTTATGG
GGGAGTTGTAGGCTTCTGTGTAAAGAGATATATCTGGGGCTGTATGTAGG
CCTTTGCGGGTGTTGTAGGTTTTTCTTTTTCAGGGTTATGTCCTCTTGCA
TCTTGTCAGAAGCTTTTGAGGGCTGACTGCCAAGGCCCAGAAAGAAGAAT
GGTAGATGGCAAGTTGTCTTTAACCGCTCAGAGGGGAATGAATGGTAGAG
CCAGCACAACCTCCCAGTTTTGTAAGACGTTGTAGTTTGAACAGATGACC
TACCACAAGCCTCACTCCTGTGTAGGGGAGGTAATTGGGCAAAGTGCTTT
TGGGGGAATGGGGGCAAAATATATTTTGAGTTCTTTTCCCCTTAGGTCTG
TCTAGAATCCTAAAGGCAGATGACTCAAGGGAACCAGAAAAAAGGAAATC
CACTCTCAGGATAAGCAGAGCTCGCCAGGTTTACAGTTTGTAGGAAGTAG
AGGATGGATGCTAGCTTTCACACTGAGTGTGGAGGAGCTGGCCATGGCGG
AATTGCTGGTAGTTTACTCTTTCCCCCTCCCTTAATGAGATTTGTAAAAT
CCTAAACACTTTTACTTGAAATATTTGGGAGTGGTCTTAACAGGGAGGAG
TGGGTGGGGGAAACGTTTTTTTTCTAAGATTTTCCACAGATGCTATAGTT
GTGTTGACACACTGGGTTAGAGAAGGCGTGTACTGCTATGCTGTTGGCAC
GACACCTTCAGGGACTGGAGCTGCCTTTTGTCCTTGGAAGAGTTTTCCCA
GTTGCCGCTGAAGTCAGCACAGTGCGGCTTTGGTTCACAGTCACCTCAGG
AGAACCTCAGGAGCTTGGCTAGGCCAGAGGTTGAAGTTAAGTTTTACAGC
ACCGTGATTTAAAATATTTCATTAAAGGGGAGGGGTAAAACTTAGTTGGC
TGTGGCCTTGTGTTTGGGTGGGTGGGGGTGTTAGGTAATTGTTTAGTTTA
TGATTTCAGATAATCATACCAGAGAACTTAAATATTTGGAAAAACAGGAA
ATCTCAGCTTTCAAGTTGGCAAGTAACTCCCAATCCAGTTTTTGCTTCTT
TTTTCCTTTTTCTTTTTTTGAGGCGGGCAGCTAAGGAAGGTTGGTTCCTC
TGCCGGTCCCTCGAAAGCGTAGGGCTTGGGGGTTGGTCTGGTCCACTGGG
ATGATGTGATGCTACAGTGGGGACTCTTCTGAAGCTGTTGGATGAATATA
GATTGTAGTGTGTGGTTCTCTTTTGAAATTTTTTTCAGGTGACTTAATGT
ATCTTAATAACTACTATAGGAACAAAGGAAGTGGCTTTAATGACCCTGAA
GGAATTTCTTCTGGTGATAGCTTTTATATTATCAAGTAAGAGATACTATC
TCAGTTTTGTATAAGCAAGTCTTTTTCCTAGTGTAGGAGAAATGATTTTC
CTTGTGACTAAACAAGATGTAAAGGTATGCTTTTTTTCTTCTTGTGCATT
GTATACTTGTGTTTATTTGTAACTTATAATTTAAGAATTATGATAATTCA
GCCTGAATGTCTTTTAGAGGGTGGGCTTTTGTTGATGAGGGAGGGGAAAC
CTTTTTTTTTCTGTAGACCTTTTTCAGATAACACCATCTGAGTCATAACC
AGCCTGGCAGTGTGATGACGTAGATGCAGAGGGAGCAGCTCCTTGGTGAA
TGAGTGATAAGTAAAGGCAGAAAAAATAATGTCATGTCTCCATGGGGAAT
GAGCATGAGCCAGAGATTGTTCCTACTGATGAAAAGCTGCATATGCAAAA
ATTTAAGCAAATGAAAGCAACCAGTATAAAGTTATGGCAATACCTTTAAA
AGTTATGGCTTATCTACCAAGCTTTATCCACAAAAGTAAAGAATTGATGA
AAAACAGTGAAGATCAAATGTTCATCTCAAAACTGCTTTTACAAAAGCAG
AATAGAAATGAAGTGAAAATGCTGCATTAAGCCTGGAGTAAAAAGAAGCT
GAGCTTGTTGAGATGAGTGGGATCGAGCGGCTGCGAGGCGGTGCAGTGTG
CCAATGTTTCGTTTGCCTCAGACAGGTTTCTCTTCATAAGCAGAAGAGTT
GCTTCATTCCATCTCGGAGCAGGAAACAGCAGACTGCTGTTGACAGATAA
GTGTAACTTGGATCTGCAGTATTGCATGTTAGGGATAGATAAGTGCCTTT
TTTCTCTTTTTCCAAAAAGACCTGTAGAGCTGTTGAATGTTTGCAGCTGG
CCCCTCTTAGGCAGTTCAGAATTTTGAGTAGTTTTCCCATCCAGCCTCTT
AAAAATTCCTAAGCCTTGCACCGATGGGCTTTCATGATGGGATAGCTAAT
AGGCTTTTGCATCGTAAACTTCAACACAAAAGCCTACATGATTAATGCCT
ACTTTAATTACATTGCTTACAAGATTAAGGAATCTTTATCTTGAAGACCC
CATGAAAGGGATCATTATGTGCTGAAAATTAGATGTTCATATTGCTAAAA
TTTAAATGTGCTCCAATGTACTTGTGCTTAAAATCATTAAATTATACAAA
TTAATAAAATACTTCACTAGAGAATGTATGTATTTAGAAGGCTGTCTCCT
TATTTAAATAAAGTCTTGTTTGTTGTCTGTAGTTAGTGTGGGCAATTTTG
GGGGGATGTTCTTCTCTAATCTTTTCAGAAACTTGACTTCGAACACTTAA
GTGGACCAGATCAGGATTTGAGCCAGAAGACCGAAATTAACTTTAAGGCA
GGAAAGACAAATTTTATTCTCCATGCAGTGATGAGCATTTAATAATTGCA
GGCCTGGCATAGAGGCCGTCTAACTAAGGACTAAGTACCTTAGGCAGGTG
GGAGATGATGGTCAGAGTAAAAGGTAACTACATATTTTGTTTCCAGAAAG
TCAGGGGTCTAATTTGACCATGGCTAAACATCTAGGGTAAGACACTTTTC
CCCCACATTTCCAAATATGCATGTTGAGTTTAAATGCTTACGATCATCTC
ATCCACTTTAGCCTTTTGTCACCTCACTTGAGCCACGAGTGGGGTCAGGC
ATGTGGGTTTAAAGAGTTTTCCTTTGCAGAGCCTCATTTCATCCTTCATG
GAGCTGCTCAGGACTTTGCATATAAGCGCTTGCCTCTGTCTTCTGTTCTG
CTAGTGAGTGTGTGATGTGAGACCTTGCAGTGAGTTTGTTTTTCCTGGAA
TGTGGAGGGAGGGGGGGATGGGGCTTACTTGTTCTAGCTTTTTTTTTACA
GACCACACAGAATGCAGGTGTCTTGACTTCAGGTCATGTCTGTTCTTTGG
CAAGTAATATGTGCAGTACTGTTCCAATCTGCTGCTATTAGAATGCATTG
TGACGCGACTGGAGTATGATTAAAGAAAGTTGTGTTTCCCCAAGTGTTTG
GAGTAGTGGTTGTTGGAGGAAAAGCCATGAGTAACAGGCTGAGTGTTGAG
GAAATGGCTCTCTGCAGCTTTAAGTAACCCGTGTTTGTGATTGGAGCCGA
GTCCCTTTGCTGTGCTGCCTTAGGTAAATGTTTTTGTTCATTTCTGGTGA
GGGGGGTTGGGAGCACTGAAGCCTTTAGTCTCTTCCAGATTCAACTTAAA
ATCTGACAAGAAATAAATCAGACAAGCAACATTCTTGAAGAAATTTTAAC
TGGCAAGTGGAAATGTTTTGAACAGTTCCGTGGTCTTTAGTGCATTATCT
TTGTGTAGGTGTTCTCTCTCCCCTCCCTTGGTCTTAATTCTTACATGCAG
GAACATTGACAACAGCAGACATCTATCTATTCAAGGGGCCAGAGAATCCA
GACCCAGTAAGGAAAAATAGCCCATTTACTTTAAATCGATAAGTGAAGCA
GACATGCCATTTTCAGTGTGGGGATTGGGAAGCCCTAGTTCTTTCAGATG
TACTTCAGACTGTAGAAGGAGCTTCCAGTTGAATTGAAATTCACCAGTGG
ACAAAATGAGGACAACAGGTGAACGAGCCTTTTCTTGTTTAAGATTAGCT
ACTGGTAATCTAGTGTTGAATCCTCTCCAGCTTCATGCTGGAGCAGCTAG
CATGTGATGTAATGTTGGCCTTGGGGTGGAGGGGTGAGGTGGGCGCTAAG
CCTTTTTTTAAGATTTTTCAGGTACCCCTCACTAAAGGCACTGAAGGCTT
AATGTAGGACAGCGGAGCCTTCCTGTGTGGCAAGAATCAAGCAAGCAGTA
TTGTATCGAGACCAAAGTGGTATCATGGTCGGTTTTGATTAGCAGTGGGG
ACTACCCTACCGTAACACCTTGTTGGAATTGAAGCATCCAAAGAAAATAC
TTGAGAGGCCCTGGGCTTGTTTTAACATCTGGAAAAAAGGCTGTTTTTAT
AGCAGCGGTTACCAGCCCAAACCTCAAGTTGTGCTTGCAGGGGAGGGAAA
AGGGGGAAAGCGGGCAACCAGTTTCCCCAGCTTTTCCAGAATCCTGTTAC
AAGGTCTCCCCACAAGTGATTTCTCTGCCACATCGCCACCATGGGCCTTT
GGCCTAATCACAGACCCTTCACCCCTCACCTTGATGCAGCCAGTAGCTGG
ATCCTTGAGGTCACGTTGCATATCGGTTTCAAGGTAACCATGGTGCCAAG
GTCCTGTGGGTTGCACCAGAAAAGGCCATCAATTTTCCCCTTGCCTGTAA
TTTAACATTAAAACCATAGCTAAGATGTTTTATACATAGCACCTATGCAG
AGTAAACAAACCAGTATGGGTATAGTATGTTTGATACCAGTGCTGGGTGG
GAATGTAGGAAGTCGGATGAAAAGCAAGCCTTTGTAGGAAGTTGTTGGGG
TGGGATTGCAAAAATTCTCTGCTAAGACTTTTTCAGGTGGACATAACAGA
CTTGGCCAAGCTAGCATCTTAGTGGAAGCAGATTCGTCAGTAGGGTTGTA
AAGGTTTTTCTTTTCCTGAGAAAACAACCTTTTGTTTTCTCAGGTTTTGC
TTTTTGGCCTTTCCCTAGCTTTAAAAAAAAAAAAGCAAAAGACGCTGGTG
GCTGGCACTCCTGGTTTCCAGGACGGGGTTCAAGTCCCTGCGGTGTCTTT
GCTTGACTCTTATATCATGAGGCCATTACATTTTTCTTGGAGGGTTCTAA
AGGCTCTGGGTATGGTAGCTGATATCACTGGAACACTCCCCAGCCTCAGT
GTTGAACTCTTGATAATTAACTGCATTGTCTTTCAGGTTATGCCCAATTC
GTCTTATTACCTCTGAGTCGACACACCTCCTACTATTTATTGAATACTTT
GATTTTATGAAATAAAAACTAAATATCTCTCA
>rat
CAAGGTCTACACAGAAGTGGATTCAGTGAACCTAGGAAGACAGGAGTCCC
GAAGCCAGTTTGGTGAAGCTAGGAAGGACTGAGCAGCCAGCAGCAGCAGG
TCATGGTGAAGATAGCCCAGGAAACAGTGCGGTTCGTTGGAGGAAGCTAG
GAAGAAGGAGCCGAAATGATGTGGTGAAGCTAGAAAAGAGGATTCCGGGA
AGGTGGAGCCAGTTCGAGTTGGTGATGAAGCTAGCTGGCGTCTTGGCTTG
TCAACGCGGAGGAGGCGAGCAGGCATTGCGTTGTGGAGAGAATAGATAGC
GGCTCCTAGACCAGCATGTCAATGTGCAAGAAAGGCTGCAGGGAAAGCAT
GTGGTGCGGTAACATCCCGTGAGGTCGGCAACGCGGTGGTGGTTTCTGTA
ACTTGAGGATGGTAACTTGTTTATTTTGCCTTGGTATGGGGGAGTTTGTA
GGCTTCTGTCTGTGAAGAGAGTCATCTGGGGCTGTAGGCCGCTGCGGGTG
TTGGAGGTTTTTCTTTTTCAGGGTTGTGTCCTCTTGCATCTTGTCTGAAG
CTTTTGAGGGCAGACTGCCAAGGCCCAGAAGAATGGTAGATGGCAAGTTG
TCTTAACCCGATCTGAGGGAAAATGAATGGTAGAGCCAACAGTCTCGCCA
GTTTTGTAAGACGTTTTAGTTCTGTGAACAGCTAACCTACTGCAGTCTTC
TGCAAGTCTTACTACTGTGTAGGGGAGGTAATTGGGCAAAGTGCTTGGGG
GGTGGGGTGGGACAAAATATATTTTGAGTTCTTTTCCCCTTAGGTCTGTC
TAGAATCCTAAAGGCAGATGACTCAAGGGAACCAGGAAAAAAAGAAAATC
CAGTATCAGGATAAGCAGAACTCAACAGGTTTACAGTTTCTAGAAATTAG
ATGAATAGCTTTCACGTTGAATATGGAGGAGCTGTCCATTGGCGAAATGG
CTGGTAGTTTATTCTTTTCCCCCTCCCTTAACAAGACTTGTAAAATTCCT
AATCTTTTGAATATTTTTACTTGAAATATTTGGGAATGGTCTTAACAGGG
AGGAGTGGGTGGGGGAAAATGTTTTTTCTAAGATTTTCCACAGATGCTAT
AGTTCTGTTGGCACACTGGGTTAGAGAAGGCGTGTACTGCTATGCTGTTG
GCACGACACCTTCAGGGACTGGAGCTGCCCTTTATCCTTGGAAGAGTTTC
CCCAGTGGCCGCTGAAGTACAGCACAGTGCAGCTTTGGTTCACAGTCACC
TCAGGAGAACCTCAGGAGCTTGAGTAGGCCAGATGTTAAAGTTAAGTTTT
CAAGCACCATGACTTAAACATTTCATTAAAGGGGAGGGGCAAAACTTAGT
TGGCTGTGACCTGTTGTATTTGGGTGGGGGGGAGGTTAGGTAATTGTTTA
GTTTATGATTTCAGATAATCATACCAGAGAACTTAAATATTTGGAAAAAC
TGAGGAAATCTCAGCTTTCAAGTTGGCAAGTAACTCCCAATCCAGTTTTT
TGCTTCTATTTTTTTTCCTTTTCTTTTTATTTTTTTGATTTGGGCAGTAA
GGAAGATTGCCTTGGGTGTTCCCACTAATCCAATATTGTGGGCAAGGAAA
GTAAATCACAACAGTCGTCTGTTCCCGTGAAAGTGTGTAGGGTTTGGGGG
TTGGTCTGATCACTAGAGTGGTGTGGAAGTTACAGTGTGGGGATTCTCTA
GAAGCTACCGGATATAGATTGTAGTGTGTGGTTCTCTTTTGAAATTTTTT
TTCAGGTGACTTAATGTATCTTAATAACTACTATAGGAACTTCAGAGCAA
AGGAAGTGGCTTTAATGACCCTGAAGGGATTTCTTCTGGTGATAGCTTTT
ATATTATCAAGTAAGAGATTCCATCTCAGTTTTGTATAAGCAAGTCTTTC
CTAGTGTAGGAGAAATGAGTTTCCTTGTGACTAAACAAGATGTAAGGTAT
GCTTATTTTTTGTATATTGTATACTTTGTATTTGCAATTTATAATGTAAG
AATTGTGGTAGTTCAGCCTGAATGTCTTTTAGAGGGTGGGCTTTTGTTGA
TGAGGGAGGGGAAACCTTTTTTTTTCTGTAGACCTTTTTCAGATAACACC
ATCTGAGTCATAACCAGCCTGGCAGTGTGATGACCTAGATGCAGAGGGAA
CAGCTCCTTGGTGAATGAGTGATAAGTAAAGGCAGAAAAGATAATGTCAT
GTCTCCATGGGGAATGAGCAGGAGCCTGAGAGTCTTACTGCTGATGAAGT
CTGCATATGCAATAATTAAGCAAATGAGAGCAACCAGTATAAAGTTATGG
AAATCTACCTTTAAAAGTTATGGAAATCTACCTTTAAAAGTTAATGGCTT
ACCAAGCTTTATCCACAAAAGTAAAGAATTGATGAAAACCAGTGAAGATC
AAACGTTCATCTCAACTGCTTTTACAAAAGCAGAATAAAATGAAGTAAAA
ATTCTACATTAATCCTGGAGTAAAAAGAAGCTGAGCTTACTGAGAGGAGT
GGGATCGAGTGGCTTGAGAGGCGGTGCAGTATGCCAATCTTTCGTTTGCC
TCAGACAGGTTTCTCTTCATAAGCAGAAGAGTTGCTTCATTTCATCTCGG
AGCAGGAAACAGCAGACTGCTGTTAACAGATAAGTTTAACTTGAATCTGC
AGTATTGCATGGTAGGGATAAATATAGCTGTCTTAAGTTAAGAGGAGGTA
TTGAATGTTACTCACCTGACCCCTTCCTAGGGGGCTCAGGATTGTGAGCA
GTTTTCCCATCCAGCCTCTTAAGAATTCTAAGCCTTGTGCCAGTGGGCTT
TCATGATGGGATAGTAAGTAAGTAAACAGGCTTTTGCATCCTAAATTTCA
CCGCAAAAGCCTCAAAACATGATTAGTGCCTGCTTTAATTACATTTTTTA
CAAAATTAAGGAATCTTTACCAATTGAACCTGAAGACCCCATGAAAGGGA
CATTTAATGTGCTGAAAGTCAGATGTTCATATTGCTAAAATTTAAATGTG
CTCGATGTACTTGTGCTTAAAATCATTAAATCATACAAATTAATAAAATA
CTTCACTAGAGAATGTATGTATTTAGAAGGCTGTCTCCTTATTTAAATAA
AGTTTTGTTTGTTGTCTGTAGTTAGTGTTGGGCAATTTTGGGGGGAATGT
TCTTCTCTAATCTTTGCAGAAACTTTGGCTTCGAACACTTAAATGGACAA
GATCAGGACTTGAGCAGAAGACCGAATTTAACATTCAGGCAGGAAAGACA
AATTTTATTCTCCATGCAGTGATGAGCATTTAATAATTGCAGGCCTGGCA
TAGAGGCCCTTTAAGGACTAAGTACCTTAGGCAGGTTGGAAATGATGGTC
AGATAAAAGGTAACTACATATTTTGTTTCCAGAAAGTCAGGGGTCTTATT
TGACCATGGCTAAACATCTAGGGTAAGATACTTTCCCAATTATCAAATGT
GCATGTTGAGTTTAAATGCTTAGACCATCTCATCCACGTTAGACTTTTGT
CACCTCACTTGAGCCACGAGTTGGGGCATGTGGGTTTTTAAAGAGTTTTC
CTTTGCAGAGGCCTCATTTCATCCTTCATGGAGCTGCTCAGGACTTTGAT
TGCATATAAGCGCTTGCCTCTTGTCTTCTGCTCTGCTAGTGAGTGTGTGA
GACCTTGCAGTGAGTTTGTTTTTCCTGGAATTGGAGGGAAGGGAGGAGGG
GGATGGGGCTTACTTGTTCTAGCTTTTTTTTACAGACCACACAGAATGCA
GGTGTCTTGACTTCAGGTCTTGTCTGTTCTTTGGCAAGTAATATGTGCAG
TACTGTTCCAATCTGCTGCTATTAGAATGCATTGTGCCACGACTGGAGTA
TGATTAAAGTTGTGTTTCCCCAAATGTTTGGAGTAGTGATTGTTGGAGGA
GAACCCATGAGTAATACAGGCTGAGTGTTGAGGAAATGGCTCTGCAGCTT
TAAGTAACACGTGTTTGTGATTGAAGCCAAGTCCCTTTGCTGTGCTGCTT
TAGGTAAATGTTTTTGTTCATTTCTGGTGAGGGGGGGTTGGGAGCACTGA
AGCCTTTAGTCTCTTCCAGATTCAACCTAAAATCTGACAAGAAATAAATT
CAGACAAGCAACATTCTTGAAGAAATTTAACTGGCAAGTGGAAATGTTCT
TAACAGTTCCGTGGTCTTTAGTGCATTGTCTCTGTAGGTGTCTCTCTCCC
CTCCCTTGGTCTTAATTCTTACATGCAGGAACATTGAAAACAGCAGACAT
CTATTCGAGGGCCCAGAGAAGCCAGACCCAGTAAGGAAAAATAGCCTATT
TACTTTAAATCGATAAAAGTGAACCAGACATTCCATTATCAATGTGGGGA
TTGGGAAGCCCTAGTTCTTTCAGATGTACTTCAAACTAGAAGGAGCTTCC
AGTTGAATTCACCAGTGGACAAATGATGACAACAGGTGAACAAGCCTTTT
CTTGTTTAAGATTAGTTACTGGTAAATTAGTGTTGAATTCTCTTCAGCTT
CATGCTGAAGCAGCTAGCATGTAATGTTTTGTTGGCCTTGGGGTGGAGGG
GTGAGGTGGGCGCTAAGCCTTTTTTTAAGATTTTCCAGGTACCCCTCACT
AAAGGCACTGAAGGCTTAATGTAGCACAGCGGAGCCTTCCTGTGGCAAGA
GTCAAGCAAGCAAAGTGGTATCATGGTTGGTTTTGATTAGCAGTGAGGAC
TACCCTACCTCAACACCTTGCTGGAGTTGAAAGAAACATTCAAAGAAAAT
ACTTGAGAGGCCCTGGGCTTGTTTTAACATCTGGAAAAGCTGTTTTTATA
GCAGCTGTTAGCAGCCCAAACCTCAAGTTGTGCTTGAAGGGGAGGGAAAA
GAGGGAAAGTGGGCAACCAGTTTTCCCTAGCTTTTCCAGAGTCCTGTTAC
AAGGTCTCCCCACAAGTGATTCTCTGCCACATCGACACCCTGTGCCTTTG
GCCTAATCACAGACCCTTCACCCCTCACCTTGATGCAGCCAGTAGCTGGA
TCCTTGAGGTCATGATGCGTAATCGGTTTCAAGGTAACCATGGTGCCAAG
GTCCCGTGGGTTGCACCAGACAGAGAAGGCCATTTTTTCCCCTTGCCTGT
TAATTTAACAAGACCACAGCTCAGTAGCTAAGGTGTTTTATATGCATAGC
ACCTATTCAGACTAAACAAACCAGTCAAGGGTATAGTAATAGCAATGTTT
GATACAAATGCTGGGTGGGAATGAGGTCAGCTGAAGGCAAGCCTTTGTAG
GGAAGCTGTTGGGGTGGGATTGCAAAATTTCTCTGCTAAGACTTTTTCAG
GTGGACATAGCAGACTTGGCCAAGCTAGCATCTTAGCGGAAGCAGATTCT
TCATTAGGGTTGTAAAGGTTTTTCTTTTCCTGAGAAAACAAACTTTGTTT
TCTCAGGTTTTGCTTTTTGGCCTTTCCCTAGCTTTTAAAAAAAAAAGCAA
AAGATGCTGGTGGTTGGCACTCCTGGTTTCCAGGACGGGGTTCAAGTCCC
TGCGGCGTCTTTGCTT
>chineseHamster
TTTTCTTCCTTCATCAAGGTGGCGGAAGGTTACGAGGTTCCGGTGCTGCG
AGTTGTCCCTGCCCCATAAATACGGGTCCCCCCGGCGCTGCGGCAGGCAT
TCAGGCAGCGAGCGCAGAGGCGGCTGGTGAGGCAGGAGACGCAGCTTGAG
GAGATCGCAGATAAGTTTTTTTCTTAAAAAGATTGAGATTAAAAATTAGA
ACTCTAAACTTAGACTGTTAAATAGAGTAGCTTGTCGAGATAAGGCTTAG
AGTTAAATTCTTAACTTCTAGTGTAAAAAGATTTTAAAAGAAAATATGAA
GGCTTATTTAAGGACTTTAAAACAAGGAAAAATAGTTGTACGATATGATG
GCGCTGAGGTGAAGCTTTTACGAAGTAATTTAAAAGATTGTAAAGGGAGA
GACAGCATAGTCTTTAAAAGCATTTAGAATATCCAGCTTGTAAACTACAT
TGAAACGAGAATTACTTAAATAGAATCAAATGCCTTTTAAAAACAGTAAA
ATAGTTTGAAAATGAGACTTAGCTTAAAAAGATTGAAAATAGGTTGAGTT
TGGAGGCGGTTATAAAAGATCTCCGCTTGATGGCGCAGTAAAGATTGCGT
CATTTGAAGCATTTATGTTTCAAGGCATTTGAGGTGGAACCGGAAGATTA
ATTGTAATTGGTAGTTTAGTATTGGAGAAGATTAGAAGTTGGAAGTGGAA
AGTTGGAAGACAGAAGTACAGGAAAGTGAAGAGAAGCAGTAGAGAAGATA
GCAAAATAGAAGATGAAGCATCTTTAGAAGACAGAAAAAGTGTTAAATGT
AAGGAAGCAGAAGAAAATAAAAAAATGTCATGTAGAAGAAAACTAGTAGA
AAAGGAAAAGCAAGTTACGACAACTTTGGATTCAAGCATTCAAGATAGGA
AAAGAAGATAAGATTGAGAACAGAAGGCTGGATAAGATAAGAAAAAATGA
GGAAATTCTTAAATGCATAAATTCAAATTTCTGATGGAGCGGTTTGAGTG
ATGTAGACAGCCATCTTACAAGAGTGAAACTAGAAATCAAAGCTATTAGG
ACTGAAGCAATTGAAAAGTTAAGGCAGAATATGTTTGAAGAGTTAGAAGA
ATTATAAATGCCTTAACTTGTAGCTTAATTTTGTTTGAAAACAAAGGACT
TTTGGTAACAATTCAAGAATATCAGCATTTTGCGTTGGACTTTGAGCTTG
AGGTGCTTTTAAAAATCCTAAGGACTAGCATTGGCAGCTGACCCAGGTCT
ACACAGAAGTGGATTCAGTGTGACCCTAGGAAGACAGGAACAGCAGACAG
GAGTCCGAAGCCAGTTTGGTGAAGATAGGAGTCCAGGAAACAGTGCGGTT
CGGAGGAGGAAGCTAGGAAGAAGGAGCCATAACGATGTGGTGGTGAAGCT
AGGAGAGGATTCCAGGAAGGTGGAGCCAGTTGCGAGTTGGTGATGAAGCT
AGCTGACGACTTGGCTTGTCAACTGCGCAGAGGAGGCGAGCAGGCATTGT
GGAGAGAATAGATAGCGGCTCCTAGACCAGCATGCCAGTGTGCACGAAAG
AAAGGCTGCAGGGAGAGCATGTGGTGCGGTAAAATTCGTGAGGTGGCAAC
GCGGTGTTTGTAACTTGAGGATGGTAACTTGTTTACTTTGCCTTCTTAAT
GGGGGAGTTGTAAGCTTCTGTGTCAAGGGATTTACTTGGTACTGTAGGCC
GATTCCGGGTGTTGTAGGTTTTTCTTTTTCAGGCTTATGTCCTCTCGAAT
CTTGTCTGAAGCTTTTGAGGGCAGACTGCCAAGGCCCAGAAGAATGGTAG
ATGGCAAGTTGTCTAATCGATTTGAGGGAAAATGAATGAATGAATGATAG
AACCAACACAATTCCACCAGTTTTGTAAGAAGTTTTAGTTTTGTTAACAG
ATGACCTACTGCAGTCTTCTGCGAGCCTCACTACTATGTAGTTTTGGGAG
GTAACTTCGGGCAAATTGTTTTTGTGGGGATGGGGCCAAATATGTTTTGA
GTTCTTTTCCCCTTAGGTCTTTCTAGAACCCTAAAGGCAGATGACTCGAG
GGAACCAGAAAAGAAAAATCCAGTATCAGGATAATCAGGACTCAACAGGT
TTTCAGTTTCTAGGAATTAGAGGATGAATACTAGCTTTCACTTTGAGTCT
GGAGGAGCTGTCCATTGGAGAAATGGCTGGTAGTTTATTCTTTTTCCCCC
CTTCCCTAATGAGATGTGTAAAGTTCTTTACCGTTTAAACGCATTTTTAC
TTGAAATATTTGGGAATGGTCTTAACAGGGAGGATCGGGTTGGGGGAAAT
GTTGTTTTCTAAGATTTTCCACAGATGCTATAGTTCTATTGGCACTGGGT
TAGAGAAGGCCTATACTTCTATGCTGTTGGCACGACACCTTCAGGGATTG
GAGCTGCATTTTATCCTTGGAAGAGTTTTCCCAGTTGCCGCTGAAGTACA
GCACAGTGCAGCTTTGGTACACAGTCACTTCAGGAGAACCTCAGGAGCTT
GACTAGGCCAGAAGTTGAAGTTAAGTTTTCAAGCACCATGACTTAAAAAA
TTTCAAATAAAGGGGAGGGGCAAAACTTAGTTGGCTGTGGCCTTTTGTGT
TTGGGTGGTGGTGGGGGGTTAGGTAATTGTTTAGTTTATGATTTCAGATA
ATCATACCAGAGAACTTAAATACTTAGGATGGAAAACTGATGAAAATCTC
AGCTTTCAAGTTGGCAAGTAACTCCCACTCATACAGCTTTTTGTTGTTGT
GGTTTTTTGTTTTTGTTTTTTTTTTTTTTTTTGAGTTGGGCAGCTGAGGA
AGATTGCTCTGGGTATACCCACCAGTCCATTAATTTGGGCAAGGAGAGTA
AAAACCAAAACAGTTGTCTTTTTCCTGAAAAGTGTACGGCTTGGGATGGT
CTGGTCCACTGAAATGTTAAGTTGGGATTTTATTTTTTTTAATTTACTGG
ATGTAGATTGTAGTGTGGTTCTCTTGAAATTTTTTTCAGGTGACTTAATG
TATCTTAATAACTACTATAGAACTTCAGAGCAAAGGAAGTGGCTTAATGA
CCCTGAAGGGATTTCTCCCGGTGATAGCTTTTATATTATCAAGTAAGAGA
TTCCATCTCAGTATAAGCAAGTTTTTTCCTAGTGTAGGAGAAATGCTTTT
CCTTTGTGACAAGATGTGAAGGTATGCTGTCTCTTTTGTGTACATTGTAT
ATTTTGTATTTATTTGTAATTTATCATTTGAGATTTGTGTTCAGCCTGAA
TGTCTTAGAGGGTGGGCTTCTGTGGATGAGGGAGGGGAAACCTTTTTTTT
TCTGTAGACTTTTTTCAGATAACACCATCTGAATCATAACCAGCCTGGCA
GTATGATGACGTAGATGCAGAGGGAACAGCTCCTTGGTGAATGATAAGTA
AAGGCAGAAAGGATAATGTCATATCTCCATTGGGGAATGAGCATGAGCCC
AAGATTCTTACTACTGATGAAAATGCCTCCATATGCAAAAAATTAAGCAA
ATGAAATCAACCAATATAAAGTTATGGAATCTACCATGTTTAAAAGTTAA
TGGCTTATCAAGCTTTATCCACAAAAGTAAAGAATTGATGGGAAACAATG
AAGATAAATGTCCATCTCAAAACACTGCTTTTACAAAAGCAGAATAAAAA
TGAAATGAAATGAAAATGCTACATTAATCCTGGAGTAAAAAAGAAGCTGA
AATGATTGATATGAGTGGGATCAAATGGATTGAGAGGAGGCTGTGCAGTG
TGCCAATCTTTCATTTGCCTCAGACAGGTTTCTCTTCATAATCAGAAGAG
TTGCTTCATTTCATCTCGGAGCAGGAAACAGCAGACTGCTGTTAACAGAT
AAGTTTAACTTGATCTGCAGTATTGCATGTTAGGGATAAGTGCTTATTTT
TTGTAAGAGATCTGGAGGTACTGAATATGTCATTTGCCTGACCCCTTCTT
TAGGGGATTTCAGGACTGAGCAGTTTTCCCATCCAGCCTTTTAGAAATTC
TAGGCCTTGTGCATTGGGCTTTCATGATGGGATAGTAGGTAACAGGCTTT
TGCATCCTAAGTAATTTCATCACAAAAGCCTTATATATGGTTAGTGCCTG
CTTTAAATACATTGCTGACAGAACTAAGGATTTGAATCTCTGAAGACACT
GAAAGGGATGTAACCTTGTGTGCTGACAGTCAGATAAGTTCATCTTGCTA
AAATTTAAATGTGCTTAATGTACTTGTGCTTAAAACCATTAAATCATACA
GATAAATAAAATATTTCACTAGGGTATGTATGCATTTAGAAAGCTGTCTT
CCTTATTTAAATAAAGTACTTTTTTGTCTGTAGTTAGTGTTGGGCAATCT
TGGGGGGGATGTTCTTCTCTAATCTTTCAGAAACTTTGTCTTCGAACACT
TAAACGGACAAGATCAGGACTTGAGCAGAAGACCGAACTTAACTTTAAGG
CAGGAAAGACAAATTTTATTCTCCATACAGTGAATCAGCATTTATAATCC
CATGTGTGGCATAGAGGCCCTGCCCTCTAAATAAGGAATAAGTACCTTAG
ACAGGTGGGAGATAATGGTCAGAGTAAAAGGTAACTACATATTTTGTTTC
CAGAAAGTCAGGGGTCTAATTTGACAATGGCTAAACATCTAGGGTAAGAT
AACTTTTCCACACTTCCAAATTTGCATGTTAAATGCTTATGACCATTTCA
TCCACTGTTAAGCCTTTTCTCACCTCACTTGAGCCAGAATTTGGGCGGGC
ATGTGGGTTTTTAAAGAATTTTCCTTTGCAGAGGCTTCATTTCATCCTTC
ATGAAGCTGCTCAGGACTCTGACTTGCATATGAGTGCTTGGCTCTTCTGT
TCTGCTAGTGAGTGTGTGAGACCTTGCAGTGACTTTGTTTTCCTGGAATT
CGGAGGGAAGGGAGGAGGGGGATGGGGCTTACTTGTTTAGCTTTTTTTTG
CAGACTACACAGAGAATGCAGGTGTCTTGACTTCAGGTCTTGTCTGTTCT
TTGGCAAGTAATGTACAGTACTGTTCCGATCCGCTGCTATTAGAGAATGC
ATTGTGACTCGACTGGAGTATGATTAAAAGTTGTGTTTTCCCAAATGTTT
GGAGTTGTGATTGTTGGAGGAAAACCCATGAGTAATACAGGCTGAGTGTT
GGGAAATGGCTCTGCAGCTTTAAGTAACACGTGGTTGTGATTGAAGCCAA
GTTCCTTATGCTGTGCTGCTTTAGGTAAATGTTTTTGTTCATTTTTGGTG
AGGGGGTGGGGGCACTGAAGCCTTTAGTCTTTTCCAGATTCAACCTAAAA
TCTGACAAGAAATAAATTCAGACCAGCAACATTCTTGAAGAAATATTAAC
TGGCAAGTGGAAATGTTTTAACAGTTCAGTGGACTTTAGTGTATTGTCTT
TGTGGGTGTCTCTCTCCCCTCCCTTGGTCTTAATTCTTACATGCAGGAAC
ATTGAGAACAGCAGACACCTATTGGAGGGGCCAGAGAAGCCAGACCCAGT
AAGGAAAAAAGTAGCTCATTTACTTTAAATCAATAAGTGAACCAAACATT
CCATTTTCAATGTGGGGATTGGGAAGCACTAGTTCTTTCAGATGTACTCT
TCAGACTGTAAAGGAGCTTCCAGTTGAATTCACCAGTGGACAAAATAAGG
ACAACAGGTGAACCCAGCCTTTTTCTTGTTTAAGATTAGCTATTGGTAAA
TTAGTGTTGAGTCCTCTTCAGCTTCATGCTGGAGTGGCTAGCATGTGATA
AAACAATGGTATTGTTGGCCTTGGGGTGGAGGGGTGAGGTGGGCGCTAAG
CCTCTTCTTAAGATTTTTCAGGTACCCCTCATTAAAGGCACCAAAAGCTT
AATGTAGGACAGCGGAGCGAGCCTTCCTGTGGCAAGAGACAACCAAGCAC
TATTATACCAAGGTCAAAGTGGTGTCCAGGTCTGGTTTTGGTTAGCAGTG
AGAACTGCCTCAACACCTTGCTTGGAGTGAGCATCCAAAAAGAACACTTG
AGTGTCCCTGGGCTTGTTTTAATATCCAAAAGGCTGTTTTTATAGCAGCT
GTTACCAGCCCAAACCTCAAGTTGTGCTTGAAGGGGAGGGAAAGGGGGAA
AGTGGGCAACCAGTTTTCCCTAGCTTTTCCAGAAGCCTGTTACAAGGTCT
CCCCACAAGTGACTTCTCTGCCACATCGCCACCCTGTGCCTTTGGCTTAA
TCAGACCCTTCACCCCTCACCTTGATGCAGCCAGTAGCTGGATCCTTGAG
GGCATGATGCATAATCGGTTTCAAGGTAACCATGATGCCAAGATCTGGTG
GGTTGCACTAGAAAAGGCCATTTCTTCCCTGCCTATAAATTATTAACAGA
ACATTAAACCACATCTAAGTAGCTAAGATGTTTTTTACATATGTGGCACC
ATAGTGACTAAACAAACTTAAACCAGTCAGGGGAATAGTAATGTTTGATA
CTTGAATGTTGGGTGGGAATGCAGAAGCCAGCTGAACTATAGGCAAGCCT
TTGTCAGGGAGTTGCTGGGTGGGATTGCAAAAATTCTCTGCTAAGACTTT
TTCAGGTGGACATTACAGACTTTGCCAAGCTAGCATCTTAGAGGAAGCAG
ATTCTTCAGTAGGGCTGTAAAGGTTTTTCTTTTCCTGAGAAAACAAACTT
TTGTTTTCTCAGGTTTTGCTTTTTGGCCTTTCCCTAGCTTAAAAAAAAAG
CAAAAGACACTGGTGGCCGGCACTCCTGGTCTCCAGGACGGGGTTCAAAT
CCCTGCGGTGTCTCTGCTT
>kangarooRat
GTGTATAAATACGCCTCTCCCGGCCTCGGCGGCAGGCTTTCAGGCAGCCA
GCGCAGGACGGTAGGCGATGCGCAGCGTGAGGAAGGAAGCCGCAGATAAG
TTTTATCATTTAAAAGGAGAACTAAATGTAGCTTTTTTAAACAAGTGTAA
ATAGCTAAGGAATCGCTAAGTGTTAAAATTGTTAGTTTTGCTAAAACTAA
AAAGGATTTTAATGGAAAAGATGGCTTTTTTAAAGAGTAATGTGAGAAAA
GCGGTGAGGAGTAAAAAGTTCGTTAATGATGGAGGTTAAGATGAAGCTAC
CTCACGGAATAAATCTCGTTTTTAATAATCTGAAAGGGGACCGAAAGTCC
TTAAGAGAAGGTTAGCGAATCTCGTAGATGAAGATTAAAATGAAGAAGGC
GATTTAGACAGCTTAAACATAACTTAAAACTTGTAGGAAGTAATTTGTAG
CCGTAGTTAAAAAGACACAATGGGTGAAGGTCTTAAAAAGAACCTTCATG
GCGGAGGAAATACTGCGTCATNNNNNNNNNNNNNNNNNNNNNNNNNNNNN
NNNNNNNNNNNNNNNNNNNNNNNNNNNNNNNNNNNNNNNNNNNNNNNNNN
NNNNNNNNNNNNNNNNNNNNNNNNNNNNNNNNNNNNNNNNNNNNNNNNNN
NNNNNNNNNNNNNNNNNNNNNNNNNNNNNNNNNNNNNNNNNNNNNNNNNN
NNNNNNNNNNNNNNNNNNNNNNNNNNNNNNNNNNNNNNNNNNNNNNNNNN
NNNNNNNNNNNNNNNNNNNNNNNNNNNNNNNNNNNNNNNNNNNNNNNNNN
NNNNNNNNNNNNNNNNNNNNNNNNNNNNNNNNNNNNNNNNNNNNNNNNNN
NNNNNNNNNNNNNNNNNNNNNNNNNNNNNNNNNNNNNNNNNNNNNNNNNN
NNNNNNNNNNNNNNNNNNNNNNNNNNNNNNNNNNNNNNNNNNNNNNNNNN
NNNNNNNNNNNNNNNNNNNNNNNNNNNNNNNNNNNNNNNNNNNNNNNNNN
NNNNNNNNNNNNNNNNNNNNNNNNNNNNNNNNNNNNNNNNNNNNNNNNNN
NNNNNNNNNNNNNNNNNNNNNNNNNNNNNNNNNNNNNNNNNNNNNNNNNN
NNNNNNNNNNNNNNNNNNNNNNNNNNNNNNNNNNNNNNNNNNNNNNNNNN
NNNNNNNNNNNNNNNNNNNNNNNNNNNNNNNNNNNNNNNNNNNNNNNNNN
NNNNNNNNNNNNNNNNNNNNNNNNNNNNNNNNNNNNNNNNNNNNNNNNNN
NNNNNNNNNNNNNNNNNNNNNNNNNNNNNNNNNNNNNNNNNNNNNNNNNN
NNNNNNNNNNNNNNNNNNNNNNNNNNNNNNNNNNNNNNNNNNNNNNNNNN
NNNNNNNNNNNNNNNNNNNNNNNNNNNNNNNNNNNNNNNNNNNNNNNNNN
NNNNNNNNNNNNNCCATGATAGGAAGAAACGAACGCCTCGATACACACGT
TAATTCAAGTTTTCCAGGATAGGCAGAAGGATGAACCTAGATCAACTGAG
GTCATTAACAATCCTCAAGATAGGAAGAAGCAAGATAACCCTCGGAGAGC
AAGTACACCAAACAGACAGAAACCTGGAAGATCGACCACGATAGCAAAAA
TGATTTGAAAATCCCTGTCAAGGCGAGGTACTTTCAGATGGAAAATGAGA
AGCTACGCATCCCGCACGCAAGCTTTCAAGATAGACAAAAATAGGAAGTC
AGTTGGATAAAATGTAAGCTGAAAAGGAGTGATTAATAGCAGCTCAAAAA
TTCCCATCAGTTTTAATTTTCAGTGGTGCAGTCTATAAGTCTTAAGGCGG
GTAACGCTTAAATCTCTATCGTAAGCCACTTTAGAAGAATATTTGAAGCT
AAAAGGCAGTTAGACATCAAAAAGATACTAAAAGGACTGAAGTAATTTAA
GGCAGAATGCTTTTGGAAGAGCTAGAAGAATTTAAAAGTCCTTAAGCTGA
TTAGCTTTACTTTGGAAGAAGGACTTTCATAGCAAATTTCAAGATCACGA
GTAATCAGCAGTTTTTTGCATTGGACTTTGAGCCAAGGTGGTTTTTAAAA
TCTTGAGGACTAGCATTAACAGCTGACCCAGGTCTACTCAAGTGGATGCA
GTGAACCTAGGAAGACAGGATTCCAGGAGCCAGTGTTTGACGCTAGGACT
GAGGAGCAAGCAGGAGTTCGTGGTGAAGATAGGAGTCCAGGAGCCAGTGC
GATTTGGTGTAGGAAGAAGGAAGGATCCCTGACGATCTGGTGGTGAAGCT
AGGAAAGGATTCCAAGGAAGGAGCCAGTGCGGTTTGGTGAAGCTAGCTGG
TGGCTTGGCCTATCAACTACCCGGAGGAGGAGGCACGTTGTGGAGCATAG
ATAGTGGATCCTAGACCAGCATGAGTGTGCAAGGCTACCAAGAGCGTGTG
GTGCGGTAAAACTCGAGGTCGGCAATGTGTCTGTAACTGGTGTGGTAACT
TGTTTATTTTCGTAATAGTAATGGGGGAGTTGTGTACTTCTGTATAAAGG
GATTTATATGGGTTAGGCCGATTTCCGGGTGTCGTAGGTTTTTCTTTTTC
AGGCTTCTATTCTCATACACCTTGTCTGAAGCTTTTGAGGGCAGACTGCC
AAGCCTGGAGGAATGGTAGAATGGCAAGTTTTTGTCTTTAAAACAATTTG
AGGGAAGACATGAATTTCACAGAACCAGCAGAATTTGGGCAGATTTGTAA
GCAGTTTTTTTTTAGTTGGGGATTTTGTGGACAGATGATTTTGTTTTCCT
CCACCCTGAATTAAATTTTGTAAGTAAGGACTTTGGGTGTTTAAGCGGGT
GGAAAGTTATTTTGTGTGTGTGGGGGGGGCAAATATGTTTTGAGTTCTTT
TCCCCTTAGGTCTGTAGAATCCTACAGGCAGATGACTCGAGGTAAAAGAA
AAAAAGAAAAATCCAATATCAGGATAATGAGAACATCACAGGTTTACAGT
TTCTTTAAACTAGAGCACCAGTAGCTCTGTCTTGGAGGAGCTGACCATTG
GAGAAATGGCTGGTAGTTATTCTTTCCCTCCCTCCCCTTGGTCAGGTTTT
TTAAAGTGATTAATCCCTTCAACATGCTATTTTTACTTGAATTATTTGGG
GGATGGTCTTAACAGGGAAGAGAGGGTGGGGGAGAAAATGTTTTTTCTAA
GATTTTCCACAGATGCTATAGTACTGTTGACAAAAGTGGGTTAGAGAAGG
CGTGTACTGCTGTGCTGTTGGCACGAACACCTTCAGGGATTGGAGCTGCC
TCTTACCCTTGGAAGAGTTTTTCCAGTTGAAGCTGAAAAAGTACAGTGCA
GCTTTGGCTCATACTCAGTCATCTCAGGAGAACTTCAGGAGCGCTTGACT
AGGCCAAATGTTGAAGTTAAGTTTCCAAATACCAAGTGACTTAAAAACAC
TTCATTAAAGGGGAGGGAGAAATTCTGGCGATTAGTTGGCCAAGGCCTGT
TTGGGATGGGGGTGGGGTTTAGGTAATTGTTTAGTTTATGATTTCAGATA
TTCATACCAGAGCTTAAGTACTTAGAATGGAAAACTAAAGAAATCTCAGC
TTCCAAGTTGGCAAGTAACTCGCAATCCTATGGTTTTTGTTCCCCTCGTT
TATGAATTGGGCGACTGGGGAAGATGGCATTAGGTTTGGAGTGCATAGGG
CTTGTGGGAGGAAAGTGCTGGACTTGGGGGTTGGCTTAGCCCACTGGAAT
GACTAAAGTTTGGATTATAGATGGTAGTGTGTGGTTCTCTTTTGGAATTT
TTTTCAGGTATTTAATGTAACTTAATACTACTGTAGGAACTTCAGATCAA
AGGAGGTGGCTTAATGACTCTGAAGGGATTTCTTCTGATGGTAGCTTTTA
TATTATCAAGTAAGACTCTATTTTCAGTTTTGTGTGGAAGCTAAGTTTTT
TCCCTCTAGAGTAGGATAATTTTTCTTTGTATGATGGGCAAAACAAGATA
TGAAGGTATGCTTAACTTTTTTTTTGTCAATTGTTTTAAATTTGTGTTTG
CTTTGTAAAGTGGTTAAGAATTGTCGAGGGAGGGCGTTTTGTTGATGAGG
GAGGGAAACCTTTTTTTTTNNNNNNNNNNNNNNNNNNNNNNNNNNNNNNN
NNNNNNNNNNNNNNNNNNNNNNNNNNNNNNNNNNNNNNNNNNNNNNNNNN
NNNNNNNNNNNNNNNNNNNNNNNNNNNNNNNNNNNNNNNNNNNNNNNNNN
NNNNNNNNNNNNNNNNNNNNNNNNNNNNNNNNNNNNNNNNNNNNNNNNNN
NNNNNNNNNNNNNNNNNNNNNNNNNNNNNNNNNNNNNNNNNNNNNNNNNN
NNNNNNNNNNNNNNNNNNNNNNNNNNNNNNNNNNNNNNTAGTTCTCATTA
ATGTTTTTTTCTTTCTGCATGTGTTTCTAATGCATTTATAAGATTATTTC
TTTGTTGCTTTGTGTGTCCCTTCCCCACAGTATATCCCCTATTTTCACTA
TATTTGATGTCAGTATAACTTGTGGAGGAGATGGGGAAAAACAACTCGTT
TAAGCTTACAGGTGGACCTGTTGCAACAATGAAAAATACAATTTGTCATG
TGCAAAACGAGATTTAAAACGTCTGTTCTGCAGGGAGGGAAAATTGGGAG
GAGACTATGCTGTGTGCCAATCTTTCGTTTGCCTCAGACAGGTTTCTCTT
CATAATCAGAAGAGTTGCTTCATTTCTTCTGGGAGCAGGAAACAGCAGAC
AGCTGTTAACAGATAAGTTTAATTTGTATCTGCAGTTCTGCATGTTAGGG
ATAAGTGCTTATTTGTAAGATCTGTGGAGATGATAGAATCGTGCACTGTC
TCCAGACCCTTCCTTCGGGGATTTCAGGATTGTAAGCAATCCACCCATCC
AGCCCATTCAAATTGTAGGCTGCCATGATGGGGTGGCACGTCCACCTTGA
TTTTGAGGCATTTGGATTTTAATTCCTTGAGGTTACTTAGTGCCTTTAAT
CATATTGCTTACGAAAAGGAGAAAATTGAGCGTTGAATCTCTGGAGAACT
TATGTGCTGTTGAGTCAGTATGTTAATCTAAAATTTAAATGTTGTTTCTT
GTATATTATGCATAAAACCATTAAAACATACAAATGAATAAAGTACTTCA
GTAGAGAATGTATGCTTTAGAAAGCTGTCTCCTTATTTAAATAAAGTTTT
GTTTGTCTGTAGTTAGTGTTGGGGCAATCTTGGGGGGTATTCTTCTCTAA
TCTTTCAGAAACTTGTCTTCGAACACTTTAATGGACAAGATCAGGAGTTG
AGCAGAAGACCGAATTTAACTTAAGGCAGGAAAGACAAATTTTATTCTTC
ATAAAGTGATGACCAGTTAATAAATCAGCCACATGGCAATAGACCCTCTA
AGTAAGAAATAAATACCTCTTAGACAGGCGGGAGATAATCAGTAAAAGGT
AACTACACATTTGTTTTCAGAAAGTCAGGGGTCTTCAGTTGACAGTGGCT
AAAGAAACATAAGTTCATTTCCCACATTTCCAGTGTGCATGTTTTAAACT
TTTAATGCTTAAAGTCATCCCATGGAGCGTGAGCCAGGCATGGGGGCATG
GGGGCTTCTAAAGAATTTTCCTTTGCAGAGGCTTCATTTCATCCTTCATG
AAGCTGTTGAGGATTTTGACTTGATATGCGTGCTTGGCTCTGCCCTCTGT
TCTAGTGTGAGATCTTGCAGTGAGTCTGATCAGTGTACTTAATTTTTTTT
TTCCTGGAATTTGAGGGAAAGGGAGGAGGGGGATGGGGCTTACTTGTTTT
AGCTTTTTTTTACAGACTACACAAAGAAAGCAGTTGTCTTGACTTCAGGT
CTGTCTGTTCTTTTGGCAAGTAATGAATGCAGTACTGTTCTGATCGCTGC
TATTAGAATGCATTGTGAAACGACTGGAGTATGATTCAAAGTGTATTCCC
CAATGCTTGGAAGTAGTGATTGTTGAAGGAAAATCCATGAGTGATAAAGG
CTGAGTGTTGAAATTACTGCAGCTTTAAGTGATCCATGTTTGTGATTGAA
ATCAAGTACCTTTTGCTGTGCTTCTTTAGGTAAAATGCTTTTTCATTTCC
GGTAGGGGGGAGGGGGGCACTGAAGCCTTTAGTCTTTTCCAGATTCAACC
TTAAAATCAGACAAGAGATAAGTTGAAACAAGCAACATTCCTCGAGAAAT
TCACTGGCAAGTGGAAATGTTTTAAACAGTTCAGTGGCCTTCAGTGCATT
GTCTTGTGTGGGTTTCTCTCTCCCCTCCCTTGGTCTTAATTCTTACATGC
AGGAACACTGACCAGCAGACACATGTGAAAGGCCAGAGAAGCCAGCCCCA
GTAAGGAAAAATAGCCTATTTACTTTAAAATAAATAAACGAACCAAACAA
TTCCATTTAAATGTGGGGATTGGGAACAACTAGTTCTTTCAGATGGTATT
CTTCAGACTATAGGAGGAACTTCCAGTTGAATTCACCAGTGGACAAAATG
AGGATACCAGGTGAAGTTTTTTTTCTGTACTTCATGCAAAGTTAGATCAG
TCATGGGTAAATAGTGTCGAGTATACTTCAGCTTTATGCTGGAGTACCTA
GTATGTGAGCGAGTTGTGTGTTGGCCTGGGGGGTGGGGTGAGGTGGGCTC
TAAGCCTTTTCTTTAAGATTTTTCAGGTACCCCTCACTAAAGGCTTAAAG
TAGGACAACTGGAGCCTTCCTGTGGCAAGAGACAACAAAGCACTATTGTA
ATAAGGTCAATGAAGTCAGCCTCATGACCCTTAACCCGATGTGTATTAGC
AGTGAGGACTTGCCTTTGTCAGTCTGGAGTGAGAAAGAAACCTTGAGTAT
CCTTGGGCTCAATCCTAACATTTAAATAGCTGTTTTTATAGCAGCCTTTA
ACAAAGCCCAACTCCAGTGGTGCTTGAAGGGGAGGGAAAGGGGGAAAGCG
GGCAACCACTTTTCCCTAGCTTTTCCAGAAGCCTGTTAAAAACAAGGTCT
TCCCCACAAGCGACTTCTCTGCCACATGGCCACCCCCTGCCTTTGGCCTA
GCACAGACCCTTCACCCCTCGCCTTGACGCAGCCTGTAGCTTGGAGCCTT
GTGCGGGCATGATGCATAATCGGTGTCAAGGTAACCGTGGTGCCAAGGTC
GGGTGGGCTGCAGTACTAGACAAGGCCATTATAATTTACCTGTAATGAGT
TGAAACCACAGCCAAGTAGCTCCTAAGATCAGTTGTTTTACATATGTAGC
ACTTAGTGACTAGAAAACCACTTAACATGTTTCAGAATTGTAATTGTGGG
TGGGAACATATAACAAGACAGCCTTAAGTGTTGACAGGGTTGTGGGTGGG
ATTGCAAATACTCTCTGCTAAGACTTTTTCAGGTGATCATTCAGACTTGG
CCAAGCTAGCATCTTAGTGGAAGCAGATTCTTCAGTGTTCTTCAGTAGGG
TTGTAAAGGTTTTTCTTTTCCTGAGAAAACAATTTCTTGTTTTCTCAGGT
TTTGCTTTTTGACCTTTCCCTAGCTTAAAAAAAAGCAAAAGATGCTGGTG
GTTGGCACTCCTGGTTCCCAGGATGGGGTTCAAGTCCCCGCGGTGTCTTT
GCTTTGACTCTTTAACAGTCTTCAGGGCTCTC
>nakedMoleRat
CTATTTTTCTTCCTCACAAAGGCGGCGGAGGGTTATTTAATTCTAGCGAT
GTACGCCGTCATTCATGCATAAATACGGCTCTCTCAGCCCCTGCTGCAGG
CTTTCAGGCAGCGAGCGCCGAGGAGGCTTATGAGGCAGAGCTTGAGGAAA
CGCAGATAAGTTTTTACTTAAAAAGATTGCTGTAATTAGAGAATTTAAGT
AGTTATTAGCTTAACGAAGACATAGCACTTAAAATTAAGTTTTTAAAGTG
GCTTTAATGGCTTTTAAAAATAAATAGGAAGACAAAGTAGTTTGAGAAAA
CATGAACGTGATGATTGAGGTGAAGCTTGTGCTTGGATTAAAAAAAAAGG
TTAAGCCTCTATATTAAACCTTTGAAGCCTTTTGATTTAGCCTTTAGTGA
AAGGTAGCCGTGTAGATTGTTAAACATGACTAAGCAATCTAAACGTTTTT
ATCGTTTTTCTTTTTCTTTTTTTGGTACCGGGGATCGAACTCAGGTCCTT
GAGCTTGCGCAGCAGGCAGCGAAACCACTGAGCTAAATCCCCGGCCAAAA
CGTTTTTTAAAAGTAAAGTTGTAGGTAATTAAAATTCGAAGGCGGTGGTT
TAAGGAAGTTTAAATGGAAGGTGGCTAGAGGACCATGACGCAGGAAAGAT
TTCGTGGTGGAGTATTTTATAAATATCGAAAATAAGTATCAGTTGGGAAT
GGTAGGTTAAATTTGAAGAAAGATTAGAAATTTGAAAAACTCGAGGACAA
GTTGAAGGTGAAGACCTAGAGAAGATAGGAAAACTAGAAGATAAATGTAT
GCCTTTGGAAGAAGTGTTAATTTAAGCTACAACATAGGCAGAAGAAACTT
AGAAGATGAAAATACTGTGAAGGAAAGGTATTGGAGCAACAAAAGGGCAA
AATAATACAAACCTAGAAGAAAAGTAGAAGATAGAAACAAGATGAAATTT
TGGTCAAGGAAAGGTATTTCAGATAGAAAATGCAATGACCTAAAACAACT
GGACGAGAAAAGATAAATTGAAGCCAGAAATATGAGATAAAATACAATTA
ATTGGTAGTTTTTTAAAAAGCTTATTTTTAACTTAATGGTGGTGCATAAG
TTTCAAATGCCAAAAGTGAGGATGTTTAGACTAGAGCCAGTTGTGAAGAT
TATTTGAAGATGATAGATCCAGTTAAGTCTACATGAGAAAGGAGCTATAG
AAGGACTGAAGTAATTCAAAACCTGAGGCAGAATGCTTTTGAAAGAGTTG
AAAGAATTAAAGGCTTTAAATCCAGTAGCTTAGTTCACTGAAAAATTTAA
AGGACTTTGAATTCGAGATCAAGAATTAAACTTTGCATTGGACTTTGTGC
TAATCCTTAAAACCCTGAGGACTAGTAATAAATGGCAGCTAACCCAGGTG
CTACACAGAAGTGGATTCAGTGAATCTAGGAAGACAGGAGCAGCAGACAG
GATTCCAGGAACCAGTGTTGGTGAAGCTAGGACGGAGGAGCCAGCAGTTC
GTGGTGAAGATAGGAAGGAGTCCGGGAAGCAGTGCGATTTGGTGAAGGTG
CCCCCTAATGTTTTGGTGGTGAAGCTAGGAGAGGAGTCGAAGGCGAAGCG
AGTGCGGTTTTGTGAAGCTAGCAGCTTGGCTTGTCATCTACCTCGGAGGC
GGCGAGCAGGCGCTGTGGATAGATAGCGGCTTCCTAGACCAGCATGCCTG
TGTGCAGAGCTGCAGGGAGAGCAAGCGAGTGGTGTGGTAAAAACCCGGTC
GGCTGTGTGGTCCTTTCCTGTAACTTGTGTATGGTAACTTTTTACTTTCC
TAATGGTTTTGGGGGAGTTGTGTCCTTTGTAAAGTGTTTTACATGGGTGT
AGGCCGATTTCCGGGTGTTGTAGGTTTTTCTTTTTCAGGCTTAAAGTTCT
GTCATGCATCTTGTCTGAAGCATTTGAGGGCAGACTGCCAAGGCACGGAG
GAATGGTAGATGGCAAGTTTTTTAAAAACCTATTTGAAGGAAAATTTTAA
TTTTATAGAGCCAGCAGACAAATTTTGAAGTAAATCTGTAAGGAGTCGTG
TTTAGTTGGAGTTAAATAAAGTTTCAGTTTTGTGACTTGTTTTTTTTCCT
CGCCCTGAATTAATAGTTCTGTAAACATGGAGTCTGGGTGTTGTAACGGG
GGAAATTTTTTTCTGTGGTGGGGATGGGACAAAATGTATTTTGAGTTCTT
TTCCCCTTAGGTCTGTCTAGAATCCTAAAGGCAAATGACTCAAGGTAACA
GAAAAGAAAATCCAGTATCAGGATAATCAGAAAACCGCAGGTTTACAGTT
TCTAGAGACTAGAGCACCAGTAGCGCTCACTTTCAGTCTGGAGGAGCTGT
CCATTGGAGAAATGGCTGGTAGTTTTACTCTTTTTTAAACCCCTTAATCA
GACTTTTTAAAGCACTTTAACGCCTGAACTGTATTTGGGGATGGTTTTAA
CAGGGAAGAGGGGGCGGGGGGAGGAAATGTGTTTTTTTTAAGATTTTCCA
CAGATACTATAGTGCTATTGACAGACTGAGTTAGAGAAGGCGAGTACCGC
TATGCTGTTGGCACGAACATCTGCAGGGATTGGAGCTGCTTTTATCCTTG
GAAGAGTTTTCCCAGTTGAAGCTGAAAAGTACAGCACAGTACAGCTTTGG
TTCATACTCAGTCAACTCAGGAGAACTTCAGAAGAGCTTGGCTAGGCCAA
ATGTTGAAGTTAAGTTTTCAAATAACGGTTTACAGTACCAAAAGGGGAGG
GGCAATTTTTGGCAATTAGTTGACAGCTTGTTGTGGTTGGGATGGGGGGG
GTTAGGTAATTGTTTAGTTTATGATTTCAGATAATTCATTCCAGAGAAGT
TAAAATACTTAGGATGGAAAAACTAAGGAAATCTCAACATTCAAGTTGGC
AAGTAACTCCCAATCCTAGTTCTTTGTTTCTTCTAGTCTGAGTTGGGCAG
CTGGGGAGATAGCGCTGGGGGTACCAGTGCATTAATTTGGGCAAGGAAGA
TAAACAATTAACAAGGTTGTCTTCCCCCCAAAGTATGTATACATTTATAT
ACATGAGGCTTGGGGAAGGAAATTGTTGGACTGGGGTTGGTCTGGCCTCC
TGAAATGATACTGAATAGTTGGCGGTCTTGGGAAAATTTTTAAAACCTAC
ATTTTGGATACAGATGGTAGTGTGTGGTTCTCTTTTGGAATTTTTTTCAG
GTGGTTTAATATAACTTAATACTACTGTAGGAACTTCAGAGCAAAGGAAG
TGGCTTAATGACCCTGAAGGGATTTCTTCTGATGGTAGCTTTTATATTAT
CAAGTAAGATTCCATTTTCAGTTGTGTGGAAGCAAATTTTTTTCCTAGCT
TAGGAAAAATTTTCCTTTGTGTGACTGGCAGTACATGATGTAAAGGTATG
CTTTAAAATTTTGTGCATTGTATTTTAAATTTGTGTATTTGTAACAGAAT
TACGATAGTTCAGTTTTAAATGTCTCTTAGAGGGTGGGCTTTTGTTGATG
AGGGAGGGGGAAACCTTTTTTTTTCTGTAGACTTTTTTCAGATAACATCT
TCTGAGTCATAACCAGCCTTGGCAGTATGATGATGACCTAGATGCAGAGG
GAACAGCTCCTTGGTGAATGATAAGTAAAGGCAGAAAAGATTATGTCATG
CCTCCATTGGGGAATAAGCATAACCCTGAGATCTTACTACAGATGAAAAC
ATTGGCCACATATGCAAAAATATTTAAACGAAAGAAAGCTACCAATTTAA
AGTTATGGAATCTACCATTTTAAAGTTAATGGTTTATCAAGCTATACCCA
CAAAAATAAGGAACAAAGAAGATCAAATGTCTACCTCAAACCCTGCTTTT
ACAAAAGCAGAATAAAGTGAAATGAAACAAATGATGATATATACTGCGTT
AATCCTGGAGTGAAAGAAGCTGAAATAATTGAGTGGGATCGAGTGGATTG
AAAGGAGGCTGTCCTGTGTGCCAATCTTTCGTTTGCCTCAGACAGGTTTC
TCTTCGTTATCAGAAGAGTTGCTTCATTTCTTCTGGGAGCAGAAAACAGC
AGGCAGCTGTTAACAGATAAGTTTAACTTGTATCTGCAATTTTGCATGTT
AGGGATAAGTGCTTAATTATGAGTTGTGGAGGTTAATCAGACATGGCACT
TTTTCCTGACCCCATCCTTGGGGCATTTCAGGATTGTGAGAAATTTTCCC
ATCCATCTTTTTTTTTTTTTTTTAAAGTAACTAGGCCTTGTGCCAGTGGC
CTTACATGAGATGGGATACTGCACCTCACTGGAGGCAGATCTTTAAACGC
CTCTTAAGTGAGAAGAGCCTTAATCTCAATGCTTATGAAACAGGAATTTT
TTAGCATTGAATCTCTGAAGACCCTTAGAAGGGCGATAGCATAATGTGCT
GTTAAGTCAGATAAGTTTATCATGCTAAAACTTACATTTTGTGTTCCGAT
GTATATTGCGCATAAAACTTAAGTTAATAAAATATTACTAGAGAATGTAT
GTTTTTAGAAAACCTGTCTCCTTATTTAAATAAAATGTTTGTCTTGTAGT
TAGTGTTGGGGCAATCTGGGGGGGTATTCTTCTCTAATCTTTCAGAAATT
TTGTCTTCGAACACTCTTAAATGGACAAGAGCAGGAATTGAACAGAAGAC
CGAATTTAACTAACTTAAGGCAGGAAAGACAAATTTTATTCTTCATAAAA
TGATGAGCAATTAAAATCCCAGATACATGGCAATAGAGGCCTTCTTAATA
AGGAATAAAGTACCTCTTAGACAGGTGGGAGCTAATGATGAGAGTAAAGG
TAACTATTTTGTTTCTAGAAAGTCAGGAGTCTATAAGTTAAGTGATTAGA
GTAATATTTTTCCACATTTCCAAAGTTTGCATGTTAAAAATGCTTATAAT
CTTCTCACCAAGTGTTAAGTTGTATTACACTGTTGAGCCAGGCACTGGGG
AGGGGCATATGTGGGTTTCTTGAGAATTTTCCTTTGCAGAGGCTTCATTT
CATCCTTCATGGAGCTGTTCAGGATTTTGATTTGCATATGAGTGCTTGGC
TCTGCCTTCTGTTCTCCTAGTGAGTGTGTGAGACCTTGCAGTGAGTTTAT
CAGCATACTCAATTGTTTTCCTGGAATTTTGAAGGGAAGGGAGGAGGGGG
ATGGGGCTTACTTGTTTTAGCTTTTTTTTTACAGACTACAGAGAATGCAG
TTGTCTTGACCTCAGGTCTGTGTGTCCTTTTGGCAAGTAATAATGCAGTA
CTGTTCTGATCTGCTGCTATTAAAATGCATTGTGAAACGACGGGAATATT
GATTAAAAGTTGTGTTCTCCCAATGTCTGGAGTAGTGATTGTTGAAGGAA
AAATCCATGAGTGATAAAGGCTGAGTGTTGAGGAAATTTCTGCGCCTTTT
AAGTAATCTGTTTGTGATTGAAGCCAAAGTACCTTTTTGCTGTGCTTTAG
GTAAAATGCTTTTTGTTCATTTCTTCTGGTAGGGGGGGTGGGGGAGACTG
AAGCCTTTAGTCTTTTCCAGATTCAACCTTAAAATCAGTGACAAGAAATA
AATTCAAACAAGCAGCAGTCATCAAGAATTGTAACTGGCAAGTGTAAACA
TTTTTAACAGTTCAGTGGTCTTTAGTGCATTGTCTTGTGTGGGTTTCGTT
TCTCTCCCCCCTCCCTTGGTCTCAATTCTTACATGCAGGAACATTGAGAA
CAGCAGATACGTAAACGAAGGGCCAGAGAAGCCAGACAGACCCAGTAAGG
AAAAATAGCCTATTTGCTTTAAAATAAACCAAACATTCCAGTTTAAATGT
GGGGATGGGAACCAATAGTTCTTTCAGATGGTACTCTTCAGACTAGAAGG
ATCTTCCAGTTGAATTCACCAGTGGACAAAATGACAACAGGTGAACAAGC
TTTTTATATACTTGCGGAGTCAGATCAGTTATGGATAAGTAATTTAGTCT
TGAAAAGGCTTCAGCTTTATGCTGGAGTAAGTAGCATGTAAGGTTGTGTA
TTGGCCTGGGGGTGGAGGGGTGAGGTGGGCGCTAAGCCTTTTCTTAAGAT
TTTTCAGGTACCCCTCTCTAAAGGGACCGAAGGCTTAAAGTAGGACACCT
GGAGCCTTCCTGTGGCAAGAGACGTGTCAGCCTCATAACCTGGTCTTTAT
TAGCAGTGAGGACTCCTCAACACCTTTCTGGAGTGAATCATCCAGAAGAA
GGCTTGAATATCCCTGGGCTCACCTTAACATTTAGAGCTGTTTTTATAGC
AGCTTTTAACAAAGCCCAAATCTCAAAGCGATGCTTGAAGGGGAGGGAAA
GGGGGAAAGCGGGCAACCGGTTTTCCCTAGCTTTTCCAGGAGCCTGTTAA
AAGCAAGGTCTCCCCACAAGCGACTTCTCTGCCACATCGCTACCCCCTGC
CTTTGGCCTAGCCACAGACACTTCCACCCCTCACCTCGATGCAGCCAGTA
GCTTGGATCCTTGTGGGCATGGTGCATTGTCTGTTCAAGGTAACCATGGT
GCCAAGGTCTGGTGGGTTGCACTACTAGAAGAGGCCATTGGTTTGTGTGT
AAATTAACAGAATATTAAAACCACAACACTTTTAAGATTTTATGTATGCA
CTTACCCAGTGACTAAAACTATCTTAAGCCAGTAAAATAGATAACATGTT
TAAAAATTGTAATGCTGGGTGGGAACATGTGACTTAAAAGACAGGCTTAT
AGTGGTGGAGAGGGCTGCTGGGTGGGATTGCAAAAATTCTCTGCTAAGAC
TTTTTCAGGTGAACATAAACAGCCTTGGTCAAGCTAGCATCTTAGCGGAA
GGAGATTCTCCAGTGCAGTGCTCTTCAGTAGGGTTATAAAGGTTTTTCTT
TTCCTGAGAAAACAAAAGTATTTTTGTTTTCTCAGGTTTTGCTTTTTGGC
CTTTCCTTAGCTTTAAAAAAAAAAAAGCAAAAGATGCTGGTGGTTGGCAC
TCCTGGTTTCCAGGACGGGGTTCAAATCCCTGCGGCGTCTTTGCTT
>guineaPig
CTCACAAAGGCTGCGGAGGGTTATTTTTTCGGAGCGGTGCGCTGCCCCTT
GTATATAAATATGGCTCGCCCTGGCCTTGAAGCAGGCTTTCAGGCAGCGA
CTGCAGAGGCGGCTAGAGGAAGCGGCAGATAAGTTTTTTAAACTTCGAAA
AATTATAACTAGGAGATTTAGTTTTTAGCTAAACGAAAATATCACTTAGG
TCTTAATTTTAAGTGCTTTTAAACAAATATGCTTAAATAGACGATTGAAA
TGAAGCTTATCAAAGAAGGTTAAGTCTCCAGAAAAAGCTTTTGGAAGCGT
TTTAGTTTAACCTTTAGAATGAAGGGTAGCTTTGTAGATTGCTATACGTG
ATTAAGTTAAAAATTTTAAAGTAAGGTTGTAGGTAATTACAGTTAGAAGG
CGATGATTTAAGAAGTTTAAATGAAATAAGGCGCCATTACGCAAGAGAAA
TGTGTGGTGAGGCAGAAGTATAGAAGATAATAGTCGGGGATGATAGGTTA
AATTTGAAGACTGGCAATTTAAAATGAGAAACTTAAGAAGAGTAAAGGGA
GGTGGCGAAAAGACGTAGAGAAGATAGGAAAATAGAAGAATTTTGCCTTA
TGGAAGACAAGTGTTAATTTAAGCTACCAGATAGGCAGAAGAAACTTAGA
AGATGCATGAAAATACTGTGAAGGAAGGTATTGGAGCCGCAGAAGGGCAA
AGTATTCAAACCCAGAAGAAAATTAGAAGATAGAACAAGATAGAAAATAA
CACTGTCGAGGAAAGATACTTAAGATAGAAAATGAAAAACGAGCTAAACC
TGAACAAGAAAGAAGATAGAGAAGTTGAAGTCAGAAATACTGGATAAAGT
GTAATCGCTGGTAGTCGATTTTTAAGTTTATGGTGTAGAGGTTAAAAAGC
TCAAAAGTAGGGGTTTAGACCCGAGCCAATTTGGAAGATTATTTGAAGCT
AGGAGGGAAACCCAGTTAAGCCACCATGAAAAAGCAGCTAGAAGGACTGA
AGTCATTTATAAGCCGAGGCAGAACGCTTTCGGAGGAGTTAGGATTAAAG
GCTGTGAGTCCAGTATAGTTCACTTTGGAAATTTTGAAGGACTTTTTTGA
GTTCAAGATCAAGAATTCCAATTTAGCCTTTTCGCATTGGACTTTGCGCT
GATAGTCAAAAAATCTGAGGACTAGTGTTAGACGGCAGATGGCGCAGACG
CGGATTGAGTGACGCTAGGAGGACAGCAGGACAGGACCCGGGACCGGCAT
CGTGAAGCTCGGCCTGCGGAGCCGGCGGCAGTCTGGTGTGAAGATAGGAA
GGAGGCCTGGCGGCGGTGCGGTGCGGAAGGCGCCCCCCGCGGTGGTGTGG
CGCTAGGACAGGAGGCGAGCAAGGCGGAGCTAGCGGCTGGGCGTGGCGAC
CCCGGAGGCGGCGCAGGCGCGGTGCATAGATAGCGGCTCCCTAGACCCGC
ACGCCGGGGTGCTAGGCTCCAGGGAGCGGGCGAGTGGTGGTAACGACCCG
TTCGGCTGTGTGCTCCATCCCGTAAGCTCTTGTGTATGGTAACCTTTTAC
TTTGTTTTCCCAATGGTATCGGGGGAGCCCCGTACTCGGTAAAGTGGTTT
ACCCGGGTGTAGGCCGATCGCCGGGTGTCGTAGGCTTTTCTTTTTCAGGC
CTGACGTTCTGTCATGCATCTTGTCTGAAGCGTGTGAGGGCACTGCCAAG
GCACGGAGAATTGGTAGATGGCAAGTTTTAAAAACCTTGGAGGAAAAACA
TGAGTTTTGCAGAGCCTGCAGCTAAAAATCTTAAATCTGTGAGGAGTGCG
GTTCTGGTTGGAGTAATGAGATTTTAGTTTCTTTTTTTTCTCACCCTGCA
TTAACAGCTTAAACGGAGTCTGGGTGTTGTAACGGGGAGATTTGCGTGTG
TGGGGATGGGGGCAAAATCATTTTGAGTTCTTTTCCCCTTAGGTCTGTCT
AGAATCCTAAAGGCAAATGGCTCAAGTTAACAGGAAAGAGAATCCAGTAT
CAGGATAATGAGCAGCGCGCAGGTTACAGTAGAGAAGTAGACGCCAGGGG
CGCCCACGCTGTGAGGCGGGAGCAGCTGGCCGTTGGAGACGTGGCTGGTA
GATTCACTCTGAACAAATCCCTTTAATTAGACTTTCAAAGCGCTTTTAAC
TTGTGAATTGTTTGTACTCAGCGTTTGGGGACGGTTGTAACAGGGAAGAG
AGGGTGGGGGAGGAAATCTTTTTTTTCTAAGATTTTCCACAGATGCTATA
GTACTGTTGGCAGAGGCAGACTGGGTTAGAGAAGGCGTGTGCTGCTGCTA
TGCTGTTGGCACGGACACCTGCAGGGATTGGAGCTGCTTTTACCTTTGAA
GAGTTTTCCCAGTTGAAGCTGAAAAGTACAGCACAGTGCAGCTTTGGTTC
ATACTCAGTCACCTCAGGAGAACTTCAGACGAGCTTGGCTAGGCCAAATG
TTGAAGTTAAGTTTTAAAATAATTTGGTTTACGATACCAAAAGGGGAGGG
GCAGATTTGGCAATTAGTTGGCAGCTGCTTGTCGTGGTTGGGAGGGGGGG
TTAGGTAATTGTTTAGTTTATGATTTCAGATAATTCATTCCAGCGAAGTT
AAATACTTAGGATGGAAAAACTAAGAAAATCTCCGTTCACCTTGGCAAGT
AACTCCCAACCAATCCTAGATTTTGTTTCTCCTAGTCTTTGAAATGGGCA
GCGGGGGAAGATTTCACTAGGTGCATCCAGTGCATTAATTTGGGCAAGGA
AACTAAACCATGATGTGGTTCTTTCCCCTCAACGTATTTACATGAGTCTT
GGGGAAAGAAGTTTTTGGACTGGGGATGATCTGGCCCACCGGAGTGACAT
CTTAATATACAATCTTGGTAAAATTTTTAAAAACTACATTTTGGATATAT
AGAGATGGTAGTGTTTGGTGTTCTTTTGGAATTTTTTTCAGGTGATTTAA
TGTAACTTAATACTACTGTGTAGGAACTTCAAAGCAAAGGAAGTGACTTA
ATGATCCTGAAGGGATTTCTTCTGATGGTAGCTTTTAATATTATCAAGTA
AGATTCCATTTTCAGTTGTGTGTATAAGCGAGTTTTTTTCCCCTAGCTTA
GGAAAAATTTTCCTTGGTATGACTGGCAATACGTGATGTAAAGGTATGCT
TTAAAATTTTGTAAATTGTATTTAAGTTTGTGTATTTTTAACAGAATTAT
GATAGTTTGGCTTTAAATGTCTGTCTTAGTGGGTGGGCTTTTTGTTGATG
AGGGAGGGGAAACCTTTTTTTTTCTGTAGACTTTTTTCAGATAACATCAT
CTGAGTCATAACCAGCCTGGCAGTATGATGGTGATCTAGTATGCAGAGGG
AACAGCTCCTTGGTGAATGATAAGTAAAGGCAGAAAAAAGATTATGTCAT
GCCTCCATTGGGGAATAAGCATAACCCTGAAATCTTACTACTGATGAAAA
AACATTGGCCTGCATTTGCAAAATAATTAAAAGAATGAACGAATGAAAGT
TTAAAAATTATGGAGTCTACTATTTTAAAGTTAATGGTTTATCATGCTAT
ACCCACAAAAATAAGGAATTGATGAGGAACAACGAAGAGCAAATGTCCAC
CACAAACCCTGCTTTTTACAAAAGCAAAATAAAGTGAAATGAAACAAAAA
TGATAATAATACTACATTAATCCTGGAATAAAAGAAGCTGAAATAATTGA
GTGGGATCAAGTGGATTGAAAGAGGCTGTGCTGTGTGCCAATCTTTCGTT
TGCCTCAGACAGGTTTCATTATCTGAAGAGTTGCTTCATTTCATCTGGGA
GCAGGAAACAGCAGGCAGCTGTTCACAGATAAGTTTAACTTGCATCTGAA
TTTTGCATGTTAGGGATAAGTGCTTAATTATGAATTGTGGAGATGCAGTA
ACTAATGTGGCACATTTTCCTGACCCCGTCCCTGGGGCGTTTCAGGATTG
TGAGGGATTTTCCATCCATCCATTTTAAAAAACTTTGACTAGGCCTTGTG
CCAGTGCCCTTTCATGAGATGGGATATTACTCTTCACTTGAGGCATTTAT
GTCTTGAATTAAAAAGCCTCTTTATGTGAGAAGTGCCTTAACCACAATGC
TTATGAAATAGTTTTTTAGCATTAATCCGATGACCTTAATAGGGATAGGA
TAATGTGCTATTAAGTCAGATGTGTTAATCTTGCTAAAACAAGTTTTGTG
TTGCGATGTATTGTGCCTAAACTATTAAATCATACAAGTTAATAAAACAT
TACTAGAGAATGTATGTTTTTAGAAAAGGTGTCTCCTTATTTAAATAAAA
TGTTGTTTGTAGTTAGTGTTGGGGCAATCTTGGGGGGTATTCTTCTCTAA
TCTTTCAGAAACTTTGTCTTCGAACACTTAAATGGACAAGAGCAGGACTT
GAGCAGAAGACCGAATTTAACTATTTTAAGGCAGGAAAGACAAGTTTTAT
TCTTCATAAAATGGTCATTTAAAATCCCAGACACATGGCAATAGAGAACC
TCTTAATAAGGAATAAAATACCTCTTAGGTGGGAGCTAATGAGAGAAAAG
GTAACTATTTTGTTTCCAGAAAGTCAGAAGTCAGTATGACAGTGGTTAGA
ATAATGGGATTTTTCCATATTTCCTAAGTTTGCATGTTAAAAATGCTTAG
TCCTCTCATAAGTATATTACACTGTTGATCCAGGCATCCGGGAAGGGGAC
ATGTGTGGGTGTTTGTGGAGAATTTTCCTTTGCAGAGGCTTCATTTCATC
CTTCATGGAGCTGTTCAGGATTCTGACTTGCATATATCTGCTTGGCTCTG
CCTTCTGTTCTAGTGAGTGTGAGATCTTCCAGTGAGTTCATCAGCATACT
CAAAATTGTTTTCCTGGAATTTGAAGGGAAGGGTGGAGGGGATGGGGCTT
ACTTGTTTTAGTTTTTTTTACAGACTACAGAAAATGCAGTTGTCTTGACC
TCAGGTCTGTCTGTCCTTTTGGCAAGTAATAAAAACAGTACTGTTCTGAT
CCGCTGCTATTAGAATGCATTGTGAAACGACTGGAGTATGATTAAAAGTT
GTGTTTCCCACTGTCTGGAGTAGCGATTGTTGAAGGAAAAACCCATGAGT
GGAGTGATAAAGGCTGAGTGTTGAGCTGTTCTGCAGCTTTTAAGTAATCC
ATGTTTGTGACTGAAGCCAAGTATCTTTTGCTGTTCTTAGGTAAAAAATG
CTTTTTATTTCTGGTAGGGAGGGTGGGGGGCACTGAAGCCTTTAGTCTTT
TCCAGATTCAACCTTTAAAGTCAGTGACAAGAAATAAATTCAAACAAGCA
ACAGTCATCAAGAACTGTTAACTGGCAAGTGGAAATATTTTCTAACAGTT
CAGTGGTCTTTTAGTGCATTGTCTTGTGTGAAGTTTCTCTTCCCCTCCCT
TGGTCTCAATTCTTACATGCAGGAACATTGAGAACAACAGACACGTATTC
GAAGGGCCAGAGAATCCACACCCAGTAAGGAAAAATAGCTTAATTACTTT
AAAAAGCCAAACATTCCAGTTTCAATGTGGGGATTGGGAATAAATAGTTC
TTTCAGATGGTCCTCTTCAAACTAGAAGCTTCCAGTTGAATTCACCAGTG
GACAAAATGACAACAGGTGAACAAGCTTTTTATATACCTATGAAGTCAGA
TCCGTTATGGATAAATAATTCAGTGTTGACAGGCTTCAGCTTTATGCTGG
AGTTAGGTAATCAGCATGTGAGCAAGTTGTGTATTGGCCTGGGGGTGGAG
GGGTGAGGTGGGCGCTAAGCCTTTTTTTTTTAAGATTTTCCAGGTACCCC
TCTCTAAAGGCACCAAAGGCTTAAAGTAGGACACCTGGAGCCTTGCTGTG
GCAAGAGACAACACGGTGCTGTTACGCTAAGGTCCATTAAGTCCTGTCAG
CCTCATAACCTGACCCTTATTTAGCAGTGAGGACTCGCCTCAGCACCTTT
CTGGAGTGAAACATAGAAGGCTTAAGTATCCCTGGGCTCACCTTAACATG
TAAAGCTGTTTTTATAGCAGCTTTTAATAAGCCCAAATCACAGGTGATGC
TTGAAGGGGAGGGAAAGGGGGAAAGCGGGCAACCAGTTTTCCCTAGCTTT
TCCAGAAGCCTGTTAAAAGCAAGGCCTCCCCACAAGTGACTTCTCTGCCA
CATCGCCACCCCCTGCCTTTGGCCTAGCACAGACCCTTCACCCCTCACTT
CGATGCAGCCAGTAGCTTGGATCCTTGTGGGCATGGTGCATTTATCTGCT
CAAGGTAACCATGGTGCCAAGGTCCGGTGGGTTGTACTACAGAAGAGGCC
ACTGGTTTGTGTGTAAATTGTTAACAGACTATTAAAGCCACAACCAAATA
ACTCTAGGGTGTTTATATATGTGCTTAATCTAGTGTCTAAGACATCTTAA
GAGACAGTAAAGTAACATTTAAAAATTGCAGTGCTGGGTGGGAACTGACC
TGTCAGCAAACAGCAGAGTGAGACAGGTATGTAGTGGTGGAGAGGGCTGC
TGGGTGGGATTGCAAAAATTTTCTGCTGAGACTTTTTCAGGTGAACATAA
ACAGCTTTGGCCAAGCTAGCATCTTAGCAGAAGCAGACTCCAATGCAGTG
CTCTTCTTCAGTAGGGTTGCAAAGGTTTTTCTTTTCCTGAGAAAACAAAT
GTTTTTGTTTTCTCAGGTTTTGCTTTTTGGCCTTTTCCTAACTTTTTAAA
AAAAAAAAGCAAAAGATGCTGGTGGTTGGCACTCCTGGTTTCCAGGACGG
GGTTCAAATCCCTGCAGTGTCTTTGCTTTTACTC
>rabbit
AGGAGGCCGATGGCCGGGTGTTGCAGGTTTCTCTCTTCCAGGCTTAAATT
CTACTTGTCTGAAGCTTGTGAGGGCAGACTGCCAAGGCCCGGAGGAATGG
TAGATGGCAAGTCTTTGTTTTTAACCAGTTTGAGGGAGATGGTAAATTTG
ATGGAGCCCATTTTGAGACAGGTTCCGCAAATTCCTAGGCAGTTTATTTC
CGCTGGGGCAATGAAGCACTTAGTTTTGTGAATAGATGATCTGACCCCCC
TCCACCCACCCTGAATTTTAGTTTTCTAAGTGGAGTCTGGGTGTCTCACT
GGGGGTTTTAAATGAATTTTTCGGGGGAGAGTGGGCAGTGTGTTGAGTTT
TTTCCCCTTAGGTCTGTCTAGAATCCTAAAGGCAGAAAGAATCGAGTATC
AGACTAATCCGCACCCCGGGCTTCAGTCTGTAGAGGCCGGAGCCGATCCC
GGAGGAATGGCTGGTAGTTACTCCCTCCCCACCAGACTTCAAGTGCTTCA
CTCCGGAACTTGCTACTGATGCTTACATTTGGGGATGATCTTAAACAGGG
GAGAGGAAAGGGTGGGGAAAATGTGATTTTTTTTCTCCCCAAGGTCTCGC
AGATGCTATAGTACTATTGGCAGACGGGGTTAGTGTGTGCTGCTGTGGAT
TGGAGCTGCCTTTGTCCTGGAGTTGCCCGGTCGGAGCTGCAGGCACAGCA
CAGTGCAGCTTTGGTTCCTGGGCAGTCGTCTCAGGAGCCGGCAGAAGAGC
TTGGCTAGGCCAGCTGTGGAAGTTAAGTTCCCAAGTCACCTGACTTCAAA
TGCCTTCAGGGGAGGGGCAGATTTTGGCAATTAGGCAGGGGCCGGTTAAT
GGTTGGGGGTGGGGTGGGGTTTAGGTAATTGTTTAGTTTATGATTTCAGA
TAACTCATGCCAGAGCACTTAAATACTTAGGATGGAAAAACTAAAGAAAT
ATCAACTTCCAAGTTGGCAAGTAAACCCCCAATCCTCTAGTTTCTGTTTC
TGTAAATTTTTAATTTTTGAATCGGGTAGTGGGGAAATTCACAAAGACCC
GCTGGCTCGTTCCAGTGCTTTCCTTTGGGCAAGGAAAGCGAGCCCCTTAA
AAGTCACAGGGCTTTGGGGAAGAAAGGTGTTGGACCGGGGGTTTGGTTTC
AGTGGAATAACAAGTTACAATTTTGGGGAATTTTCACTAAAATTCGATAT
GGTAGTGTGTGGTTCTCTCTTGGAATTTCTTTCAGGTGATTTAATGTAAC
TTAATGCTACTGTAGGAACTTCAGAGCGAGGAAGTGGCTTAATGATCCTG
AAGGGATTTCTGCTGATGGTAGCTTTTATATTCTCAAGTAAGACTGTTTT
CAGTTGTATGTAAGCAAGTTTCTTTTAGTGTAGGAAAAGTGTTTTCTTTG
TAAGACTGAAACCAGACGTAAAGGTATGCTTCAAGAATTTTGTAAATTGT
ATGTTTGAAATTTGTATCTTTATTTGTAAATCAGTTTTGAATGTCTCTTA
GAGGGTGGGTTTTTGTTGGTGAGGGAGGGGAAACCTCTTTTTTCTGTAGA
CTTTTTTCAGATAACATCATCTGAGTCATAACCAGCCTGGCAGTGTGATG
GCCTAGATGCAGAGGGAACAGCTCCTTGGTGAATGATAAGTAAAGGCAGA
AAAGATTGTATGTCATACTCCACTGGGGAATAAGCATAACCCCGAGAGCT
TACTGCCGATGAACACATTGTCTGCATGTGCCAAAAAAAAAAAAAATTAA
GCGAAAGCCACCATGTAAAGTTATGGAATCTACCACTTAAAAAGTTACAG
CTTACCAAGCTGTACCCACACAACACAAAAATAAGGAATTGATGAGAAAT
TCAGAAGCTACAAAATGTAAAGTTATGGAATCTACCACTTAAAAAGTTAT
GGCTTATCAAGCTGTACCCACAAAAATAAGGAATTGATGAGAATTGAATG
AAGATCAAATATTCATCTCAAAAATGCTGCTTTTACAAAAGCAGAATAAA
AAAGCGAAATGAAATGCAAATGATTACACTACAGTAAATCTGGAATAGAA
GAAGCTGAAGTAAATGAGTGGGATCCAGTGGACTGAGGCGGCGGCTGTGC
TGTCGGCCAATCTCTCGTTTGCCTCAGACAGGTTTCTCTTGCTATGAGGA
GCTGCTGCATGCCGCCCGGAGCAGAACAGCAGGCAGCTGTGAACAGATAA
GTTTCACTTGCATCCGCAGTAGTGCATGTTAGGGATAAGTGCTTATCTTC
AGAAGCTGTGGGGTTTTCAGCAAGGCACTTCTTCCTGACCCCTTAGTGAG
GGGATTGCAGGATGGTGAGGGATTTTCCCATCAGGCCTTTTCTAACTTGG
CCAGGAGGCCTGGAGGCACCCATGATGGGGTCGCACCCCTCACTCTGAGG
CATCCTAATTCCTTAGAAGCCTCTTCACTGGCTAGTGCCTTAATCATGAG
TGCTTACAAAAATAAGGAATTTGTTTTAGCATTGAATTTCTGAAGACCCT
TCAGAAGGGGCAATACAACGTGCTGTTAACAATCAGATGTTTTATCTTGG
TAAAATTTAAATGTAATGTATATTGTGCAGAAAACTATTAAATCGTTCAA
ATTAATAAACATTAGGAATGTATGCTTTTAGAAAGGTGTCTCCTTATTTA
AATAAAATACTGTTTGTCTGTAGTTAGTGTTGGGGCAATCTTGGGGGGAT
TCTTCTCTAATCTTTCAGAAACTTTGCGAACACTCTAATGGACACGATCA
GGAATTGAGCGGAAGAACGAATTTAACTTAAGGCAGGAAAGACATTTTAT
TCTTCATAAATTGATGAGCATTTAATAATTCCAGGCAAATGGCAGTAGAG
GCCCTGTAAATAAGGAATAAATACCTCTTAGACAGGTGGGAGATTATGAT
CAGAGTCAAAGGTAATTACACGTTTTGTTTCCAGAAAGTCAGAGGTGTTT
AAATGGACAGTGGCCAAACTGAAATAAGAAGCTACTTTTCCACATTCCCC
AAGTTTGCATGTGAACTCTGAAGTGCTTCTGACATCTCATCCGCACTAGG
CAGCGATGGACACGGCCGAGCCTAGGCATCTGGGGTGGGGGCTGGGGGGT
AAAGACTTTCCCTTCGCAGACCTTCATTTCACGCTTCATGGAGCTGTTCA
GGATTTGACTGGCATATGAGTGCTTGGCTCTGCGTTCTGTTCTTGTGAGT
GGGAGACCTGCAGTGAGTTTATGGGCACACTCAAACTCTTCCTGGAATTT
GGAGGGAGGCGGGGTGGGGCTTACTGTTTTAGCTTTTTTTTTCAGACTAC
ACAGAACGCAGTTGTGTGACCTCAGGTCTGTCTGTTCTGTTGGCAAGTAC
TAAGGCAGTACTGTGCTGCTCCCGCTGCTGTTAGAGTGCATTGTAAAGCG
ACTGGAGTATGAGTCAAAGTTGTGTCCCCAATGCTTGGAGTAGTGATTGT
TGAAGGAAAATCCCAGCTGAGTGGTAAAGGCTGCGTGTTGAGGGGATTTC
TGCGGCTCTGAGCAGTCGTGTTTGTGACTGAAGCCATACCTTTTGCTGTG
CTCCTTTAGGTAAAATGCTTTTTGTTCCTTTCTGGTAGGGTGGGGGGGCA
CTGAAGCCTTTAGTCTTTTCCAGATGCAACCTTAAAATCAGTGACGACAT
AATACCCAAACAAGCAGCAGTCTTGAAGAAGTGTAACTGGCAAGTGGAAA
TGTTGAAGTCCAGTGGTCTAGTGCATTGTCTGTGGGTGTCTCTCCCCTCC
CTTGGTCTCAATTCCCACATGCAGGAGCACTCAGAGCAGCAGACATACGT
ATGCGAAAGGCCAGAGAAGCCAGACCCAGTAAGGAAAAAGTAGCCTCTTT
AATTGTACAAAGCACATTCCATTGTAAGTGTGGGGCTGGGAACCGCTAGT
TCTTTCAGATGGTACTTCAGACTGTAGAAGGAGCTTCCTGTTGAATTCAC
CAGGGGACAAAATGAGGATGACAGGTGAACCAGCCTTTTCTGTTTCTGTG
TGGAACCAGCTCAGTGTGGGTGAGAGTGTAGTGAGCAGACTGCAGCTTCA
CGCTGGATGTGAGCAGAGTGGTGTGTTGGCGTGGGGGTGGAGGGCGAGGT
GGGCGCTAAGCCTTTGTTTAAGATTTTTCAGGTACCCCTCACTAAAGGCA
CTGAAGGCTTAAAGTAGGACAACCACGGAGCCTTCCTGTGGCAAGAGACA
ACAAAGCGCTATTATACTAAGGTCGATACAAGTGTCAGCCTCACAGCCCG
ACTCTGGCAGTGAGGACTCCCTCAGCCCCGCCTTCCCGGGCTTACCTTAA
CGTCCCACCGGGCTGTTTTCACAGCAGCTGCTAGAACAAAGCCCAACTTG
CGGTGCTTGTTGGGGAGGGAAAGGGGGAAGTGGGCAACCAGTTCTCCCTA
GCTTTTCCAGAAGCCTGCTAAAAGCAAGGTCTCCCCACAAGCGACTTCTC
TGCCACATCGCCACCCCCAGCCTTTGGCCTAGCACAGACCCTTCACCCCT
CACCTCGCTGCAGCCAGTAGCTCGGATCCTTGTGGGCATGATGCATAATC
GGTTTCAAGGTAACCGTGGTCCGAGGTGTGGCGGGTTGCACTACTAGAAA
AGTCCACTAATTTGCCTGCAAGTTGTTAGTTATTAAAACCACAGGTAAAG
AGCTCTTGTCTCACCTATAGCACTTACCAGTGACTAAAACCAACTGAAAC
CAGTAAGTGGAGAAGTCACGTGTCTGCGAGCTGTCGTGGGTGGGGACAGT
CTGACGAGCTAGGTCGCGGAGGGTGGGATTGCCAAACTCTGTGCTACGAC
TTTTTCAGGTGAACGTAACAGACTGAGCCAAGCTAGCATCTTAGTGGAAG
GAAGCAGCTCTCCAGTGTCTCCAGTAGGGCCGTGCAAGGTTTTTCTTTTC
CTGAGAAAACAATTCTTGTTATCTCAGGTTTTGCTTTTTGGCCTTTATCT
AGCTTAAAAAAAAAAAAGCAAAAGATGCTGGTGGTTGGCACTCCTGGATT
CCAGGACGGGGTTCAAATCCCTGCGGCGTCTTTGCTT
>pika
GGTGTAGGTAATTGTTTAGTTTATGGTTTCAGATAATCGTGCCAGAGCAC
TTAAATACTTAAGATGGAAAAACTAAAGAATATCAACTTCAAGTTGGCAA
GTAAACTCCTCCCAAACCTCTGGTTTTTTTGTTTTTGCCGTACTTTTCGA
GTTTTTAAATTGGGCAGTGGGAAAGTTCTAGAAGACACCCTGGGCTATTC
CAGAGCCAGGAAGGTGACGACTCCAGTGCAGGGCTTGGAGAAGGAAGGTG
TAGAGTGGGATGGTCTCGGTGGCAAAACAGGTTTTGGGCATTTTAAAACC
CTGAAATTCTGATATGATAGTGTGTGGTTCTCTTGGCATTTTTTTCAGGT
CTTTTAATGTAACTTAATACTACTCTAGGAACATCAAAGGAAGTGGCATT
AAAGCTCCTGAGGGGATTTCTTCTGATGGTAGCTTTTATATTACCAAGTA
AGACTATTTTCAGTTGTGTGCAAGCAAGTTTGTTTCAGTGTAGGAAAACT
TTTTCCTTTGAGAGTGACAAAACAAGATGTGAAGGTATGCTTTAAAAAGT
TCTTGGAATTGTATGTTTTAAGTTTGTATCTGAATTGTAAATCAGCCTTT
GAATGTTTCAAAGAGGGTGGGTTTTGTGGATGAGGGAGGGGAAACCTTGT
TTTTCTGTAGACTTTTTTCAGATAACCTCATCAGTCTAAGGAGCCTGGCA
GTGATGGCCTAGATGCAGAGGGAACAGCTCGTTGGTGAATGATAAGTAAA
GGCAGAAAGCGTAACATGTCCTCCACTGGGGAGTAAGCCTAATCCTGAGA
TCTTACTGCTGACGAAAGCGTGGTCTGCGCATGCCAAAAAAAAAACATTA
AAAATGAGCAAGTGAGAGCTACCACTGTAAAAAGTTACGGAACTACATTG
TAAAGTTACAGCTTATCCAGCTGTACCCGCAAAAATGAGGAATGAGATCC
ACAAGCTACCAAATGTAAAGTTATGGAATCTACCACTTTAAAAGTAATGG
CTTTGCAAGCTGTGCCCACCAAAAAAAAAGAAATTGAATTGATGAGAAAT
TGAAGATCAGATGTCCATCTCCAGTGCTGCTTTTACAAAAGCAGAATAAA
AAATGAAGTGAAAATTGTTATACTACAGTAATTCTGGAATAAAAGAAGCT
GCAGCAATAATTGAGTGGGATCAAGTGGATTGGAGGAGGCTGGTGCTGTC
TGCCAATCTCTCGTTTGCCTCAGACAGGTCTCAGAAGAGCTGCTTCATGT
CTCCTGGGAGCAGAGCACAGCAGGCAGCTGTAAACAGATAAGTCACCTTG
ATCTGCAGTATTGCATGTTAGGGATGAGTGGAGGATTCGACCTGGCACTT
GTTCCTGACCCCTTAAGGGATGCAGGAGTGCGGGGTTTTCGATGTCAGGC
CTTGTAGGAGGCCGCCCAGGCATCTGGTGTGACAGTGCACCTCACTCGGG
GCCACAGTAATTCCTCAGGCCTCTCTGTGCCCTGTTAATGCTTACAAAGC
GAAGGGAAATTTATGTCGCATCTAACTGCTGAAGACCCTGTGAAAGGGGT
AATCAAATTTGATGTTAACAATGACATGTTTATTTCACTAAAATTTATTG
TGATGTATAATGTGCAGAAAACCATTTAAGTCAAAATAATAAAGTGTTAG
CGAATGTATGTTTTTAGAAAGATGTCTCCTTATTTAAATAAAATGCTGTT
TGTAGTTAGTTGTTGGGGCAATCTTGGGGGGATTCTTCTCTAATCTTTCA
GAAACTTTGTCTACGAACACATTAATGGACAAGATCAGGAATTGAGCAGA
AGAACGAATTTAACTTAAGGCAGGAAAGACATCTTATTCTTCATAAATTG
ATGAGCATTTGATAATTCCAGGCAAATGGCAATAGAGGCTCTAAATAAGG
AATAATAAACACTTCTTAGACAGGTGGGAGATAATGATCAGAGGACAAGG
TAATGACATTTTGTTTCCAGAAAGTCAGATCTTTAAATTCATCGGCTAAA
AGTAACCAAGTACTTGACATTTCCAAAGTTTGCATGTTAACTGTAAGTGC
TTATAATCGTCTCATTAAATATTAGGTGGTGATCAACACTGCTGAACTTA
GGCGTTTGGGTCGGGGATGTGTGGGTTTAAAAAGCTTTCCTTTGCAGAGG
TCTCAGTCCCTCACGAAGCTGTTGAGGATTCTGACTTGCATAGAGTGCTT
AGCTCTGCCTTGTTGGGAGTGTGAGACGTGCAGTGAAGTGAGTTGATCAG
CGGATTCTGACTTGTTCCTGGGTGGAGGGGGTGGGGCTTACTTGTTTTAG
CTTCTTTTTTCCAGACTACACAGAGAATGCAGTTGTCTTGACCTCAGGTC
TGTCAGTTCTGTTGGCAAGTAACGCGGTACTGTTGTGACCCGCTGCTATT
AGGATGCCTTGTGAACGACTGGAGTATGAGTACAGTGTGCCCCAGTGCTT
GGGGTAGTGATTGTGGAAGGAGGATGCAGGCTGCCTGTTGAGGGCATTTC
TGGAGCTTTGAGCAGTCATGTTTGTGATTGAAGCCAATGCCCTTTTCTGT
GCTCCTTAGGTAAAACGCTTTTTGTTCCTTTCTGGTAGGGTGGGGGGCAC
TGAAGCCTTTAGTCTTTTCCAGATGCAACCTTAAAATCTGACAAGACATT
AATCCAAACAAGCAACAATCTTGAAGAAGTGTCACTGGCAAGTGAAGATG
TTGAACAGTTGAGTGGTGGCAGTGCGTTGTCTGTGGGTCTCTCTCCCCCT
CCCCTGGTCTTAATTCTTACATGCAGGAGCACCCAGAACAGCAGACACAG
CTTTGCGAAGGGCCAGAGAAGCAGACCAGTAAGGACAAATAGCCCATTTG
CTTACGTAAACACGCACATTGCATTGTAAAGGTGGGGCTTGGGAACCACT
AGTTCTTTCAGATGGTATTCTTCAGACTGTAGAAGGAGCTTCCTGTTGAA
TTCTCCAATGGACAAGATGAGGATGACAGGTGAAAAAGCTTTTTCTGTTT
CCTGTATGAAGTCAGATCAGTTGTGGGCAAAAATTGGTAAATAGATTCCA
GCTTTATGCTGGGTCCTGGCATGTGAGCCCCGTTGTGCGTTGGCAGGGGG
GTGGAGGGGTGAGGTGGGCGCTAAGCCTTTCTTTAAGATTTTTCAGGTTC
CCCTCACCAAAGGCACTGAAGGCTTAAAGTAGGACAAGCACGCAGCCTTC
CCTGTGGCGAGAGACAACAGAGCGCAGTTGCTTAAGGTCGTGGTTCTCAG
TAGCAGTGAGGACCATCGGCATCAGCTCCGTGAGGAATGCCTGTCTCCTG
GGCGAGGCCTAACGTGTTCATTCAGCTGTTTTTACAGCAGCTTAACAAAG
CCCAGGTCTCCCGCTTGATGGGGGGGGAAAGTGGGCAACCAGTTTTCCCT
AGCTTTTCCAGAAGCCTGTTAAGCAAGGTCTCCCCACAAGCGACTTCTCC
GCCACAGCACCACCCCCTGCCTTTGGCCTAGCACTGACCCTTCACCCTCC
CCTCGCTGCAGCCAGTAGCTCGGATGATGCAGATGAAGGTAACATGGTGC
CGAGGTGTGGGTCGCACTGCTAGAAAAGGCCATTGGCTTGTAACGTTATC
AGCAGTTATTAAACCACAGGTAAATAGCTCTTGTTTTACATACAGCACTT
ACCCAGTGGCTAAAATCAGCGTAAACCAGTAAGTGGAGCAGTAACATGCT
TGAGAGGTGTAATGTGGGTGGGAACAGAACTTGTGACTGAAGCTAGGCTG
TGGTGGGTGGGATTGCAAAACTGTGCTAAGACTCTTGCAGGTGAACATGG
CAGACTTGGCCAAGCTAGCTTCTTAGCAGAAGAGATTCTCCAGTGTTCTT
CAATAGGGCTGTTAAAGGTTTTTCTTTTCCTGAGAAAACAAGTTTTGTTT
TCTCAGGTTTTGCTTTTTGACCTTTTTGTAGCTTAAAAAAAAAAAAAGCA
AAAGATGCTGGTGGTTGGCACTCCTGGTCTCCAGGACAGGGTTCAAATCC
CTGCGGCGTCTTTGCTTACATTG
>malaysianFlyingLemur
AAGAAAAATCTAGAAAGTTCTATAAACAAGAATCTGTTTCTAAACTCTTC
TGGGGGACTATTTTTGCTTCCCTCACAAAGGCGGCGGAGGGTTATCGGAT
TCCGGCGGTGTGAGCCGTCCTTCGTCTATAAATACGCCTCGCCGGGGCTC
TGAGGTAGGCATTCAGGAGGCGAGCGCAGAGGAGGCTGGTGAGGCAGGAG
TCGCAGCGTGAGGAAGTTGCAGATAAGTTTTTCTGTTAAGAANNNNNNNN
NNNNNNNNNNNNNNNNNNNNNNNNNNNNNNNNNNNNNNNNNNNNNNNNNN
NNNNNNNNNNNNNNNNNNNNNNNNNNNNNNNNNNNNNNNNNNNNNNNNNN
NNNNNNNNNNNNNNNNNNNNNNNNNNNNNNNNNNNNNNNNNNNNNNNNNN
NNNNNNNNNNNNNNNNNNNNNNNNNNNNNNNNNNNNNNNNNNNNNNNNNN
NNNNNNNNNNNNNNNNNNNNNNNNNNNNNNNNNNNNNNNNNNNNNNAAGA
TATTGCTTAGCGTTTTAGGTTTGTAATTTTGATAATGTTAAAAGATATGA
GGAAAAATGAAGACTTAAAGCTTGAGAGAAGAAAAAATGCTTATAGAACA
AGACGGAGGTTGAGTTGAGAATGAACCTTTTTCACGGAGTAAAAACAATT
CTTTAAAAAAGATGTTGAGAGGAAGGACTACAAAAGCCCTGAAGTTAAGC
GTTATATTGAAGGGCAACCGTTTAGCTTTAACTTCAAAACAAGTGGTTTA
AATAGAACCTAAACGTTACTTGAAAAGTCACGTTGTAGGTGATTAAAATA
ACTTCAAGGTGATAGTTTAAAAAGGTTAAATATGAAGGTGATTAAAAGAT
TTTAAAATTCATGGCACAGGAAAGTGCGTCATTCGAAACCTTCACTTAAA
GCAGTTATTTGCTAACAGTTGACGAAAATAGGGAAGATTAATTGGGAGTG
ATAGTATAAAAACAATTTGGAGAATGAAGATTAGGAACTTAAAGTGGAAA
ACTCGACAAAAATGCAGGAAGGCGAAGAAAAGACGTAGGGAAGATAGGAC
AACTAGAAGATAAAGTATGCCTTTAGAAGACAAGAAAACCTAACTTAAAC
CGAAAAAGTAGAAAGAAGAAAAAGTAGACTAGGAAACAGAAGCAAGTAGG
GGCAGATACACAACTTAGAAAGCTAGAAGATAGAAACAAAATAGAAAGTG
AAGATGTGTCAAGGAAATGTATTTCAGATAGAAAATGAAAAACAAGTTAA
GACAATTACTGGATGCAAGCATACAAGATAGGCGTCAAAAAAAAGTAGAA
GATAGAAAATATTTTAAAGCTAAGAATTGGATATAAAATAGAAGAACTTA
AAAATAAGGAAGAAATAGCTAAGAATTGGATATAAAATAGAAGAACTTAA
AAATAAGGAAGAAATAGCTAAGAATTGGATATAAAATAGAAGAACTTAAA
AATAAGGAAGAAATAGCTAAGAATTGGATATAAAATAGAAGAACTTAAAA
ATAAGGAAGAAATAGCTAAGAATTGGATATAAAATAGAAGAACTTAAAAA
TAAGGAAGAAATAGCTAAGAATTGGATATAAAATAGAAGAACTTAAAAAT
AAGGAAGAAATAGCTAAGAATTGGATATAAAATAGAAGAACTTAAAAATA
AGGAAGAAATAGCTAAGAATTGGATATAAAATAGAAGAACTTAAAAATAA
GGAAGAAATAGCTAAGAATTGGATATAAAATAGAAGAACTTAAAAATAAG
GAAGAAATCAGTAGTGATGAATTTCTTTTAAGAGCCCATCAACTTAATTT
CTGGTGGTGCTGAAGTTAGAAGGATTAAGATGAGGATGTTTAGTCGACGG
TAGACCAGGACCAAGTTAAAAGAACATTGAAGCTAGAAGGGGAATTGGTT
AAAAATCACATCAAAAAGCTACTAAAAAGACTGAAGTAACAAAAACTAAG
GCAGAACGTTTTGGGAAGAGTTAGAAGAATTTGAAAGGCCTTAAATGCGG
TAGTTTAGTTCACTGGATAATTTAAAGGACTTGAATAACTGAAGTAATTC
AAGGTGAATAATTATCAACTTAACATTTTTGCATTGGACTTTGAGCTAAG
ATGATGTTTTAAATCCTGAGGACTAGCATTAATTGACAGCTGACCCAGGT
GCTGCACGGAAGTGGATTCAGTGAGTCTAGGAAGACAGGAGCAGCAGACA
GGATTCCAGGAACCAGTGTTTGGTGAAGCTAGGACTGAGGAGCAAGCAGC
AGTTTCTGAAGATAGAAAAGAGGAGTCCAGGAACCAGTGCCATTTGGTGA
AGGAAGCTAGGAAGAAGGAAGGCTCCCTAACGATTTGGTGGTGAAACTAG
GAAAGAAGGATTCGAGGAAGGAGGAGCCGGTGCGATTTGGCGATGAAGCT
AGCAGGCGGCTTGGCTTGGCAACCACGGAGGCAAGCAGGCGCGTTGTGGA
GAATAGATAGAGGAGCCTAGACCAGCATGCCAGTGTGCAAGGCCACAGGG
AGAGCGAGTGGTTGGTAAAAATCCGTGAGGTCGGCAGTATGTTTTTCTGT
GACTTGAGTGTTGTAATTTTTATTTTACTATCCCAATGGCGATGGGGGAG
TTAGGTATGTCTAAAGGGATTTACATGGGGAATGTAGGCCGATTGCCGGG
TGTTGTAGGTTTTTCTTTTTCAGGCTTATGTTCTCATCTTGTCTGAAGCT
TTTGAGGGCAGACTACCAAGGCCTGGAAGAATGGTAGATGGCAAGTTTGT
TTTTTTTACCAATTTTAGGAAAACCAAATGAAGTTTATTAGAACCAACTT
TGAGACAAAATCACAGCAAATTTATGAGCAGTTTGTATTTTTAATTTTTA
GTAGGGGTAATGAAGTATTTCAGTTTTGTTTAGTAGGTGACCTGTTAACT
CACCCTGAATTAGTTTTCTAAATGTGAATGAAGTTCGGGTGTGTAAGGGG
GGTTAGTTATTTTCTTGTGGGAGTGGGAGCAAACTGTTTTGAGTTCTTTT
CCCCTTAGGTCTCTCTAGAATCTAAAGGCAAATGAATGACTCAAGGTAAC
AGAAAAGAAAATCCATTTTCAGGATAATCAAAACACCACAGGTTTACAGT
TTCTAGAGACTAGAGCACGAGTAGTTCTCACTGAGGTCTGTGGAGGAGCT
GTCGGTTGCAGAAGTATCGGGTAGTTATTCTATCCCCTTCCCTCCATCAG
ACTTTTAAAGTGCTTAACCCCTTAAAATTGCTATTTTTACTTGAAGTATT
TGGGGATGGTCTTAAACAGGGAAGAGAGGGTGGTGGGGGGAAATGTGTGT
TTTTTTTAAGACTTTCCACAGATTGTAGAGTACTATTGACAGACTGGGTT
AGCGAAGGAGTGTGCTGCTATCCTGTCGGCACGAACACCTTCAGGGATTG
GAGCTGCTTTTATCCTTGGAAGAGTATTTCCAGTTGAAGCTGAAAAGTGT
ACAGTACAGTGCAGCTTTGGTTCATGTTCATCTCGGGAGAACTTCAGAAG
AGCTTGAGTAGGCCAAATGTTGAAGTTAAGTTTTCGAATAACATGACTTA
AAATATTTTTTTATTAAAGGGGAGGGGCAAATGTTGGTAACTAGTAGTTG
GCAGTGTGGCCTGTTATGGTTGGGACGGGAGGGGTTGGGTTTAGGTAATT
GTTTAGTTTATGATTTCAGATTACTCATACCAGAGAACTTTAATACTTAG
GATGGAAAAACTAAAGAAATCTCAGCTTCCAAGTTGGCAAGTAACTCCCA
ATCCTCTAGTTTTTGTTTCCCCCAGTTTTTGAATCGGGCAGCTGGGGAAG
TGTTCATGATGATCCACTGGGTCTTATCAGTGCATTCCTTTGGGCAAGGA
AAGTAAACCATAATTTTGTTATCTATTTCCCATAAAGTGTAGGACTTGGA
AGTGTTGGACGTGGGGGTTGGTCTGGCTCACTGGGCTGACATTTATTAGC
TACAATCCTGGGAATTTAAAACGCTAAAGTTTACTGGTAGTGTGTGGTTC
TCTTTTGGAATTTTTTTCAGGTGACTTAATATAACTTAATGCTACTATAG
GAACTTCAAAGCAAAGGAAGTGGCATAATGATCCTGAAGGGATTTCTTCT
GATGGTAGCTTTTATATTATCAAGTAAGATTCTATTTTCAGTTGGGCGTA
AGCAAGTTATTTTTAGCATAGGAGAAATATTTGTCCTTTGTATGACTGCA
AAACAAGATGTTAAGGTATGCTTCAAAAGGTCTGTAAATTTTTTGTATAT
TTTAAATTTGTATCTTCATTTGTAGTAAATTATAACTGATGAAAAGGAGG
GTGGTGGGCTTTTGTTGATGAGGGGAGGGGAAAACTTTTTTTTTTTTGTA
GACTTTTTTCAGATATCTTCTGAGTCATAAGCAGCCTGGCATGTGATGGC
CTAGATGCTGAGGGAACAGCTCCTTGGTGAATGATAAGTAAAGGCAGAAA
AGATTATGTGTCCTACAGCCATTGGGGAATAAACATAACCCTGAAATCCT
TACTACTGATGAAACCATTGTCTGCATATGCGAAAAAAAATTTAAGCAAA
TGAAAGCTACCAATTTAAAGTTGTGGAATCTACCATTTTAAAGTTATGGC
TTATCAAGCTATACCCACCAAAATAATGAGAAATGAAGATCAAATGTCTA
TCGCAAAATGCTGCTTCTATAAAAGCAGAATAAAAAACGAAATGAAAATG
ATTATACTACATTAATCCTGGAAAAAAAGAAGCTGAAATAATTCAGAGTG
GGATCAAGTGGATTGAGGAAGCTGTGCTGTGTGCCAATCTTTCGTTTGCC
TCAGACAGGTTTCCCTTCATTATCAGAAGAGTTGCTTCATTTCATCTGGG
AGCAGAAAACAGCAGGCAGCTGTTAACAGATAAGTTTAATTTACATCTGC
AGTATTGCATGTTAGGGATAAGTGCTTACTTTTAAGAGCTATGGAGGTCT
TATGTATTTCGATTACATGGCACTTTTTCCTGACCCTTTACATAGGGGAT
TTCAGGCTCGCGAGGATTTTCCTATCTAGCCTTTTTAAAGTTAGGTAGAA
CTTGTTTGTGGTCTTCTGTGATGGGATAGCACACCTCACTCAGAGGCATT
TGCGTCTTAAATAATTGCTTAAAAGCCTCTCAAATGATTAGTGCTTTAAT
CACAATGCTTCTAAATTTGAGCATTGGATCTCTGAAGACCTGATTGAAAG
GGATAGCATAATGTACTGTTAAGAATCAGATATGTTAATCTTGCTGAAAT
TTAAATGTTATATTATGTATATTGTGCAGAAAACCATTAAGTCATTCAAA
ATAAAATATTTCATTAGCGACTGTATGCTTTTAGAGAGGTGTCTCCTTAT
TTAAATAAAATATCGTTTGTCTGTAGTTAGTTTTGGGGCAATCTTTGGGG
GGATTCTTCTCTAATCTTTCAGAAACTTTGTCTGCGAACACTCTTTAATG
GACACGATCAGGAATTGAACAGAAGAACGAATTTAACTTTAAGGCAGGAA
AGACAAATTTTATTCTTCATAAAGTGATGAGCATATAATAATTCCAGGCA
CATGGCAATAGAGGCTCTCTAAATAAGGAATAAATACCACTTAGACAGGT
GGGAGATTATGATCAGAGTAAAAGGTAACTACTGCACATTTTTGTTTCCA
GAAAGTTAGGGATCTATAAGTGACAGTGATACTTTTACACATTGCCAAAG
TTTGCATGTTAACTTTAAATGCTTAAATCAAGTGTTAGCCAAATGTTTTA
TACACTGTTGGTCTTTTATAGGCATTTTGGGTGGGGCAGTGTGGGTTTTT
AAAAAATTTTCCTTTGCAGAGGCTTCATTTCATCCTTCATGAAGCTGTTC
AGGATTTTGACTTGGCATATGAGTGCTTGGCTCTGCCTTCTATTCTCCTA
GTGAGTGTGTGAGACCTTGCAGTGAGTTTATTATCAGCATACTCAAATTT
TTTCCTGGAATTCGGAGGGAAGGGAGGAGGGGGTGGGGCTTACTTGTTTT
AGCTTTTATTTTTACAGAGTACAGAGAATGCAGTTGTCTTGACCTCAGGT
CTGTCTGTTCTGTTGGCAAGTAATAATGCAGTACTGTTCTGATCTGCTGC
TATTAGAATGCATTGTGAAACGACTGGAGTATGATTAAAAGTTGTGTTCC
CCCAATGCTTGGAGTAGTGATTGTTGAAGGAAAATCCAGCTGAGTGATAA
AGGCTGAGTGTTGAGGAAATTTCTGCAGCTTTAAGCATTCGTGTTTGTGA
TTGAAACCAAGTACCTTTTGCTGTGCTTCTTTAGGTAAAATGCTTTTTGT
TCATTTCTTCTGGTAGGGGTGGGGTGGGGAGGCACTGAAGCTTTAGTCTT
TTCCAGATGCAACTTTAAAATCAGTGACAAGAAATAAATTCCAAACAAGC
AACAATCTTCAAGAAACTTAACTGGCAAGTGGAAATGTTTAACAGTTCAG
TGATCTTTAGTGCATTGTTTTTGTGCGGGTTTTTCTCTCCCCTCCCTTGG
TCTCAATTCTTACATGCAGGAACATTCAGAACAGCAGACATACGTATGCG
AAGGGCCAGAGAAGCCAGACTCAGTAAGAAAAAATAGCCTATTTACTTTA
AATAAACAAACCAAACATTCCACTTTAAATGTGGGGATTGGGAACCCACT
AGTTCTTTCAGATGGTATTCTTCAGACTATAGAAGGAGCTTCCAGTTGAA
ATCACCAGTGGACAAAATGAGGACAACAGGTGAACAAGCTTTTTCTATAT
TTACAAAGTTAGATCAGTTATGGGTAAATTTATTGAGTAGACCAGCTTTA
TGCTGGAGTAATTGGCATGTGAGCAAGTTGTGTTTTGGCTTGGGGGTGGA
GGGTGAGGTGGGCGCTAAGCCTTTTTTTAAGATTTTTCAGGTACCCCTCA
CTAAAGGCACCGAAGGCTTAAAGTAGGACAACCATGGAGCCTTCCTGTGG
CAAGAGAGACAACAAAGCACTATTATACAAAGGTCAATAAATTTTATTAG
CAATAAGGACTTAATCTCAATATCCAGTTTCTGGAGTGAAGCATCCAAAG
GAATGCTTGAGTACCCCTGGGCTTATCTTAACATTTAAAGAAGCTGTTTT
TATAGCAGCTCTTAACAAAGCTTGAAGGGGAGGGAAAAGGGGAAAGCGGG
TAACCAGTTTTCCCTAGCTTTTCCAGAAGCCTGTTAAAAGCAAGGTCTCC
CCACAAGTGACCTTCTCTGCCACATCGCCACCCCCAGCCTTTGGCCTAGC
ACAGACCCTTCACCCCTCACCTCGATGCAGCCGGTATCTTGGATCCTTTG
GGCATAATCCATAATCGGTTTCAAGGTAACAGTGGTGCCGAGGTCTTCGG
TGGGTTTCATTACTAGAAAAGGCCATTAATTTGCTTGCAGATTGTTAACA
GAGAAAGGTATTAAAACCACAGCTAAATAGCTCTAAGATGTTTTACATGT
AACACCTAGTGACTAAAACCAACTTAAACCAGTAGATGGAGAAAAATAAC
ATGTTTAAGAACTATAATGTCGGGTGGGAACTTAAACTGAAGAAGATAGG
CATTTTTTTAGTGGTTGAGGGGGCTGTTGGGTGGGATTGCAAAAATTCTC
TGCTAAGACTTTTTCAGGTGAATATAACAGACCTGGCCAAGTTAGCATCT
TTAGCTGAAGCAGATTCTCCAGTGCTCTTCAGTAGGGTTGTAAAGGTTTT
TCTTTTCCTGAGAAAACAAAAGCTTTTGTTTTTGTTTTCTCAGGTTTTGC
TTTTTGGCCTTTAACTAGCTTTAAAAAAAAAAAGCAAAAGATGCTGGTGG
TTGGCACTCCTGGTTTCCAGGATGGGGTTCAAATCCCTGCGGCGTCTTTG
CTTGATACTAATTTCTCTTTACATTTTCCTCCTCTTTGTGGGTGTTAGCC
TCGAGAAATGGGAAGTGGAAGGTAACAGTAAATCTTAGAACTATACATGC
TTGATGTCAAATTTGTCAGAAGCCTGACTCAGTTGTATTTACATGAGAAT
ATATATATATTTATATTTACATGAGAATCTAATGTAACTGATTTGTCTTT
AATTTTCAGGTAGTCCCCATGCATCTAATGTTTGGAGAAGCCCAACTATT
AAAAACTTACAATTTTATGTAATAAAAATTGAAAAGCTCTC
>treeShrew
CTGGGGAGGGGATTCCGCCATTTTGCCACTTCTGAAATGGCCGCCGGCAG
TACTTGGAGGCTGAGTTACATAATAGAAATTAAGCTGTCAGCAAACTCGC
TTAATCTTTCTTCAAAGAGTGTTAAAGAGTCCCCACTGTGTTCCAAGAAA
ACAAGAAGGGTATTTAAAGCGCTATTTTAGAAGTCCTCAAGTACTAGTTC
TGGGTTTTTGTATGCTGTTTGGGTCATTTAAATAAATTTCTTTTAAAGCT
ACATTTACGTTCTGAGCTCAAACTACTTGTTAGTAGTTTTAACTATTTCT
GGGTAGGTAGTTTAAAATGAAGCTCCATAAACTGCTAAGAGAAATATCTA
GAAGTTTGCAAACCACGATCTTCTATTTTTAACCTTTCCAGGGCGGGGGA
ACTATTTTGCTTCCCTCACAAAGGCGGCGGAGGGTTATGGGTGCTGACAG
TGTGAATTGTCTTGGCCTATAAATACGCCTCTCGCGGGCATTGCGGCAGG
CATTCAGGCAGCGAGCTGAGACGGCAGGCAGGAGACGCAGCGTGAGGAAG
CAGCAGATAAGTTTATTAGGACTAAAAGGGAACTAATGTAATTATTTAGA
AATTGTAAATAGCGACAATTTAATAAGATAACTGCAGAGCGTTGAGTTCG
TAAAATAATTTTGATGACTTAAAAAGATACTTAAAAATATGAAGGCTGGT
TAAAAAGCGGTTGAGANNNNNNNNNNNNNNNNNNNNNNNNNNNNNNNNNN
NNNNNNNNNNNNNNNNNNNNNNNNNNNNNNNNNNNNNNNNNNNNNNNNNN
NNNNNNNNNNNNNNNNNNNNNNNNNNNNNNNNNNNNNNNNNNNNNNNNNN
NNNNNNNNNNNNNNNNNNNNNNNNNNNNNNNNNNNNNNNNNNNNNNNNNN
NNNNNNNNNNNNNNNNNNNNNNNNNNNNNNTTTCTCAAACGTCTTAGGCT
GAGATGATCTTCCGAGTAAATAGTTTTAAGAGGAATTGCTAGAGAATGCT
TCCAAGTCCTGAATTAAAAGCCTATTATGAAGATCAGCCCATTGCGGAAG
CGGATTACACAAAAACATTAGATAATAGAGATAAGATAAATCGAAATAGG
TCGTCTGAAAAAGGTTATTGAAGGCGATTTAAAAAGACTTTCAAGTTCGA
AAGGTGCAGCAGAGGATTGCGTCATTTGAGCCTTATTTAATTTTTAGGCA
TTGTGGAAATAAGGATCAATGGGAGCAGTAGGATAAAATTTGAAGAAAGA
TCTAGAATATGAATGAAAACTCGAAGACAAAAAGGGAAAAGATAGGAAAA
GAAGATAAAATCAGCCTTTAGAAGATAAGCTACTAATAATTTAAGCCTAA
AAGGAGGTAGGCAAAAGAATAAGCAATTAAGGGCAAAGTATAAAACTCTT
TTTTAAAAAAAGTAGAAAATGGAGGAAACGCACAATGTAGAAAACAAGTA
GAAGATAGGAAAAGACATAGAAGATAGAAAAGTAGAAGATTGAAAAAGTA
GAAGATAGAAAAGTAGAAGAGAAAAAACTAGAAGATAGAAAGTAGAAGAG
AAAAAACTAGAAGATAGAAAGAAGATAGAAAAGTAGAAGAGAAAAAAAGT
AGAAGATAGAAAAGTAGAAGAGAAAAAAGTAGAAGATAGAAAAATAGAAG
AGAAAAAAGTAGAAGATAGAAAAGTAGAGAAGTAGAAGAGGAAAAAACTA
GAAGATAGAAAAATAGAAGATTGGAAAGTATCAAGGAAAAGTTTCAGATA
GAAAATGGAAAGAGCTAAGACAACTATTGGACACAAACATAGGACATAGA
CATCAAAATAGAAGAGAAAAATTCACAGCCATGGATAAAATAACAGGAAC
TGGAAAGAAGCAAGTTATAGTAATCTAATTTAAATGCCCCATCAATGTAA
TATCTGGTGGTGCAGAAGTTAGTAAAGTTTAATAAGATGAGTGTTCGGTA
AATTTCCTGTAGACCAGGATGAAATAAAAGAATATTTGAAGTTAGAAGGG
AGAGCTGTTAAAAATACTACTACAAAATGCTACTTTAAAGGACTGGAGTA
ACTTAAAACTAAGGCAATATGTTTTGGGGGGAAAGGTAGAATTGTAAATG
TCTTAAAAGGAGCTTAGTTTGGAAACATTTAAAGGACTTTAATCATTGAA
ATAACCCAAGATCAAGAGTGCCAACTTAACATTTTTGCTTTGGACTTTGA
GCTAAGATGTTAAAAATTCTAAGGACTAGCATTAACAGCTGACCCAGGTG
TGCTACGCAGAAGTGGATTCAGTGAATCTAGGAGACAGGACAGCAGACAG
GATGCCAGCGACGAGTGTTCGGTGAAGCTAGGACTGAGAGCAAGCATCTG
TTCGTGGTGAAGATAGGAGAGTCCAGGAACCCTTGCGATTTGTGAAGCAA
GCTAGGAAGAAGGAGGCTCCGTAACAATTCGTGGTGAGCTAGGAGAGAGG
ATTCGAGGAAGGAGGCAGAGCGATTTGGTGATGAAGTAGCGAGCGGCTGG
GCAACCCCACGGAGGAGGCGAGCAGGCGTTGCGGAGAATAGATAGAGGCT
CCTACCTAGACCAGCGTGCCAGTGTGCAAGGCCACAGGGAGCAAGCAAGC
GAGTGGTGTGGTAAAATTCCGTGAGAGCGGCGACGCGTTATTTTTCTGTA
ACTCGAGTATGGTAATCTTTATTTACTTTTCTAAGAGTAATCGGGGTGTT
TATTTCCGTGTAAAGGCAAGTGGGGATGTAGGCTGTATTCCGGGTGTTGT
AGGTCTCTCTCTTTCAGGCATATAGTCTCATGCATCTTGTCTGAAGCTTA
TGAGGGCAGACTGCCAAGGCCTGGAAGAGTGGTAGATGGCAAGTTTTTGT
GTGTTTTTCTTTATACAATTTTAGGGAAACAACCAACTTTCAGACGATTT
CAGCTTACAAGCAAGTTTGAATTTTTAGTTGGGTAATGAAGTTTTCAGTT
TTGTGGAAGTGGGGTGTGTAATTGGTGGGAAAGTCATTTTTTGTGGGGGT
GGGGGCAAAAATGTTTTGAGTTCTTTTCCCCTTAGGTCTGTCTAGAATCC
TAAAGGCAAGTGGCTCAAGGTAACAGAAAAAGAAAATCCAGAATCAGGAT
AATCAGGACACCACAGGTTTACAGTTCTAGAACCTAGAGCATGAGTATCT
CACTTTGAGGTCTGGAGCTGCCCTTTGGAGAAATGGCTGGTAGTTATGCT
CCTCCCCTACCCCCATCAGAATTTAAAAAGTGCTTATGCCTTTAAACATG
CTACTTTTGAAGTATTTTGGGATGGTCTTAACAGGGAAGAGAGGGTGGGA
GAGAAAATGTTTTTTTTTCCCCCCTAAGATTTTCCACAGATGCTATAGTA
CTATTGGGTTAGAGAAGGAGTGTACTGCTATGCTGTTGGCATCAACACCT
TCAGGGATTGGAGCTGCTTTTATCCTTGGAAGAGTGTTCCCAG
>hedgehog
GAAATCTCAGCTTCGGAGTTGGCAAGTAACTCCCGATCCTAGTTTTTTTT
TTTTTTTTTTCTCCTCGTCCCCCGCCCCAGTTTCTGGATTGGGCAGCCGG
GAAAGGAGGCTGAAGTGGGGGTAGTTAGCCCACCGGGCTGTAGATAAGTC
TTGGGAATATTTTAAATGCTCAAGTTGTTTGGATATGGTAGTGTGTGGTT
CTCTTTTGGAATTTTTTTCAGGTGATTTAATATAACTTAAACTGCTCTAG
GAACTTCAGAGCAGAGGAGTGGCTTAATGACCCCGAGGGCATTTCTGCTG
ATGGTAGCTTTTATGCCAAGTAAGATCCTGTTTTTAGTCTTGTATAAGCA
AGTAACTTCTTTAGTGTAGGAAAATTCATTGACTGCAAAACAAGATGTTA
AGGTATGCTTTGAAGTTATTATGACATGTCTCGTATTTGCTCTTGATTAT
TTGTAAACCGTAGGGTGGGCTTTTGTTGATGAGGGGAGGGGAAACCTTTT
TTTTCTGTAGACTTTTTTCAGATAACTTCATCATCTGAGTCAGAACCAGC
CTGGCAATGTGATGGCCTAGAAGGAGAGGGAACAGCTCCTTGGTGAATGA
TAAGTAAAAGGCAGAAAAGATTACATTTCCTACCTCCATTTGGGGAAAAA
GGCGTAAACCTGAGATCTTCCTACTGATGAACGCATTGCATTGTCTGCTT
ATGCCAGAAAGTTAAACGAAAAGCTACCCATTTAAAAGTTAATGGAATCT
GCCACTTAAAATTAATGGAATCTACCATTTAAAAGTATGGAATCTACCAT
TTAAAAATATGGAAAGCTACCATTTAAAATTAATGGAATCTACCATTTAA
NNNNNNNNNNNNNNNNNNNNNNNNNNNNNNNNNNNNNNNNNNNNNNNNNN
NNNNNNNNNNNNNNNNNNNNNNNNNNNNNNNNNNNNNNNNNNNNNNNNNN
NNNNNNNNNNNNNNNNNNNNNNNNNNNNNNNNNNNNNNNNNNNNNNNNNN
NNNNNNNNNNNNNNNNNNNNNNNNNNNNNNNNNNNNNNNNNNNNNNNNNN
NNNNNNNNNNNNNNNNNNNNNNNNNNNNNNNNNNNNNNNNNNNNNNNNNN
NNNNNNNNNNNNNNNNNNNNNNNNNNNNNNNNNNNNNNNNNNNNNNNNNN
NNNNNNNNNNNNNNNNNNNNNNNNNNNNNNNNNNNNNNNNNNNNNNNNNN
NNNNNNNNNNNNNNNNNNNNNNNNNNNNNNNNNNNNNNNNNNNNNNNNNN
NNNNNNNNNNNNNNNNNNNNNNNNNNNNNNNNNNNNNNNNNNNNNNNNNN
NNNNNNNNNNNNNNNNNNNNNNNNNNNNNNNNNNNNNNNNNNNNNNNNNN
NNNNNNNNNNNNNNNNNNNNNNNNNNNNNNNNNNNNNNNNNNNNNNNNNN
NNNNNNNNNNNNNNNNNNNNNNNNNNNNNNNNNNNNNNNNNNNNNNNNNN
NNNNNNNNNNNNNNNNNNNNNNNNNNNNNNNNNNNNNNNNNNNNNNNNNN
NNNNNNNNNNNNNNNNNNNNNNNNNNNNNNNNNNNNNNNNNNNNNNNNNN
NNNNNNNNNNNNNNNNNNNNNNNNNNNNNNNNNNNNNNNNNNNNNNNNNN
NNNNNNNNNNNNNNNNNNNNNNNNNNNNNNNNNNNNNNNNNNNNNNNNNN
NNNNNNNNNNNNNNNNNNNNNNNNNNNNNNNNNNNNNNNNNNNNNNNNNN
NNNNNNNNNNNNNNNNNNNNNNNNNNNNNNNNNNNNNNNNNNNNNNNNNN
NNNNNNNNNNNNNNNNNNNNNNNNNNNNNNNNNNNNNNNNNNNNNNNNNN
NNNNNNNNNNNNNNNNNNNNNNNNNNNNNNNNNNNNNNNNNNNNNNNNNN
NNNNNNNNNNNNNNNNNNNNNNNNNNNNNNNNNNNNNNNNNNNNNNNNNN
NNNNNNNNNNNNNNNNNNNNNNNNNNNNNNNNNNNNNNNNNNNNNNNNNN
NNNNNNNNNNNNNNNNNNNNNNNNNNNNNNNNNNNNNNNNNNNNNNNNNN
NNNNNNNNNNNNNNNNNNNNNNNNNNNNNNNNNNNNNNNNNNNNNNNNNN
NNNNNNNNNNNNNNNNNNNNNNNNNNNNNNNNNNNNNNNNNNNNNNNNNN
NNNNNNNNNNNNNNNNNNNNNNNNNNNNNNNNNNNNNNNNNNNNNNNNNN
NNNNNNNNNNNNNNNNNNNNNNNNNNNNNNNNNNNNNNNNNNNNNNNNNN
NNNNNNNNNNNNNNNNNNNNNNNNNNNNNNNNNNNNNNNNNNNNNNNNNN
NNNNNNNNNNNNNNNNNNNNNNNNNNNNNNNNNNNNNNNNNNNNNNNNNN
NNNNNNNNNNNNNNNNNNNNNNNNNNNNNNNNNNNNNNNNNNNNNNNNNN
NNNNNNNNNNNNNNNNNNNNNNNNNNNNNNNNNNNNNNNNNNNNNNNNNN
NNNNNNNNNNNNNNNNNNNNNNNNNNNNNNNNNNNNNNNNNNNNNNNNNN
NNNNNNNNNNNNNNNNNNNNNNNNNNNNNNNNNNNNNNNNNNNNNNNNNN
NNNNNNNNNNNNNNNNNNNNNNNNNNNNNNNNNNNNNNNNNNNNNNNNNN
NNNNNNNNNNNNNNNNNNNNNNNNNNNNNNNNNNNNNNNNNNNNNNNNNN
NNNNNNNNNNNNNNNNNNNNNNNNNNNNNNNNNNNNNNNNNNNNNNNNNN
NNNNNNNNNNNNNNNNNNNNNNNNNNNNNNNNNNNNNNNNNNNNNNNNNN
NNNNNNNNNNNNNNNNNNNNNNNNNNNNNNNNNNNNNNNNNNNNNNNNNN
NNNNNNNNNNNNNNNNNNNNNNNNNNNNNNNNNNNNNNNNNNNNNNNNNN
NNNNNNNNNNNNNNNNNNNNNNNNNNNNNNNNNNNNNNNNNNNNNNNNNN
NNNNNNNNNNNNNNNNNNNNNNNNNNNNNNNNNNNNNNNNNNNNNNNNNN
NNNNNNNNNNNNNNNNNNNNNNNNNNNNNNNNNNNNNNNNNNNNNNNNNN
NNNNNNNNNNNNNNNNNNNNNNNNNNNNNNNNNNNNNNNNNNNNNNNNNN
NNNNNNNNNNNNNNNNNNNNNNNNNNNNNNNNNNNNNNNNNNNNNNNNNN
NNNNNNNNNNNNNNNNNNNNNNNNNNNNNNNNNNNNNNNNNNNNNNNNNN
NNNNNNNNNNNNNNNNNNNNNNNNNNNNNNNNNNNNNNNNNNNNNNNNNN
NNNNNNNNNNNNNNNNNNNNNNNNNNNNNNNNNNNNNNNNNNNNNNNNNN
NNNNNNNNNNNNNNNNNNNNNNNNNNNNNNNNNNNNNNNNNNNNNNNNNN
NNNNNNNNNNNNNNNNNNNNNNNNNNNNNNNNNNNNNNNNNNNNNNNNNN
NNNNNNNNNNNNNNNNNNNNNNNNNNNNNNNNNNNNNNNNNNNNNNNNNN
NNNNNNNNNNNNNNNNNNNNNNNNNNNNNNNNNNNNNNNNNNNNNNNNNN
NNNNNNNNNNNNNNNNNNNNNNNNNNNNNNNNNNNNNNNNNNNNNNNNNN
NNNNNNNNNNNNNNNNNNNNNNNNNNNNNNNNNNNNNNNNNNNNNNNNNN
NNNNNNNNNNNNNNNNNNNNNNNNNNNNNNNNNNNNNNNNNNNNNNNNNN
NNNNNNNNNNNNNNNNNNNNNNNNNNNNNNNNNNNNNNNNNNNNNNNNNN
NNNNNNNNNNNNNNNNNNNNNNNNNNNNNNNNNNNNNNNNNNNNNNNNNN
NNNNNNNNNNNNNNNNNNNNNNNNNNNNNNNNNNNNNNNNNNNNNNNNNN
NNNNNNNNNNNNNNNNNNNNNNNNNNNNNNNNNNNNNNNNNNNNNNNNNN
NNNNNNNNNNNNNNNNNNNNNNNNNNNNNNNNNNNNNNNNNNNNNNNNNN
NNNNNNNNNNNNNNNNNNNNNNNNNNNNNNNNNNNNNNNNNNNNNNNNNN
NNNNNNNNNNNNNNNNNNNNNNNNNNNNNNNNNNNNNNNNNNNNNNNNNN
NNNNNNNNNNNNNNNNNNNNNNNNNNNNNNNNNNNNNNNNNNNNNNNNNN
NNNNNNNNNNNNNNNNNNNNNNNNNNNNNNNNNNNNNNNNNNNNNNNNNN
NNNNNNNNNNNNNNNNNNNNNNNNNNNNNNNNNNNNNNNNNNNNNNNNNN
NNNNNNNNNNNNNNNNNNNNNNNNNNNNNNNNNNNNNNNNNNNNNNNNNN
NNNNNNNNNNNNNNNNNNNNNNNNNNNNNNNNNNNNNNNNNNNNNNNNNN
NNNNNNNNNNNNNNNNNNNNNNNNNNNNNNNNNNNNNNNNNNNNNNNNNN
NNNNNNNNNNNNNNNNNNNNNNNNNNNNNNNNNNNNNNNNNNNNNNNNNN
NNNNNNNNNNNNNNNNNNNNNNNNNNNNNNNNNNNNNNNNNNNNNNNNNN
NNNNNNNNNNNNNNNNNNNNNNNNNNNNNNNNNNNNNNNNNNNNNNNNNN
NNNNNNNNNNNNNNNNNNNNNNNNNNNNNNNNNNNNNNNNNNNNNNNNNN
NNNNNNNNNNNNNNNNNNNNNNNNNNNNNNNNNNNNNNNNNNNNNNNNNN
NNNNNNNNNNNNNNNNNNNNNNNNNNNNNNNNNNNNNNNNNNNNNNNNNN
NNNNNNNNNNNNNNNNNNNNNNNNNNNNNNNNNNNNNNNNNNNNNNNNNN
NNNNNNNNNNNNNNNNNNNNNNNNNNNNNNNNNNNNNNNNNNNNNNNNNN
NNNNNNNNNNNNNNNNNNNNNNNNNNNNNNNNNNNNNNNNNNNNNNNNNN
NNNNNNNNNNNNNNNNNNNNNNNNNNNNNNNNNNNNNNNNNNNNNNNNNN
NNNNNNNNNNNNNNNNNNNNNNNNNNNNNNNNNNNNNNNNNNNNNNNNNN
NNNNNNNNNNNNNNNNNNNNNNNNNNNNNNNNNNNNNNNNNNNNNNNNNN
NNNNNNNNNNNNNNNNNNNNNNNNNNNNNNNNNNNNNNNNNNNNNNNNNN
NNNNNNNNNNNNNNNNNNNNNNNNNNNNNNNNNNNNNNNNNNNNNNNNNN
NNNNNNNNNNNNNNNNNNNNNNNNNNNNNNNNNNNNNNNNNNNNNNNNNN
NNNNNNNNNNNNNNNNNNNNNNNNNNNNNNNNNNNNNNNNNNNNNNNNNN
NNNNNNNNNNNNNNNNNNNNNNNNNNNNNNNNNNNNNNNNNNNNNNNNNN
NNNNNNNNNNNNNNNNNNNNNNNNNNNNNNNNNNNNNNNNNNNNNNNNNN
NNNNNNNNNNNNNNNNNNNNNNNNNNNNNNNNNNNNNNNNNNNNNNNNNN
NNNNNNNNNNNNNNNNNNNNNNNNNNNNNNNNNNNNNNNNNNNNNNNNNN
NNNNNNNNNNNNNNNNNNNNNNNNNNNNNNNNNNNNNNNNNNNNNNNNNN
NNNNNNNNNNNNNNNNNNNNNNNNNNNNNNNNNNNNNNNNNNNNNNNNNN
NNNNNNNNNNNNNNNNNNNNNNNNNNNNNNNNNNNNNNNNNNNNNNNNNN
NNNNNNNNNNNNNNNNNNNNNNNNNNNNNNNNNNNNNNNNNNNNNNNNNN
NNNNNNNNNNNNNNNNNNNNNNNNNNNNNNNNNNNNNNNNNNNNNNNNNN
NNNNNNNNNNNNNNNNNNNNNNNNNNNNNNNNNNNNNNNNNNNNNNNNNN
NNNNNNNNNNNNNNNNNNNNNNNNNNNNNNNNNNNNNNNNNNNNNNNNNN
NNNNNNNNNNNNNNNNNNNNNNNNNNNNNNNNNNNNNNNNNNNNNNNNNN
NNNNNNNNNNNNNNNNNNNNNNNNNNNNNNNNNNNNNNNNNNNNNNNNNN
NNNNNNNNNNNNNNNNNNNNNNNNNNNNNNNNNNNNNNNNNNNNNNNNNN
NNNNNNNNNNNNNNNNNNNNNNNNNNNNNNNNNNNNNNNNNNNNNNNNNN
NNNNNNNNNNNNNNNNNNNNNNNNNNNNNNNNNNNNNNNNNNNNNNNNNN
NNNNNNNNNNNNNNNNNNNNNNNNNNNNNNNNNNNNNNNNNNNNNNNNNN
NNNNNNNNNNNNNNNNNNNNNNNNNNNNNNNNNNNNNNNNNNNNNNNNNN
NNNNNNNNNNNNNNNNNNNNNNNNNNNNNNNNNNNNNNNNNNNNNNNNNN
NNNNNNNNNNNNNNNNNNNNNNNNNNNNNNNNNNNNNNNNNNNNNNNNNN
NNNNNNNNNNNNNNNNNNNNNNNNNNNNNNNNNNNNNNNNNNNNNNNNNN
NNNNNNNNNNNNNNNNNNNNNNNNNNNNNNNNNNNNNNNNNNNNNNNNNN
NNNNNNNNNNNNNNNNNNNNNNNNNNNNNNNNNNNNNNNNNNNNNNNNNN
NNNNNNNNNNNNNNNNNNNNNNNNNNNNNNNNNNNNNNNNNNNNNNNNNN
NNNNNNNNNNNNNNNNNNNNNNNNNNNNNNNNNNNNNNNNNNNNNNNNNN
NNNNNNNNNNNNNNNNNNNNNNNNNNNNNNNNNNNNNNNNNNNNNNNNNN
NNNNNNNNNNNNNNNNNNNNNNNNNNNNNNNNNNNNNNNNNNNNNNNNNN
NNNNNNNNNNNNNNNNNNNNNNNNNNNNNNNNNNNNNNNNNNNNNNNNNN
NNNNNNNNNNNNNNNNNNNNNNNNNNNNNNNNNNNNNNNNNNNNNNNNNN
NNNNNNNNNNNNNNNNNNNNNNNNNNNNNNNNNNNNNNNNNNNNNNNNNN
NNNNNNNNNNNNNNNNNNNNNNNNNNNNNNNNNNNNNNNNNNNNNNNNNN
NNNNNNNNNNNNNNNNNNNNNNNNNNNNNNNNNNNNNNNNNNNNNNNNNN
NNNNNNNNNNNNNNNNNNNNNNNNNNNNNNNNNNNNNNNNNNNNNNNNNN
NNNNNNNNNNNNNNNNNNNNNNNNNNNNNNNNNNNNNNNNNNNNNNNNNN
NNNNNNNNNNNNNNNNNNNNNNNNNNNNNNNNNNNNNNNNNNNNNNNNNN
NNNNNNNNNNNNNNNNNNNNNNNNNNNNNNNNNNNNNNNNNNNNNNNNNN
NNNNNNNNNNNNNNNNNNNNNNNNNNNNNNNNNNNNNNNNNNNNNNNNNN
NNNNNNNNNNNNNNNNNNNNNNNNNNNNNNNNNNNNNNNNNNNNNNNNNN
NNNNNNNNNNNNNNNNNNNNNNNNNNNNNNNNNNNNNNNNNNNNNNNNNN
NNNNNNNNNNNNNNNNNNNNNNNNNNNNNNNNNNNNNNNNNNNNNNNNNN
NNNNNNNNNNNNNNNNNNNNNNNNNNNNNNNNNNNNNNNNNNNNNNNNNN
NNNNNNNNNNNNNNNNNNNNNNNNNNNNNNNNNNNNNNNNNNNNNNNNNN
NNNNNNNNNNNNNNNNNNNNNNNNNNNNNNNNNNNNNNNNNNNNNNNNNN
NNNNNNNNNNNNNNNNNNNNNNNNNNNNNNNNNNNNNNNNNNNNNNNNNN
NNNNNNNNNNNNNNNNNNNNNNNNNNNNNNNNNNNNNNNNNNNNNNNNNN
NNNNNNNNNNNNNNNNNNNNNNNNNNNNNNNNNNNNNNNNNNNNNNNNNN
NNNNNNNNNNNNNNNNNNNNNNNNNNNNNNNNNNNNNNNNNNNNNNNNNN
NNNNNNNNNNNNNNNNNNNNNNNNNNNNNNNNNNNNNNNNNNNNNNNNNN
NNNNNNNNNNNNNNNNNNNNNNNNNNNNNNNNNNNNNNNNNNNNNNNNNN
NNNNNNNNNNNNNNNNNNNNNNNNNNNNNNNNNNNNNNNNNNNNNNNNNN
NNNNNNNNNNNNNNNNNNNNNNNNNNNNNNNNNNNNNNNNNNNNNNNNNN
NNNNNNNNNNNNNNNNNNNNNNNNNNNNNNNNNNNNNNNNNNNNNNNNNN
NNNNNNNNNNNNNNNNNNNNNNNNNNNNNNNNNNNNNNNNNNNNNNNNNN
NNNNNNNNNNNNNNNNNNNNNNNNNNNNNNNNNNNNNNNNNNNNNNNNNN
NNNNNNNNNNNNNNNNNNNNNNNNNNNNNNNNNNNNNNNNNNNNNNNNNN
NNNNNNNNNNNNNNNNNNNNNNNNNNNNNNNNNNNNNNNNNNNNNNNNNN
NNNNNNNNNNNNNNNNNNNNNNNNNNNNNNNNNNNNNNNNNNNNNNNNNN
NNNNNNNNNNNNNNNNNNNNNNNNNNNNNNNNNNNNNNNNNNNNNNNNNN
NNNNNNNNNNNNNNNNNNNNNNNNNNNNNNNNNNNNNNNNNNNNNNNNNN
NNNNNNNNNNNNNNNNNNNNNNNNNNNNNNNNNNNNNNNNNNNNNNNNNN
NNNNNNNNNNNNNNNNNNNNNNNNNNNNNNNNNNNNNNNNNNNNNNNNNN
NNNNNNNNNNNNNNNNNNNNNNNNNNNNNNNNNNNNNNNNNNNNNNNNNN
NNNNNNNNNNNNNNNNNNNNNNNNNNNNNNNNNNNNNNNNNNNNNNNNNN
NNNNNNNNNNNNNNNNNNNNNNNNNNNNNNNNNNNNNNNNNNNNNNNNNN
NNNNNNNNNNNNNNNNNNNNNNNNNNNNNNNNNNNNNNNNNNNNNNNNNN
NNNNNNNNNNNNNNNNNNNNNNNNNNNNNNNNNNNNNNNNNNNNNNNNNN
NNNNNNNNNNNNNNNNNNNNNNNNNNNNNNNNNNNNNNNNNNNNNNNNNN
NNNNNNNNNNNNNNNNNNNNNNNNNNNNNNNNNNNNNNNNNNNNNNNNNN
NNNNNNNNNNNNNNNNNNNNNNNNNNNNNNNNNNNNNNNNNNNNNNNNNN
NNNNNNNNNNNNNNNNNNNNNNNNNNNNNNNNNNNNNNNNNNNNNNNNNN
NNNNNNNNNNNNNNNNNNNNNNNNNNNNNNNNNNNNNNNNNNNNNNNNNN
NNNNNNNNNNNNNNNNNNNNNNNNNNNNNNNNNNNNNNNNNNNNNNNNNN
NNNNNNNNNNNNNNNNNNNNNNNNNNNNNNNNNNNNNNNNNNNNNNNNNN
NNNNNNNNNNNNNNNNNNNNNNNNNNNNNNNNNNNNNNNNNNNNNNNNNN
NNNNNNNNNNNNNNNNNNNNNNNNNNNNNNNNNNNNNNNNNNNNNNNNNN
NNNNNNNNNNNNNNNNNNNNNNNNNNNNNNNNNNNNNNNNNNNNNNNNNN
NNNNNNNNNNNNNNNNNNNNNNNNNNNNNNNNNNNNNNNNNNNNNNNNNN
NNNNNNNNNNNNNNNNNNNNNNNNNNNNNNNNNNNNNNNNNNNNNNNNNN
NNNNNNNNNNNNNNNNNNNNNNNNNNNNNNNNNNNNNNNNNNNNNNNNNN
NNNNNNNNNNNNNNNNNNNNNNNNNNNNNNNNNNNNNNNNNNNNNNNNNN
NNNNNNNNNNNNNNNNNNNNNNNNNNNNNNNNNNNNNNNNNNNNNNNNNN
NNNNNNNNNNNNNNNNNNNNNNNNNNNNNNNNNNNNNNNNNNNNNNNNNN
NNNNNNNNNNNNNNNNNNNNNNNNNNNNNNNNNNNNNNNNNNNNNNNNNN
NNNNNNNNNNNNNNNNNNNNNNNNNNNNNNNNNNNNNNNNTGCTGTGAGA
TCAACAAAGACAGCACCCGTCTTTAAATTCTTCTGGAATCCATTTTCAAT
GTAAGTTGAGAGGGCCAGGGCTTGTTCGCAGGTAGGGGATCAGGTGAGCC
CCCAGCAGTCCCAGAAACTCCCCATGTGCGCGCTGTATATTGACACAGGT
CCAAGAACAAAAGAACTTGTAGCCAAGTGACAGCAGGGCTCAGCGTCCAG
CTCTGGCCTGTGGGGGCTACAGGGGATAAGGCCACCATGTCATCACTGCC
CAGTAGAGTTGGTCACCCCACGGGTTCCACATGGGAGCTGAGGCTTTCCT
GGGCTGAGTGTATGCCCAGCGCTGGCTGCAGGCCTGGTGCCACTCTGGGC
TTCTTGAAGAGTGCTGTCATGTGACTGTGGGACCCACTGGTGCAGGTGGT
TATGGAGGGTTCCCCCTCTGGGGACCCCCACATTGCCGGGTCCCTCCAGC
GGCCTCTCCTTGTCTCTGGAGAAGGAAGCTGATGGAGGCTGCCTCCTGCG
CCGAGCCAGTGGCCTTGCCCGGTGTGACAGGGCCTGTCCCCCTCCCAGGG
CCTGACCCCAGCTCTCCTCTTGAGCAGACCAGAAAATGGACCTGGCTGAG
TGCTCCCTGACCAGTGACTGCCACTGCCAGTGCCAACAGGGGCTCTTCTA
CTGCGACTCTCCAGACTGCGTGGAGCAGTGCTACCGATGTGACCAGTACA
GAATGGGGCAGGGTGCCTGGAGCTGGGCCCCTTTCCTCCATGCTGTTTGG
ACTGTGAATCCTACTTGCACTGAGGATGTGTGTCCCATCTGAGCTGTCTG
CCTTCCTGGATGCCCGAGAGAAATCAAATTGTCTTGGTGGCGCCACCTGG
TGGTCGGCCAGGACCAGGGCTCACTCATCTCTCAGACTTGTGTTATAGTC
CAATCCCAGAGATGGTAGATACACAGCCTTGTGTCCTTTTTCTTTTTAAA
AAACATTTTTATTGAGTGGGGTGGTAGTACAGTGGGTTAAGTGCAGGTGG
TGCAAAGCGCAAGGACCAGAGTAAGGATCCCGGTTCGAGCCCCCGGCTCC
CCTTCACAGGCGGTGAAGCAGGTCTGCAGGTGTCTTTCTCTCCCCGTCTC
TGTCTTCCCCTCCTCTCTCCATTTCTCTCTGTCCTACCCAACAACGACGA
CATCAATAACAACAAGCATAACTACAACAACAAAACAAGGGCANNNNNNN
NNNNNNNNNNNNNNNNNNNNNNNNNNNNNNNNNNNNNNNNNNNNNNNNNN
NNNNNNNNNNNNNNNNNNNNNNNNNNNNNNNNNNNNNNNNNNNAAAAGTA
TGGAATCTACCATTTAAAAATATGGAAAGCTACCATTTAAAATTAATGGA
ATCTACCATTTAAAAGTATGGAATCTACCATTTAAAAAAGTGTATGGAAT
CTGCCACTTAAAAAAGTGTATGGAATCTACCATTTAGAAGTTAATGGCTT
ATCAAGCTATACCCACAAAAATGAATTGATGAGAAAAAGTAATGAATCGA
TGAGAAATAAAATATTGAGTTGGTGATAATGAAGAGCAAATATCCATCCA
AATACTGCTTTTACAAAAGCAGGATTAAAGAGCAAAGTGAAGTGAAAATA
ATCCTACATTAACCCTGGAATAAAAGAAGCTGAAATAATCAGATGAGTGG
GACCAAGTGGATTGAGAGGCTGTGCTGTTTGCTTGCCAATCTTTCGTTTG
CCTCAGACAGGTTTCTCTTCAGTATGGAAAGTTGCTTCGTTTCACCTGGG
AGCAGAAACAGCAGGCAGCTGTTAGCAGATAAGTCTCACTTGCATGCTAG
GGCTGAGTGTATGTATGTAAGAGCCGCGAGTACCGAACTGTGGCGGCCCC
CTGGTCCCCTAGGGGTTCCAGACTTGAGGTTCCCATCTGGCCAGTTAAGT
CAGACAGGACTTGGGCCTGTAGGCTTCCCTGACGGGCTAGCATAGCCTCA
CTCAGAGGCAAGTAATTCATTGTAAAGCCTCAGATCCATCCAGTACCTTC
CAGGTACTTACGAGGTAATGTTGACGAGAAAAGTAGTCGAGAGTGAAGGC
TCTGAAGTTCGAACCATAAACGTGCTGCTAACAAGAATCAGATGAGGATC
TCGCTAAAATCTCAAGCCTTTTGTGATGTATGTTGTGCAGAAAGCCATTA
AAATGTTCCGAATGATGATAAACCTTGCTAGAGGATGTATGTGCTTAGGA
AGCTGTCTCCTCATTTAAATAAAGTATTGTCTGTGTGTAGCTAGGGCTGG
GCAATCTTGGGGGGATTCTTCTCTAATCTTTCAGAACCTTTGTCTGCGAA
CACTAATGGACAAGAGCAGGAGTTGAGCGGAAGAAGGAATTTTTAACTAA
GGCAGGAAAGACAATTTTTACCCTTCGTAAACTGATGAGCATTTGCTAGT
TCCAGGCACATGGCAGTAAAGGCCCTCTAATCAGGACTAAGTAACCTACC
CCTTAGACGGGTGGGAGATTGAGCAGAAGTCCAGGTAACTCCACCCACAC
AGGGATCACGCGATGTGACGCAGGAGCTGGCATAGTTGAGCAGGGCGACC
TTCTCTACACCTCCAAGGCTGCATGTTGACTCCAGTGGCTTGTCACCCAC
CCAGCTCACCTCTTGTTAACTGGCGTCTGGGGAGGGGCGTGTGGGTTTTA
AAGCCCTTTCCTTTTCAGAGGTTGCATTCCGCCCTTCACGGAGCTATTCA
GGACTTGCATATAAGCGCGTGGCTGCTCTGCCTTCCACTCCTAGTGAGTG
TGTGAGATCTTGCAGTGAGTTCGATGGACTCTTGTAAAATAAACCCCTGA
TTTTGGAGGGCAGGGAGGAGGGGTGGGGCTTACTTTGTTTTAGCTTTTTT
TTTACAGAGTGCACACAGAAGCAGTTGTCTTGACCTCAGGTCTGTCTGTT
CTGTTGGCAAGTACTAAGTAACAGTACTGTTGTGGCCCGCTGCTATTAGA
ATGCATTGTGAAGCGACTGGAGTGGAGTATGACTCACAGTTGTGTTTCCC
CAATGCTTGGAGTAGTGGTGGTTGAAGGAAGGAACCGGCTGAGTGATAAA
GGCTGAGTGTTGAGGAGGTTCGGCAGGCAGCTTGCTTGCTAAGCATTCAT
GTCTGATTGACACCACAAAGTACCTTCTGCTGTGCTCCTTTCGGTAAAAT
CCTTTTCGTTCACTTCTTGGTAGGGGGTGGGGAGGGCACTGAAGCTTTGT
CTTTTCCAGATGCAACTTTAAAAAAATCAGTGACGAGAAATTCTTTCCAA
ACAAGCGTCTTCAGGAAATGTAACTGGCAAGTGGCAATGTTGAGCTCAGT
GGTCTTAGTGCACTGTCTTTGTGTGCGGGTGTTTCTCTCTCCCTCCCTGG
TTTTAATTCTTAGCAGGACCATTCAAAACAGCAGACATGCGAAAGGCCAG
AGAAGCCAGACCCAGTAAGGAAAACTAGCTTATTTACTTTAAACATTAAG
CACCAGCCAAATTCCATTTAAATGTGGGGCTTGGGAAGCGCTAGTTCTTT
CAGATGGGCTCTGCAGACTATAGGAGGAGCATCCAGTTGATTTCACCATT
GGACAAGTAAGGACCACAGGTGAACCGGCTTTTTCTTGTATTTACAAAGC
AGTCAGTTTTGATCCGGGTGAATAGCCAGCATTGTCAGCTCTCCCGGCTT
TATGCTGGTGTAAGCGGCATGTTAGCGAGTTGCTTGTCGGCCTGGGGTGG
AGGGTGAGGTGGGCGCTAAGCCTCTCTTTAAGATTTTTCAGGTACTTCTC
ACTAAGGCATCGAAGGCTTAAGTAGGACAACATGGAGCCTTCCTGTGGCA
AGAGAGACAACAGTACTATTATGCTAAGGTCGACCCGACAGTGTGGCCCC
AGACACTCCTCACTAGGCGGCCAGATTCTGGCCCTAGCCCCAGCTGTTTT
GCAGCTGTGATAGCAAAACTCAACCTGAGCCGGGAGGGGGAGGGGCGGGG
AGGGGCAGGGGGAGTGGGCAAACCCTTCTCCCTGGCTTTTCCAGAAGCCT
GTTAAAGCAAGGCCTCCCCGCAAGGGACTTCTCTGCCACACCAGCACCCA
CCTGTGGCCTAGCAGGCCCCTCACCCCTCACCTCCACCGCCTCCCAGTAG
CTTGGATCCTTGGGCACGATCCCTAAGCGGTTTCCAGGTAACGCTGCCGA
GGTCTTCGGTGGGCTGCACTACTAGCAAAACTAATCTGCCTGCAGAGGGT
TAACTAGCTGAAGAACTGGGGTGTTTTAAACAGCACGACTGTCCCATGGT
TGAATAGTTAAGACCAGACACACGAAGGCAGTGAACGTGGAGTAACACGC
GGAGCTAGACTGGGGGTGGGAAGGCAGCTTGGAAACTGAGGGAGCGAGTG
AGGCGTTGAGTGCGAGGCCGCGGGTGGGATTGTCCAAATTCTCTGCTAAG
ACTCTTTCAGGTGAACATAACAGACTTGGCCAAGCTAGCAGTCTCCAGTG
CTCGCCATAGGGCCGAGAAGGTTTTTCTTTTCCTGAGGAAACAAACTTTT
GTTTCCTCAGGTTTTGCTTTTTGGCCTTTAGTTAAACAAAAAAAAGCAAA
AGATGCTGGTGGTG
>shrew
GCTTCCCTCACAAAGGCTGCGGAGGGTTACCGACTGCGTCAGAGTGAGCT
GTCCCGGGTCTATAAATAGGCCTCTCGCGGCGCTGCGGCAGGCATTGAGG
CAGCGAGCGCAGAGCCGGCAGCAGCGGCGGAGCTTGAGGAAGGCAGATAA
GTCTCTGCTCGAGGAACGAGCTTATTAGCCATTCTAAATAGCGAAAATAA
CCTAGAGAAGAATGAGGATTAGGCCTTAGTTCTTTAAAAAGATTTTTAAA
AGATAAAAAGGTTGTAAAAGAGCGAAGTTATGAAGGTCTTAAAGGGTAGC
TTGAAAGCGGAGCAGAGAAGAAAAACGAGTTTTCTAGTTCTTAACGGAGG
TTGAGATGAAAATGCTTAACGGAGGAAAGAATAAGCTTGAGGCAGCGGCT
GAGAGGACTGTAAAGTCCTGGAGTTTAAAAAGGAATTTAAACCGAAGGGC
AGGCCGGTAGGTAGCTCTGAAATGGACAGGCATAAATAGGACAGAAACGG
CGTTTTAGGAAGCCAGGCCTTAGGTAAATTAAATGTAATGTTGAACGTAA
AGCTGAAGGTGATTTAAGAGACCTTCAAGTTCAGGCGCAGGGAAGATGGC
GTCCTCTCGAGCCGAGAGGTTTTATTTACTTGGAAAAAAAATTGAGGTAG
AGGGAGTGGTAGGATTTTAAAAAATTAAAATGGATAAAATAGAAGAAAGA
AGATTAGAAATTTGAAGTGGAAAATGGAAGACAGAAGTACAGGAAGGTGA
AGAAAAAGATATAGAAGATAGGAAAAATTAGAAGATTTTTAAAAAGGCCT
GTTAGAAGCCAGGAAGCCCTTGGTACTAGGAGGAAGAAAATGCGTAGACA
AGATAGAAAACCGTCTTTTAAGGGCACAGATACAAATTCAGTAGAAGATG
AAGCGAGGAAGGTTCAAGATGGCCAAGAAGTACCTCAGATAGAAAGTGAA
AATCCAGCTAGGACAAAGTTCCCACAGGAGCGTTAGAAGATAGACGCCAG
CAGCCGGGAAGATAGAAACGTTTAAGATGGAATAGCTCAGGAAGACTGAG
GAAGCGTGCGAAAGGGCTGAGAATTCCAGAGCCTCTCGACTTGGTTTCTG
GTGGTCTAGGAGTAGGTGTGAGAAGGGGGTCACTGCCGTAACGGCCACGG
TCGACTTAGAAGAACAGCCGAAGCTAGCAGGAAAAAGTGCTTAGGAGCGC
AGGAAGCTTCCGAAAGGTCTGAAGTCATTAAAATTCAGGTAGCATGTTGT
AGGCCAAGATCGCCTTAGAAGAGCATCTGCAGCTAGAAGGAAGGTGTGTT
AAGGCACAGGAAGCTTCTGGAAGGATGAAGTCGTTAAGAAATTAGGTAGA
AGGCTTTTGGAAGAGTTGGAAGCTTGGAAGGCCGTAAATGCGGTAGCTTA
GTTCTCTTTGGAAAATTCAAAGGACTTTAATTGGAGATCAAGAATATTCA
AAAAAAAATTCTTTTGCTTTGGACTTTGAGTTAAAAATAAACCGAAGAGT
AGGCGGTAATTGGCAGCCGACCCAGGCGCTACGCAGAAGTGGATTCAGGA
TCTAGGAAGGAGCGGCAGACAGGAGCCAGGAGCCAGTGTGCAGCAGACAG
GAGGACCCCAGGAGCCAGTGTGCAGCAGACAGGAGGACCCCAGGAGCCAG
TGTGCGGCAGACAGGAGGACCCCAGGAGCCAGTGTGCGTGAAGCTAGGAC
TGAGGAGCGAGCGGGAGCGGCAGTCGCGGTGAAGATAGGCGAGCCCGGGA
GCCAGTGCCGGTGGTGTAGGAAGAAGGAGCCGTGCCGCCGTGGAGGTGCA
GCTAGGCGAGATTCCAGGAAGGAGCAGCCAGTGCGGTGGCGGTGATGAAG
CTAGCGGGCGGCGCGGCTTGGCGACCCCGGCGGCGGCGGAGGCAGCAGGC
GTTTGGCGCTAGCTAGAGCATCCTAGAGCAGCCGCCCCGTATGCGAGGCC
ACAGGGAGAGCCAGTGGTGTGGTAACGACCCGTGAGGCTTGTTTGTAATG
GCGTATGGTAACCTTTTTTATTCTCCTGGTAGTGGGGGACTGGGGTGTAG
GCCCATTTCCGGTTCCGGTGTTACAGGTTTCTCTTTTTCAGGCTTGTTTT
CTCATGCGTCTTGTCTGAAGCTTTTGAGGGCAGACTTCCAAGGCCTGGAG
AAATGGTAGATGGCAAGTTTTTTTCCCCCCCTAAAACTAATATGAGGAAA
ACCAAATGAGTTTGATAGAACAAGTGAAAAATTGCCTTTCCTAAGCAGTT
TTTAGTGTGGGCAATGAAGTATTTTAGCTTTGTCAATAGATGACTTGTTT
TTTCTGTTTTCACCCTGAATTAAGGTTTAAATACGGAGTTGGATGTGTAA
TTAGGGATTGTTGGGGGGGGGCAAAATATGTTTTGAGTTCTTCTCCCCTT
AGGTCTCTAGAATTCCAAAGGCAAATGACTGATTCAAGGTAACAGCAAAA
AGAAAATCCAGTATCAGGATAATCAGCACCACAGGTTTACAGTTTCTAGA
CACTAGAGCACGAAGCAGCTTACTTTGAGGTCTGTGGAGGAGCTGTTCAA
TGGAGAAATGGCTGGTAGCTAATTCTTTTTTCCACCCCTTAACCAGATTT
TTTAAAAGTTTATAACTGTTACAGCTGGTTATTTTACTTGGAAGTCTCTT
GGGGTGGTCTAAACAGGGAAAGGGGGGGGAAATGTTTTTTTCTAAGATTT
TCCGCAGATGATATAGCACTATGGAAAACTGGGTTAGAGAAGGATTGTAC
TGCTATGCTGTTGGCACCAACACCTTCAGGGATTTGGAGCTCCTTGACTC
CTTGGAAGAGTATTCCCAGTTGAAGCTGAAATGTACAGCACAGTGCAGCT
TTGGTTCATAATCTGTCACCTCAGGAGAACATCAGAAGCGATTGACTAGG
CCAGATGTTGAAGTTAAGTTTTAAAATGTGTGACCTTAAAAATACCTTTT
ATTAAAGGGGAGGGGCAAAATTGGTGATTAGTTGTCAGTGATCTGTTATG
GTTGGGATTGGGGAGGGGGGGTTGGGTTTTAGGTAATTGTTTAGTTTATG
ATTTCAGGTAACTCATGCCAGAGAACTTAAATACTTAGGATGGAAAAACT
AAAGAAATCTCAACTTCAAAGTTGGCAAGTAACTCCCAATTGTAGGCACC
CCACCACCACCCAGTTTTGAATTGGGCGGCTGGGAAAAATTTGTGAAGAT
TCACTGGATTCAAAGTTTGGCAGGACTTGGGGGTTGGATTCACCCCACTG
GGCTCTAACCAAAATCTTGGGAAGATTATTTTTTTTAATGTTTTAAGTTG
TTGGATATGGTAGTGTGTGGTTCTCTTTTGGAATTTTTTTCAGGTGATTT
AATATAAACTTAATACTATAGGAGCTTCAGAGCAAAGGAGTGGCTTAATG
ATCCTGAAGGGATTTCTGCTGATGGTAGCTTTTGTATTATCAAGTAAGAT
CTACTTTTAGTCACGTTATAAGCAAGTTTTTGTTTCCCAGTGTAGGAAGT
TTTCTCTTTTATATCATTTCAAAGCAAGATGTTAAGGTATGCTTCGAAAT
TATTGCGAACTGTATATTTTTAAAATTGCGCTTAACTATTTGTAAATTGT
TACTGACAGGGTGGGTTTTTGTTGATGGGGAGGGGAGGAAACTTTTTTTC
TGTAGACTTTTTTCAGATTACATCTTCTGAGTCATAACCAGCCTGGCAAT
ATGATGGCCTAGAAGGAGAGGGAACAGCTCCTTGGTGAATGATAAGTAAA
AGGCAGAAAGATTTTATTTCATATCTCCATTGGGGAAAAGGCATAAAACC
CTGAGATCCTTACTCTACTGATGAACATTGTTGTCTGCATATGCCAAAAA
AAAAAAAGCAAACAAGATCTACCAATTAAAAGTTATTGGAATCTACTATA
AATTTATGGTTTATCAAGCTATAACCACAAAATAAGGAATTGATGAGAAT
AATGAATTTGAGAATAAAGAGTTGATGAGAAATAATGATGAAATAAAATA
ACAGTGATGAGAAATAACAATGAAGATCACATGTTCATCTACTGCTTTTA
CAAAAGCAGAATAAAAAGTGAAATGAAAATACTACATTAATCTCGGAATA
AAAGAAGCTGAAATAATTCAAATAAATGGGATCAAGTGGATTGAAAAGGA
GGCTGTGCTGTTTGCCAATCTTTCGTTTGCCTCAGACAGGTTTCTCTTCA
TTATCAGAAGAGTTGCTTCATTTCATCTGGGAGCAGAAAACAGCAGACAG
CTGTTAACAGATAAGTTAAACTTGCATCTGCAGTATTGCATGTTAGGGAT
AAGTGTTTCTTAAAAACTGTGGAGGTCTTTTAAAAGTATTTGAATTGGGC
TGTTTTTCCTGATCCTTTAAGGATTTCAGGATTGTGAAGAATTTTCCCAT
CCAGCCTTTAAAAAAGTAAACAGGATTTGTGCCTCTGGGCTCGCATGATG
GGATATGACTCATCCAGAGGCAGATAATTAGAAATCCATGGAGATTAGTA
CCTAAAAGGTACCTGAGAAGTGATGCTTATGCAACTCAGAAAATTTGATT
AGAATTAAATCTGAAAAAATACAAAATAAACAGCATTGAATCTTAAAACT
AGTACATATTAGGATAAAATATGTTAAATCTTAAGTAAAATTTAATGTGT
TGTGATGTATATTGTGCAGAGAAAAAAAACCATTAAATCATTCAAAACAA
TAAACCATATTAGAGAATGTATGCTTTCAGAAAGGTGTCTCCTTATTTAA
ATAAAATATTGTTTGTCTGTAGTTAGTGTTGGGCAATCTTGGGGGGATTC
TTCTCTAATCTTTCAGAAACTTCGAGCACTTAATGGACAAGATAAGAAAT
TGAGCAGAAGAACGAATTTTACTTTTAAGGCAGGAAAGACAAATTTTTTT
ATCCTTCATAAATTGATGAACATTTAATAATTCCAGGCACATGGCAATAG
AGAACCCTCTAAATAAGGAATTAAATACCTCTTAGACAGGTGGGAGATTT
ATGAGAGTAACAAACAGGTAACTACATCTACACTTGGTTTCCAGAAAGCT
AGGGGCATATAATTGATGTTTGCATGCTAATTTTAAATGCTTAAAATCCT
TTCACCTAGTGTCAGCCAGTGCTTACAAGTTAACTGGCCTTTTACACGAG
CACTTGTAGGGGGGGGCATGTGGGGTTTTTAAAGAATTTTCCTTTGCAGA
GGCTTCATTTCATCCTTCAGTGAAGCTGTTCAGGATTTTGACTTGGCTCT
GCCTTCTCTACTAGTGAGATTTGCAGTGAGTTTTATCAGCATACACGTTT
AAAAAACCTGATTTTTTTGGAGGGAAGGGAGGAGGGGTGGGGCTTACTTG
TTTAGCTTCTTTTTTACAGACTACACAGAATGCAGTTGTCTTGAACTCAG
GTCTGTCTGTTCTGTTGGCAAGTAATCAGTACTGTTCTCACCCGCTGCTA
TTAGAATGCATTTTGAAACGACTGGAGTATGAGTCAAAGTTGTGTTTCCC
TAATGCTTGGAGTAGTGATTGTTGAAGGAAAACGCAGCTGAGTGATATAA
AAGGCTGAGTGTTGAGGAAGTTTCTGCAGCTTTAAGCATTGATGTTTGTG
AGTGAAGTCAAAGTACCTTTTGCTGTGCTTCTTTAGGTAAAAATGCTTTT
TGTTCACTTCTGGTAAGGGGGTGGGGAGGGCATTGAAGCCTTTAGTCTTT
TCCAGATGCAACTTTAAAATCAGTTGACAAGAAATAAATTCCACACAAGC
AGCAGTCTTCAGGAAGTGTAACTGGCAAGTGGAAATGACTTAACAGTTCA
GTGGCTTTAGTGCATTGTTTTTGTGTGGGTTTCTCTCTCCCCTCCCTTGG
TCTTAATTCTTACATGCAGGAACATTCAAAACAGCAGACGTATGCGAAGG
GCCAGAGAAGCCAGACCCAGTAAGGAAAATAGCTTGCTTTTTTAAATAAA
CCAGATAATTCCGTTTTGAATGTGGGGATTGGGAACCACTAGTTCTTTCA
GATGATACTCTGCAGACTAGATGGATCTTCAGTTGAATTTCACCATTGGA
CAAAATGAGGACAACAGGTGAACAGCTTTTTCTGCATTTACATACCAGAT
CAAATAAATGTTAGACTTTCAGCTTAATGCTGCAGTCAATAGCATGTGAG
CAAGTGTTTGACCTGGGGTGGAGGGGTGAGGTGGGCGCTAAGCCTGTTCT
TAAGATTTTTCAGGTATCCCTCACTAAAGGCACCGAAGGCTTAAAGTAGG
ACAACCATGGAGCCTTCTTCCTGTGGCAAGAGAGACAACAAAGCGCTATT
ATACTCAGGTCAATCTGAATGGTGTCAGCCTCCACAGGACTTGCCTAATC
ATGCATTGAGGCTCACTAACTTGGGAGTGGCACCAAGGAATGCGTTAATA
ACGTTGTATGCTCCCGGGCTCATCCTAATATTTTATGAAGCTGTTTTTAA
AGCAGCTCTTAGAGCTCAAGTGATGCTTGAGGGGAGGGAAAGCGGGCAAC
CACTTTTACCTAGCTTTTCCAGAAACCTGTTAAAAACAAGGTCTCCCCAC
AAGCGACTTCTCTGCCACATCGCCACCCCCTGCCTTTGGTGTAGCACAGA
CCCTTCACCCCTCACCTCGATGCTGCCAGTAACTTGGATCCTTTTGGGCA
CGATCCATAATCGTTGCAAGGTAACAGTGGTGCCACGGTCTGGTGGGTTG
CACTACTTAGAAAAGGCAGTTTGCAAGTTAATATTAACACTGCAACCAAA
AACTCTTTAAAATGTTTAAAATTAAAAAGTGTTTAAAATATAGCACTAGT
ACCATGGTTTAAAGCAGCCAGTAAAATAAAAACATGAAGGAACTGTAATA
TTGGGTGGGAAAGTAAAAGGCTAGAGAGGATGTGAGGTATTTTAGTGGCT
GAGGACTGTGGGGGGGTTGCAAAATTCTCTGCTAAGACTTTTTCAGGTGA
ACATAACAGACTTGGCCAAGCTAGCATCTTAGCTGAAGCAGATCCTCCAG
TGCTCTTCAGTAGGGCTACTAAGGTTTTTCTTTTCCTGAGAAAACAAAAT
CTTTTGTTTTCTCAGGTTTTGCTTTTTGGCCTTTTTCTAACTTAAAAAAA
AAAAAAGCAAAAGATGCTGGTGGTTGGCACTCCTGGTTTCCAGGACAGGG
TTCAAGTCCCTGCGGTGTCTTTGCTT
>pig
TTTTTGCTTCCCTCACAAAGGCGGCGGAGGGTTATTGGATGACGGGGGTG
TGAGGTGTCCTTGGGCTATAAATACGCCGCGCGCTGCGGGTCGGGAGGCA
GGCATTGAGGCAGCGAGAGCAGAGACGGCTGAGAGGCAGGAAACGCTTCT
TGAGGAGACCGCAGATAAGTTTTTCTGTTAAGATAGGGATTACTCTTATT
CTCTAGGAATTATAAATTAGCGAAAATACTGAGCTGTAGTTTTGAGTTAA
ATTCGTGAGAGTAGATTTGATAATTAATAAGAAGGTCTTATTTTAGGGGA
AAATGGAGACGTCCTTAAAAAATAGTGTGAGAAAGGAAGAAAGAAGAAAA
AAGATAATATTAGAACATGACGGAGGTTAAGAGCTGAAGCTTCTTCATGG
AGTGAGAAAGCTAATTTTAAAAGGAGTTGCCGAGACAGGACTGCAAAGTA
TGGAATTTTAAAGTCTTAAATTGAAGGGCAGCTTTTTAGATTATTGTTCA
AACGTAATGCTATAAATAGAACCTAAACAATACTTTTAAAGTCCAGTCGT
AGATGGATTAAAATGTTTTAAAAGCCATCTTTAAAGGTCAGTTGAAGGTG
ATTTAAGAAATGCCTTCAAATTCACGGCGCGATCAAAACTGCGTCATTTG
AAGCCTTAAGGCTTTCTTTGGAAGTTGATGGAAGTATTAGTGGAGAAAGA
AGATTAGAAATTTGAAGTGGAAAACTCGGAAGACAAGTACAGGAAGGTGA
AGAAAAGATTAGTGAAGATAGGAAAACTAGAAGATAAAAAATACGGCTTT
TAGAAGACAGAAAAAAACTAAGCCCAGAAGGTAGGAGGCAGAAGACATCT
AGAAAGAGAAGGTTGAAAAGATGTTCGAGTGTTTGAGGTAGAAAATGAGA
AACAAGCTGTTGGAGACAAGCATACAAGATAGAGGTCCAAGTAATTGGAA
GATAGAAAAGTCCGAAGCCAAAAAATTGGATAAGTACAAGACGCAAAACT
AAGAAAAATAATTTTTAATAGTTCAATTTATTTAAAAAGCCCATCAACTT
TAATTTGTGGTGGTGCAGAAGTTAGATCTGAGAAGAGGGTTTTAAACTAC
AGTAGACCAAGACCAACTTAGAAGAATATCTCGAAGCTGTAGAGGGAAGT
AAATTTAAAATCACAGCAAAAAGCTACTAAAAAGACTGATGTAAAAATTA
AGGTAGACGGAAGAGTTAAAAATTTGAAAGGCCTTAAATCCATACAGTAG
TTTAGTTTCTTCTGGAAAACTTAAAGGACGATAAATTCAAGAGCGAGGAT
AACCAAGTTAACATTTTTTGCATTGGACTTTGAGCTAAGATGAATTTCTA
AACCCTGAGGACTAGGCGCTAATTAACAGCTGACCAGGTGCTACACAGAA
GTGGATTCAGAGAACCTAGGAAGACAGCAGCAGACAGGATTCCAGGAGCC
AGTTTTTGGTGAAACTAGGACTGAGGAGCGAGCGGCAGTTCGTGAAGATA
GGAAGGAGGAGCCCGGGAGCCAGTGCGATTTGGTGAAGGAAGCTAGGAAG
AAGGAAGGAGCCCTAACGGTTGGAGGTGAAGCTAGGAGAGGATTCCAGGA
AGGAGGAAGCCAGTGCGATGTGGTGATGAAGCTAGCGTGCGGCTTGGCGG
CGTGGCTTGGCAACCCCGCGGAGGAGGCGAGCAGGCGGTGTGGAGGCTAG
ATAGAGCGTCCTAGAGCGGCAGCCCAGTGTGCAAGGCCGGCAGGGAGAGC
CAGTGGTGTGGTAAAAATCCGTGAGGTCGGCAGTATCGTGGGTTCTGCTT
TGTTTCTTCACCTTTTTTTGGTAACAGTACGGTAATCTTTGTTGTATTTC
CTAATGGTGATGGGGGAGCTGTGTACTTAAGCATAAAGGGTTTTATGGGG
ATGTAGGCCGATTTTCGGGTGTTGTAGGTTTCTCTTTTTCAGGCGTATTT
TCTCATCTTGTCTGAAGCTTTTGAGGGCAGACTACCAAGGCCCGGAGGAA
TAGTAGATGGCAAGTGTTTTCGTTTTTAACCAATATGAGGGAAAACAAAT
GAATTTGATAGAACAACCTTGAGACAGTTTCAGCCAGCTTTGTAAGCAGG
TTTTATATTTAGCTTGGTAATGAAGCATTTCCGTTTTGTGAGTAGATGAC
TTAATTTTCTTTCTCATTCTCTATTCTAAGTTACCTATATATATATAGTT
GGGTGTGTAATTCGGGGGGGTAAAGGTTTTGGGGGGGCAAAATATGTTTT
GAGTTCTTTTCCCCTTAGGTCTGTCTAGAATTCCAAAGGCAAATGACTCA
AGGTAACAGGAAAAAAGAAAATCCAGTATCAGGATAATCAGAACACCACA
GGTTTACAGTTTGTAGAAACTAGAACACGAGCAGCTCTCACTTAAGGTCT
GTGATGGAACTCCAGTGGAGAAATGGCTGGTACTTTTTCCACCCCTTAAT
CAGATTTTTTTTTTAATTAAAGTATGTAACCGGTTATTTTTACTTGAAGT
ATTTTGGGGTGGTCTTAACAGGGAAGAGGGTGGGGGAGAAAATGTTTTTT
TCTAAGACTTTCCACAGATGCTATAGTACTATTGACAAACTGAGTTAGAG
AAGGATTGTACTGCTATGCTGTTGGCACCAAACACCTTCAGGGATTGGAG
CTGCTTTTTTCCTTGGAGTATTCCCAGTGAAGCTGAAATATACAGCACAG
TGCAGCTTTGGTTCATATTCAGTCATCTCAGGAGAACTTCAGAAGAGCTT
GACTAGGCCAAATATTGAAGTTAAGTTTTCAAATAATGGAACTTTTTAAG
ATGCCTTTTAAAGGGGAGGGGCAAGTTTTGGCAATTAGTTGGCAGTGGCC
TGTTTTGGTTGGGGTTGGGTGGGTTGGGTTTAGGTAATTGTTTAGTTTAT
GATTTCAGATAACTCATGCCAGAGAACTTAAATACTTAGGATGGAAAAAC
TAAAGAAATCTCACCTCCCAAGTTGGCAAGTAACTCCTGATCCTCTAGTT
TCTTGTTTTACCCCAATTTTTGAACTGGACAGCTGGGAACTTCAAAGATT
CACTGGATTTAAAGTGTAGGGCTTGGGAAAGGAAAGTGTTGGATTGGGGG
TTGGTCTAGCCCACTGGGTTGACCAAGATAAAAACTTGGGGAATTGTTTA
AACACTAAAGTTGTTTGGATATGGTAGTGTGTGGTTCTCTTTTGGAATTT
TTTTCAGGTGATTTAATAAAACTTAATACTACTATAGGAGCTTCAGAGCA
AAGGAAGTGGCTTAATGATCCTGAAGGGATTTCTTCTGATGGTAGCTTTT
ATATTATCAAGTAAGATTCTATTTTCAGTTACATAAGCAAGTTTTTTAGT
ATAGGAAATTTTTGTATGGCTGCGAGACAAGATGTAAAGGTATGCTTCAA
AATTGTTGTAAATTGTGTATTGAATTTGCACCTAAGTATTTGTAAATCAT
AATCAATTAAAAGGGGTGGGTTTTTGTTGATGGGGGGGAAACCTTTTTTT
TCTGTAGACTTTTTTCAGATAACATCTTCTGAGTCATACCCAGCCTGGCA
ATATGATGGCCTAGATGGAGAGGGGAACAGCTCCTTGGTGAATGATAAGT
AAAGGCAGAAAAGATTATATTTCATACCTATCTTCATTGGGCAAAAGCAT
AACTCTGAAATCCTTACTACTGATGAACTCATGGTCTGCATATGCAAAAA
AAAAATTTAAGCAAATGAAAGCTACCAATTTAAAGTTAATGGAATCTACT
CTTAAAGTTATGGCATATCAAGCTGTATCCACAAAAATAATGAATCGATG
AGAAATAAAATAATGAAATGATGAGAAATACCATGAAGATCTAATGCCCA
CCTCAAAATACTGCTTTTACAAAAGCAGAATAAAAAATGAAATGAAATGA
AAATGATAAAGCTACACATTAACCCTGGAATAAAAGAAGCTGAAATAATT
GAAAGGAGTGGGATCAAGTGGATTGAGAGGAAGCTGTGCTGTTTGCCAAT
CTTTCGTTTGCCTCAGACAGGTTTCTCATTATCAGAAGAGTTGCTTCATA
TCATCTGGGAGCAGAAAACAGCAGGCAGCTGTTCACAGATAAGTTTAACT
TGCATCTGCAGTATTGCATGTTAGGGATAAGTGCTATGTTTAATAAGAGC
TGTGGAGGTCCTAGGTCCCTTACTCAAGGGATCTCAGGATTTTGAGGAAT
TTTCCCATCCAGCCTTTTAAAATGAGACAGGCCTTATGCCTGTGGGCTTC
CATGATGGGCTAACTCACTTCACTCGAGGCAAGTAATTCCTTAAAGCCTC
TTGAGATTAATACCTTAATAATCAAGGATAATGTTGATAAAATAAAAATT
TGTTTAGCATTGATTCTTGAAAACCCTATGAAAAGATAGCATAATGTGCT
GTTAACCAGAATCAGATATGTTAACCTTGCTAAAATTTAAATGTTATGTG
TATTGTGCAGAAAACCGTAAAATCACTCAAAATAAAATACTTTATTTAGC
GAATGTATGCTTTTAGAAAGCTGTCTCCTTATTTAAATAAAATATTGTTT
GTCTGTAGTTAGTGTTGGGCAATCTTGGGGGGATTCTTCTCATCTTTCAG
AGACTTTGTCTGCGAACACTCTGTAATGGACAAGATCAGGAATTGAGCTG
AAGAACGAATTTAACTTAAGGCAGGAAAGACAAATTTTATCCTTCGTAAA
ATTGATGACCATTTAATAATTCCAGGCACATGGCCATAGAGACCCTCTAA
ATAAATAAGGAATAAATACTTATTAGGCAGGTGGGAGATTATGATCAGAA
GAACAGGTAACTACACCTACGCATTTTTCAGAAAGTCAGGAGTCGAAATT
GACAGTACTGAAGTATAATGCGGTCCACATTTCCAAAGTTTGCATGTTAA
ATTGAAATGCTTACCATCTCATCTAGTGTTAGCCAATGCTTTACACTTAT
TAGCCTTTTATATAGACACTTGGTGGGGGGCATGTGGGTTTTTTAAAGAA
CTTTCCTTTGCAGAGGCTTCGTTTCATCCTTCATGAGGCTGTTCAGGATT
TTGACTTGCATATAAACGCTTGGCTCTGCCTTCTGTTCTCCTAGTGGGTG
TGTGAGACCTTGCAGTGAGTTTTCAGCATACTCAAGTAAAAATTTTTTTC
CCCCTGATTTTGGAGGGAAGGGAGGAGAGGGTGGGGCTTACTTGTTTTTA
GCTTTTTTTTTGCAGACTACACAGAATGCAGTTGTCTTGACCTCAGGTCT
GTCTGTTCTGTTGGCAAGTAATAATGCAGTACTGTTCTGACCTGCTGCTA
TTAGAATGCATTGTGAAACGACTGGAGTATGATTAAAAGTTATGTTTCCC
CCAATGCTTGGAGTAGTGATTGTTGAAGGAAAATCCACTGAGTGATAAAA
GGCTGAGTGTTGAGGAAATTTCTGCAGCTTTAAGCATTCATGTTTGTGAT
TGAAGCAGTCCTTTTTGCTGTGCTTTAGGTAAAATGCTTTTTGTTCACTT
CTGGTAGGGGGGGTGGGGAGGGCACTGAAGCCTTTAGTCTTTTCCAGATG
CAACTTTAAAATCAGTGACAAGAAATAAGTTCCAAACGAACAACAGACTT
CAAGAAGTTTAACTGGCAAGTGGAAACGTTTTAACATCAGTTCAGTGGTC
TTAGTGCATTGTGTGTGCAGGTTTCTCTCTTCCCTCCCTTGGTCTCAATT
CTTATACACAGGAACATTCAGAACAACAGATGAAGGGCCAGAGAAGCCAG
ACCCAGTAAGGAAAAAAAAATAGTTCATTTGCTTTTAATAAACAAACCAA
ACATTCCATTTAAATGTGGGGATTGGGAACCACTAGTTCTTTCAGATGGT
ACTCTTCAGACTAGAAGGAGCTTCCAGTTGAATTCACCAGGGGACAAAAT
GAGGACAACAGGTGAACAAGCTTTTTCTACGTTTACATACCAAGTCAGAT
CTGTTCCGGGTAAATTAGTGTCAAATGGCCTTTCATTTCAGCTTTATGCT
GGAATAAACAGCATGAGCAAGTTTGTTGGCCTGGGGGTGGAGGGGTGAGG
TGGGCGCTAAGCCTTTTTTTAAGATTTTTCAGGTACCCCTCAATAAAGGC
ACCCGAAGGCTTAAAGTAGGACAACCCTGGCGCCTTCCTGTGGCAAGAGA
GACAACAAAGCGCTATTAAACTAAGGTCAATCTAAGTGGTGTCAGCCTCA
CAACCCCACCTTCGGTTAGACATGAGGACTTGCCTCAACTGCCTCTGGGG
AGTGAAGCATCCAAAGGAATGCCTGCGTACCTTGCGTACCCCCGGCCTGT
GTAACGCCTCCCTGGGCTGTTTTTAGAGCAGCCCTTGATGAAGCCCAGAC
CTGAGTGGTGCTTGAAGGGGAGGGAAAGGGGGAAAGCGGGCAACCACTTC
TCCCTAGCTTTTCCAGAAACCTGTTAAAAAGCAAGGTCTCCCCACAAGTG
ACTTCTCTGCCACATCGTCACCCCCTGCCTTTGGCCTAGCGCAGACCCTT
CACCCCTCACCTCGATGCTGTCGGTAGCTTGGATCCTTGTGGGCATGATC
CATAAGCAGTTTAAGGTAACTGGTGCCGAGGTCTTGGGTGGGTTGCACTG
TTAGAAAAGACCGTTAATTTGCCTGTAAACGTTTAATGACATTAAGACCA
CAACTAAAAAGCTCTCAGATGTTTTAAATGTGTAGCATTATTTCTGTCCA
GTGCTGAAAACAAACTTGAACCAGTAAATGGAGAAATAACATGTAAGAAC
TATACTGTTGGGTGGGAAAGTATAGCAAACTGAAGGAGATAGGCATTTTA
GCAGTTGAGGGCTGTTGGGTGGGAATGCAAAAACTCTCTGCTAAGACTTT
TTCAGGTGAACATAACAGACTTGGCCAAGCTAGCATCTTAGCTGAAGCAG
ATTCTCCAGTGCTCTTCAGTAGGGTCTTAAAATTTAAAGGTTTTTCTTTT
CCTGAGAAAACAAAATACTTTGTTTTCTCAGGTTTTGCTTTTTGGCCTTT
ACCTAGCTTTAAAAAAAAAAGCAAAAGATGCTGGTGGTTGGCACTCCTGG
CTTCCAGGACAGGGTTCAAATCCCTGCGGCGTCTTTGCTTGACTTTTACT
TCTGCCTTTCCGTTTTCCTCCTTTTT
>cow
TGTGCGACAGGCATTGAGGCAGCGAGCGCAGAGATGGCTTTAGGGATGGA
GATGCTGCTTGAGGAGCCCGCAGATAAGTTTTTCTATTAAAAAAGATAGG
CGTTAGTGTATTTCTTTAGGGATTATAAGTAGTGAAAATACGGAGATACT
GCTTTGCATTAAGTTCTTAGATAAATTTTAGGGAAAATATGAAGACTTAA
AGAGTAGTTGGAGAAAGGAAGAGGGAAGAAAAAAGATAATTTTAGAACCT
GAGGGAGGTTAAGAGCTGAAATTTTTTCATGGAGTGAAAAATTTAAAAGA
ATTGATGAGCTAGGACTGCAATGTCTGGATTTTTTTTTTAAAGCCTTAAC
TTGAAGGGCAACCTTTTACCTTAACATTAAAACGTTGGGTTACGTAAATC
GAACCTAAACGTTTTAAAAGGTTGAGTTGTAGGTGATTAAAATACTACAA
AGGCCATCTTAAGATTTAACTGAAGGTGGTTTCAGAAATAATGCCTTCAG
ATTCACGGCGCAGTAAAAATGGCGTCATTTGAAGCCTGCTTGATACTAAG
GCTTTGTTTGGCTAAAGTTGACGGAAATATTAGGAATGGTAGGAAAGAAA
ATTGGAAGTTTGAAGTGGAAAATTCGGAAGACAGAAGTACAGGAAGGTGA
AGAAAAAACTAGAGAAGATAAGAGATACACGTTTTAGAAGATAAAACCTG
AGCCTAGTAAGTAGGCAGAAAAAGACAAATCTAGGAGAAAATTGAAAATA
CGGTCGAGTGCTTAAGATAGAATGAAAAGAAAGCTATTGGACGCAAACAT
ACAAGATAGACGTCCAAAAATTTAGATAGTTCAAAATCAATAATGTTGGA
TAAATTACAGGAACAAAAACTAAGGAAATTTTTATAGCCAATAAGAATTT
ATTGTAAAAGCCCATCAACTTATTTCTGGTGGTGCAAAAGTTAGATCTCA
GAAGATGAGGGTTTTTTTTTTTTAAAACTACTGTAGACCAGGACCAACTT
AGAAGAAAATCCGGAAACTAGGAGAGTCAATTTAAAATCTCAGCAAAAAG
TTACTGAAGGGGACTGAAGTAACTTAAAAGTTAAGAATGTATTTGGGAGA
GTTAAAAATCTGAAAGGCCTTAAATGCGGTAGCGTAGTTTCCTTTGGAAA
ATGTAAAGGACTTTATAAGTGAATTAAATTGAAGAGCAAGAATAACCATC
GAGTTATTGGACTTTGAGCTAAGATGAATGTTTAAATCCTGAGGACTAGG
CGCTAAATAACAGCTGACGCAGGTGCTACGCAGAAGTGGATTCAGTGAAG
CTAGGAAGACAGGAGCGGCAGACAGGATTCGGAGCCAGTGTTGGTGAAAA
CTAGGACTGAGGAGCCAGCGGCAGTTCGTGAAGATAGGAAAGAGAAGCCC
GGGAGCCAGTGCGACTTGGTGAAGGAAGCTAGGAAGAAGGAGCGAGTCCT
AACGATTTGGAGGTGAAGCTAGGAGAGGATTCCAGGAAGGAGGAAGCCAG
TGCGGTGTGGTGAAGCTAGCGTGCGGCTTGGCTTGGCAACCACGCGGAGG
CGGCGAGCAGGCGGAGTGGAGGATAGATAGAGGATCCTAGAGCAGCAGAC
CAGTGTACGAGCCCCGCAGGGAGAGCCAGTGGTGTGGTAAAAATCCGTGA
AGTCGGCACTATCGTGGGTTTTTTTTCCTCCTGTAACTCAGTATGGTAAT
ATCTCTTATTAAATTTTCCTAATAGTAATGGGGGAGTTGTGTACTTAAGC
ATAAAGGGGATTTTATTACGGGGATGTAGGCCGGTTTTCGGGTGTCGTAG
GTTTCTCTTTTTCAGGCCTATTTTCTCATGCATCTTGTCTGGAGCTTTTG
AGGGCAGACTTCAAGGCCCGGAGGAATGGTAGATGGCAAGTGTTCTTGTT
TTTAACCAATATGAGGGATGTCCTGAATTTGGTAGAACAACTGTGAGACA
ACTTCAGCAAGCTTTGTAAACAGGTTTTATATTCAGTTTGGGGGTAATGA
AGCATTTCAGTTTCGTGAGTAGAGGGCCTACTTTTCTTTCCTCACCCTGT
ATTTTAAAAGTCTTCTAAATATGTAGTTTCGGTGTATAATTCTGGGCGGG
GGGAGTTTTTTTGGGGGGGGAGCAAAATATGTTTTGAGTTCTTTTCCCTT
TAGGTCTGTCTAGAATTCCAAAGGCAAATGACTCGAGGTAACAGGCGAAA
AGAAAATCCAATATCAGGATAATCAGAACACTGCAGGTTTACAGTTATAG
AAACTCTAGCACAAGCAGCTTTCACTTTGAGGTCTGTGGCGCAGCTGTCC
ATTGGAGTAATGGCTGGTAGTTTATTCTTTTTTTCCCCACCCCTTTATTA
AATATTTTTATAAAGTACGTAACTGGTTATTTTTACTTAAATATTTTGGG
GTGGTGTGAACAGGGAAGAGGGTGGGGGAGAAACTTTTTTTTTCTAAGAT
TTTCCACAGATTCTATAGTACTATTGACAATCTGAGTTAGAGAAGGATTG
TACTGCTACGCTGTTTGGCACCAACACCTTCAGGGATTGGAGCAGCTTTT
TTCCTTGGAAGAGTATTCCCAGTGAAGCTGAAATGTACAGCCCAGTGCAG
CTTTGGTTCATATTCAGTCATCTCAGGAGAACTTCAGAAGAGCTTGACTA
GGCCAAATGTTGAAGTTAAGTTTTCAAATAACGACTTTTAAGATACCTTT
ATTAAAGGGGAGGGGCAAATTTTGGCGATTTGTAGTTGGCAGTGGCTTGT
AATGATTGGGATGGGGGGGGCGTGGGTTTAGGTAATTGTTTAGTTTTTGA
TTACAGATAAACTCATGCCAGAGAACTTAAATACTTAAGGTGGAAAAACT
AAAGAAATCTCAACTTCCAAGTTGGCAAGTAACTCGAAATCCTCTGGTTC
TGTTTTGCCCCAATTTTTGAATTTAACAGATGGGGAAGTTGATGACGATT
CACTGGATTTAAAAGAGTAGGGCTTGGGAAAGGAAAATGACTGGGGGTTG
GTCTGGCCCTCTGCGCTGACTTAGATAAAAACTTGGGGAATTTTTTTTTA
AATGGTAAAGTTCGGATATAGTGTGTGGTTCTCTCTTGGAATATTTTTCA
GGTGATTTAATAAAACTTAATACTACTATAGGAGCTTCAGAGCAAAGGAG
GTGGCTTAATGATCCTGAAGGGATTTCTTCTGGTGGTAGCTTTTGTATTA
TCAAGTAAGATTCTTTTTTCGGCTGTATATAAGCAAGATTGTTTGGTTTA
TTCTTTTCTTTTTTAGCGTAGGAAAAGTTTGTTGTTAAGGTATGCTTCAA
AATTATTGTTAATTGTATTTTGAATTTACATCTAAGCCTTGTAAATCATA
ACTGATAAGAGGGGGTGGGCTTTTGTTGATGAGGGAGGGGAAACCTTTTT
TTTTTGTAGACTTTTTTCAGATAACATCTTCTGAGTCATAACCAGCCTGG
CAATCTGATGGCCTAGATGGAGAGGGGAACAGCTCCTTGGTGAATGATAA
GTAAAGGCAGAAAAGATTGTATTTCATACCTACATTGGGGAAAAAAGCAT
AACCCTGAGATTTTCTTCTGATGAACACATTGTCTGCACATGCAAAAAAA
AAAGCAAATGAAAACTACCAATTTAAAGTTAATGGAATCTACTACTATAA
AGTTAATGGCTTATCAAGCTGTATCCACAAAAATAATGAATTGATGAAAA
ATAAAAATAACGATACAATGAAGATCAAAATGTCAATCTCAATACTGCTT
TTACAAAAGCAGAATTAAAAAAGCGAAATGAAAATAGCGCTACATATTAA
TCCTGGAAAAAAAAGAAGCTGAAATAATTGAAATGAGTGGGATCAAGTGA
ATTGAGAGGAGGAAGAGGCTGTGCTGTTTGCCAATCTTTCGTTTGCCTCA
GACAGGTTTTTCTTCATTATCAGAAGAGTTGCTTCATTTCATCTGGGAGC
AGAAAACAGCAGGCAGCTGTTAACAGATAAGTTTAACTTGCATCTGCAGT
ATTGCATGTTAGGAATAAGTGCTTACCTTTGTGAAGAGCTGTGGAAGTCC
TAGGTCCCTTACCTAAGGGATTCCAGGATTGTGAGGCATCGTCCCATCCA
GCCTTTTAAAATTAGACAGGACAGCGTTCCTGTGGGCTTTGATGATGGGA
CAGCACATTTCATTCAAGAGGCAAGTAATTCCTTAAAGCCTCTTGAGATT
AGCAAAGATAATGTTTATAAAACTAAGAACATTTGTTTAGCCTTGAATCT
GACAGCCCTATTTAAGGGATAGTATTGTACTGTTAAGAATTCAGATTTTG
TTAATCTTGCTAAAATTCAAATGTTACGTGTATTGTGCAGAAAACCATTA
AATCATTCAAAATAAAATACTTTTATTTTTAGAGAATGTATGCTTTTAGG
AAGCTGTCTCCTTATTTAAATAAAACATTGTTTGTCTGTAGTTAGTGTTG
GGGCAATCTGGGGGGGGTTTCTTCTCATCTTTCAGAAACTTTGTCTGCGA
ACACTCTTTAATGGACAAGATCAGGAAATTGAGCAGAAGAACGAATTTAA
TTTAAGGCAGGAAAAAATTTTGTCCTTCGTAAAAGTGATGAGCATTTAAT
AATTCCAGGCACATGGCAATAGAGGCCCTCTAAATAAGGAATAAATACCT
CTTAGACAGGTGGGAGATTATGATCAGAAGAACAGGTAACTTAACTCCTA
CAATGTTTGCAGAAAGTCAGGAGTCTGTCTAGTGGTTAAACTAGAGTAAT
GGAATGTACTGTCCACATTTCCAGTTTGCATGTTAACTTTGCTTAGTCAT
CTCATCTGGTGTTAGCCAGTGTTCACACTGTTGGCCTACTTTTTAGATAC
CTGGTGGGGGGGTGGTTGGTTTTTTTTTTTTTTTTAAAGAATTTTCCTTT
GCAGAGGCTTCATTTCATCCTTCGTGAAGCTTTTCAGGATTTTGGCTTTC
ATGTAAACGCTTGGCTCTGCCTTCTGTTCTCCTAGGGAGTGTTTCAGACC
TTGCAGTGAGTTTATCGGCATATTTAAGTATAAACATTTTTCCCCTTGAA
TTTGGAGGGAAGGGAGGAGAGGGTGGGGCTTACTTGTTTTAGCTTTTTTT
TTTACAGACTACACAGAATGCAGTTGTCTTGACCTCAGGTCTGTGTGTTC
TCTTGGCAAGTAATACAGTACTGTTCTGATCCGCTGCTATTAGAATGCAT
TTTGAAACGACTGGAGTATGAGTCAAAGTTGTGTTTCCCCCAATGCTTGG
AGTGGAGTAGTGATTGTTAAAAGAAAATCCAGCTGAGTGATAAAAGGCTG
AGTGTTGAGGAAATTTCTGCAGCTTTTTAAGCATTCATGTTTGTGATTGG
AGCGGAGTCCCTTTTGCTGTGCTTTTTTTTAGGTAAAATGCTTTTTGTTC
ACTTCTGGTAAGGGGGTGGGGAGGGCACTGAAGCCTTTAGTCTTTTCCAG
ATGCAACTTTAAAATCAGTGACAAGAAATAATTCCAAACGAGCAGCACTC
TTGAAGAAATTTAACTGGCAAGTGGAAATGTTTACCAACAGTTCAGTGGT
CTTAGTGCATTTGTTTTTGTTTGGGTGTCTCTCTCTCCTCCCCTGGTCTT
AATTTCATATACAGGAACATTCAAAACAACAGACAGACGTATGCGAAAGG
CCAGAGAAGCCAGACCCAGTAAGGAAAAATAGCTTACTTACTTTTAAAAT
AATAAACCAAAAAACACTGCATTTTAAATGTGGGGATTGGGAACCACTAG
TTCTTTCAGATGGTATTCTTCAGACTATAGAAGGAGCTTCCAGTTGAATT
CACCAGTGGACAAAATGAGGACAACAGGTGAACAAGTTTTTTCTATGTCT
ACATACCAAGTCAGATCTGTATGAGTAAACAACAATTCAGTGTTAAATGA
CCTTTCAGCTTTACGCTGGAGTCAACAGCATGAGCAAGTTGTTTGTTGGC
CTGGGGGTGGAGGGGTGAGGTGGGCGCTAAGCCTTTTTTTTAAGATTTTT
CAGGTACCCCTCACTAAAGGCACCAAAGGCTTAAAGTAGGACAACCATGG
AGTCTTCCTGTGGCAAGAGAGACAACAAAGCGCTATTAACTAAGGTCAAT
CAAAATGGTGTCGGCCTCACAGCCCCATCTTCTGTTAGAAATGAGGACTT
GACTCAACCCCCTTGACAATGTGCATTGAGGCTCTTTGGGGGAGCGAGCA
TTTAAAGGAATGCTTGAGTACCTTGTATATATATCCCTGTGCTTGTCCTA
ATATTTAATTTGGCTGTTTTCATAGCAGCTGTTAATGAAGCCTGAACTTC
AAGTGATGCTTGAAGGGGAGGGAAAGGGGGAAAGCGGGCAACCACTTTTC
CCTAGCTTTTCCAGAAGCCTGTTAAAAAGCAAGGTCTCCCCACAAGTGAC
TTCTCTGCCACATCGCCACCCTGTGCCTTTGGCCTAGCGCAGACCCTTCA
CCCCTCACCTCGATGCTGCTGGTAGCTTGGATCCTTGTGGGCATGATCCA
TAATCGCTTTTAAGGTAATTGCCAAGGTCTTCCGGTGGGTTGCACTACTA
GAAAAGACCATTAATTTACCTGTCAACAGGTAATATTTAGACCACAACTA
AAAAGCTCTTAAAGTGTTGTAAATGTGTGGCATTATCCAATGACTTTAAA
AAAACATTTCAAACCAGTAAGTGGAGAAATAGCATCTAAGAACTGTCATA
TTGGGTGGGAGAGTACATTTATGAACTGAAAAGTGTTTTGGCAGTTGAGA
GGGCTGTTGGGTGGGATTGCAAAAATTCTCTGCTAAGACTTTTTCAGGTG
AACATAACAGACTTGACCAAGCTAGCACCTTAGCTGAAGCAGATTCTCCA
GTGCTCTTCAATAGGGTTATTGATAAAGGTTTTTCTTTTCCTGAGAAAAC
AAAATCTTTTTTGTTTTCTCAGGTTTTGCTTTTTTGCCTTTTCTTATCTT
AAAAAAAAAAGCAAAAGATGCTGGTGGTTGGCACTCCTGGTTTCCAGGAC
GGGGTTCAAATCCCTGTGGCGTCTTTGCTT
>bison
GGCATTGAGGCAGCGAGCGCAGAGACGGCTTTAGGGGTGGAAATGCTGCT
TGAGGAGCCCGCAGATAAGTTTTTCTATTAAAAAAGATAGGCGTTAGTGT
ATTTCTTTAGGGATTATAAGTAGTGAGAATACGGAGATACTGCTTTGCAT
TAAGTTCTTAGATAAATTTTAGGGAAAATATGAAGACTTAAAGAGTAGTT
GGAGAAAGGAAGAGGGAAGAAAAAAGATAATTTTAGAACCTGATGGAGGT
TAAGAGCTGAAATTTTTTCATGGAGTGAAAAATTTAAGAGAATTGATGAG
CTAGGACTGCAAAGTCTGGATTTTTTTTTTTAAAAAAGCCTTAACTTGAA
GGGCAACCTTTTACCTTAACATTAAAACGTTGGGTTACGTAAATCGAACC
TAAACGTTTTAAAAGGTTGAGTTGTAGATGATTAAAATACTATAAAGGCC
ATCTTAAGATTTAACTGAAGGTGGTTTCAGAAATAATGCCTTCAAATTCA
CGGCGCAGTAAAAATGGCGTCATTTGAAGCCTGCTTGATATTAAGGCTTT
GGCTAAAGTTGACGGAAATATTAGGAATGGTAGGAAAGAAAATTGGAAGT
TTGAAGTGGAAAATTCGGAAGACAGAAGTACAGGAAGGTGAAGAAAAAAC
TAGAGAAGATAGAGATACACGTTTTAGAAGACAGAAAACCTGAGCCTAGT
AAGTAGGCAGAAAAAAAGACAAATCTAGAAGAAAATTGAAAATACGGGCG
AGTGCTTAAGACAGAATGCAAAGAAAGCTATTGGACGCAAACATACAAGA
TAGACGTCCAAAAATTTAGATAGTTCAAAATCAATAATATTGGATAAATT
ACAGGAACAAAAACTAAGGAAATTTTTATAGCCAGTAAGAATTTATTGTA
AAAGCCCATCAACTTATTTCTGGTGGTGCAAAAGTTAGATCTCAGAAGAT
CAGGGTTTTTTAAAACTACTGTAGACCAGGACCAACTTAGAAGAAAATCC
GGAAACTAGGAGAGTCAGTTTAAAATCTCAGCAAAAAGTTACTGAAGGGG
ACTGAAGTAACTTAAAAGTTAAGAATGTATTTGGAAGAGTTAAAAATCTG
AAAGGCCTTACATGCGGTAGCGTAGTTTCCTTTGGAAAATGTAAAGGACT
TTATAAGTGAATTAAATTGAAAAGCAAGAATAACCATCGAGTTATTGGAC
TTTGAGCTAAGATGAATGTTTAAATCCTGAGGACTAGGCGCTAAATAACA
GCTGACGCAGGTGCTACGCAGAAGTGGATTCAGTGAAGCTAGGAAGACAG
GAGCGGCAGACAAGATTCGGAGTCAGCGTTGGTGAAAACTAGGACTGAGG
AGCCAGCGGCAGTTCGTGAAGATAGGAAAGAGAAGCCCGGGAGCCAGTGC
GACTTGGTGAAGGAAGCTAGGAAGAAGGAGCGAGTCCTAACGATTTGGAG
GTGAAGCTAGGAGAGGATTCCAGGAAGGAGGAAGCCAGTGCGGTGTGGTG
AAGCTAGCGTGCGGCTTGGCTTGGCAACCACGCGGAGGCGGCGAGCAGGC
GGAGTGGAGGATACATAGAGGATCCTGGAGCAGCAGCCCAGTGTACCAGC
CCCGCAGGGAGAGCCAGTGGTGTGGTAAAAATCCGTGAAGTCGGCACTAT
CGTGGGTTTTTTTTCTCCTGTAACTCAGTATGGTAATATCTCTTATTAAA
TTTTCCTAATAGTAATGGGGGAGTTGTGTACTTAAGCATAAAGGGGATTT
TATTACGGGGATGTAGGCCGGTTTTCGGGTGTCGTAGGTTTCTCTTTTTC
AGGCCTATTTTCTCATGCATCTTGTCTGGAGCTTTTGAGGGCAGACTTCA
AGGCCCGGAGGAATGGTAGATGGCAAGTGTTCTTGTTTTTAACCAATATG
AGGGATATCCTGAATCTGGTAGAACAACTGTGAGACAACTTCAGCAAGCT
TTGTAAACAGGTTTTGTATTCAGTTTGGGGGTAATGAAGCATTTCAGTTT
TGTGAGTAGAGGGCCTACCTTTATTTTCTCACCCTGTATTTTAAAAGTCT
TCTAAATATGTAGTTTCGGTGTATAATTCTGGGCGGGGGGAGTTTTTTTG
GGGGGGGGAGCAAAATATGTTTTGAGTTCTTTTCCCTTTAGGTCTGTCTA
GAATTCCAAAGGCAAATGACTCGAGGTAACAGGCGAAAAGAAAATCCAAT
ATCAGGATAATCAGAACACTGCAGGTTTACAGTTATAGAAACTCTAGCAC
AAGCAGCTTTCACTTTGAGGTCTGTGGCGCAGCTGTCCATTGGAGTAATG
GCTGGTAGTTTATTCTTTTTTTCCCCACCCCTTTATTAAATATTTTTATA
AAGTACGTAACTGGTTATTTTTACTTAAATATTTTGGGGGTGGTGTGAAC
AGGGAAGAGGGTGGGGGAGAAACTTTTTTTTTCTAAGATTTTCCACAGAT
TCTATAGTACTATTGACAATCTGAGTTAGAGAAGGATTGTACTGCTACGC
TGTTTGGCACCAACACCTTCAGGGATTGGAGCAGCTTTTTTCCTTGGAAG
AGTATTCCCAGTGAAGCTGAAATGTACAGCCCAGTGCAGCTTTGGTTCAT
ATTCAGTCATCTCAGGAGAACTTCAGAAGAGCTTGACTAGGCCAAATGTT
GAAGTTAAGTTTTCAAATAATGACTTTTAAGATACCTTTATTAAAGGGGA
GGGGCAAATTTTGGCGATTTGTAGTTGGCAGTGGCTTGTGATGATTGGGA
TGGGGGGGCGTGGGTTTAGGTAATTGTTTAGTTTTTGATTACAGATAAAC
TCATGCCAGAGAACTTAAATACTTAAGGTGGAAAAACTAAAGAAATCTCA
ACTTCCAAGTTGGCAAGTAACTCGAAATCCTCTGGTTCTGTTTTGCCCCA
ATTTTTGAATTTAACAGATGGGGAAGTTGATGAAGATTCACTGGATTTAA
AAGAGTAGGGCTTGGGAAAGGAAAATGACTGGGGGTTGGTCTGGCCCTCT
GCGCTGACTTAGATAAAAACTTGGGGAATTTTTTTTAAATGGTAAAGTTC
GGATATAGTAGTGTGTGGTTCTCTCTTGGAATATTTTTCAGGTGATTTAA
TAAAACTTAATACTACTATAGGAGCTTCAGAGCAAAGGAGGTGGCTTAAT
GATCCTGAAGGGATTTCTTCTGGTGGTAGCTTTTGTATTATCAAGTAAGA
TTCTTTTTTCGGCTGTATATAAGCAAGATTGTTTGGTTTATTCTTTTCTT
TTTTAGCGTAGGAAAAGTTTGTTGTTAAGGTATGCTTCAAAATTATTGTT
AATTGTATTTTGAATTTACATCTAAGCCTTGTAAATCATAACTGATAAGA
GGGGGTGGGCTTTTGTTGATGAGGGAGGGGAAACCTTTTTTTTTCTGTAG
ACTTTTTTCAGATAACATCTTCTGAGTCATAACCAGCCTGGCAATCTGAT
GGCCTAGATGGAGAGGGGAACAGCTCCTTGGTGAATGATAAGTAAAGGCA
GAAAAGATTGTATTTCATACCTACATTGGGGAAAAAAGCATAACCCTGAG
ATTTTCTTCTGATGAACACATTGTCTGCACATGCAAAAAAAAAAAGCAAA
TGAAAACTACCAATTTAAAGTTAATGGAATCTACTACTATAAAGTTAATG
GCTTATCAAGCTGTATCCACAAAAATAATGAATTGATGAAAAATAAAAAT
AACGATACAGTGAAGATCAAAATGTCAATCTCAATACTGCTTTTACAAAA
GCAGAATTAAAAAAGCGAAATGAAAATAGCGCTACATATTAATCCTGGAA
AAAAAAGAAGCTGAAATAATTGAAATGAGTGGGATCAAGTGAATTGAGAG
GAGGAAGAGGCTGTGCTGTTTGCCAATCTTTCGTTTGCCTCAGACAGGTT
TTTCTTCATTATCAGAAGAGTTGCTTCATTTCATCTGGGAGCAGAAAACA
GCAGGCAGCTGTTAACAGATAAGTTTAACTTGCATCTGCAGTATTGCATG
TTAGGAATAAGTGCTTACCTTTGTGAAGAGCTGTGGAAGTCCTAGGTCCC
TTACCTAAGGGATTCCAGGATTGTGAGGCATCGTCCCATCCAGCCTTTTA
AAATTAGACAGGACAGCGTTCCTGTGGGCTTTGATGATGGGACAGCACAT
TTCATTCAAGAGGCAAGTAATTCCTTAAAGCCTCTTGAGATTAGCAAAGA
TAATGTTTATAAAACTAAGAACATTTGTTTAGCCTTGAATCTGACAGCCC
TATTTAAGGGATAGTATTGTACTGTTAAGAATTCAGATTTTGTTAATCTT
GCTAAAATTCAAATGTTATGTGTATTGTGCAGAAAACCATTAAATCATTC
AAAATAAAATACTTTTATTTTTAGAGAATGTATGCTTTTAGGAAGCTGTC
TCCTTATTTAAATAAAACATTGTTTGTCTGTAGTTAGTGTTGGGGCAATC
TGGGGGGGGTTTCTTCTCATCTTTCAGAAACTTTGTCTGCGAACACTCTT
TAATGGACAAGATCAGGAAATTGAGCAGAAGAACGAATTTAATTTAAGGC
AGGAAAAAATTTTGTCCTTCGTAAAAGTGATGAGCATTTAATAATTCCAG
GCACATGGCAATAGAGGCCCTCTAAATAAGGAATAAATACCTCTTAGACA
GGTGGGAGATTATGATCAGAAGAACAGGTAACTTAACTCCTACAATGTTT
ACAGAAAGTCAGGAGTCTGTCTAGTGGTTAAACTAGAGTAATGGAATGTA
CTGTCCACATTTCCAGTTTGCATGTTAACTTTGCTTAGTCATCTCATCTG
GTGTTAGCCAGTGTTCACACTGTTGGCCTACTTTTTAGATACCTGGTGGG
GGGGGGGGGTGCTTGGTTTTTTTTTTGTTTTTGTTTTTTTTTTAAAGAAT
TTTCCTTTGCAGAGGCTTCATTTCATCCTTCGTGAAGCTTTTCAGGATTT
TGGCTTTCATGTAAACGCTTGGCTCTGCCTTCTGTTCTCCTAGGGAGTGT
GTCAGACCTTGCAGTGAGTTTATCGGCATATTTAAGTATAAACATTTTTC
CCCTTGAATTTGGAGGGAAGGGAGGAGAGGGTGGGGCTTACTTGTTTTAG
CTTTTTTTTTTACAGACTACACAGAATGCAGTTGTCTTGACCTCAGGTCT
GTGTGTTCTCTTGGCAAGTAATACAGTACTGTTCTGATCCGCTGCTATTA
GAATGCATTTTGAAACGACTGGAGTATGAGTCAAAGTTGTGTTTCCCCCA
ATGCTTGGAGTGGAGTAGTGATTGTTAAAAGAAAATCCAGCTGAGTGATA
AAAGGCTGAGTGTTGAGGAAATTTCTGCAGCTTTTTAAGCATTCATGTTT
GTGATTGGAGCGGAGTCCCTTTTGCTGTGCTTTTTTTAGGTAAAATGCTT
TTTGTTCACTTCTGGTAAGGGGGTGGGGAGGGCACTGAAGCCTTTAGTCT
TTTCCAGATGCAACTTTAAAATCAGTGACAAGAAATAATTCCAAACGAGC
AGCACTCTTGAAGAAATTTAACTGGCAAGTGGAAATGTTTACCAACAGTT
CAGTGGTCTTAGTGCATTTGTTTTTGTTTGGGTGTCTCTCTCTCCTCCCC
TGGTCTTAATTTCATATACAGGAACATTCAAAACAACAGACGTATGCGAA
AGGCCAGAGAAGCCAGACCCAGTAAGGAAAAATAGCTTACTTACTTTTAA
AATAATAAACCAAACACTGCATTTTAAATGTGGGGATTGGGAACCACTAG
TTCTTTCAGATGGTATTCTTCAGACTATAGAAGGAGCTTCCAGTTGAATT
CACCAGTGGACAAAATGAGGACAACAGGTGAACAAGTTTTTTCTATGTCT
ACATACCAAGTCAGATCTGTATGAGTAAACAACAATTCAGTGTTAAATGA
CCTTTCAGCTTTACGCTGGAGTCAACAGCATGAGCAAGTTGTTTGTTGGC
CTGGGGGTGGAGGGGTGAGGTGGGCGCTAAGCCTTTTTTTTAAGATTTTT
CAGGTACCCCTCACTAAAGGCACCAAAGGCTTAAAGTAGGACAACCATGG
AGTCTTCCTGTGGCAAGAGAGACAACAAAGCGCTATTAACTAAGGTCAAT
CAAAATGGTGTCGGCCTCACAGCCCCATCTTCTGTTAGAAATGAGGACTT
GACTCAACCCCCTTGACAATGTGCATTGAGGCTCTCTGGGGGAGCGAGCA
TTTAAAGGAATGCTTGAGTACCTTGTATATATATCCCTGTGCTTGTCCTA
ATATTTAATTTGGCTGTTTTCATAGCAGCTGTTAATGAAGCCTGAACTTC
AAGTGATGCTTGAAGGGGAGGGAAAGGGGGAAAGCGGGCAACCACTTTTC
CCTAGCTTTTCCAGAAGCCTGTTAAAAAGCAAGGTCTCCCCACAAGTGAC
TTCTCTGCCACATCGCCACCCTGTGCCTTTGGCCTAGCGCAGACCCTTCA
CCCCTCACCTCGATGCTGCTGGTAGCTTGGATCCTTGTGGGCATGATCCA
TAATCGCTTTTAAGGTAATTGCCAAGGTCTTCCGGTGGGTTGCACTACTA
GAAAAGACCATTAATTTACCTGTCAACAGGTAATATTTAGACCACAACTA
AAAAGTTCTTAAAGTGTTGTAAATGTGTGGCATTATCCAATGACTTTAAA
AAAACATTTCAAACCAGTAAGTGGAGAAACAGCATCTAAGAACTGTCATA
TTGGGTGGGAGAGTACATTTATGAACTGAAAAGTGTTTTGGCAGTTGAGA
GGGCTGTTGGGTGGGATTGCAAAAATTCTCTGCTAAGACTTTTTCAGGTG
AACATAACAGACTTGACCAAGCTAGCACCTTAGCTGAAGCAGATTCTCCA
GTGCTCTTCAATAGGGTTATTGATAAAGGTTTTTCTTTTCCTGAGAAAAC
AAAATCTTTTTTGTTTTCTCAGGTTTTGCTTTTTTGCCTTTTCTTATCTT
AAAAAAAAAAAAGCAAAAGATGCTGGTGGTTGGCACTCCTGGTTTCCAGG
ACGGGGTTCAAATCCCTGTGGCGTCTTTGCTTGACTTACTC
>sheep
TTTTTGCTTTCCTCACAAAGGCGGCGGAGGAGTATTGAATACCGGAGGTG
TGAGTTGTCCTTCCTCTATAAATACACTGCTGCGGCCTGAGCGACAGGCA
TAGAGGCAGCGAGCGCAGAATCTGCTTTAAGGCTGGAGGTGCTGCTTAAG
GAGCCTGCAGATAAGTTTTTCTATTAAAAAAGATAGGCGTTAGTGTGATT
CTTTAGGGATTGTAAGTAGTGAGAATACGGAGAATACTGCTTTGCATTAA
GTTCTTAGATAAATTTTAGGGAAAACATGAAGACTTACTTAAAGAGTAGT
TGGAGAAAGGAAGAGGGAAGAAAAATAATTTTAGAACCTGATGGAGGTTA
AGAGCTGAAATTTTTTCATGGAGTGGAAAATTTTAAGAAAATTTCTGAGC
TAGGACTGCTAAGTCTGGATTTTTTTTCTTAAGCCTTAAGTTGAAGGGCA
ACCTTTTACCTTAACATAAAACGTTGGGTTACATAAATCGAACCTAAACG
TTTTAAAAGGTTGAGTTGTAGATGATTAAAATACTATATACTATAAAGGC
CATCTTAAGATTTAACTGAAGGTGGTTTCAGAAATAATGCCTGCAAATTC
ACGGCGCAGTAAAAATGGCGTCATTTGAAGCTTAGTTGATACTGAGGCTT
TGTTTGGCTAAAGTTGACGGAAGTATTAGGAATGGTAGGAAAGAAAATTG
GAAGTTTGAAGTGGAAAATTCGGAAGACAAGTACAGGAAGCAGAAGAAAA
AACTAGGGAAGATAGAGATACACGTATTAGAAGACAGAAAACCTGAGCCT
AGTAAGTAGGCAGAAGAAAAAGACAAATCTAGGAGAAAATTGAAAATACG
GGCGAGTGCTTAAGATAGAATGAAAAGAAAGCTATTGGACGCAAACATAC
AAGATAGACGTCCAGAAATTTAGAAGATAGTTAAAAATCAATGTTGGATA
AGTTACAGGAACAAAAACTGAGGAAATTTTTATAGCCGATAAGAATTTAT
TGTAAAAGCCCATCAGCTTATTTGTGGTGGTGCGGAAGTTAGATCTCAGA
AGATGAGGGTTTTTTAAAACTACTGTAGACCAGGAACAACTTAGAAGAAA
ATCCGGAAACTAGAAGAAAGTCAGTTTAAAATCTCAGCAAAAAGTTACTT
AAAGGGACTGAAGTAACTTAAAAGCTAAGAATGTATTTGGAAGAGTTAAA
AAATTTGAAAGGCCTTAAATGCGGTAGCGTAGTTTCCTTTGGAAAATGTA
AAGGACTTTATAAGTGAATTAAATGGAAGAGCAAGAATTAACCATCGAGT
TATTGGACTTTGAGCTAAGATGAATGTTTAAATCCTGACGAGTAGGCGCT
AATTAACAGCTGACGCAGGTGCTACACAGAAGTGGATTCAGTGAAGCTAG
GAAGACAGGAGCGGCAGACAGGATTCCAGGAGCCAGTGTTCGGTGAAAAC
TAGGACTGAGGAGCCAGCAGCAGTTCGTGAAGATAGGAAAGAGAAGCCCG
GGAGCCGGTGCGACTTGGTGAAGGAAGCTAGGAAGAAGGAGCGAGCCCTA
ACTATTTGGAGGTGAAGCTAGGAGAGGATTCCAGGAAAGAGGAAGCCAGT
GCGGTGTGGTGAAGCTAGCGTGCGGCTTGGCTTGGCAACCACGCGGAGGC
GGCGAGCAGGCGGAGTGGAGGATAGATAGAGGATCCTAGAGCAGCAGCCC
AGTGTACGAGCCCCGCAGGGAGAGCCAGTGGTGTGGTAAAACTCCGTGAG
GTCGGCACTGTCGTGGGTTTTTTTTTCCTCCTGTAACTCACTGTGGTAAT
ACCTCTTAAATTTTCCTAATAGTAATGGGGGAGTTGTGTACTTAAGCATA
AAGGGGATTTTATTACGGGGATGTAGGCCGGTTTTCGGGTGTCGTAGGTT
TCTCTTTTTCAGGCCTATTTTCTCATGCATCTTGTCTGGAGCTTTTGAGG
GCAGACTGCAAGGCCCGGAGAAATGGTAGATGGCAAGTGTTCTTTTTTTT
TAACCAATATGAGGGATATCCTGAATTTGATAGAACAACTGAGACAACTT
CAGCAAGCTTTGTAAACAGGTTTTATATTGAGTTTTTGGGTAATGAAGCA
TTTCAGTTTTGTGAGTAGAGGGCCTACTTTTCTTTCCTCACCCTGTATTT
TAAAAGTTTTCTAAATATGCAGTTTCGGTGTATAATTATGGGCGGGGGGA
GTTTTTTGTGGGGGGAGCAAAATATGTTTTGAGTTCTTTTCCCTTTAGGT
CTGTCTAGAATTCCAAAGGCAGATGACTCGAGGTAACAGGCGAAAAGAAA
ATCCAGTATCAGGATAATCAGAACACTGCAGGTTTACAGTTTATAGAAAC
TAGCACAAGCAGCTTTCACTTTGAGGTCTGTGGCGCAGCTGTCCATTGGA
GAAATGGCTGGTAGTTTATTCTTTTATTCCCACCCCTTAATTATATTTTT
ATAAAGTACATAACTGGTTATTTTTACTTAAATATTTTGGGGTGGTGTGA
ACAGGGAAGAGGGTGGGGGAGAAACGGTTTTTTTCTAAGATTTTCCACAG
ATTCTATAGTACTATTGACAAACTGAGTTAGAGAAGGATTGTACTGCTAC
GCTGTTTGGCACCAACACCTTCAGGGATTGGAGCAGCTTTTTTCCTTGGA
AGAGTATTCCCAGTGAAGCTGAAATGTACAGCACAGTGCAGCTTTGGTTC
ATATTCAGTCATCTCAGGAGAACTTCAGAAGAGCTTGACTAGGCCAAATG
TTGAAGTTAAGTTTTCAAGATACCTTTTAAGATACCTTTATTAAAGGGGA
GGGGCAAATTTTGGCAATTTGTAGTTGGCAGTGGCTTGTGATGATTGGGA
TGGGGGGGCGTGGGTTTAGGTAATTGTTTAGTTTTTGATTACAGATAAAC
TCATGCCAGAGAACTTAAATACTTAAGATGGAAAAACTAAAGAAATCTCA
GCTTCCAAGTTGGCAAGTAACTCGAAATCCTCTGGTTCTGTTTTGCCCCA
ATTTTTGAATTTAACAGATGGGGAAGTTCATGAAGATTCACTGGATTTAA
GAGTAGGGCTTGGGAAAGGAAAATGACTGGGGGTTGGTCCGGCCCTCTGC
GCTTAGATTAAAAACTTGGGGAATTTTTTTTAAATGGTAAAGTTGTTTGG
ATATAGTAGTGTGTGGTTCTCTCTTGGAATTTTTTTCAGGTGATTTAATA
AAACTTAATACTACTATAGGAGCTTCAGAGCAAAGGAGGTGGCTTAATGA
TCCTGAAGGGATTTCTTCTGGTGGTAGCTTTTGTATTATCAAGTAAGATT
CTTTTTTCGGCTGTATATAAGCAAGATTGTTTGGTTTATTTTTTTCTTTT
TTAGCGTAGGAAAAGTTTGCTGTTAAGGTATGCTTCAAAATTATTGTTAA
TTGTATTTTGAATTTACATCTGAGCCTTGTAAATCATAACTGATAAGAGG
GGGTGGGCTTTTGTTGATGAGGGAGGGGAAACCTTTTTTTTCTGTAGACT
TTTTTCAGATAACATCTTCTGAGTCATAACCAGCCTGGCAATCTGATGGC
CTAGATGGAGAGGGGAACAGCTCCTTGGTGAATGATAAGTAAAGGCAGAA
AAGATTGTATTTCATACCTACATTGGGGAAAAAGCATAACCCTGAGATTC
TTTCTTCTGATGAACACATTGTCTGCACATGCAAAAAAAAGCAAATGAAA
ACTACCAATTTAAAGTTAATGGAATCTACTACTATAAAGTTAATGGCTTA
TCAAGCTGTATCCACAAAAATAATGAATTGATGAAAAATAATGATGAAAA
ATAACGATACATTGAAGATCAAATGTCCATCTCAATACTGCTTTTACAAA
AGCAGAATTTAAAAAGTGAAATGAAAAAAAAAGTGAAATGAAAATAGTGC
TACATATTAATCCTGGAAAAAAAGAAGCTGAAATAATTGAATGAGTGGGA
TCAAGTGAATTGAGAGGAGGAAGAGGCTGTGCCGTTTGCCAATCTTTCGT
TTGCCTCAGACAGGTTTTTCTTCATTATCAGAAGAGTTGCTTCATTTCAT
CTGGGAGCAGAAAACAGCAGGCAGCTGTTAACAGATAAGTTTAACTTGCA
TCTGCAGTATTGCATGTTAGGAATAAGTGTTTACCTTTGTGAAGAGCTAT
GGAAGTCCTAGGTCCCTTACCTAAGGGATTCCAGGATTCTGAGGCTTCAT
CCCATCCAGCCTTTTAAAATTAGACAGGACACCGTTCCTGTGGGCTTCGA
TGATGGGAGGACAGCACATTTCACTCAAGAGGCAAGTAATTCCTTGAAGC
CTCTTGAGATTAGCGAAAATTTTTATAAACTTAACATTTGTTTAGCTTTG
AATCTGACAAGCCCTATTTAAGGCATAGTATTGTACTGTTAAGAATTCAG
ATTTTGTTAATCTTGCTAAAATTTAAATGTTATGTGTATTGTGCAGAAAA
CCATTAAATCATTCAAAATAAAATACTTTTATTTTTAGAGAATGTATGCT
TTTAGGAAGCTGTCTCCTTATTTAAATAAAACACTGTTTGTCTGTAGTTA
GTGTTGGGGCAATCTGGGGGGGTTTCTTCTCATCTTTCAGAAACTTTGTC
TGCGAACACTTTAATGGACAAGATCAGGAAATTGAGCAGAAGAACGAATT
TAAGGCAGGAAAAAATTTTATCCTTCATAAAAGTGATGAGCATTTAATAA
TTCCAGGCACATGGCAATAGAGGCCCTGTAAATAAGGAATAAATACCTCT
TAGACAGGTGGGAGATTATGATCAGAAGAACAGGTAACTTAACACCTACA
ATGTTTACAGAAAGTCAGGAGTCTGTCTAGTGGTTAGAGTAATGGAATGT
ATTGTCAACATTTCCAGTTTGCATGTTAACTTTGCTTAGAGTCATCTGGT
GTTAGGCAATGTTCACATGTTGGCCTACTTTTTAGATTCCTGGTGGGGGA
GGTTTGGGTTTTTGTTTTTTTTTTTTTTTAAAGAATTTTCCTTTGCAGAG
GCTTCATTTCATCCTTCGTGAAGCTTTTCAGGATTTTGGCTTTCGTATAA
ATGCTTGGCTCTGCCTTCTGTTCTCCTAGGGAGTGTGTCAGACTTTGCAG
TGAGTTTATCGGCATATTTAAGTATATACATTTTTCCCCTTGAATTTGGA
GGGAAGGGAGGAGAGGGTGGGGCTTACTTGTTTTAGCTTTTTTTTTACAG
ACTACACAGAATGCAGTTGTCTTGACCTCAGGTCTGTCTGTTCTGTTGGC
AAGTAATACAGTACTGTTCTGAGCCGCTGCTATTAGAATGCATTTTGAAA
CGACTGGAGTATGAGTCAAAGTTGTGTTTCCCCCAATGCTTGGAGTGGAG
TAGTGATTGTTAAAAGAAAATCCAGCTGAGTGATAAAAGGCTGAGTGTTG
AGGAAATTTCTGCAGCTTTTTAAGCATTCATGTTTGTGATTGGAGCAGAG
TCCCTTTTGCTGTGCTTTTTTTTTAGGTAAAATGCTTTTTGTTCACTTCT
GGTAAGGGGGTGGGGAGGGCACTGAAGCCTTTAGTCTTTTCCAGATGCAA
CTTTAAAATCAGTGACAAGAAATAATTTCAAATGAACAGCAGTCTTCAAG
AAATTTAACTGGCAAGTGGAAATGTTTACCAACAGTTCAGTGGTCTTAGT
GCATTTGTCTCTGTTCCGGGTGTCTCTCTCTCCTCCCCTGGTCTTAATTT
TATATACAGGAACATTCAAAACAACAGACGTATGCGAAAGGCCAGAGAAG
CCAGACCCAGTAAGGAAAAATAGTTTACTTTCTTTTAAAATAATAAACCA
AACATTGCATTTTAAATGTGGGGATTGGGAACCACTAGTTCTTTCAGATG
GTATTCTTCAGACTATAGAAGGAGCTTCCAGTTGAATTCACCAGTGGACA
AAATGAGGACAACAGGTGAACAAGCTTTTTGTATATCTACATACCAAGTC
AGATCTGTTATGACTAAACAATTCAGTGTTAAATGACCTTTCAGCTTTAC
GCTGGAGTCAACAGCATGAGCAAGTTGTTTGTTGGCCTGGGGGTGGAGGG
GTGAGGTGGGCGCTAAGCCTTTTTTTTAAGATTTTTCAGGTACCCCTCAC
TAAAGGCACCAAAGGCTTAAAGTAGGACAACCATGGAGTCTTCCTGTGGC
AAGAGACAACAAAGCGCTATTAACTAAGGTCAATCAAAATTGTGTCGGCC
TTACAGCCCCATCTTGTTAGAAACGAGGATTTGACTCAACCCCCTTGGCA
GACAATGTGCATTGAGGCTCTTTCTTTGGGGGAGTGAGCATTCAAAGGAA
TGCTTGAGTACCTTGTATATATATATATATATCCCTGTGCTTGTCCTAAT
ATTTGGCTGTTTTCATAGCAGCTGTTAATGAAGCCTGAACCTCAAGTGAT
GCTTGAAGGGGAGGGAAAGGGGGAAAGCGGGCAACCACTTTTCCCTAGCT
TTTCCAGAAGCCTGTTAAAAACCAAGGTCTCCCCACAAGTGACTTCTCTG
CCACATCGCCACCCTGTGCCTTTGGCCTAGCGCAGACCCTTCACCCCTCA
CCTCGATGCTGCTGGTAGCTTGGATCCTTGTGGGCATGATCCATAATCGC
TTTTAAGGTAATTGCCAAGGTCTTCCGGTGGGCTGCACTACTAGAAAAGA
CCATTAATTTACCTGCGGACAGGTAATGATATTTAGACCACAACTAAAAA
GCTCTTAAAGTGTTATAGATGTGTGGCATTATCCAATGACTAAAAAAAAC
ATTTCAACCAGTAAGTGGAGAAACAGCATCTAAGAACTGTCATATTGGGT
GGGAGAGTACACTTATGAGCTGACAGGTGTTTTGGCAGTTGAGAGGGCTG
TTGGGTGGGATTGCAAAAATTCTCTGCTAAGACTTTTTCAGGTGAACATA
ACAGACTTGACCAAGCTAGCATCTTAGCTGAAGCAGATTCTCCAGTGCTC
TTCAGTAGGGTTACTTAAAAAGGTTTTTCTTTTCCTGAGAAAACAAAATC
TTTTTTGTTTTCTCAGGTTTTGCTTTTTTGCCTTTTCTTATCTTAAAAAA
AAGCAAAAGATGCTGGTGGTTGGCACTCCTGGTTTCCAGGACGGGGTTCG
AATCCCTGTGGCGTCTTTGCTT
>dolphin
TTTAACCTTCCTTCAAAAAGCACTAAGTTGTACCCACTGTACTCCAAGGA
AACACGAGAAGTATTTTAAAAGTTGCTAAAACATTCCCAAGTAATGGCTC
TGAGTTTTTGTAAGCTGGTCTATTTAAATGTGATTTTCATTGTTTTTGCC
CAAATTTTCAGCTCAAATCTACTTGTTAATAAGTTTTAAAAATCTGGGTA
CAGGGCTTGCGATCAAGTTGCACAAACTTAAGAGTCTAGAAAGTCTCGTC
AACCAGATTCTATTTTTACCCCTCCGGAGGAACTATTTTTGCTTCCCTCA
CAAAGGCGGCGGAAGGGTATTGAAATTTGGAGGTGTCAGCCGTCCTTCCT
CTATAAATATGCCGCAGCGGGCGGGGTGGCAGGTATTGAGGCAGCGAGCG
CAGAGACTGCTGTGAGGGAGGAGGCGCTGCCTGAGGCGACCACAGATAAG
TTTTTCTGCTAAGATAGATAGGATTAGTATAATTCTGTAGGAATTATAAA
TAGAATACTGAGATACTGCTTTGCATTAAATTCTTAGAGTAACTTTGATA
ACTTAAGATTATTTTACAGGAAATATGAAGACTTAAAGGGTAGGTTGAGA
AAGGAAGAAAAATAATTTTAGAACATGGCGGAGGTTAGGAGCTGAAACTT
CTTCATGGAGTGAAAAAAATAATTTTAAAAGGAATTGCTGAAAGAAATAG
GACTGCACAGTACGGAATTTTCTTAAATGAAAGGCAGCCTTTTAGATTAA
CGTTAAAACGTAGGATGACATAAACAGAACCTAAACCTAACCGTCATTTA
AAAAAGTCAAGTTGTAGAGGATTAAAATTCTTTAAAAGCCGTCTTTTAAG
AAAATTAACTGAAGGTGATTTAAAAAACATGCCTTCAAATTCATGGCGCA
ATAAAAATTGCGACATTTGAAGCCTACTTGATTATAAGGGCTTTATTTGC
TAAAGCCGACGGAAATAATAATTAGGGATGGTAGGATAAAGATTTTGAGA
AAGAAGATTAGAAATTTGAAGTGGAAAACTCGGAAGACAGAAGTACAGGA
AGGTGAAGAAAAGACTAGAGAAGATAGGAAAAGTAGAAGATAAAAATACG
CCCGTTAGAAGACAGAAAAACTAATTTTAGCCCAGAAGGTAGAAGGCGGA
AGAAAAAGTAGACAAAACTAGAAGAGAGAAAGAAGGTTGAACATACGGTC
GAGTATTTCAGATAGAAAATGAAAAACAAGCTATTGGACATAAGCATACC
AGATAGACGTCAAAAAAAAATTAGAAGATGCGAAAGTTCAAGGCCAAAAA
GTTGGATAAAGTAAAGGAACAAAAACTAAGGAAAATAATTTTTTATAGTT
AAAAGAATTATAAAAGCCCATCAACTTAATTCTGGTGGTGCAGAAGTTAG
ATTGGAGAAGAGGGTTTTTAAACTGCTGTAGGTCAGGACCAACTTAGAAG
ACTATCCCAAAACTAGAAGGGAAGTCAGTTTAAAATCACAGCAAAAAGCT
ACTAAAAGGACTGAAGTAATTTAAAAACTAAGAATGTTTTTGGAAGAGTT
AAACATTTGAAAGGCTGTAAATACAGTAGCTTAGTTTCCTTTGGAAAATT
TAAAGGACTTTGTAACTGAAGGAAATCCAAGAGCAAGAATAACCGTCAAG
TTAACATTTTTGCATTGGACTTTGCGCTAAGATGAAATTTTAAATTCTGA
GGACTAGGCGCTAATTAACAGCTGACCCAGGTGCTACACAGAAGTGGATT
CAGTGAATCTAGGAAGACAGGAGCCGCAGACAGGATTCCAGGAGCCAGTG
TTTGGTGAAACTAGGACTGAGGAGCAAGCGGCAGTTCGTGAATATAGGAA
AGAGGAGCCCGGGAGCCAGTGCGATTTGGTGAAGGAAGCTAGGAAGAAGG
AAGGAGCCCTAACGATTTGGAGGTGAAGCTAGGAGAGGATCCCAGGAAGG
AGGAGGCCAGTGCGATGTGGTGATGAAGCTAGCGTGCGGCTTGGCTTGGC
AACCACGCGGAGGAGGCGAGCAGGCGGTGTGGAGGATAGATAGAGGATCC
TAGAGCGGCAGCCCAGTGTGCCAGGCCCGCAGGGAGAGCCAGTGGTGTGG
TAAAAAAAATCCGTGAGGTCGGCCATATCGTGGGTTGTTTTTTTCTCTTT
AATTTTTTTTTTTTGTAATTGAGTATGGTAATATCTTTGAATTTCCTAAT
GGTAATGGGGGAGTTGTGTACTTAAGCATAAAGGGTTTTATGGGGATGTA
GGCCGATTTTCGGGTGTCGTAGGTTTCTCTTTTGCAGGCCTATTTTCTCA
TGCATCTTTTCTGGAGCTTTTGAGGGCAGACTTCCAAGGCCCGGAGGAAT
GGTAGATGGCAAGTGTTTTTGTTTTTAACCAATATGAGGGAAAACAAATG
GATTTGATAGAACGACTTTGAGAGGATTTCAGCAAGTTGTGTAAGCAGGT
TTTATATTTAGCTTGGGGTAATGAAGCATTTCAATTTCGTGAATAGAGGA
CCTATTTTTCTTTCCTCACCCTGTATTCTAAAAGTTTTCTGAATATGTAG
CTTGGGTGTGTAATTGTGGGGGGAAAGTTTTGGGGGGGCAAAATATGTTT
TGAGTTTTTTTCCCTTTAGGTCTGTCTAGAATTCCAAAGGCAAATGACTC
AAGGTAACAGGAAAAAAGAAAATCCAGTATCAGGATTATCAGAACACCAC
AGGTTTACAGTTTGTAGAAACGAGAGCACAAGCAGCTCTCATTTGAGGTC
TGTGGCGGAGCTATCCATTGGAGAAATGGCTGGTAGTTATTCTGTTTTTC
CACCCCTTAATCAGATATTTTTTAAAGTACGTAACTGGTTATTTTTACTT
GAAGTATTTTGGGGACGAGGGTGGGGGAGAAAATGTTTCTCTAAGATTTT
CCACAGATGCTATAGTACTATTGACAAACTGAGTTAGAGAAGGATTGTAC
TGCTACGCTGTTTGGCACCAACGCCTTCAGGGATTGGAGCTGCTTTTTTC
CTTGGAAGAGTATTCCCAGTGAAGCTGAAATGCACAGCACAGTGCAGCTT
TGGTTCATACTCAGTCATCTCAGGAGAACTTCAGAAGAGCTTGACTAGGC
CAAATGTTGAAGTTAAGTTTTCAAATAATGTAACTTTTAAGATAACTTAT
TAAAGGGGAGGGGCAGACTTTGGCAATTAGTTGGCAGTGGCCTATGGTTG
GGATTGGGAGGGTTGGGTTTAGGTAATTGTTTAGTTTATGATTTCAGATA
ACTCAAACCAGAGAACTTAAATACTTAGGATGGAAAACTAAAGAACTCTC
AACTTCCAAGGTGGCAAGTAACTCCCAATTTTCTAGTTCTGTTTTTCCCC
AGTTTTTGAATTTGACAGCTGGGGAAGTTCATGAAGATTGGATTTAAAGT
GTAGGGCTTGGGGAAGGAAAATGGTGGACTGGGGGTTGGTCTAGCCCACT
GGGCTGCCTTAGATTAAAAACTTGGAAATTTTTTAAATGCTTAAGTTGTT
TGCATATGGTAGTGTGTGGTTCTCTTTTGGAATTTTTTTCAGGTGGTTTA
ATAAAACTTAATACTACTATAGGAGCTTCAGAGCAAAGGAAGTGGCTTAA
TGATCCTGAAGGGATTTCTTCTGATGGTAGCTTTTATATTATCAAGTAAG
ATTCTATTTTCAGTTGTATGTAAGCAAGCATATTTTTTTTAGTGTAGGAA
AACCTTGTGTGTGTGACTGCAAAACAGGATGTTAAGGTATGATTCAAAAT
TATTGTAAACTGTCTCAAATTTGCATCTAAGTATTTGTAAATTATAACTG
ATAAGAGGGTGGGCTTTTGTTGATGAGGGAGGGGAAACCCTTTTTTTTTT
CCTGTAGACTTTTTTCAGATAACAACTTCTGAGTCATAACCAGCCTGGCA
GTATGATGGCCTAGATCGAGAGGGGAACAGCTCCTTGGTGAATGATAAGT
AAAGGCAGAAAAGATTATATATCATACCTACATGGGGGAAAAAGCATAAC
CCTGAGATCCTTAATGATGAACTACTGGCTTCAGTANNNNNNNNNNNNNN
NNNNNNNNNNNNNNNNNNNNNNNNNNNNNNNNNNNNNNNNNNNNNNNNNN
NNNNNNNNNNNNNNNNNNNNNNNNNNNNNNNNNNNNNNNNNNNNNNNNNN
NNNNNNNNNNNNNNNNNNNNNNNNNNNNNNNNNNNNNNNNNNNNNNNNNN
NNNNNNNNNNNNNNNNNNNNNNNNNNNNNNNNNNNNNNNNNNNNNNNNNN
NNNNNNNNNNNNNNNNNNNNNNNNNNNNNNNNNNNNNNNNNNNNNNNNNN
NNNNNNNNNNNNNNNNNNNNNNNNNNNNNNNNNNNNNNNNNNNNNNNNNN
NNNNNNNNNNNNNNNNNNNNNNNNNNNNNNNNNNNNNNNNNNNNNNNNNN
NNNNNNNNNNNNNNNNNNNNNNNNNNNNNNNNNNNNNNNNNNNNNNNNNN
NNNNNNNNNNNNNNNNNNNNNNNNNNNNNNNNNNNNNNNNNNNNNNNNNN
NNNNNNNNNNNNNNNNNNNNNNNNNNNNNNNNNNNNNNNNNNNNNNNNNN
NNNNNNNNNNNNNNNNNNNNNNNNNNNNNNNNNNNNNNNNNNNNNNNNNN
NNNNNNNNNNNNNNNNNNNNNNNNNNNNNNNNNNNNNNNNNNNNNNNNNN
NNNNNNNNNNNNNNNNNNNNNNNNNNNNNNNNNNNNNNNNNNNNNNNNNN
NNNNNNNNNNAGGAGGCTGTGCNGTTTGCCAATCTTTCGTTTGCCTCAGA
CAGGTTTCTCATTATCAGAAGAGTTGCTTCATTTCATCTGGGAGCAGAAA
ACAGCAGGCAGCTGTTAACAGATAAGTTTAACTTGTATCTGCAGTATTGC
ATGATAGGGATAAGTGCTTACCTTTGCTAAGAGCTGTGGAGGTCCTAGGT
CCCTTACCTAAGGGATTCCGGGATTGTGAGGGATTTTCCTATCCAGCCTT
TTAAAATTAGACAGGACTTAGTGTGCCTGTGGGCTTCCATGATGGGTTAG
CACACTTCACTCAGAGGCTAGTAATTCCTTAAAGCCTCTTGAGATTAATA
AAGGTAATGTGTGTAATACTAAGAACATTTGTTTAGCATTGAATCTCTGA
AAAGCCTATTGAAGGGTAGCATAATGTGCTGTTAACCAGAATTCAGATTG
TTAATCTTGCTAAAATTTAAATGTTATGATGTGTATTGTGCAGAAAACCG
TTAAATTATTCAAAATAAAATACTTTGTAGAGAATGTATGCTTTTAGAAA
GCTGTCTCCTTATTTAAATAAAATTGTCTGTAGTTAGTGTTGGGCAATCT
TGGGGGGATTCTTCTCATCTTTCAGAAACTTTGAACACTCTTTAACGGAC
AAGATCAGGAGTTGAGCGGAAGAACGAATTTAACTTAAGGCAGGAAAAAC
AAATTTTATCCTTCGTAAAAGTGATGAGCATTTAATAATTCCAGGCACAT
GGCAATAGAGGCCCTCTAAATAAGGAATAAATACCTCTTAGACAGGTGGG
AGATTATGATCAGGAAAACAGGTAACACCTACGCTGTTTTCAGAAAGTCA
GGAGTCTAGTGGTTAAACTAGAGTAATGAGAGATCATACTGTCCACGTTT
CCAGTTTGCATGTTAACTTTAAATGCTTACAGTCGTGTTATCTAGTGGTA
GCTGATGTTTACACTATTGGCCTTTTATGTAGGCACTTGGTGTGGGGGAG
GGCATGTGGGTTTTTTAAAGCATTTTCCTTTGCAGAGGCTTCATTTCATC
CTTCATGAAGCTGTTCAGGATTTTGACTTGCATATAAGCACTTGGCTCTG
CCTTCTGTTCTCCTAGTGAGTGTGAGACCTTGCAGTGAGTTTATCAGCAT
ACTCAAGTAAATTTTTCCCCCCTGATTTTGGAGGGAAGGGAGGAGAGGGT
GGGGCTTACTTGTTTTAGTTTTTTTTTTGCAGACTACACAGAATGCAGTT
GTCTTGATCTCAGGTCTGTCTGTTCTGTTGGCAAGTAATGCAGTACTGTT
CTGATCCGCTGCTATTAGAATGCATTGTGAAACAACTGGAGTATGATTAA
AAGTTGTGTTTTCCCCAATGCTTGGAATAGTGATTGTTGAAGGAAAATCC
AGCTGAGTAATAAAAGGCTGAGTGTTGAGGAAATTTCCGCAGCTTTAAGC
ATTCGTGTTTGCGATTGAAGCAAAGTCCCTTTTGCTGTGCTTTTAGGTAA
AATGCTTTTTTGTTCACTTCTGGTAAGGGGGTGGGAGGGCACTGAAGCCT
TTAGTCTTTTCCAGATGCAACTTTAAAATCAGTGACAAGAAATAAATTTC
AAACGAACAACAGTCTTCACGAAATTTAACTGGCAAGTGGAAATGTTTAA
CAACAGTTCAGTGGTCTTAGTGCATTGTCTTTGTGCCGGGTTTCTCTCTC
CCCTCCCTTGGTCTTAATTCTTATATACAGGAACATTCAAAACAACAGAC
GTATGCGAAGGGCCAGAGAAGCCAGACCCAGTAAGGAAAAATAGCTTATT
TACTTTTAATAAACAAACCAAACATTGCATTTTAAATGTGGGGATTGGGA
ACCACTAGTTCTTTCAGATGGTATTCTTCAGACTATAGAAGGAGCTTCCA
GTTGAATTCACCAGTGGACAAAATGAGGACAACAGGTGAACAAGCTTTTT
CTATATTTACATACCAAGTCAGATCTGTTATGGGTAATTCAGTACTAAAT
GACCTTCCAGCTTTACGCTGGTGTCAACAGCATGAGCAAGTTGTTTGTTG
GCCTGGGGGTGGAGGGGTGAGGTGGGCGCTAAGCCTTTTTTTAAGATTTT
TCAGGTAACCCTCACTAAAAGCACCGAAGGCTTAAAGTAGGACAACCACG
GAGCCTTCCTGTGGCAAGAGAGACAGCAAAGCGCTATTATACCAAGGTCA
ATCAGAATGGTGTCGGCCTCTCAACCCCATCTTCTGTTAGGAAATGAGGA
CTTGCCTCAACGACACCCTTTGCAGACAATGCATTGAGGCTGCTTTTTGG
GGAGTGAAGCATCCAAACGAATGCTCGAGTACCTTGTATATACCCTGGGC
TTGTCCTAACATACAACTCAGCTGTTTTTATAGCAGCTCTTAATAAAGCC
CAAACCTCAAAAAGTGATGCTTGAAGGGGAGGGAAAGGGGGAAAGCGGGC
AACCACTTTTCCCTAGCTTTTCCAGAAGCCTGTTAAAAAGCAAGGTCTCC
CCACAAGTGACTTCTCTGCCACATCGCCACCCCCTGCCTTT
>minkeWhale
GAAAAGTCTAGAAAGTCTCGTCAGCCAGATTCTATTTTTACCCCTTCGGA
GGAACTATTTTTGCTTCCCTCACAAAGGCGGCGGAAGGGTATTGAAATTC
GGAGGTGTGAGCCGTCCTTCCCCTATAAATACGCCGCTGCGGGCGAGGTG
GTAGGTATTGAGGCAGCGAGCGCGGAGGTTGCTGTGAGGGAGGAGCAGCT
GCTTGAGGAGACCGCAGATAAGTTTTTCTGCTATAAAAGAGATAAGTTTA
GTATAATTATGTAGGAATTATAAATAGAATACTGAGATATTGCTTTGCAT
TAAATTCTTAGAGTAACTTTGATAACTTAAGATTATTTTAGGGGAAATAT
GAAGACTGAAGAGTAGGTTGAGAAAGGAAGAAGAAAAATAATTTTAGAGC
ATGGCGGAGGTTAGGAGCTGAAACTTCTTCATGGAGTGAAAAAAATAATT
TTAAAAGGAATTGCTGAAAGAGATAGGACTGCAAAGTACGGAATTTTCTT
AAATGAAAGGCAGCCTTTTAGATTAACGTTAAAACGTAGGTGACATAAAC
AAGCCAACAGTCATTTTAAAAAGTCACGTTGTAGATGATTAAAATACTTT
AAAGGCCGTGTTTTAAGAAAGTTAACTGAAGGTGATTTAAGAAATATGCC
TTCAAATTCACGGCGCAATAAAAATTGCGACATTTGAAGCCTACTTGATT
TTAAGGGCTTTATTTGCTAAAGCTGACGGAAATATTAATTAGGGATGGTA
GGATAAAGATTTTGAGAAAGAAGATTAGAAATTTGAAGTGGAAAACTCGG
AAGACAGAAGTACAGGAAGGTGAAGAGAAGCCTAGAGAAGATAGGAAAAG
TAGAAGATAAAAATACGCCTGTTAGAAGACAGAAAAACTAATTTTAGCCC
AGAAGGTAGGAGGCGGAAGAAAAAGTAGATAAAACTAGAAGAAAGAAGGT
TGAAAATACGGTCGAGTATTTTAGATAGAAAATGAAAAACAAGCTGTTGG
ACATAAGCATACCAGATAGACGTCAAAAAAAAATTAGAAGATGGGAAAGT
TCAAAGCCAAAAAATTGGATAAAGCGCAGGAACAAAAACTAAGGAAAATA
ATTTTTTATATAGTTAAAAGAATTATAAAAGCCCATCAACTTAGTTCTGG
TGGTGCAGAAGTTAGATCTGAGAAGGTGAGGGTTTTTAAACTGCTGTAGA
CCAGGACCAACTTAGAAGAATATCCCGAAACTAGAAGGGAAGTCAGTTTA
AAACAACAGCAAAAAGCTACTAAAAGGACTGAAGTAATTTTAAAACTAAG
AATGTTTTTGGAAGAGTTAAACATTTGAAAGGCTTTAAATACAGTAGGTT
AGTTTCCTTTGGAAAATTTAAAGGACTTCGTAACTGAAGGAAATCCAAGA
GCAAGAATAACCGTCAAGTTAACATTTTTGCATTGGACTTTGCGCTAAGG
TGAATTTTTAAATTCTGAGGACTAGGCGCTAATTAACAGCTGACCCAGGT
GCTACACAGAAGTGGATTCAGTGAAGCTAGGAAGACAGGAGCCGCAGACA
GGATTCGAGGAGCCAGTGTTCGGTGAAACTAGGACTGAGGAGCAAGCGGC
AGTTCGTGAAGATAGGAAAGAGGAGCCCGGGAGCCAGTGCGATTTGGTGA
AGGAAGCTAGGAAGAAGGAAGGAGCCCTAACGATTTGGAGGTGAAGCTAG
GAGAGGATCCCAGGAAGGAGGAGGCCAGTGCGATGTGCTGACGAAGCTAG
CGTGCGGCTTGGCTTGGCAACCCCGCGGAGGAGGCGAGCAGGCGGTGTGG
AGGATAGATAGCGGATCCTAGAGCGGCAGCCCAGTGTGCGAGGCCCGCAG
GGAGAGCCAGTGGTGTGGTAAAAAACCCGTGAGGTCGGCAATATCGTGGG
TTGTTTTTTTATTCTTTAATTTTTTTTTTTTTTGGTAATTGAGTATGGTA
CTACCTTTGAATTTCCTAATGGTAATGGGGGAGTTGTGTACTTAAGCATA
AAGGGTTGTATGGGGATGTAGGCCGATTTTCGGGTGTCGTAGGTTTCTCT
TTTGCAGGCCTATTTTCTCATGCATCTTTTCTGGAGCTTTTGAGGGCAGA
CTTCCAAGGCCCGGAGGAATGGTAGATGGCAAGTGTTTTTGTTTTTAACC
AATATGAGAGAAAACAAATGGATTTGATAGAACAACTTTGAGAGAATTTC
AGCAAGTTGTGTAAGCAGGTTTTATATTCAGTTTCGTGAATAGAGGACCT
ATTTTTCTTTCCTCACTCTGTATTCTAAAAGTTTTCTAAATGTGTAGCTT
GGGTGTGTAATTTTCGGGGGAAAGTTTTGGGGGGGGGCAAAATATGTTTT
GAGTTTTTTTCCCTTTAGGTCTGTCTAGAATTCCAAAGGCAAATGACTCA
AGGTAACAGGAAAAAAGGAAATCCAGTATCAGGATTATCAGAACACCACA
GGTTTACAGTTTGTAGAAACTAGAGCACAAGCAGCTCGCACTTTGAGGTC
TGTGGCGGAGCTGTCCATTGGAGAAATGGCTGGTAGTTATTCTTTTTTTC
CACCCCTTAATCAGATTTTTTTTAAAGTACGTAACTGATTATCTTTACTT
GAAGTATCTTGGGGAAGAGGGTGGGGGAGAAAATGTTTCTCTAAGATTTT
CCACAGATGCTCTAGTACTATTGACAAACTGAGTTAGAGAAGGATTGTAC
TGCTACGCTGTTTGGCACCAACACCTTCAGGGACTGGAGCTGCTTTTTTC
CTTGGAGGAGTTCCCAGTGACGCTGAGATGCACAGCGCAGTGCAGCTTTG
GCTCATGTTCAGTCATCTCAGGAGAACTTCAGAGGAGCTTGACTAGGCCA
AATGTTGAAGTTAAGTTTTCAAATAATGTGACTTTTAAGATACCTTTTAT
TAAAGGGGAGGGGCACATTTTGGCAATTAGTTGGCAGTGGCTTATTATGG
TTGGGATTGGGAGGGTTGGGTTTAGGTAATTGTTTAGTTTATGATTTCAG
ATAACTCATACCAGAGAACTTAAATACTTAGGATGGAAAACTAAAGAACT
TTCAACTTCCAAGTTGGCAAGTAACTCCCAATTTTCTAGTTTTCTGTTTT
TCCCCAGTTTTTGAATTTGACAGCTGGGGAAGTTCATGAAGATTGACTGG
ATTTAAAGTGTAGGGCTTGGGGAAGGAAAATGGTGGACTGGGGGTTGGTC
TAGCCCACTGGGCTGCCTTAGATTAAAAACTTGGGAATTTTTAAAATGCT
TAAGTTGTTTGCATATGGTAGTGTGTGGTTCTCTTTTGGAATTTTTTTCA
GGTGGTTTAATAAAACTTAATACTACTATAGGAGCTTCAGAGCAAAGGAA
GTGGCTTAATGATCCTGAAGGGATTTCTTCTGATGGTAGCTTTTATATTA
TCAAGTAAGATTCTATTTTCAGTTGTATGTAAGCAAGCTTTTTTTTTTTA
GTGTAGGAAAATTTTTTTTGTGTGACTGCAAAACAGGATGTTAAGGTATG
CTTCAAGATTATTGTAAACTGTCTCAAATTCATCTAAGTATTTGTAAATT
ATAACTGATAAGAGGGTGGGCTTTTGTTGATGAGGGAGGGGAAACCCTTT
TTTTTTCCTGTAGACTTTTTTCAGATAACATCTTCTGAGTCATAACCAGC
CTGGCAGTATGATGTCCTAGATCGAGAGGGGAACAGCTCCTTGGTGAATG
ATAAGTAAAGGCAGAAAAGATTATATTTCATACCTACATGGGGGAAAAAG
CATAACCCTGAGATCCTTAACTACTGATGAACACATTGTCTGCATATGCA
AAAAAAAATTAAGCCAATGAAAGCTACCAATTTAAAGTTAATGGAATCTA
CCACTTTAAAGTTTGGCTTATCAAGCTGTATCCACAAAAATAATGAATTG
ATGAGGAATAATGAAATGATGAGAAATACAATGAAGATCAAATGTCCATC
TCAATACTGCTTTTACAAAAGCAGAATAAAAAAGCGAAATGAAATGAAAA
TGATAATGCTACACATTAATCCTGGAATAAAAGAAGCTGAAATAATTGAA
AGGAGTGGGATCAAGTGGATTGAGAGGAGGCTGTGCCGTTTGCCAATCTT
TCGTTTGCCTCAGACAGGTTTCTCATTATCAGAAGAGTTGCTTCATTTCA
TCTGGGAGCAGAAAACAGCAGGCAGCTGTTAACAGATAAGTTTAACTTGT
ATCTGCAGTATTGCATGATAGGGATAAGTGCTTACCTTTGCTAAGAGCTG
TGGAGGTCCTAGGTCCCTTACCTCTAAGGGATTCCGGGATTGTGAGGGAT
TTTCCTATCCAGCCTTTTAAAATTAGACAGGACTTGGTGTGCCTGTGGGC
TTCCATGATGGGTTAGCACACACTCAGAGGCTAGTAATTCCTTAAAGCCT
CTTGAGATTAATAAAGGTAATGTGTATAATACTAAGAACATTTGTTTAGC
ATTGAATCTCTCAAAAGCTTATTAAAGGGTAGCATAATGTGCTGTTAACC
AGAATTCAGATTGTTAATCTTGCTAAAATTTAAATGTTATGTGTATTGTG
CAGAAAACCGTTAAATTATTCAAAATAAAATACTTTTAGAGAATGTATGC
TTTTAGAAAGCTGTCTCCTTATTTAAATAAAATTGTTTGTCTGTAGTCAG
TGTTGGGCAATCTTAGGGGGATTCTTCTCATCTTTCAGAAACTTTGTGAA
CACTCTTTAACGGACAAGATCAGGAGTTGAGCGGAAGAACGAATTTAACT
TAAGGCAGGAAAAACAAATTTTATCCTTCGTAAAAGTGATGAGCATTTAA
TAATTCCAGGCACATGGCAATAGAGGCCCTCTAAATAAGGAATAAATACC
TCTTAGACAGGTGGGAGATTATGATCAGGAAAACAGGTAACTTAACACCT
ACGCTGTTTTCAGAAAGTCAGGAGTCTAGTGGTTAAACTAGAGTAATGAG
ATCGTACTGTCTATGTTTCCAGTTTGCATGTTAACCTTAAATGCTTACAG
TCGTGTCATCTAGTGGTAGCTGATGTTTACACTGTTGGCCTTATATATAG
GCACTTGGTGTGGGGGAGGGCATGTGGGTTTTTTAAAGAATTTTCCTTTG
CAGAGGCTTCATTTCATCCTTCATGAAGCTGTTCAGGATTTTGACTTGAT
ATAAACACTTGGCTCTGCCTTCTGTTCTACTAGTGAGTGTGTGAGACCTT
GCAGTGAGTTTATCAGCATACTCAAGTAAATTCCCCCACCCCCCACCCCC
CGATTTTGGAGGGAAGGGAGGAGAGGGTGGGGCTTACTTGTTTAGTGTTT
TTTTTTGCAGACTACACAGAATGCAGTTGTCTTGATCTCAGGTCTGTCTG
TTCTGTGGGCAAGTAATGCAGTACTGTTCTGATCCGCTGCTATTAGGATG
CATTGTGAAACAACTGGAGTATGATTAAAAGTTGTGTTTCCCCCAATGCT
TGGAGTAGTGATTGTTGAAGGAAAATCCAGCTGAGTGATAAAAGGCTGAG
TGTTGAGGAAATATCTGCAGCTTTAAGCATTCGTGTTTGTGATTGAAGCA
AAGTCCCTTTTGCTGTGCTTTTAGGTAAAATGCTTTTTTGTTCACTTCTG
GTTAAGGGGGTGGGAGGGCACTGAAGCCTTTAGTCTTTTCCAGATGCAAC
TTTAAAATCTCAGTGACAAGAACTAAATTCCAAACGAACAGCAGTCTTCA
CAAAATTTAACTGGCAAGTGGAAATGTTTAACAACAGTTCAGTGGTCTTA
GTGCATTGTCTTTGTGCCGGGTTTCTCTCTCCCCTCCCTTGGTCTTAATT
CTTATATACAGGAACATTCAAAACAACAGACGTATGCGAAGGGCCAGAGA
AGCCAGACCCAGTAAGGAAAAATAGCTTATTTACTTTTAATAAACCAAAT
ACTGCATTTTAAATGTGGGGATTGGGAACCACTAGTTCTTTCAGATGGTA
TTCTTCAGACTATAGAAGGAGCTTCCAGTTGAATTCACCAGTGGACAAAA
TGAGGACAACAGGTGAACAAGCTTTTTCTATATTTACGTACCAAGTCAGA
TCTGTTATGGGTAATTTAGTACTAAATGACCTTTCAGCTTTACGCTGGTG
TCAACAGCATGAGCAAGTTGTTTGTTGGCCTGGGGGTGGAGGGGTGAGGT
GGGCGCTAAGCCTTTTTTTAAGATTTTTCAGGTAACCCTCACTAAAGGCA
CCAAAGGCTTAAAGTAGGACAACCACGGAGCCTTCCTGTGGCAAGAGAGA
CAGCAAAGCACTATTATACCAAGGTTAATCAGAATGGTGTCGGCCTCTCA
ACCCCATCTTCTGTTAGGAAATGAGGACTTGCCTCAACACCCTTTGCAGA
CAATGCATTGAGGCTGTTTCTTTTGGGGAGTGAAGCATCCAAATGAATGC
TTGAGTACCTTGTATATACCCCTGGGCTTGTCCTAACATAATTCAGCTGT
TTTTATAGCAGCTCTTAATAAAGCCCAAACCTCAAAAAGTGATGCTTGAA
GGGGAGGGAAAGGGGGAAAGCGGGCAACCACTTTTCCCTAGCTTTTCCAG
AAGCCTGTTAAAAAGCAAGGTCTCCCCACAAGTGACTTCTCTGCCACATC
GCCACCCCCTGCCTTTGGCCTAGCGCAGACCCTTCACCCCTCACCTCGAT
GCCACCGGTAGCTTGGATCCTTGGGGGCATGATCCATAATCGGTCTTAAG
GTAATTGGTGCCAAGGTCTTCCGGTGGGTTGCACTACTCGAAATGACCAT
CAATTTGCCTGCAAATAGTTAATGATATTAAGACCACAACTATAAAGGTC
TAAGATGTTTCAGATGTGTGGCATTATTATCCAGTGATTAAAAGAAACTT
AAACCAGTAAATGGAGAAATAACATTTAAGAACTGTCATGTTGGGTGGGA
AGATATAAACTGAAGTAAGAGAGACAGGCACTTCAGCAGTTGAGAGGGCT
GTTGGGGGGATTGCAAAAACTCTCTGCTAAGACTTTTTCAGGTGAACATA
ACAGACTTGGCCAAGCTAGCATCTTAGCTGAAGCAGATTCTCCAGTGCTC
TTCAGTAGGGTTATTTATAAAGGTTTTTCTTTTCCTGAGAAAACAAAAGG
TTTTGTTTTCTCAGGTTTTGCTTTTTGGCCTTTTCCTAGCTTTTTAAAAA
AAAAAAGCAAAAGATGCTGGTGGTTGGCACTCCTGGTTTCCAGGACGGGG
TTCAAATCCCTGTGGCGTCTTTGCTTGATTTTAACCTCTGCTCTCAGGAC
TCGTTACATTTTTCTTCTTTTCCTTCAGGCGCTAGGCTCTAGAGTTAGGG
GAGGTGGAAGATAAAAGTAGCTTCAAACTATATCTTTTCATTTGTCAGAA
GTCTGAACTGGTTTGTATTTGTTTACATAGGAACCTAATATAACTGCCTT
GTCT
>alpaca
GCTGAAGCTTGGTTACATAATGGAAATTGAAGCCGTCAGCAAACCTAGTT
TAACCTTCCTTCAAAGAGCACTAAATTATATCTAGTGTACTCCAAAGGAA
CACGAAAAGTATTTTAAAAGCTAGTAAAACATTCTCAAGTAATGGCTCTG
AGTTTTTTGAGCTGGTCTACTTAAATATGATTCTTTTCATTGTTTTTGCC
TAAGTTTTCAGCTTCAACCCACTTGCTAATAAGTTTTAAATATCTGGGTA
CGTAGCTTGTAATCAAGTTGCATAAACTATTACGAAAAATCTAGAAAGCC
TTTGAAAGCCACATTCTATTTTTAACCCTTCCGAGGAACTATTTTTGCTT
CCCTCACAAAATTGGCGGAGGGCTATTGAATTCCGGCGGCGTGAGCAGTC
CTCCGTCTATAAATATGCCACTGCGGGCTCTGAGGCAGGCACTGAGGCAG
CGAGCGCAGAGGCGTCTTTGAGGCAGGAGGCGCAGCTTGAGGAGACGGCA
GATAAGTTTCTCTATTAAAAAAGGATAGGAATTCGTGTAATTCTTTAGGA
ACTGTAAATAGTGAAAGTACTGAGCTATTGCTGTGCATTAAGTTTTTAGA
ATAGCTTTGATAGCTTAAGGAGATCTTATTTTAGGGGAAATATGAAGGCT
TTCTTAAAGAGTAGTTTGAAAAAGAAGAGGAAAATGATAATATTAGAGCA
TGACGGAGGTTGAGATGAAGCGTCTCCGTGGAGTAAATTTAAAAATCGCT
AAGAGGGCTGCAGAGCCCGGAATTTAGAAACCATAAATGAAAGGGCAGCA
GTTTAGATTAACGCTAAAACGTAGGGTGACATAAATAGAACTTAAACGTC
ATTTTAAAAAGTCTAGTTGTAGATGATAAAAATATTTTAACGGCCATCTT
TTAAAAAGATGATTTAAATCGAAGATGATGCCTTCAAAATCATGGCGCAG
TAAAAATTGTGTCATTTGAAGCCTGTTTGATCTTAAGGCTTTATTTGCTG
AAATTGATGGAAATATTAACTAGAAATAGAGTAAATTTGGAGAATGAAGA
TTAGAAATTTGAAGAGGAAAACTCGGAAGACAGAAGTACAGGAAGGTGAA
GAAAAGGCTTAGAGAAGATAGGAAAACTGGAAGAAAAATCCTCCTTTTAG
AAGACAAAAATTAAACCAGAAGGCCAGAAGGTAGGAGGTAGAAGAGAAAT
CAGACAAAGCTAGAAAACTAGAAGATAGAAAAAAGGTTGAAAATATGGTC
AAGTGTTTCAGATAGAAAATGAAAAAGAAGCTTATTGGATACAAGATAGA
CGTCAAAATTAGAAGATAGACAAGTTCAAAGCCAAAAAATTTGTTAAAGT
ACAAGAACAGAAAACCTAAGGAAAATTTTATAAAGTATTGTAGAAGCCCA
TCGATTTAAATATCTGGTGGTGCAGAAGTTAGATCTGAGATCAGGGTGTT
TACTGTAGACCAGGACCAACTTAGAAGAATATCCTGAAGCTAGAAGGGAA
GTCAGTTTAAAATGGCAGCAAAAAGCTACTTAAAGGACTGAAGTAATTTA
GAAACTAAAGTAGTTTTTGGAAGAATTAAATCTGAAAGGCCTTAAATACA
GTATCTTAGTTTCCTTTGGAGAATTTAAAGGACTTTATGACTGAAGTAAT
TGAAGAGCAAGAATAACCATCAACTTAATTTTGCATTGGACTTTGAGCTA
AGAGTTTTTAAATCCTGAGGACTAGGTGCTAATTAACAGCGGACCCAGGT
GCTACACAGAAGTGGATTCAGTGAATCTAGGAAGACAGGAGCAGCGCAGG
ATTCCAGGAACCAGTGTTTGGTGAAACTAGGACTGAGGAGAAAGCAGCAT
TTCGTGAAGATAGGAAAGAGGATCCCGGGAGCCAGTGCGATTTGGTGAAG
GAAGCTAGGAAGAAGGAAGGATCCCTAACGATTTCGAGGTGAAGCTAGGA
GAGGATTCCAGGAAGGAGGAAGCCAGTGCGATGTGGTGATGAAGCTAGCG
TGCGGCTTGGCGGCTTGGCAACCACGCGGAGGAGGCGAGCAGGCGGTGTG
GAGGATAGATAGAGGCTCCTAGAACAGCAGCCCAGTGTGCGAGGCCCGCA
GGGAGAGCCAGTGGTGTGGTAAAAATCCGTGAGGTCGGCAGTATGGTGGT
GTCTTTGTAACTGAGTGTGGTAACCTTTGTTGAATTTCCCAGTGGTAATG
GGGGAGTTGTGTATTTAAGCATAAAGGGTATTACCTGGGGTTGTAGGCCG
ATTTTCGGGTGTCGTAGGTTTCTCTTTTTCAGGCCTATTTCTCAATGCAG
CTTGTCTGAAGCTTTTGAGGGCAGACTTCCAAGGCCCGGAGGAATAGTAG
ATGGCAAGTTTTTCTATTTTTAACTGATTTGAGGGGAAAAAATTAATTTG
ATAGAACAACTTTGAGACAATTTCAGCAAGTTTCGTAAGCAGGTTTAATT
TTTAGCCTGGGGTAATGAAGCATTTCAGTTTTGTGACTAGATCACCTATT
TTTCTTCTCTCACCCTGTGCTCTAAAAGTTTTCTAAATGTAGTTTGGGTG
TGTAATTGTGGGGGGAAAGTTTTTGGGGGGGCAAAATATGTTTTGAGTTC
TTTTCCCCTTAGGTCTGTCTAGAATTCCAAAGGCAAATGACTCAAGGTAA
CGGGAAAAAAGAAAATCCAGTATCAGGATAATCAGAACACTACAGGTTTA
CAGTTTGTAGAAACTAGAGCACAAGCAGCTCTCACTGAGGTCTGTGGCGC
AGCTGACCACTGGAGAAATGGCTGGTAGTTACTCTTTTTTTCCACCCATA
ATCAGATATGTAACCCCTTAAACTGGTTGTTTATACTTGAAGTATTTGGG
GTGGTCTTAACAGGGAAGAGGGTGGGGGAGAAAATGTTTTTTCTAAGATT
TTCCACAGATGCTATAGTGCTATTGACAAACTGAGTTAGAGAAGGATGGT
ACTGCTATGCTGTTGGCACCAACACCTTCAGGGATTGGAGCTGCTTTTTT
CCTTGGCGGAGTATTCGCAGTGAAGCTGAAATGTACAGCACAGTGCAGCT
TTGGTTCATATTCAGTCATCTCAGGAGAACTTCAGAAGAGCTTGACTAGG
CCAAATGTTGAAGTTAAGTTTTCAAGTAACGTGACCTTTAAGATATCTTT
TATTAAAGGGGAGGGGCAAATTTTGGCAATTAGTAATCGGCAGTGGCCTT
TCATGGTTGGGCTTGGGAGGGTTGGGTTTAGGTAATTGTTTAGTTTATGA
TTTCAGATAACTCATGCCAGAGAACTTAAATACTTAGGATGGAAAAACTA
AAGAAATCTCAACTTCCAAGTTGGCAAGTAACTCCCAATCCTCTAGTTCT
TTCCCTCCCCCCAATTTTTGTATCAGATCCACTGGATTTAAAGCGTAGGA
CTTGGGGAAGGAAAGTGTTGGACTGGGGGTTGGTCTAGCCCACTGGGCTG
ACTTAGATAAATACTTGGGAATTTTTTAAACGCTGTAAGTTGTATGGATA
TGGTAGTGTGTGGTTCTCTTTTGGAATTTTTTTCAGGTGATTTAATAAAA
CTTAATACTACTGTAGGACCTTCAGAGCAAAGGAAGTGGCTTAATGATCC
TGAAGGGATTTCTTCTGATGGTAGCTTTTATATTATCAAGTAAGATCCTA
TTTTCAGTTGTGTATAAGCGAGTTTTTTTAAGTGTAGGAAGAAGTTTTCT
TTTGTATTACTGCAAAACAAGATGTTAAGGTATGCTTCAAAATTACTGTA
AATTGTATATTTTGAATTTGCATCTAAGTATTTGTGAATCATAACTGATA
AGAGGGGTGGGCTTCTGTTGATGAGGGAGGGGAAACTTTTTTTCTGTAGA
CTTTTTTCAGATAACATCTTCTGAGTCATAACCAGCCTGGCAATATGATG
GCCTAGATGGAGAGAGGGGAAACAGCTCCTTGGTGAATGATAAGTAAAGG
CAGAAAAAATTATATTTCATACCTACATTGGGGAAAAAGCATAATCTTGA
GATCCTTACAACTGATGGAACACATTGTCTGCACATGCAAAAAAAATTAA
GCAAATGAAAGCTACCAATCTAAAGTTAATGGAATCTACCATTTTAAAGT
TATGGCATATGAAGCTGTACCCACAAAAATAATGAATTGATGAGAAATAA
AATAACAAAGTGATGAGAATGCAATGAAGATCAAATGTCCATCTCAAAAT
GCTGCTTTTACAAAAGCAGAATAAAAAGTGAAATGAAAAGAAAATGATAA
TGCTACACATTAATCCTGGAATAAAAGAAGCTTGAAATAATTGAAATGAG
TGGGATCAAGTGGATTGAGAGGAGGCTGTGCTGTTTGCCAATCTTTCGTT
TGCCTCAGACAGGTTTCTCTTCGTTATCAGAAGAGTTGCTTCATTTCATC
TGGGAGGAGAAAACAGCAGGCAGCTGTTAACAGATAAGTTTAACTTGCAT
CTGCAGTATTGCATGTTAGGGATAAGTGCTTACCTTTGCTAAGAACTGTG
GAGGTCCTAGGTCCTTTAAGGGATTCCAGGATTGTGAGGAATTTTCCTAT
CCTGGATAGCACACTTCACTCAGAGGCAAGTATTCCTTAAAGCCTCTTGA
GATTAATACCTTAATAATTAAAAGGTAATGTTTATAAAACTAAGAAAATT
TGTTTAGCATTAAATATCTCTCAAAACCCTATGAAAGGATAGAATAATAT
GCTGTTAATAAGAATCATGTTAATATTGCTAAAATTTAAATGTTACGTGT
TTTGTGCAGAAAACCATTAAATCATTCAAAATAAAATACTTTTTCTTTAG
AGAATGTATACTTTTAGAAAGCTGTCTCCTTATTTAAATAAAATATTGTT
TGTCTGTAGTTAGTGTTGGGCAATCTTGGGGGGATTCTTCTCATCTTTCA
GAAACTTTGACCGCGAACACTTAAATGGACAAGATCAGGAATTGAGCGGA
AGAACGAATTTAACTTAAGGCAGGAATGACAAATTTTATCCTTCGTAAAA
CTGATGAGCATTTAATAATTCCAGGCACATGGCAATAGAGGCCCTCTAAA
TAAGGAGTAAATACCTCTTAGACAGGTGGGAGATTATGATCAGAAGAACA
GGTAACTACACCTACACTGTTTTCAGAAGGTCAGACAAGTCTAAATGACA
GTGGTTAAATGAAATATAATACTGTCTACATTTCCAAAGTTTGCATGTTA
ACCTTAAATGCTTATCTTACCTTAAATGCTTATCTCATCTAGTGTTAGCC
AGCATTTACACTATTGACTTGTTAAATAGGCACTTGGTGGGAGAAATGTG
GGTCTTCTAAAGAATTTTCCTTTGCAGAGGCTTCATTTCATCCTTCATGA
AGCGTTCAGGATTTTGACTTGCATATAAGCTCTTGGCTCTGCCTTCTGTT
CTCCTAGTGAGTGTGTGAGACCTTGCAGTGAGTTTACCAGCATACTCAAG
TAAAATTTTTTCCCCTGATTTTGGAGGGAAGGGAGGAGAGGGTGGGGCTT
ACTTGTTTTAGCTTTTTTTCTTACAGACTACACAGAATGCAGTTGTCTTG
ACCTCAGGTCTGTCTGTTCTGTTGGCAAGTAATGCAGTACTGTTCTGACC
TGCTGCTATTAGAATGCATTGTGGAACGACTGGAGTATGGTTAAAAGTTG
TGTTTCCCCCAATGCTTGGAGTAGTGATTGTTGAAGGAAATCCAACTGAG
TGATAAAAGGCTGAGTGTTGAGGAAATTTCTGCAGCTTTAAGCATTCGTG
TTTGTGATTGAAGCAAAGTATACCTTTTGCTGTGCTTCTTTAGGTAAAAT
GCTTTTTGTTCACTTCTGGTAGGGGGGTGGGGAGGGCATTGAAGCCTTTA
GTCTTTTCCAGATGCAACTCTAAAATCAGTGACAAGAAATAAGTTCCAAA
CGAGCAACAGTCTTCAAGAAATTTAACTGGCAAGTGGAAATGTTTAACAA
CAGTTCAGTGATTTTAGTGCATTTGTCTCTTTGGGTCTCTCTCTCCCCTC
CCTTGGTCTTAATTCTTACATACAGGAACATTCAAAACAACAGACGCATG
CGAAGGGCCAGAGAAGCCAGACCAGTAAGGAAAAATAGCTTATTTACTTT
TAATAAATAAACCAAACATTCCATTTTAAATGTGGGGATTGGGAACCACT
AGTTCTTTCAGATGGTATTCTTCAGACTAGAAGGAGCTTCCAGTTGAATT
CATCAGTGGACAAAATGAGGACAACAGGTGAACAAGCTTTTTCTGTATTT
ACATACCAAGTCAGATCTGTTGATGGGTAAATAATTTAGTGTGAAACAGC
CTTTCAGCTTTACGCTGGAGTAAACAGCATGAGCAAGTTGTTTGTTGGCC
TGGGGGTGGAGGGGTGAGGTGGGCGCTAAGCCTTTTTTTAAGATCTTTCA
GGTACCTCTCACTAAAGGCACCGAAGGCTTAAAGTAGGACAACCATGGAG
CCTTCCTGTGGCAAGAGAGACAACAAAGCGCTATTATACTAAGGTCAATC
AAAGTGGTATCGGCCTCACAACCCTGTTTTCTGTTACAAATGAGGACTTG
CCTCAATACCCTTGGCAGACTGCATTGAGGCTGTTTCTTTTGGGGAGTGA
AGCATCCAGTAGAATGCTTGAGTAACTTGTATACCCCTGGGCTTGTCCTA
ACATTTAATGCAGCTGTTTTTATAGCAGCTCTTAGTAAAGCCCAAACCTT
GAATGATGCTTGAAGGGGAGGGAAAGGGGGAAAGCGGGCAACCACTTTTC
CCTAGCTTTTCCAGAAGCCTGTTAAAAAGCAAGGTCTCCCCACAAGTGAC
TTCTCTGCCACATCGCCACCCCCTGCCTTTGGCCTAGCGCAGACCCTTCA
CCCCTCACCTCGATGCTGCCGGTAGCTTGGATCCTTGTGGGCATGATCCA
TATCGGTTTTAAGGTAACTGGTACTGAGCTCTTCTGGTGGGTTGCACTAC
TAGAAAGACCATTCATTTGCCTGCATATGGTTTATGATATTAAGACCACA
CCTAAAAAGCTCTAAGATGCTTTAAATGTATGGCATTATTTATCCAGTGA
TTGATACAAACCAGTAAATGAAGAAAGAACATTTAAGAATTGTAATGTTG
GGTGGGAAGCTATAACTTACAGACTGAAGAACATAGGCATTTTAACAGTT
GAGGGCTTTTGGGTGGGATTGCAAAAATTCTCTGCTAAGACTTTTTCAGG
TGAACATAACAGACTTGGCCAAGCTAGCATCTTAGCTGAAGGAGATTCTC
CAGTGCTCTTCAGTAGGGTTTATAAAGGTTTTTCTTTTCCTGAGAAAACA
AATCTTTTGTTTTCTCAGGTTTTGCTTTTTGCCCTTTTCCTAGCTTAAAA
AAAAAAGCAAAAGATGCTGGTGGTTGGCACTCCTGGTTTCCAGGACAGGG
TTCAAATCCCTGTGGCATCTTTGCTTGACTTTAAGCTCTGCCTTCAGTAC
TCTTTCCATTTTCCTCCTCTTTTCTTTAGATGCTAA
>horse
TTTGCTTCCCTCACAAAGACGGCGGAGGGTTATTAAATTCAGCGGGGTGA
GTTGTCCTTGGTCTATAAATGCGCGGCTCCGGACGCAGCGGCAGGCATTC
AGGCAGCGAGCGCAGAGGAGGCTGGNNNNNNNNNNNNNNNNNNNNNNNNN
NNNNNNNNNNNNNNNNNNNNNNNNNNNNNNNNNNNNNNNNNNNNNNNNNN
NNNNNNNNNNNNNNNNNNNNNNNNNNNNNNNNNNNNNNNNNNNNNNNNNN
NNNNNNNNNNNNNNNNNNNATATGAGGGAGGTTAAGAGATGAAGCTTAGT
AATGGAGTGAAATAATTTTAAATAGCTGAAAGGACTGCGAAGTCCGAAAT
CAAAACGGCGTTAAATTGAAGAGCAGCGTTTTAGATTAACTTTAAAACGT
AGATGACGTAAATAGAACCTAAACGTTTTAGAAAATGAGGTTTTAGATGA
CGAAAATATTTTAAACGCCGTCTCTTAAAAAGATTAAAGGTGATTTAAGA
GCGAGACCTTCATGTTCGTGGCGCAGGAAAGGTGATTTGAAGCCTAGTTG
GTCTTATGGCATTATTTGCTAAAAAGTGATAGTAATTGGGAGTGGCAGGA
TAAAAATTTGGAGAAAGAAGATTAGAAATTAGAAGTGGAAAACTCAGAAG
ACAGAAGTACAGGAAGGTGAAGAAAAGACTTAGAAGATAGGAAAAATAGA
AGATAAGACGCCTCTAGAAGACAGAAAAACTAATTTCAAACCCAAAAGGT
AGGAAGCAGAAGAAAAAGTATTTAGACAAACTAGGAAACCAAAGCAGCTA
AAGGACCAGATAGAAATTAAGTAGAAAACCAGAAGAGAGAAAAAAACAAG
GTTGAAAATACAGTCAAGGAGAAGTGTTTCAGATAGAAAATGAAAAGCTA
GGACAAACTATTGGATACGAGCATACAAGATAGACATGACAAAATTAGAA
AAATTTAAAGCTAAAAAATTGGATAAAGTACAAGAGCAGAAAAACAGAGG
AAATTAGCTTTTTATAGTGATAGGAATTTTTTAAAAGCCTATCAATTTAA
TCTCCGGAGATGCGGAAGTTAGAATTGAGAAGATGAGGGTTAAACTACTG
TAGACCAGGACCAATTTAGAAGAATTTTCGGAAGCTAGAAGAGAAATCAG
TTAAAAATCTCAGCCAAAAGCTACTAAGAGGACTGAAGTAATTTAATAAA
AATTAAGAATGGTTTTGGAAGAGTTGAAAATTTGAAATGCCTTAAATACA
GTAGCTTAGTTTTCTTTGGAAAATTTAAAGGACTTTGATAACAATTCAAG
ATCAAGAATACTCAGCAATTTAACCATTTGGCGCTGGACTTTGAGCTCAG
ATGATTTAAATGCCGAGGACTAGCGTTAATTGACAGCTGACGCAGGTGCT
ACGCAGAAGTGGATTCAGTGATCTAGGAAGACAGGAGCGGCAGACAGGAT
CCCGGGAGCCAGTGTGCTGAAGCTAGGACGGAGGCCGAGCGGCCGTTCGC
GGTGAAGATAGGAAGGAGCCCGGGAGCCAGTGCTTGTGGTGAAGGCAGCT
AGGAAGAAGGAAGGAGCGCTAACGCGTGGAGGCGCAGCTAGGCCAGAGCC
CGGGAAGCAGGAGCCGGTGCTGTGTGATGAAGCTAGCGGGCGGCTTGGCG
GCTTGGCTTGGCGACCCCGCGGCGGCGGCGAGCAGGCGGAGTGGAGGCTA
GCTAGAGCATCCTAGAGCAGCGCCCGGTGTGCGAGGCCGCGGGGAGAGCG
AGTGGCGTGGTAAAGATCCGCGAGGTCGGCAGTACCGTGCTGGGTTGTTG
TTGGTAACTTGAGCGTGGTAACCTTTCCTTATTTTCCTAACGGTAACGGG
GGAGTTGCGTACTTAAGCGTCAAGGGATTTACTACGGGGATGTAGGCCGA
TTTCCGGGTGTCGTAGGTTTTTCTTTTTCAGGCTTGTTTTCTCATGCATC
TTGTCTGAAGCTTTTGAGGGCAGACTTCCAAGCCCGGAGGAATGGTAGAT
GGCAAGTTTTTTTTTAAAAAAACCGATCTGAGGGAAACCAAATGAATTTG
ATAGAACAACTTTGAGACAAATGTTGGCAAGTTTTATACGCAGTTTCTAT
TTTTAGCTTGGAGTAATGAAGCATTTCAGTTCTGTGAATAGATGACCTAT
TTTTCTGTCCTCACCCTGTATTAAAGTTTTCTAAAGGTGGAGTTGGGGTG
TGTAACTTTGGGGGGAGTTTTTGTGGGGTTGGGGGGCAAAATATGTTTTG
AGTTCTTTTCCCCTTAGGTCGGTCTGTCTAGAATCCAAAAGGCAGATGAC
TCAAGTTAACAGAAAAAAGGAAAATCCAGTATCAGGATAATCAGAACACC
ACAGGTTTACAGTTTCTAGAAACTAGAACACGAGCAGCTCTCACTTTGAG
GTGTGTGGCGGAATTATCCATTGGAGAAATGGCTGGTAGTTATTCTTTTT
TCCACCCCTTAATCAGGTCTTCAAAGTACGTAACCCCTTAAACATTATTT
TTACTTGAAGTATTTTGGAGTGGTCTTACCAGGGAAGAGGGTGGGGGAGG
AAATGTGTTTTTTCTAAGATTTCCACAGATGCTATAGTGCTATTGACAAA
CTGGGTTAGAGAAGGATTGTACTGCTATGCTGTTGGCACGAACGCCTTCA
GGGATTGGAGCTGCTTTTTCCCTTGGAAGAGTATTCCCAGTTGAAGCTGA
AATTACAGCACAGTGCAGCTTTGGTTCATATTCAGTCATCTCAGGAGAAC
TTCAGAAGAGCTTGACTAGGCCAGATGTTGAAGTTAAGTTTTCAAATAAT
GTGACTTTTAAAATACCTTTCTTAAAAGGGGGTGGGCAAATTTTGGCAAT
TAGTAGTTGGCAGTGGCCTGTTATGGTTGGGATTGGGAGGGTTGGGTTTA
GGTAATTGTTTAGTTTATGATTTCAGATAACTCATGCAGAGAACTTAAAT
ACTTAGGATGGAAAAACTAAGGAAATCTCAACTTCCAAGTTGGCAAGTAA
CTTCCCGTCCTCTAGGTTTTGTTTTCCCCCAATTTTTGAATTGGGCAACT
GGGGAAGTTCATAAAGTTCCTCTGGATTCAATGTGTAGGGCCTGGGGAAG
GAAAATGTTAGACTGGGGGTTGGTCTAGCCCTCGGGGCTGACTTAGATAA
AATCTTGGGAGTATTTTAAAATGCCAAAGTTGTTCAGCTATGGGAGTGTG
TGGTTCTCTTTTGGAATTTTTTTCAGGTGATTTAATATTACTTAATACTG
CTATAGGAGCTTCAGAGCAAAGGAAGTGGCTTAATGATCCTGAAGGGATT
TCTTCTGATGGTAGCTTTTATATTCTCAAGTAAGATTCTATTTTCAGTTG
TGTATAAACAAGGTTTTTTTAGTGTAGGAAAGATTTTTCCTTCCTATGAA
TGCAAAAGGAGATGTTAAGGTATGCTTCAAAATTATTGTGAATTGTGTAT
TTTACATTTGTATCTTAACTATTTGTAAATCATAACTGATAAAAGAGGGC
GGGCTTTTGTTGATGAGGGAGGGGAAACCTTTTTTTTTCTGTAGACTTTT
TTCAGATAACGTCTTCTGAGTCATAACCAGCCTGGCAATATGATGGCCTA
GATGGAGAGGGAACAGCTCCTTGGTGAATGATAAGTAAAGGCAGAAAAGA
TTATATTTCATATCTCCATTGGGGGAAAAGCGTAACCCTGAGATCCTTAC
TACTGATGAACACATTGTCTGCATATGTCAAAAAAAAATTGAGCCAATGA
AAACTACCAATTTAAAGTTAATGGAATCTACCATTTTAAAGTTAATGGAA
TCTACCAATTTAAAGTTAATGGAATCTACCAATTTAAAGTTAATGGAATC
TACTATTTTAAAGTTAATGCTTTATCAAGCTTATACCTACAAAAATAACG
AATTGATGAGAAATACAATGAAGATCAAATGTCCATCTCCAATTACTGCT
TTTACAAAAGCAGAATAAAAAAGCGAAATGAAATGAAAATGATACTACAT
TAATCCTGGAATAAAAGAAGCTCAAGTAATTCAGAGATGAGTGGGATCAA
GTGGATTGAGAGGAAGCTGTGCTGTTGCCAATCTTTCGTTTACCTCAGAC
AGGTTTCTCTTCATTATCAGAAGAGTTGCTTCATTCCATCTGGGAGCAGA
AAACAGCAGGCAGCTGTTAACAGATAAGTTTAACTTGCATCTGCAGTATT
GCATGTTAGGGATAAGTGCTTATTTTTATTAAGAAGTTCTTAAATATTGA
ACTTGGCCATTTTTCCTGATCCCTTCCCTAGGGGATTCCAGGATTATGAG
GAATTTTCCCGTCTAGCCTTTTTAAAATTAGACACAACTCGTGCCTGTGG
GCTTCCATGATGGGCTAGCACACCTCACTCAGAGGCAAGTAATTCCTTAA
AAGCCTCTTGAGATTAGTGCCTTATTCATAAGGTAACATAAACTAAGAGA
ATTTGTTTAGCATTGAATCTCTGAAAACCCTATGAAAAGATAGCGTAAAG
TGCTGTTAAAACAATCAGATATTTTAATGTTGCTAAAACTTAAATGTGAT
GTATATTGTATAGAAAACCATTAAATCGTTCAAAATAAAACATTTTAATA
GAGAATGTATGCTTTTAGAAAGCTGTCTCCTTATTTTAAATAAAATATTG
TTTGTTTGTAGTTAGTGCTGGGCAATCTTGGGGGGATTCTTCTCATCTTT
CAGAAACTTTGTCTTCGAACACTCTTTAATGGACAAGAAAGATCAGGAAT
TGAGCGGAAGAACGAACTTAACTTTCTTAAGGCAGGAAAGACATTTTATC
CTTCGTAAAGTGATGAGCATTTTAATAATTCCAGGCATATGGCAATAGAG
GCCCTCTAAATAAGGAATAAATACTACTTAGACAGGTGGGAGATTATGAT
CAGAATAACAGGTAACTACACCTACCCTGTTTCTGGACAGGAGTCTAAAT
TGAGCCTTGTTACACGAGAGTAATGATTCTGTCACGTTTCCAAAGTTTGC
ATGTTAACTTTAAATGCTTATAAACCATCTCATCTAGTGTTAGCCAGTGT
TTGTACTATTAGGCACTTGGGGGTCTTGTGGGTTTTTAAAGAATTTTCCT
TTGCAGAGGCTTCATTTCATCCTTCATGAAGCTGTTCAGAATATTGACTT
GCATATAAGCGCTTGGCTCTGCCTTCTATTCTCCTAGTGAGTGTGTGAGA
GACCTTGCAGTGAGTTTATCAGCATACTTGAGTACATTTTTTCCCCCTGA
TTTTGGAGGGAAGGGAGGAGGGGGGTGGGGCTTACTTGTTTTAGTTTTTT
TTTGCAGACTACAAAGAGAACGCAGTTGTCTTGACCTCAGGTCTGTCTGT
TCTGTTGGCAAGTAATAACGCAGTACTGTTCTGATCTGCTGCTATTAGAA
TGCATTGTGAAACGACTGGAGTATGATTAAAAGTTGTGTTTTCCCCCACT
GCTTGGAGTAGTGATTGTTGAAGGAAAATCCAGCTGAGTGATAAAGGCTG
AGTGTTGAGGAAATTTCTGCAGCTTTAAGCATTCATGTTTGTGATTGAAG
CCAAGTACCTTTTGCTGTGCTTAGGTAAAATGCTTTTTTGTTCACTTCTG
GTAGGGGGGTGGGGAGGGCACTGAAGCCTTTAGTCTTTTCCAGATGCAAC
CTTAAAATCAGAGTCAAGAAATAAATTCCAAACAAGCCACAGTCTTCAGG
AAATTTAACTGGCAAGTGGAAATGTTGAAGAGTTCAGTGGTCTTAGTGTA
TTGTCTTTGTGGGTTTCTCTCTCCCCTCCCTTGGTGTTAATTCTTACACA
CAGGAACATTCAAAACAGCAGACGTACACGAAGGGCCAGAGAAGCCAGAC
CCAGTAAGGAAAAATAGCTTATTTACTTTAAACAAAGATTCCATTTTAAA
TGTGGGGATTGGGAACCACTAGTTCTTTCAGATGGTATTCTTCAGACTAT
AAAAGGAGCTTCCAGTTGAATTCACCAGTGGACAAAATGAGGACAACAGG
TGAACAAGCTTTTTCTATGTTTACATATTAAGCCAGATCTGTTGGGTAAA
TCCTTTAGTGTTACAGACTTGCAGCTTTATGCTGGAGTAGATAGCATGTG
AGCAGGTTGGTTGTTGGCCTGGGGGTGGAGGGGTGAGGTGGGCGCTAAGC
CTTTTTTTAAGATTTTTCAGGTACCCCTCACTAAAGGCACCGAAGGCTTA
AAGTAGGACAACCACGCAGCCTTCCTGTGGCAAGAGAGACAACAAAGCGC
TATTGCACTAAGGTCACTGCAAATGGCGTCAGCCTCATAACGCGCCCCGT
CTTCTCGTAGACCTCTGAGGACTTGCCTCAGCGCCCTTGGCAGACATGCA
CTGAGGCTCTTTGGGCCTGAAGCATCCAGAGGAATGCTTGAGTACCTTGT
ATACCCCTGGGCTTGTCCTAACCCGTAAGCTGTTTTTATAGCAGCTGTTA
CTAAAGCCCAAACTTCAAGTGATGCTTGAAGGGGAGGGAAAGGGGGAAAG
CGGGCAACCACTTTTCCCTAGCTTTTCCAGAAGCCTGTTAAAAGCAAGGT
CTCCCCACAAGTGACTTCTCTGCCACATCGCCACCCCCTGCCTTTGGCCT
AGCGCAGACCCTTCACCCCTCACCTCGATGCTGCCGGTAGCTTGGATCCT
TGTGGGCATGATCCATTGTCAGTTTCAAGGTAACAGTGGTGCGAGGTCTT
CCGGTGGGTTACACTACTAGAAAAGGCCATTAACGTGCTTGCAAATGGTT
AAGGTTATTAAAACCACAACTAAAACCTCTGATGTTTTAAGTGTACAAAT
TTAAACCAGTGAATGGAGAGCAACGTTTAAGAACTGTAATGTTGGGTGGG
AAGATAGAACGTAAAAACTGAAGGAGATAGGCATTTTATTTCAGTGGTCG
AGAGGGCGTTGGGTGGGATTGCAAAAACTCTCTGCTAAGACTTTTTCAGG
TGAACATAAGAGACTTGGCCAAGCTAGCAGCTTAGCTGAAGCAGATTCTC
CAGCAGTGCCCTTCCGTAGGGTTGTAAAAGGTTTTTCTTTTCCTGAGAAA
ACAAAATTTTGTTTTCTCAGGTTTTGCTTTTTGGCCTTTTCCTAGCTTAA
AAAAAAAAAGCAAAAGATGCTGGTGGTTGGCACTCCTGGTTTCCAGGACG
GGGTTCGAATCCCTGCGGCGTCTGTGCTTGACTGTACCCTCTGCCTTCAG
GACTCTC
>whiteRhinoceros
TCCCTGACTGGCTGCCCAAGGTCGCTGTGTCTTTGCAGGCAAAAACACTT
TTTTGGGTAAAGAGGACAATTAAACATAGGTTTTGACAGCAGATTTGGAT
TTTGATAACTTTCATGAGAGAAGCCCGGAAGCTTAGAAACGGTTCACGTT
TGTAAAGAGCAAAAAGTTAATACAGGCTTGACTTAAAATGTCTAAGAAGG
AAAGCAAAAGTGTAGGGGTCTAGCTGGTGTTTAGTAACTAGAGAAACAAG
AACATAAAGCATCTAAAATAAGGAACACAAGTCCGCCCGGTGCCTCAGAT
TTTAGAAAGCCTCGGAATTGGGGCGCCAGCTCCGTTGCAGGAGTCAACAC
TATGTTGTGGCTACTAGAGACATTTTCTCTAAGTGGATTTCCACATTTAG
TAGACTTCTTAAGCAGATAACCTGGGATACTGGGATGTCTGAAATAAAAT
GGCAATCAAAACGTGTATGGTATAACTCAGAACAACTCGCAGGATTTGAG
GCAGTTTGGGGATTAACCCCCACCCCCTCAACTTTGTTTCTTCTAAAATG
GCTGCGGTATTGCAAGGCTGATGCTCATATAATGGAAATTAAGGCCATCA
GCAAACCATTTTAACCTTCCTTCAAAAAGCACTAAGTAGTACCTACTATA
CTCCAAGAAAACATGAAAAGCATTTAAGAGTAATTAAAAATTCCCGAGTA
ATGGCTCTGAGTTTTTGTGAACTGTTTGATGGTCTACTTAAATGTGATTT
TCACTGTTTTTACCTAAATTTTTAGCTCAAATCTACTTGCTAATAAGTCT
TAAAGGTTTCTGGGTATATAATTTACAATCAAGTTGCATAAAGTGTTAGA
AAAATCTAGAAAGGCTTGTAAATCAGATTCTATTTTTAACCTTTCCGAGG
AACTATTTTTGCTTCCCTCACAAAGATGGCGGAGGGTTATTAAATTCAGC
AGGGTGAGTAGTCCTTGGTCTATAAATACGCTCCTCCGGGCTCTGCGACA
GGCGTTCAGGCAGCGAGCGCGGAGGAGGCTGGTGAGGCAGGAGGCACTGC
TTGAGGAGACTACAGATAAGTTTTTCTGTTGAGAAGGGTAGAGGTTAATT
GTTTAGGAAGTGTAAATAGCGAAGATAGTTATTAGTTATTGAGATTGCTT
AACGTTGTTTTTAAAGTAATTTTGATAACTTAAGATCTTATTGAAGGAAA
AATAATGAAGACTTATTTAAAAAGTAGTCGGAGAAAGGAAGAGGAGAAAA
AAGATTTCTAGAATATGACGGAGGTTGAGATGAAGCTTCTTAATGGAGTA
AAATAATTTTAAATAGTCGAAAGATAGGACTGCTAAGTCCGAAATTCAGA
GAAGCCTTAAATTAAAGAGCAGCCTTTTAGATGATAATAAAGCGTAGATG
AGATAGATAGAACCTAAAGGTCGTTTTTAAAAGTCAAATTGTGGATGATA
AAAATATTCTAAAAGGCCTGTTTTAAAGATTGAATTGAAGGTGATTTAAG
AGCGCCTTCAAATTCGTGGCGCAGGAAAGATTGCGTTATTTGAAGCCTAG
TTGATCTTAAGGCATTATTTGCTAAAAATTGACGGAAATACCAATTAAGA
GTGGTAGGATAAAAATATGGAGAAAGAAGATTAGAAATTAGAAGTGGAAA
ACTCAGAAGACAGAAGTACAGGAAGGTGAAGAAAAGTCTTAGAAGATAGG
AAAACTAGAAGATGAGACAGACGCCATCTAGAAGACAGGAAAACTAATTT
TAAACCCGAAAGGTAGGAAGCAGAAGAAAAAGTATTTAGACAAACTGGGA
AACCAAAGCAACTAAAGGCGCAGATAGAAATTTAGTAAACTAGAAGATAG
AAACAAGGTTGAAAATACTGTCAAGGAAAAGTGTTTCAGATAGAAAATGA
AAAGCTAAGACAACTATTGGATACAAGCGTACAAGATAGACGTCAAAAAT
TTAGAAAAATTTAAAGCCAAAAGATTGGATAAACTACAAGAAAAGAAAAA
CTAGGGAAATTAATTATAATACTAAGAATTTCTTATAAAAGCCTACCAAT
TTAATCTCCGGTGATGCAGAAGTTAGATTTGAGATGAGGGTCAAACTACT
GTAGACCAGGACCAACTTAGAAGAATATCTGGAATCTGAAAGGGAAGTAA
GTTAAAAATCACAGCAAAAAGCTACTAAAAGGACTGAAGTAATTTAAAAA
TTAAGAATGGTTTTGGAAGAGTTAAAAATTCGGAACGCCTTAAGTATAGT
AGCTTAGTTTTCTTTGGAAAATTTAAAGGACTTGCATAACAATTGAAGAT
CAAGAATAACCACCAACTTAGCATTTTTGCATTGGACTTTGAGTTAAGAT
GATTCGTTAAGCCCTGAGGACTAGCGTTAATTGGCAGCTGACCCAGGTGC
TACACAGAAGTGGATTGAGCGAATCTAGGAAGACAGGATTCCAGGAGCCA
GTGTTTGGTGAAGCTAGGACTGAGGAGCGAGCAGCAGTTCGTGCTGAAGA
TAGGAAGGAGGAGTCCGGGAGCCAGTGCGGTGTGGTGAAGGCAGCTAGGA
AGAAGGAAGGAGCCCTAACGATTGGAGGTGGAGCTAGGAGAGGATTCCAG
GAAGGAGGAGCCGGCGCGGTGTGGTGATGAAGCTAGCGGGCGGCTTGGCT
TGGCGACCACGCGGCGGCGGCGAGCAGGCGGAGTGGAGGATAGATAGAGG
ATCCTAGAGCAGCAGCCCAGTGTGCAAGGCCGCAGGGAGAGCGAGTGGCG
TGGTAAAAATCCGTCAGGTCGGCGGTACCGTGGAGTGGCGTGGTGAAAAT
CCGTCAGGTCGGCGATACCGTGGTGGTTTGTTTTTTTTGGCAACTTGAGT
ATGGTAATCTTCACTTTCTTAATGGTAATGGGGGAGTTGTGTACTTAAGC
GTCAAGGGATTTATTACGCGGGTGTAGGCCGATTTCCGGGTGTTGTAGGT
TTCTCTTTTTCAGGCTTATGTTCTCATGCATCTTGTCTGAAGCTTTTGAG
GGCAGACTTCCAAGCCCGGAGGAATGGTAGATGGCAAGTTTTTTTTTTTT
AAACCAATTTGAGGGAAACCAAATGGGTTTGGTAGAACAACTTTGAGACA
GCGTTTTGGCAAGTTTTGTAAGCAGTTTTTATTTTTAGCTTGGAGTAGTG
AAGCATTTCAGTTCTGTGAATGGATGACCCGTTTTTCTTTCCTCACCCCG
TATTAAAGTTTTCTAAATGTGGACCTCGGTGTGTAACTGGGGGGGTAAGT
CTTGTGGGGTTGGGGGGCAAAATATGTTTTGAGTTCTTTTCCCCTTAGGT
CGGTCTGTCTAGACTCCCAAAGGCAAATGACTCGAGTTATCAGGAAAAAA
GAAAATCCAGTATCAGGATAATCAGAACACCACAGGTTTACAGTTTCTAG
AAACTAAAATACGAGCTGCTCTCACTTTGAGGTCTGTGGCAGAAGTATCC
ATTGGAGAAATGGCTGGTAGTTATTCTTTTTTCCACCCCGTAATCAGATT
TTCAGATTTTCAAAGTACGTAACTTCTTAAACGCATTGTTTTTACTTGAA
GTATTTTGGGATGGGCTTAACAGGGAAAAGGGTGGGGGAGGAAATGTTTT
TTTTCCCTAAGATTTTCCACAGATGCTATAGTACTATTGACAAACTGGGT
TAGAGAAGGATTGTACTGCTATGCTGTTGGCACGAACACCTTCAGGGACT
GGAGCTGCTTTTTTCCTTGGAAGAGTATTCCCAGTTGAAGCTGAAATTAC
AGCACAGTGCAGCTTTGGTTCATATTCAGTCATCTCAGGAGAACTTCAGA
AGAGCTTGACTAGGCCAAATGTTGAAGTTAAGTTTTCAAATGTGTCTTTA
AAAATACCTTTTATTAAAGGGGAGGGGCAAATTTTGGTGATGAGTAGTTG
GCAGTGGCCTGTTTGGTTGGGTTTGGGAGGGTTGGGTTTAGGTAATTGTT
TAGTTTATGATTTCAGATAACTCATGCAGAGAACTTAAATACTTAGGATG
GAAAAACTAAAGAAATCTCAACTTCCAAGTTGGCAAGTAACTCGCAATCC
TCTAGTTTTTGTTTTATCCCAATTTTTGAATTGGGCAGCTGGGGAAGTTC
TTGAAGATCCACCGGATTCGAAGTGTAGGGCCTTGGGAAGGAAAATATTG
GACTGGGGGTTGATCTAGCCCACGGGGCTGACTTAGATAAAATCTTGGGA
ATTTTTTAAAACGCTGAAGTTGTTTGGATGTGGTAGTATGTGGTTCTCTT
TTGGAATGTTTTTCAGGTGATTTAATGTAACTTAATACTACTGTAGGAGC
TTCAGAGCAAAGGAAGTGGCTTAATGATCCTGAAGGGATTTCTTCTGATG
GTAGCTTTTGTATTATCAAGTAAGATTCTATTTTCAGTTGTGTATAAACA
AGTTTTTTTTTAGTGTAGGAAAAATATTTTTCCTTTCTGACTGCAAAACA
AGATGTTAAGGTATGCTTCAAAATTATTGTAAATTGTATATTTTAAATTT
GCATCTTAAGTATTTGAAAGTCATAACTGATAAAAGGGTGGGCTTTTGTT
GATGAGGGAGGGGAAACCTTTTTTTTTCTGTAGACTTTTTTCAGATAACA
TCTTCTGAGTCATAACCAGCCTGGCAATATGACGGCCTAGATGGAGAGGG
AACAGCTCCTTGGTGAATGATAAGTAAAGGCAGAAAAGATTATATTGCAT
ATCTCCATTGGGGAAAAAGCGTAACCCTGAGATCCTTACTACTGATGAAC
ACATTGTCTGCATATGCCAAAAAAAAAAAAAATTGAGCAAATGAAAACTA
CCGATTTAAAGTTAATGGAATCTACCAATTTAAAAGTTAATGGAATCTAC
CATTTAAAAGTTAATGGAATCTACCAATTTAAAAGTTAATGGAATCTACC
ATTTTAAAGTTAATGGAATCTACCATTTTAAAGTTAATGGCTTATCAAGC
TCATACCCACAAAAATAACGAATTGATGAAAAATACAAGGAAGATCAAAT
GTCCATCTCCAACTACTGCTTTTACAAAAGCAGAATAAAAAAGTGAAATG
AAAATGATACTACATTAATCCTGGAATAAAAGAAGCTGAAATAATTCAGA
GATGAGTGGGATCAAGTGGATTGAGACGAGGCTGTGCTGTTTGCCAATCT
TTCGTTTGCCTCAGACAGGTTTCTCTTCATTATCAGAAGAGTTGCTTCAT
TCCATCTGGGAGCAGAAAACAGCAGGCAGCTGTTAACAGATAAGTTTAAC
TTGCATCTGCTGTATTGCATGTTAGGGATAAGTGCTTATTTTTATTAAGA
AGCTATTAAGTATTCAACATGACCATTTTTCCTGATCCTTTCCCCAGGGG
ATTCCAGGATTGTGAGAAATTTTCCCATCTAGCCTTTTTAAAATTAGACA
GGCCTTGTGCCTGTAGGCTTCCATGATGGGCTAACACACCTCACTCAGAG
GCAAGTAATTCTTAAAAGCCTCTTGAGATGAGTACCTTAATAATCACAAG
GTAATGTTTACAAAACTAAGGAAATTTGTTGAGCATTGAATCTCTGAAAA
CCCCATGAAAGGATAGCATTAATGTGCTGTTAACAAAAATAAGATATGTT
AATGTTGTGTATATTGTGCAGAAAACCATTAAATCGTTCAAAATAAAACA
TTTTAATAGAGAATGTATGCTTTTAGAAAGCTGTGTCCTTATTTAAATAA
AATATTGTTTGTTTGTAGTTAGTGTTGGGCAATCTTGGGGGGATTCTTCT
CATCTTTCAGAAACTTGGTCTTCGGACACCCTTTAATGGACAAGATCAGG
AGTTGAGCAGAAGAACGAATATAACTTAAGGCAGGAAAGACATTTTATCC
TTCGTAAAGTGATGAGCATTTTAATAATTCCAGGCATATGGCAATAGAGG
CCCTCTAAATAAGGAGTAAATACCTCTTAGACAGGTGGGAGATTATGATC
AGAATAACAGGTAACTACACTTACACTGTTTCCAGAGACTTAGGGATCTA
TACATTGACAGTTGTTAAACTAGAGTAATAAAATACTGTGACATTTCCGA
AGTTTGCATGTTAACTTTAAATGCTTACGATCATCTCATCTAGTGTTAGC
TGGTGTTTACACTATTGGCCTTTTCTATGGGCACTTGGGGGGACATGTGG
GTTTTGAAAGAATTTTCCTTTGCAGAGGCTTCATTTCATCCCTCATGAGG
CTATTCAGGATTTTGACTTGCATATAAGCTCTTGGCTCTGCCTTCTGTTC
TCCTAGTGAGAGTGTGAGACCTTGCAGTGAGTTTATCAGCATACTTGAGT
AAATTTTTTCTCCTGATTTTGGAGGGAAGGGGGGGTGGGGCTTACTTGTT
TTAGTTTTTTTTTGCAGACTACACAGAGAATGCAGTTGTCTTGACTTCTG
GTCTGTCTGTTCTGTTGGCAAGTAATAATGCAGTACTGTTCTGATCCGCT
GCTATTAGAATGCATTGTGAAACGACTGGAGTATGATTAAAAGTTGTGTT
TTCCCTCAATGCTTGGAGTAGTGATTGTTGAAGGAAAATCCAGCTGAGTG
ATAAAGGCTGAGTGTTGAGGAAATTTCTGCAGCTTTAAGCATTCATGTTT
GTGATTGAATCCAAGTACCTTTTGCTGTGCTTTAGGTAAAATGCTTTTTG
TTCACTTCTGGTAGGGGGGTGGGGAGGGCACTGAAGCCTTTAGTCTTTTC
CAGATGCAACCTTAAAATCAGAGACAAGAAATAAATTCCAAACAAGCAAC
ACTCTACAAGAAATTTAACTGGCAAGTGGAAATGTTTAACAGTTCAGTGG
TCTTAGTGTATTGTCTTTGTGTGGGTTTCTCTCTCCCCTCCCTTGGTCTT
AATTCTTATATGCAGGAACATTCAAAACAGCAGACGTATTCGAAGGGCCA
GAGAAGCCAGACCCAGTAAGGAAAAGTAGCTTATTTACTTTAAATAAACA
AAGATTCCATTTTAAATGTGGGGATTGGGAACCACTAGTTCTTTCAGATG
GTAATCTTCAGACTATAGATGGAGCTTCCAGTTGAATTCACCAGAGGACA
AAATGAGGACAACAGGTGAACAAGCTTTTTCTATGTTACATACTAAGTCA
GATCCATTGGGTAAATCCTTTAGTGTTACAGACTTCCAGCTTTATGCTGG
AGTAAATAGCATGTGAGCAAGTTGGTTGTTGGCCTGGGGGTGGAGGGGTG
AGGTGGGCGCTAAGCCTTTTTTTAAGATTTTTCAGGTATCCCTCACTAAA
GGCACCGAAGGCTTAAAGTAGGACAACCACGGAGCCTTCCTGTGGCAAGA
GAGACAACAAAGCGCTATTATACTAAGGTCAATACAAATGGTGTCGGCCT
CATAACCCGTCTTCTATTAGAACTCTGAGGACTTGCCTCAGCACCCTTGG
CAGACATACATTGAGGCTCTTCCCGGGCGTGAAGCATCCAGAGGAATGCC
TGAGTATTGTATATCCCTGGGCTTGTCCTAACACGTAAGCTGTTTTTATA
GCAGCTCTTAATAAAGGCCAAACCTCAAGTGATGCTTGAAGGGGAGGGAA
AGGGGGAAAGCGGGCAACCACTTTTCCCTAGCTTTTCCAGAAGCCTGTTA
AAAGCAAGGTCTCCCCACAAGTGACTTCTCTGCCACATCGCCACCCCCTG
CCTTTGGCCTAGCGCAGACCCTTCACCCCTCACCTCGATGCTGCCGGTAG
CTTGGATCCTTGTGGGCATGATCTATTATCAGTTTCAAGGTAACAGTGAT
GCCAAGGTCTTGTGGTGGGTTACACTGCTAGAAAAGGCCATTAATTTGCT
TGCAAATGGTTAATGTTATTAAAACCACAACTAAAAGTTCTGATGTTGAA
GTATATAGCACTACTGTCCAGTGATTAAACCAGACCACTAAATGGAGAAT
AATGTTTAAGAACTGTAATGCTGGGTGGGAAAGTATAACTTTTAAAAACT
GAAGAAGATAGGCATTTTAGTGGTTGAGGGCTGTTGGGTGGGATTGCAAA
AATTCTCTGCTAAGACTTTTTCAGGTGAACATAACAGACTTGGCCACGCT
AGCATCTTAGCTGAAGGAGATTCTCCAGTGCTCTTCAGTAGGGTTGTAAA
GGTTTTTCTTTTCCTGAGAAAACAAAATCTTGTTTTCTCAGGTTTTGCTT
TTTAGCCTTTTCCTAGCTTAAAAAAAAAAGCAAAAGATGCTAGTGATTGG
CACTCCTGGTTTCCAGGACAGGGTTCAAATCCCTGTGGCGTCTTTGCTTG
ACTGTAGCCTCTGCCTTCAGGACTCTTTCCATCTTCCTCCTCTTGTCTTC
AGGTGCC
>dog
CTCACAAAGGCGGCGGAGGGTTATTGAAATCGCGGTGTGAGCTGTCTTCC
GTCTATAAATATGCCTCTCCCGGGTTCTGCTGCAGGCTTTCAGGCAGCGA
GCGCAGAGACGGCTGGTGAGGGAGGAGGGACTGCTTAAGGCGACAGCAGA
TAAGTTTTTCTTAAAAAAAAAAAAGCTAGGAATTAAAGCAATCTTTAGGA
AACGTAAATAGGGATAATACTTCTTGAGATATTGCTTAGCATTAAATTCG
TAGAGTAGTATTGTAATCTTAAAAAGAGCTTAAAAGGAAAGCAATGAAGA
TTTTAAAGAGTAGCTTGAGAAAGAAAATGCTCTTTGTAGAAAAAGACGGA
GGTTAAGAGATGAAGCTTAATGGAGTGGAAAGAAATCTAATTTTAGAAGA
ATTGTTGAGAGGACTGCAAAGTCCGGGATTCAATAAATCCTTTAAATCTG
AGGGCAGCCTTTCAGGTTGTCGTTGAAATGTAAATGACCTAAGTAGAGCC
TAAATGTTTTAGACCGGTTGTAGATGGTAAAGATTTAAAAAGTTTGTCTT
TTAAAAAGCTTAACTTGAAGGTGTTTTAAGAGCCCTTCAAATTCATGGGT
TAGTGATTGCGTCATTTGACACCTAGATCTTAAGCTAATCCTTGCTAAAA
CTTGCAAATATTAATTAGTGGTAGGATGAAAATTTGAAGAGATTAGAAAA
TTGAAGTGGAGAACTCGCAAGACCGAAGTACAGGAAGGTGAAGATTTAAA
AGACCAGAAGTAAAGGTGAAGAAAAGACTTAGAGAAGATAGGAAAATTGG
AAGAAAAATTACACGCCTTTTAGAAGACAAAAATAATTTAAACCTCGAAG
GCAGGAAGCAGAAGAAAAAAATATTTAGAGAAGAACAAGGCAACAAGGTC
TCAGATACAAATTGAGAAAGCCAGAAATTGGAAACGAGGTGGAAAATAAG
GTCAGGGAAAGTACATCAGGTAGAAAATGAAAAGCTAGGACAACCGCTGA
ATATAGGCACATAAGATAGACGTCAAAAAAAAGAGAAGTTTAAAGCCAAA
AAATTGGAAAAAGTAAAAACAGGAAAACTAAGAATTTTTAAGTAGTTATG
GAATCTTTCCAAAAGCCCATGAATTTAATTTCTGGTGCAGAAGCTAGATT
TGAGGGTGATAAAATTACTGTAGACCGAGACCCAGCTTAGCCCAGGAGCT
AGAAGGGAAAGATAAAAATCAGATTAACAGCGTTTGCTACCAAAAAGACT
TAAGTTACTTAAGTAGAATATTTCTGGAGTTAAAAATGTGAGGGTCTTTA
AATATGGTAGCTTTTAGTGTTCTTGGAGAATTTAAAGAACTTTCATAACT
GAAGTAATGCAAGATCAAGAATAACTACCAACTTAACATTCTCCCATTGG
ACTTTGAGCTAAGATGGTTTTTTAAATCCTGAGGACTAGCGTTAATTGGC
AGCAGACCCAGGTACTACGCAGAAGTGGATTCAGTGAATCTAGGAAGACA
GGAGCGGCAGACAGGATTCCAGGAGCCAGTGTCGGTGAAGCTAGGACTGA
GGAGCGAGCTGCAGTTCGTGGTGAAGATAGGAAGGAAGGCGAAGTCCGGG
AGCCAGTGCTGTTTGGTGAAGGAAGGAAGCTAGGAAGAAAGAAGGAGCCC
TAACGATTTGGAGGTGAAGCTAGGAGAGGATTCCAGAAAGGAGGAGCCAG
TGCGATGTGGTGATGAAGCTAGCGAGCAGCTTGGCAGCTTGGCAGCTTGG
CTTGGCGACCACGCGGAGGCGGCGAACAGGCGCTGTGGAGGATAGATAGA
GGATCCTAGAGCAGCATCCCAGTGTGCGAGGCCCCAGGGAGGACGAGTGG
TGTGGTAAAAATACCAGAGATGGGCTAACGTGGTTTTTGTAACTTCAGTA
TGGTAACGTTAATTTGCTTTTCTAATGGTAACGGGGGAATTGTGGTACTT
AAGCGCTAAGGGATTTATGGGGGTGTAGGCCGATTTCCGGGTGTCGTAGG
TTTCTCTTTTTCAGGCTTGTTTTCTCATCTTGTCTGAAGCTTTTGAGGGC
AGACTTCCAAGGCCTGGAGGAATGGTAGATGGCAAGTTTTTTTGTTTTGT
TTTTAACCAATTTGAGGGAAACCAAATGAATTTGGTAGATCAACCTTGAG
ACCAAATTCTGGCAAGTTTTGTAAGAAGTTTTTAGCTTGGGGTAATGAAG
CCTTTCAGTTTTTTGAATAGATGACCTTATTCTTCCTTCACCCTGCATTC
AAGTTTTCTAAATGTGGAGTTTGGCTGTGTATGGGGGGGAGAGTTTTTTG
TGGGGATGGGGGCGCAAAAATATGTTTTGAGTTCTTTTCCCCTTAGGTCT
GTCTAGAGTCCCAAAGGCAAATGACTCAAGGTAACAGGAAAAAAGAAAAT
CCAGTATCAGGATAATCAGAACACCACAGGTTTACAGTTCTAGAAACTAG
AGCACGAGCAGCTCTCACTTTTGAGTTCTGTGGCGGAGCTGTCCATTGGA
GAAATGGCTGGTAGTTCTTGTTTTTCCATTTATTCATCAGATATTTTAAT
ACATAACCCTTTAAATTCGTTACATTTACTTAACTTTGGGGTGGTCTTAA
CAGGGAAGAGGGTTGGGGGAGAAATTTTTCTTTCTAAGATTTTCCACAGA
TGCTATAGTACTATTGACAAACTGGGTTAGAGAAGGATTGTACTGCTATG
CTGTTGGCACGAACACCTTCAGGGATTGGAGCTGCTTTTTTCCTTGGAAG
AGTATTCCCAGTTGAAGCTGAAATGGTACAGCACAGTGCAGCTTTGGTTC
ATACTCAGTCTTCTCAGGAGCACTTCAGAAGAGCTTGACTAGGCCAGATG
TTGAAGTTAAGTTTTCAAGTAATGTGATCTTTAACTTTTATTAAAGGGGA
GGGGCAAATTTTGGCAATTGATAGTTGGCAGTGGCCTGTTAATGGTTGGG
ATTGGGGAGGGTTGGGGGTTAGGTAATTGTTTAGTTTATGATTTCAGATA
ACTCATGCCCGAGAACTTAAATACTTAGGATGGAAAAACTAAAGAAATCT
CAACTTCCAAGTTGGCAAGTAACTCCCAATCCTCTAGTTTTTGTTTTCCC
CCAATTTTTGAATTGGGCAGCTGGGGAAGTTCATGAAGATCCACTGGATT
CATAGTGTAAGGCCTGGGGAAGGAAAGTATAAGGACTGGGGGTTGGTCTA
GCCCACTGGCTGACTTAGATATCATCTTGGGAATTTTTTTAAAAATGGCT
AAAGTTGTTTGGATATGGTAGTGTGTGGTTCTCTTTTGGAATTTTTTTCA
GGTGATTTAATATAACTTAATACTACTATAGGAGCTTCAGAGCAAAGGAA
GTGGCTTAATGATCCTGAAGGGATTTCTTCCTGGTGGTAGCTTTTATATT
ATCAAGTAAGATTCTATTTTCAGTTGTGTATAAGCAAATTTCTTTTCTCT
AGTGTAGGAAAAGTATTTTTCCATTAACTGCAAACAAGATGTTAAGGTAT
GCTTCAAAATTACTGTAAATTGTATATTTTAATCCTTTCTGATAAAAAAG
GGGGTGGGGTGTTGTGGATGAGGGCGGGGAAACCTTTTTTTTTTCTGTAG
ACTTTTTTCAGATAACTTCTGAGTCATAACCAGCCTGGCAAATACGATGA
CCTAGATGGAGAGGGAACAGCATCTTGGTGAATGATAAGTAAAGGCAGAA
AAGATTATGTTTCATACCTCCATTGGGGAAAAAAGCATAACCCTGAGATC
CTTAACTACTGATGAACGCATTATCTGCATATGCAAAAAAAATTAAGCAA
GTGAAACTACCAATTTAAAGTTAATGGAATCTACCATTTAAAAGTTATGG
CCTATCAAGCTATACCCACACCCACAAAAAGAATTGATGAGCTGTAATAT
AATGAATTGATGAGAAATAACAACGAAGATCAAATAACCATCTCAAAATA
CTGCTTTTACAAAAGCAGAATAAAACAAAATGAAAAATGGTAAAATCAAC
ATTAATCCTGGAATAAAAGAAGCTGAAATAATTCAGAGTGGGATCAAATG
GATTGAGAGAAGGCTGTGCTGTTTGCCAATCTTTCGTTTGCCTCAGACAG
GTTTCTCTTCATTATCAGAAGAGTTGCTTCATTTCATCTGGGAGCAGAAA
ACAGCAGGCAGCTGTTAACAGATAAGTTTAATTTGAATCTGCAGTATTGC
ATGTTAGGGATAAGTGCTTATTTTTAATAGAACTGTGGAGCTCTTAAGTA
TTGAACTTGGCTGTGTTTCCTGATCCCTTCCTTAGAGGATTTCAGGATTG
TGGGGAATTTTCCCATCTAGCCTTTTAAAATTAGGACTTACCGTGGGCTT
CCATGATGGGATAGCACACCTCGTTCGGAGGCAAGTAATTCCTTAAAGGC
TTTGAAGAGTAGTAGTGCCTTAATCATAAGGCAATGTTGATAAAACTAAG
AAAATTGAATCTCTTAAATTCTACAAAAGGCTAGCATATTGTGCTGTTAA
GAATCCGATGTTGTTAATCTTGCTAAAGCTTAAGTTTTGTGTCGTGATGT
ACGTTGTATAGAAAACATTAAATACTTCAAAATAAAACATTTTAATCTAG
AGAATGTATGCTTTTAGAAAGCTGTCTCCTCATTTAAATAAAGTATTGTT
TGTTTGTAGTTAGTGTTGGGCAATCTTGGGGGGATTCTTCTCTAATCTTT
CAGAAACTTTGTCTGCGAGCACTCTTTAATGGACAAGATCAGGAATTGAG
CGGAAGAACGAATTTAACTTTAAGGCAGGAAAAACATTTTATCCTTCGTA
AAGTGATGAGCATTTAATAATTCCAGGCACATGGCAATAGAGGCCCTCTA
AATAAGGAATAAATACCTCTTAGACAGGTGGGAGATTATGATCAGAATAA
CAGGTAACTACACCTACACTATTTCCAGAAAGTCAGGGGTCTCTAAATTT
GACAGTGGTAGAGTAATAAAATACTGTCAACTTTTCCAGAGTTGCATGTG
AACTTTAAATGCTTCTAATCATCTCATCTGATGTTAGCCAGTGTTGACAC
AACTGGCCTTTTCATATAGGTACTTGGGGGGGGGGCATGTGGGTTTTTAA
AGAATTTTCTTTGCAGAGGCTTCATTTCATCCTTCATGAAGCTGTTCAGG
ATTTTGACTTGCATATAAGCGCTTGGCTCTTCCTTCTGTTCTAGTGAGTG
TGAGACCTTGCAGTGTATCAGCATAATATTCAAGTAAACTTTCCCCTGAT
TTTGGAGGGGAGGAGGGGGAGGGGCTTACTTGTTTTAGCTTTTTTTTTAC
AGACCACACAGAATGCAGTTGTCTTGACCTCAGGTCTGTCTGTTCTGTTG
GCAAGTAATGCAGTACTGTTCTGATCTGCTGCTATTAGAATGCATTGTGA
AACGACTGGAGTATGATTAAAAGTTGTGTTCCCCCAATGCTTGGAGTAGT
GATTGTTGAAGGAAATCCAGCTGAGTGATAAAGGCTGAGTGTTGAGGAAA
TTTCTGCAGCTTTTAAGCATTCGTGTTTGTGATTGAAGCCAAGTACCTTT
TGCTGTGCTTCTTTAGGTAAAATGCTTTTTGTTCACTTCTGGTAGGGGGG
TGGGGAGGGTACTGAAGCCTTTAGTCTTTTCCAGATGCACCTTAAAATCA
GTGACAAGAAATAAATTCCAAACAAGCAACAGCCTTCGAGAAATTTAACT
GGCAAGTGGAAACGTTTTATCAGTTCAGTGGTCTTAGTGCATTTTCTTTG
TGTGGGTTTCTCTCTCCCCTCCCTTGGTCTTAATTCTTACACACAGGAAC
ATTCAAAACAGCAGACGTATGCGAAGGGCCAGAGAAGCCAGACCAGTAAG
GAAAAAAAATAGCTTATTTACTTTAAATAAACAGTCCATTTTAAATGTGG
GGATTGGGAACCACTAGTTCTTTCAGATGGTATTCTTCAGACTATAGAAG
GAGCTTCCAGTTGAATTCACCAGTGGACAAAATGAGGACAACAGGTGAAC
ACGCTTTTTTCTATGTTTACATACCAAGTCAGATCCGTTATGAATAAGTA
ATTTAGTGTTAAATAGACTTCCAGCTTTATGCTGGAATAAATAGCATGTG
AGCAGCTGTTTGTTGGCCTGGGGGTGGAGGGGTAAGGTGGGCGCTAAGCC
TTTTTTTAAGATTTTTCAGGTACCCCTCTAAAGGCACCGAAGGCTTAAGT
AGGACAACCATGGAGCCTTCCTGTGGCAAGAGAGACAACAAAGCGCTATT
ACACTAAGGTCAATAAAAATGGTGTCAGCCTCCTAACCCCAGCTTCTGTT
AGAAATGAGGACTTGCCTCAACACTTGGCAGACATGCACTGAGGCTCTCT
TCGGGGAACGGAGCATCTAAAGGAATGTTTTGAGTACCTTCTGTACCCCT
GGGCTTGTCCTGTCCTGACAATTATGCTGCTTTTATAGCAGCTATTTATT
TAAAAAGCCCATACCTCAAGTGATGGTTGAAGGGGAGGGAAATGGGGAAA
GAGGGCAACCACTTTTCCCTAGCTTTTCCAGAAGCCTGTTAAAAAAGCAA
GGCCTCCCCACAAGTGACTACTCTGCCACATCGCCACTCCCTGCCTTTGG
CCTAGCGCAGACCCTTCACCCCTCACCTCGATGCTGCCAGTAGCTTGGAT
CCTTGAGGGCATGACCCCTAATCGGTTTCAAGGTAACAGTGGTGCTGAGG
TCTTCTGGTGGGTTGCACTACTAGAAAAGGCCATTAATTTGCCTGCAAAT
GCTTAAATGTTATTAAAACCACGACTAAATATTATAACACTGTTATCTTG
TGGTTAGAACACTTAAGCCAGTGAATGGAGGATAATGTTTGAGACTGTAA
TGTTGGGTGGGAACATAGACCTTACAAATCAGAGATAGGCATTTTAGTAT
TGAGGACTGTTGGGGTGGGATTGCAAAAATTCTCTGCTAAGACTTTTTCA
GGTGAACATAAAAGAGACTTGGCTAAGCTAGCATCTTAGCTGAAGCAGAT
ACTCCAGTGTTCTTCAGTAGGGTTGTAAAGGTTTTTCTTTTCCTGAGAAA
ACAAATTTTTGTTTTCTCAGGTTTTGCTTTTTAGCCTTTTCCTAGCTTAA
AAAAAAAGCAAAAGATGCTGGTGGTTGGCACTCCTGGATTTCCAGGACAG
GGTTCAAATCCTTGCAGTGTCTTTGCTTGAACTACGATCTCTTGTCTTCA
GGCCTC
>ferret
GAAAAATCTAGAAAGCCTTGTAAAGCTTGATTCTATTTTTAACCCGTCCG
AGGAACTATTTTTGCTTCCCTCACAAAGGCGGCGGAGGGTTATTGAGATC
GCGGCGTGAGGCGACCATGGGCTATAAATACGCCTCTCGGGAGCGTTGCG
GCAGGCAATCAGGCAGCGAGAGCAGGAGCGCCTGGGCAGGCAGGAGGCAC
AGCTTGAGGAGACTGCAGATAAGTTTTTCTCTTAAATAAAAGCTAGGAAT
GACTAGGATTCTTAAGGAAATGTAAATAGCGATAATACTGAGATACTGTT
TAGTTTTAAATTCTTAGGTTAATCTTTTAAAAACGTAAACGGAAGATCTT
AAAGAACAGTTTTAGAAATAAAAAGCTCTTTATAGAACCAGACGGAGGTT
AGGAGGTGAAGCTTCTTAATGGAGTGGAGTAAACCTAATTTTTTAAAAAA
ATAGCTAAAAGGACGGCAAAGTCCGACATTCAGAGAATCTTTAAATCGAA
GGGCAGCCTTTTAGGTTGAAGTTAAAATGTAAATTATCTAAATAGAGCTT
AAATGTTCCTTTAAAAAAGTTATAGACGCTTAAAACTAAAAGATGTCTTT
TAAAAAGGTTAAAGGCGTTATAAAAGTCCTTCATGGCGCCGCGAGCTCGG
TTGCGTCATTTGAAACGTACATGTTAAGGTATGACTTGCTAAAAACTAGC
GGCAGGATGGATGGAAATTTGGAGATTAGAAAATTGGAGACCTCAGAAGA
CAGAAGTACAGGAAGGTGAAGACATACAGAACTACAGGAAGGTGAAGAAA
TTTAGAGAAGATAGGAAAATTGGAAGAAAAAACGTCTTTTAGAAGACAGA
AAAATAGACCTTGAAGGCAGGAAGAAGAAGAAAAGGAAACTAGAAAAAGA
AGGCATCTCAGGTCTCAGTTACAAGTTGAGAAGTAAGGTGGAAAATACGG
TCAGGAAAGGTATTTCAGGTAGAAAAAGGAAAATAAGCTAGGACAGCTAC
TGAATACAAGCGCACGAGATAGACGTCAAAAAGAAGATAGAAAAGGTTAA
TCCAGAAAATTCGCTAAAGCTCAAGAACAGGAAAACTAAGGAAATTAGTT
TATAAAATTCTTACTGGAATTTCTGCTAAAAGCCCAGGAGTTCGATTTCT
GGTGGTGCAGAAGCTAGCTTGGAGAAGATGAGGGGGTCAGTACTGTAGCC
CGGGACCGGCTTAGAAGAATTATCCCGAAGCTAGAGGGAAGGTTAAAAAA
AAACGCTCTTGACAGCTTTTGCTACTAAAAGGACTGAAGTTACTTAAGAA
TTCAGGCAGAATATTTTTGGAGAGTTAACGTGAGTTTAAATGCAGTAGCG
TTTAGTGTCCTGGCGAATTTTAAGATTCATAACCAGTTAATTCAAGATCA
AGAGTAACCAGCAGCTTAACATTTCCCCATTGGACTTGAGCTGAGATGGT
CTCAGTGCCGAGGACTAGCGTAAATTGGCAGCGGACCCAGGGACTGCGCA
GACGCGGAAGCAGTGATCTAGGAAGAGCGGAGCGGCAGACAGGATCCGGG
CGCCGGCGCCGGCGAAGCTAGGACTGAGCAGCGAGCAGCAGTTCAGCAGT
TCGTGGTGAAGATAGGAAGGAAAGCGGAGTCCGGGAGCCGGTGCGGTTTG
GTGAAGGAAGGAAGGAAGGAAGCAAGCTAGGAAGACAGACGGAGCCCGGC
CCGTGCGGAGGTGGAGCTAGGCGAGGAGCCCGCGGGGCGGCGGCAGGCCG
AGGAGGAGGCTAGCTAGCGCGTCCCAGCGCCGCGCCCGGGGCGCCCGGCC
GCAGGGAGAGCCAGTGGTGTGGGGAAAACCCGAGAGGTCGGCTCGCGGGG
TGTTTGGATCCGCAGTGTGGTAACCTTTCCTTCGCCTTGACGGTAACGGG
GAGTTGCGGCCCGAAGCGCTGAGGGTCGGTGGGGTGTAGGCCGGTCGGGT
GTTGCAGGTTTCTCTTTTTTTCAGGCTTGTTTTCTCATCTTGTCTGAAGC
TTATGAGGGCAGACTCCTGGCCCGGAGGAATGGTAGATGGCAAGTTTTTG
GTCTTAACCAACATGAATGCGATAGAACAAACGAGACAAGTTTCTGAGTT
TTTACTTGTAGCTTGGGGTGTGAAGCCTTTCAGTGTGATGACTAGATGAC
CTATTTCTTCCCTTACCCTGTGAAGTTTACTAAATGCGGAGTTTGGGTGT
GTAATTATGGGGGGAAAAGTTTTTTTTTGTGTGGGCATGGGGGGGGGCAA
AATATGTTTGAGTTCTTTTCCCCTTAGGTCTGTCTAGAGTCCCAAAGGCA
AGTGACTCAAGGTAACAGAAAAAAAGAAAATCCAGTATCAGGATAATCAG
AACACCACAGGTTTACAGTTTCTAGAAACTAGAGCACGAGCAGCTCTCTC
TTTTCAGTTCTGTGGCGGAGCTGTCCATTGGAGAAATGGCTGGTAGTTAC
TTTTTTTTTCCACCCCTTTATCAGAATTTTAATATGTAACCCCTTAAATT
TGTTACATTATTTTGGGGTGGCCTTTCCAGGGAAGAGGGTGGGGGAGAAA
TTTTTCTTTCTAAGATTTTCCACAGATGCTCTAGTACTATTGACAAACTG
GGGTAGAGGAGGATTATACTGCTATGCTGTTGGCACGAACACCTTCAGGG
ATTGGAGCTGCTTTTTTCCTTGGAAGAGTATTTCCAGTTGAAGCTGAAAT
GGTACAGCACAGTGCAGCTTTGGTTCATAATCAGTCTTCTCAGGAGCACT
TCAGAAGAGCTTGACTAGGCCAAATGTTGAAGTTAAGTTTTCAAGTAACG
TGACCTTTACAATTTTATTAAAGGGGAGGGGAGAATTTTGGCAGTTGGCA
GTGGCCTGTTAATGGTTGGGATTTGGGAGGGTGGGAGTTAGGTAATTGTT
TAGTTTATGATTTCAGATAACTCATGCCAGAGAACTTAAATACTTAGGAT
GGAAAAACTAAAGAAATCTCAACTTCCAAGTTGGCAAGTAACTCCCAATC
CTCTAGTTTTTGTTCCCCCCCAATTTTTTAAATTGGGCAGCTGGGGAAGT
TCCTGAAGATCCACTGGGTTCAGAGTGTAGGGCCTGGGGGAAGAACAGTA
AGGAGGACTTGGGGTTGGTTTAGCCCACTGGCTGACTTAGGGAATATTTT
GGGAATTTTTAAAAATGGCTAAAGTTGTTTGGATATGGTAGTGTGCGGTT
CTCTTTTGGAATTTTTTTCAGGTGATTTAATATAACTTAATACTACTATA
GGAGCTTCAGAGCAAAGGAAGTGGCTTAATGATCCTGAAGGGATTTCTTC
TGATGGTAGCTTTTATATTCTCAAGTAAGATTCTATTTTCAGTTGTGTAT
AAGCAAGTGTTTTTTTTTTAGTGTAGGAAAAGTATTTTTCCTTTGTATAA
CTGCAAACAAGATGTTAAGGTATGCTTCAAAATTACTGTATGTAAATTGT
TTAATTTCTGAAAAAGAGGGTGGGGCTTTGTGGATGAGGGAGGGGAAACC
TTTTTTTTTCTGTAGACTTTTTTCAGATAACAACTTCTGAGTCATAACCA
GCCTGGCAGTATGATGGCCTAGATGGAGAGGGATCAATCAGCTCCTTGGT
GAATGATAAGTAAAGGCAGAAAAGATTATATTTCATACCTCCATGGGGGA
AAAAGCATAACCCTGAGATCCTTACTACTGATGAACGCAATTGTCTGCAT
ATGCAAAAAAAAAAAAATACAAAAAATGAAACTACCAATTTAAAGTTAAT
GGAAAAAAAAGAAAAAATAAAGTTAATGGAATCTACCATTTAAAAAGTTA
ATGGCCTATCAAGCTATACCCACAAAAAAGAAATGATGAGAAATAATAAA
ATGAATTATGAGAAAAACAACGAAGATCAAATGTCCATCTCAAAATACTG
CTTTTACAAAAGCAGAATGAAATGAAATGAAACGAAAATAAATCCTGGAA
TAAAAGAAGCTGAAATAATTCAGAGTGGGATCAAGTGGATTGAAAGGAGG
CTGTGCTGTTTGCCAATCTTTCGTTTGCCTCAGACAGGTTTCTCTTCGTT
ATCAGAAGAGTTGCTTCATTTCATCTGGGAGCAGAAAACAGCAGGCAGCT
GTTAACAGATAAGTTTAACTTGAATATGCAGTATTGCATGTTAGGAATAA
GTATTTATTCTTAACAGCTGTGGAGGTCTTCAGTATTGAATGTGGCGGTT
TTCCTGACCCTTTCCTAAGGGATTCCAGGATTATGAGGGCTTTTCCCATC
TAGCCTTTAACATTAAGCAGGACTTCGACCTGTGGCTTCCACGATGGGAT
AGCACCCCTCACTCGGGCAAGTAATCGTTAAAAGCCTTGAAAAGTAGTGC
CTTAATACGTTTATAAAATTAAATTTGTTGAGCATTAAGTCCTACAAAAG
GCTAGCATACTGTGCTGTTAAAAATCTGATGTTGTTAAGCTTGCTAAAAT
TTAAATGTGTCGTTATGTACGTTGTGCAGAAAACATTAAATCATGCAAAA
TAAAAACATTTTAATATAGAGAATGTATGTTTTTAGAAAGCGGTCTCCTC
ATTTAAAGTGTTTGTTTGTAGTTAGTGTTGGGCAATCTTGGGGGGATTCT
TCTCTAATCTTTCAGAAACTTTGTCTGCGAACACTCTTTAATGGACAAGA
TCAGGAATGAGCGGAAGAACGAATTTAACTTTAAGGCAGGAAAAATCTTT
TATCCTTCGTAAAGTGATGAGCATTTAATAATTCCAGGCACATGGCAATA
GAGGCCCTCTAAATAAGGAATAAAATACCTCTTAGACAGGTGGGAGATAA
TGATCAGAATAACAGGTAACTGCACCTAACACTATTTCCAGAAAGTTAGG
GATCTTTCAGTTCACAGTGGTAGAGTAGTAAGTATACTGTCCACATATCC
AGAGTTTGCATGTTAACTTTAAATGCTAATAATCTCAGCTGGTGTTAAGC
CAGTGTTTATACACAGCTGGCCTTTCCTGTAGGTACTGGTGGGGGGCATG
TTGGTTTTTAAAGAATTTTCCTTTGCAGAGGCTTCATTTCATCCATCATG
AAGCTGTTCAGGACTTTGACTTGCATATAAGCGCTTGGCTCTGCCTTCTG
TTCTCCTAGGGAGTGTGTGAGACCTTGCAGTGTATCAGCATACAACTCAA
GTAAACTTTTCCACCTGATTTTGGAGGGAAGGGAGGGGGGGGGCTTACTT
GTTTTAGCTTTTTTTTTTACAGACCGCACAGAGAATGCAGTTGTCTTGAC
CTCAGGTCTGTCTGTTCTGTTGGCAAGTAACGCAGTACTGTTCTGATCTG
CTGCTATTAGAATGCATTGTGAAGCGACTGGAGTATGATTAAAAGTTGTT
CCCCCAATGCTTGGAGTAGTGATTGTTGAAGGAAAATCCAGCTGAGTGAT
AAAGGCTGAGTGTTGAGGAAATTTCTGCAGCTTTAAGCATTCGTGTTTGT
GATTGAAGCCAAATACCTTTTGCTGTGCTTTTTAGGTAAAATGCTTTTTG
TTCACTTCTGGTAGGGGGGTGGGGAGGGCACTGAAGCCTTTAGTCTTTTC
CAGATGGAACCTTAAAATCAGTGACAAGACTAAATTCCAAACAAGCAACA
GTCTTCGAGAAATGTAACTGGCAAGTGGAAATGTTTATCAGTTCAGTGGT
CTTAGTGCATTGTCTTTGTGTGGGTTTTTTCTCTCCCCTCCCTTGGTCTT
AATTCTTATACGCAGGAACATTCAGAACAGCAGACGTATGCGAAAGGCCA
GAGAAGCCAGACCAGTAAGGAAAAAAAATAGCTTACTTATTTAAATAAAC
ATTCCATTGTAAATGTGGGGATTGGGAACCACTAGTTCTTTCAGATGTAT
TCTTCAGACTATAGAAGGAGCTTCCAGTTGAATTCACCAGTGGACAAAAT
GAGGACAACAGGTGAACAAGTTTTTTTCTATATTTACATACCAAGTCAGA
TCCATTACGAATAAATAATTTAGTGTTAAATAGACTTTCGGCTTTATGCT
GGAATAAATAGCATGTGAGCAAGCTGTTTGTTGGCCTGGGGGTGGAGGGG
TGAGGTGGGCGCTAAGCCTTTTTTTAAGATTTTTCAGGTACCCCTCCCTA
AAGGCACCCGAAGGCTTAAAGTAGGACAACCACGGAGCCTTCCTGTGGCA
AGAGAGACAACAAAGCGCTATTACACTAAGGTCAATAAAAGTGGTGTCGG
CCTTTTATAAACCCCATCTTCTGTTAGAAATGAGGACTTGCCTCAACAGC
CTTGGCAGACATGCACTGAGGCTCTCTTCGGGGGTTGGAGCATCTGAAGG
GGTGTTTCGAGTACCTTCTGTACCCCTGGGCTTGTTTGTCCTGCCCTTCA
ATTACGCTGCTTTTACAGCAGCTCTTCGAACAGCGCAGACCTCAAGTGAT
GGTCGCAGGGGAGGGAAACGGGGAAAGCGGGCAACCACTTCTCCCTAGCT
TTTCCAGAAGCCTGGTAAATGCAAGGTCTCCCCTCAAGTGACTTCTCTGC
CACATCGCCACTCCCTGCCTTTGGCCTAGCGCAGACCCTTCACCCCTCAC
CTCGATGCTGCCGGTAGCTTGGATCCTTGAGGGTATGATCCGTAATCGGT
TTCCAGGTAACCGTGCTGCTGAGGTCTTCTGGTGGGTCGCAGTACTAGAA
AGGCCGTGAATTTGCCTGTAAATGGTTATTAAAACCACAACTAAAACCTT
TATGATTAAATACATGACACCATTATCCTGTGATTAAAACCCCTAAGCCA
GTAAGTGGAGAAATGACGTTTGGAGACTGTGATGCTGGGTGGGAAAGTAA
CACCGTAAAAACGGAAGAAGTAGGCATTGGAGTGTGGAGGACTGTTGGGG
TGGGATTGCAAAAATTCTCTGCTAAGACTTTTTCAGGTGAACATAACAGA
CTTGGCCAAGCTAGCATCTTAGCTGAAGCAGATTCTCCAGTGTTCTTCAG
TAGGGTCGTAAAGGTTTTTCTTTTCCTGAGAAAACAAAATTTTGTTTTCT
CAGGTTTTGCTTTTTGGCCTTTTCTTAGCTTTAAAAAAAAAAGCAAAAGA
TGCTGGTGGTTGGCACTCCTGATTCCCAGGACGGGGTTCAAATCCCTGCG
GTGTCTTTGCTT
>panda
TCTCGGACTGGCTGTCCAAGGTCGTTGTGTCTTCGGAGGCAAAACCTTTG
GCGTTTGGGAAGCAAAGAGGACACTTTAAACTTGGTTTTGACAGATTTGG
ATTTTGAGAAGTTTAATGAGAAACCCGGAAGCTTAGAAACGGTTCACGTT
TGGGCAGAATAAGACATGATATAAAAAGGCAACCAAAAATGTGGGGTTCT
AGCTAGTATTTATTTTAACTGCAAAGACGGGAACATGAAGCATGTACAAA
AAAACAAATCCCCCCCCCCCCCCCAAGCGTCCTCGGATCTTAGCAAGCCC
CCGAGTTGGCTCGCCAGCTCTGATGCAGGAGACAGCCGTACATTGTGGCT
AACTTGAGAGTTTCTAGCAAGATGGCTGCGGTCTATTTACCAGGCTGATG
CTCAGTTATATAATGGAAATGAAGGCCGTAAGCAAACCCATTTTAACTTT
CTTCAAAAAGCCCTAAGTAGTACCTACTGTACCCCCAAAAATTCATGAAA
GGTATTTAAAAAGTTACAAAAAAAATTCCAAAGTAATGGTTCTGAGTTAA
GGGGAGCTGGTCTACTTAAATGTGATTTTGTTTTTGCCTAAATCTTCTCA
AATCTACTTGCTAGTAAGTTTTGAATATTCCTGGGGACACAGTCGATAAT
CAGGTTGCCTGAACTGTCTCGAAAAATCTGGAAAGTCTTGTAAAGCTAGG
GTCTATTTTTAACCCGTCCGAGGAACTATTTTTGCTTCCCTCACAAAGGC
GGCGGAGGGTTATTGAGATCGCGGTGTGAGGCGACTCTGGGCTATAAATA
CGCCTCTCCGGGGCTCTGCGGCAGGCTTTCAGGCAGCGAGCGCAGAGACG
GCTGGGGAGGCAGGAAGCACTGCTTGAGGAGACTGCAGATAAGTTTTTCG
CTTAAAAACTAGGAATGAATACAGTTCTTCAGGAAGTGTAAATAGCGATA
ATACTTATTGAGCTATTGCTTAGCATTAAATTCTTAAAAAGAGCTTAAAG
GGAAAATATGAAGACCTTAAAGAGTAGCTTAAGAAAGAAAAAGCTGTTTC
TAGAACCCGACGGAGGTTAGGAGGTGAAGCTTCTCAATGGAGTGGAGAAT
ACCTAATTCTTAAAAAAAAATTGCTAAGAGGACGGCAAAGTCCGGGATTC
AAAAAATCCTTAAATCGAAGAGCAGCCTTTTAGGTTGCCATTAAAATGTA
CATGACCTAAATAGAGCCTAAGTGTTTTTAAAAAGACAAGTGGTAGATAC
TTAAAATTAAGGTTTGTCTTTTAAAAAGATCAACTTGAAGGTGATTAAGA
GCCCTTCAAATTCATGGCGCAGTGAGGATTGCGTCATTTGAAACCTAGAT
CATGAGGTATGACTTGCTAAAAACTGACAAGTACTAATTAGGAGGGGTAG
GATAAACATTTGGAGAGGTTAGAAAATTGAAGTGGAGAACTCAGAAGACA
GAAGTACAGGAAGGTGAAGACTTAAAGACAAGTACAGAAAGGTGAAGACA
AGATTTAGAGAAGATAGGAAAGTTGGAAGAAAAATTACACGCCTTAGAAG
ACAGAAATAAAGCCTGAAGGCAGGAAGCAGAAGAAAAAGTATTTAGAGAA
ACTAGAAAAGGCAACTAAGGTCTCAGATACAAATTGAGGAGAAAGCCAGA
AATTGGAAATGAGGTGGAAAATATGGTCAGGGAGGGTACTTAAGGTAGAA
GATGGAAGACAAGCTAGGATAACTATTGAATACAAGCACACAAGATAGAC
AAGATAGAAAAGGTTAAGCCAAAAAACTGGATTAAATACAAGAACAGGAA
AACTAAGGAGGAAGTGAATTGTTAAATTCTTAATGGAATTTCTCCTGAAA
GCCCATGAATTTAATTTCTGGTGGTGCAGAAGCTAGAGAAGATGAGGGCG
TTAAAACTACTGTAGACCGGGAGCAACTTAGAAGAATTATCCCGAAGCTA
GAAGGGAAAGTTAAAAACCGCAGTTTTACAGCTTTTGCTACTAAAAGGAC
TGAAGTTACTTAACTCAGGTAGAATATCTTTGGAGAGCTAAAAATGAGTT
TAAATACAGTAGCTTTTTAGTATCTTGGAGAATTTAAAGAGCTTTCATAA
CCGAAGTAATTCAAGATCAAGAATAACTACCAACTTAACACTTTCGCATT
GGACTTTGAGCTAAGATTTTTTTAAATCCTGAGGACTAGCGTTAATTGGC
AGCTGACGCAGGTACTACGCAGAAGTGGATTCAGTGAATCTAGGAAGACA
GGAGCAGCAGACAGGATCCCAGGAGCCAGTGTCGGTGAAGCTAGGACTGA
GGAGCGAGCTGCAGTTCGTGGTGAAGATAGGAAGGAAAGCGAAGTCCGGG
AGCCAGTGCGGTTTGGTGATGGAAGGAAGCTAGGAAGAAAGAAGGAGCCC
TAACGATTTGGAGGTGAAGCTAGGAGAGAGGATTCCGGGAAGGAGGAGCC
AGTGCGATGTGGTGACGAAGCTAGAGAGCGGCTTGGCAGCTTGGCTTGGC
GACCACGCGGAGGCGGCGAGCAGGCGGTGTGGAGGATAGATAGAGGATCC
TAGAGCAGCAGCCCAGTGTGCGAGGCCGCAGGGAGAGCGAGTGGTGTGGT
AAAAATCCGAGAGGTCGGCTACCGAGTTTTTTGTAACTGGAGTGTGGTAA
CCTTTTATTTGTTTTTCTAATGGTAACGGGGGAGTTGCGTGCTTAGGCGC
TAAGGGATTTATGGGGTGTAGGCTGATTCCGGGTGTTGTAGGTTTCTCTT
TTTCAGGCTTGTTTTCTCATCTTGTCTGAAGCTTTTGAGGGCAGACTTCC
AAGGCCCGGAGGAATGGTAGATGGCAAGTTTTTGTTTTGTTTTTTTTTTT
TAACCAATTTGAGGGAAACCAAATGAATTTGATAGAACAACCTTGAGACA
AGTTTTATAAGCTTTTATGTTTAGCTTGGGGTAATGAAGCCTTTCAGTTT
TATGAGTAGATGACCTATTTTTTCTTCCCTTACCTTGTATTAGAGTTTAC
TAAATGGAGTTTGGGTGTGTAACTATGGGGGGAAAGTTTTTTGTGGGGGG
GGCAAAATGTGTTTTGAGTTCTTTTCCCCTTAGGTCTGTCTAGAGTCCCA
AAGGCAAATGAATCAAGGTAACAGAAAAAAAGAAAATCCAGTATCAGGAT
AATCAGAACACCACAGGTTTACAGTTTCTAGAAACTAGAGCACGAGCAGC
TCTCAATTTTGAGTTCTGTGGCGGAGCTGTCCATTGGAGAAATGGCTGGT
AGTTACTCTTTTTTTCCCCACCCTTTCATCAGATTTTTAATACGTAACCC
TTTAAATTTGTTGTATTTACTTATTTGGGGTGGCCTTACCAGGGAAGAGG
GTGGGGGAGAAAATTTTCTTTCTAAGATTTTCCACAGATGCTCTAGTACT
ATTGACAAACTGGGTTAGAGAAGGATTGTACTGCTATGCTGTTGGCACGA
ACACCTTCAGGGATTGGAGCTGCTTTTTTCCTTGGAAGAGTATTCCCAGT
TGAAGCTGAAATGGTACAGCACAGTGCAGCTTTGGTTCATGCTCAGTCCT
CTCAGGAGCACTTCAGAAGAGCTTGACTAGGCCAAATGTTGAAGTTAAGT
TTTCAAGTAATGTGACCTTTAAACTAACCTTTATTAAAGGGGAGGGGCAA
ATTTTGGCAGTTGGCAGTGGCCTGTTAATGGTTGGGATTTGGGAGGGTTT
GGGGTTAGGTAATTGTTTAGTTTATGATTTCAGATAACTCATGCCAGAGA
ACTTAAATACTTAGGATGGAAAAACTAAAGAAATCTCAACTTCCAAGTTG
GCAAGTAACTCCCAATCGTCTAGTTTCCGTTTTCCCCCAGTTTTTGATTC
GGGCAGCTGGGGAAGTTCGTGAAGACCCCCTGGATTAGAATGTAGGGCCT
GGGGAAGGAAAGTACAGGACTGGGGGTTGGTCTTAGCCCACACTGCTGAC
TTAGATGATAATATCTTGGGAATTTAACAAAATGGCTAAAGTTGTTTGGG
TACGGTAGTGTGTGGTTCTCTCTTGGAATTTTTTTCAGGTGATTTAATGT
AACTTAATACTACTGTAGGAGCTTCAGAGCAAAGGAAGTGGCTTAAATGA
TCCTGAAGGGATTTCTTCTGATGGTAGCTTTTATATTATCAAGTAAGATT
CTATTTTCAGTTGTGTATAAGCAAGTTTTTTTTTTAGTGTAGGAAAAGTA
CTTTTCCTTTGTATGACTGCAAACAAGATGTTAAGGTATGCTTCAATATT
ACTGTAAATTGTGTATTTTAATCATTTCTGATAAAGAGGGTGGGGTTTTG
TGGATGAGGGAGGGGAAACCTTTTTTTTTCTGTAGACTTTTTTCAGATAA
CTTCTTCTGAGTCATAAGCAGCCTGGCAATATGATGGCCTAGATGGAGAG
GGAACAGCTCCTTGGTGAATGATAAGTAAAGACAGAAAAGATTATATTTC
ATACCTCCATGGGGGAAAAAGCATAACCCTGAGATCCTTACTACTGATGA
ACGCATTGTCTGCATATGCAAAAAAAAATTAAGCAAATGAAACTACCAAT
TTAAAGTTAATGGAAAAAAAAAAGAAAAAAATTTAACGGAATCTACCATT
TTAAAAGTTATGGCCTATCAAGCATACCCACAAAAAAAGAATTGATGAGA
AATAATACAATGAATTGATGAGAAATACAACGAAGATCAAATGTCCATCT
CAAAATACTGCTTTTACAAAAGCAGAATAAAATGAAATGAAAACGATAAT
ACCAACATTAATCCTGGAATAAAAGAAGCTGAAATAATTCAGAGTGGGAT
CAAGTGGATTGAGAGGAGGCTGTGCTGTTTGCCAATCTTTCGTTTGCCTC
AGACAGGTTTCTCTTCATTATCAGAAGAGTTGCTTCATTTCATCTGGGAG
CAGAAAACAGCAGGCAGCTGTTAACAGATAAGTTTAACTTGAATATGCAG
TATTGCATGTTAGGGATAAGTGCTTATTTTTAATAAGAGCTGTGGAGGTC
TTAAGTATTGAACATGGCTGTTTTTCCTGATCCCTTTCCTAAGGGATTGC
AGGATTGTGAGGGATTTTCCCATCTAGCCTTCATAAATATCACACAGGAC
TTGTACCTGTGGTTTCCACGATGGGATAGCAGACCTCACTCAGGCAAGTA
ATCCTTAAAAGCCTTGAAAAGTAGTGCCTTCATAATCATAAGATGATGTT
TATAAAACTAAGAATTTGTTGAACATTGAATCTCTTAAATCCTACAAAAG
GATAGCATATTCTGCTGGTAACAAGAATCCGATGTTAAGCTTGCTAAAAT
TTAAATGTTGTGTTGTGATATACGTTGTGCAGAAAACATTAAATCATGCA
AAATAAAACATTTTAACATAGAGAATGTATGCTTTTAGAAAGCGGTCTCC
TCATTTAAATAAAGTATTGTTTGTTTGTAGTTAGTGTTGGGCAATCTTGG
GGGGATTCTTCTCTAATCTTTCAGAAACTTTGTCTGCGAACACTCTTTAA
TGGACGAGATCAGGAATTGAGCGGAAGAACCTTAACTTTAAGGCAGGAAA
AAATCATTTTATCCTTCGTAAAGTGATGAGCATTTAATAACCCAGGCCCA
TGGCAATAGAGGCTCTCTAAATAAGGAATAAATACCTCTTAGACAGGTGG
GAGATTATGATCAGAATAACAGGTAACTACACTACTACACTTTCCAGAAA
GTTAGGGGTCTATAAATTGACAGTGGTAGAGTAATAAAATACTGTCCACA
TTTCCAGAGTTGCATGTTAACTTTAAATGCTAATAATCATCTCATCTGGT
GTTAGCCAATGTTTTTACACAACTGGCCTTTCATATAGGTACTTGGTTGG
GGGGGGGGACATGTGGGTTTTCAAAGACTTTTCCTTTGCAGAGGCTTCAT
TTCATCCTTCATGAAGCTGTTCAGGATTTTGACTTGCGTATAAGCGCTTG
GCTCTGCCTTCTGTTCTTCTAGTGAGTGTATGAGACCTTGCAGTGTATCA
GCAGAATACTCAAGTAAACTTTTTCCCCTGATTTTGGAGGGAAGGGAGGA
GGGGGTGGGGCTTACTTGTTTTAGCTTTTTTTTTACAGACCACACAGAGA
ATGCAGTTGTCTTGACCTCAGGTCTGTCTGTTCTGTTGGCAAGTAATGCA
GTACTGTTCTGATCTGCTGCTATTAGAATGCGTTGTGAAACGACTGGAGT
ATGATTAAAAGTTGTGTTCCCCCAATGCTTGGAGTAGTGATTGTTGAAGG
AAAATCCAGCTGAGTGATAAAGGCTGAGTGTTGAGGAAATTTCTGCAGCT
TTAAGCATTCGTGTTTGTGATTGAAGCCAAGTACCTTTTGCTGTGCTTCT
TTAGGTAAAATGCTTTTTGTTCACTTCTGGTAGGGGGGGTGGGGAGGGCA
CTGAAGCCTTTAGTCTTTTCCAGATGCAACCTTAAAATCAGTGACAAGAA
ATAAATTCCAAACAAGCAACAGTCTTCAAGAAATGTACCTGGCAAGTGGA
CATGTTTATCAGTTCAGTGGTCTTAGTGCATTGTCTTTGTGTGGGTTTCT
CTCTCCCCTCCCTTGGTCTTAATTCTTATACGCAGGAACATTCTCAAAAC
AGCAGACGTATGCGAAGGGCCAGAGAAGCCAGACCAGTAAGGAAAAAAAT
AGCTTATTTACTTTAAATAAACATCCCATTTTAAATGTGGGGATTGGGAA
CCACTAGTTCTTTCAGATGGTATTCTTCAGACTATAGAAGGAGCTTCCAG
TTGAATTCACCAGTGGACAAAATGAGGACAACAGGTGAACAAGCTTTTTT
CTATATTTACATACCAAGTCAGATCCATTATGAATGAATAAATTAGTGTA
AAGTAGACTTTCAGCTTTATGCTGGAATAAATAGCATGTGAGCAAGCTGT
TGGTTGGCCTGGGGGTGGAGGGGTGAGGTGGGCGCTAAGCCTTTTTTTAA
GATTTTTCAGGTACCCCTCCCTAAAGGCACCGAAGGCTTAAAGTAGGACA
ACCGTGGAGCCTTCCTGTGGCAAGAGAGACAACAAGCGCAATTATACTAA
GGTCAATAGGAATGGCGTCGGCCTCATAACCCCATCTTCCGTTAGAAATG
AGGACTTGCCTCAACACCAACACCCTTGGCAGACGCGCACTGAGGCTCTC
TTCGGGGAATGGAGCATCTAAAGGAATGTTTTTGAGTACTTTACTTAACC
CTGGGCTCGTCCTGCCCTGACATTTAATAATGCTGCTTTCATAGCAGCTC
TTTAAAAAGCGCACACCTCAAGTGATGGTTGAAGGGGAGGGAAACGGGGA
AAGCGGGCAACCACTTTTCCCTAGCTTTTCCAGAAGCCTGTTAAAAAGGT
CTCCCCCCAAGTGACTTCTCTGCCACATCGCCACTCCCTGCTTTTGGCCT
AGCGCAGACCCTTCACCCCTCACCTCGATGCTGCCAGTAGCTTGGATCCT
TGAGGGCATGATCCGTAATCGGTTTCAAGGTAACAGTGGTGCTGAGGTCT
TCTGGTGGGTTGCACTACTAGAAAAGGCCATTAATTTGCCTGCATATGGT
TAATATTATTAAAACCACAACTAAAAAGCTCTACAATGTTTGTAACACCA
TTAGCCCGTGATTAAAACACTTCAGCCAGTGAATGGAGAAATAATGTTCG
AGACTGTAATGTTGGGTGGGAAAATACATCATAAACTGAAGATGATCGGC
ATTTTAGTTTTGAGGACTGTTGGGGTGGGATTGCAAAAATTCTCTGCTAA
GACTTTTTCAGGTGAACATAGCAGACTTGGCCAAGCTAGCATCTTAGCTG
AAGCAGATCGCCAGTGTCCTTCAGTAGGGTCGTTCAAGGTTTTTCTTTTC
CTGAGAAAACAAAACTTTTGTTTTCTCAGGTTTTGCTTTTTGGCCTTTTC
CTAGCTTAAAAAAAAAAAAAGCAAAAGATGCTGGTGGTTGGCACTCCTGA
TTCCAGGACAGGGTTCAAATCCCTGCGGCGTCTTTGCTTGACTGACCTGT
CTTCAGGCCTCTTTCCATTTTCCTCTTCAGGTGCTAGGCTTTGGGGGAGG
TGGAAAAGAACTTTGTTGAATTTGTCAGAAACCTAATTCCGTTTGTTTAT
GTGGGAACCTTATGATAACTGCCTTGTCT
>cat
TTTTTGTTTCCCTCACAAAGGCGGCGGAGGGTTATTGAGATCGCGGTGTG
ATCCGTCATTCGTCTATAAATACGCCTCTCCGGGGCTCTGCGGCAGGCTT
TCAGGCAGCGAGCGCAGAGGCGGCTGGGAGGCAGGAGGCACTGCCTGAGG
AGATTGCAGATAAGTTTTTCTCTGAAAAAGAGATAGACAGGAATTGATAC
GATTCTTTAGGAAACGTAAAATAGTGCTAATGCTTATTGAGATATTGCTT
AGCATGAAACTCTTAGAGTAATTTAATCTTAAAAAGATCTTCAGTAAGGG
AAAAGATGAAGACTTCTAGGTTGAGAAAGAGGAAAGATCTTTCTAGAACA
AGACGGAGGTTAAGAGACGAAGCTTCTTCATGCAGTGGAAAAAACTTAGG
CTTTAAAGATTGAGGCCAGAACTGCCAAGCCCGGGATTCAAAAAATCCTT
AAATTGAAGGGCAGCCGTGTAGATTGACGTTAAAAATGTAAGCGACCTAA
ACAGGGCCTAAATGCTATTTTAAAAAGACGAGTTGTAGACGATTAAAAAA
ATTTAAGTTTATTCTAAAAAGATTTAAGTTGAAGGTGCCTTAAGAGATAG
GCCTTCAAATTCATGGCGCAGGGAGGATTGCATCATTTGAAACTTGGTTC
TTAAAATGATAAATACTAATTGGAAGTGGTAGGATAAAAATTTGGAGAGC
TTAGAAAATTGGAGAACTCAGAAGACAGAAGTACAGGAAGGTGAAGACTT
AAAGACAGAAGTACAGGAAGGTGAAGAAAAGACTTAGAGAAGATAGGAAA
ACTGGAAGAAAAATTACGGCTTTTAGAAGACAGAAAATTAAAAGTCCAAA
GGGAGGAAGCAGAAGAAAAGGTGTGTTAGACAAACTAGAAAACCAAGGCA
ACTAAGGTCTCAGGTTACAAGTTCAGGAGAAAAGCAGAAGTTGGAAACGA
GGTGGAAGATGCCTTCAGGGAAAGTATTTCAGGTAGAATACGAAAAGCTA
GGACGACTATTGAGCGCGAGCTTAGAAGAGAGACGTCAAAAAGAAGATAG
AAAAGGTTAAAGCCAAAAACAAAAAATTGGATTAAGTACAAGAACAGGAA
AACTAAGGAGGAAACTAATATTTATTAGAATTTCTTATAAACGCCCATGA
ATTTACTTTCTGGTGATGCAGAAGCTAGATTTGAGAAGATGAGGGTGTTA
AAACAACTCTAGACCGGCGCCAACTTAGAAGAATTATTCAGAAGCTAGAA
GGGGAATCAGTTTAAAATTACAGCGTTTCATGGCCTTGGTACTAAAAAGA
CTTGAAATTATTTAAGAACCAAGGTAGCATATTTTTGGAGAGCTAAAAAT
GTCAAAGTCTTTAAATGCAGTAGCTTAGTGTCTTTTGGAAAATTTAAAGA
ACTTTCATAACAAGTAATTCAAGATCAAGAATAACTTCCAACTTAACATT
TCTGCATTGGACTTTGGGCTAAGATGATTTTAAATCCTGAGGACTAGCGT
AATTGGCAGCTGACCCAGGTGCTACGCAGAAGTGGATTCAGTGAACCTAG
GAAGACAGGAGCAGCAGACAGGATTCCAGGAACCAGTGTTTGGTGAAGCT
AGGACTGAGGAGCCAGCAGCAGTTCGTGGTGAAGATAGGAAGGAAGGAAG
GAAGGAGAAGTCCAGGAGCCAGTGCGGTTTGGTGAAGGAAGCTAGGAAGA
AAGAAGGAGCCCTAACGATTTGGAGGTGAAGCTAGGAGAGAGGCTTCCAG
GAAGGAGGAGGAGCCAGTGCGATGTGATGAAGCTAGCGAGCGGCTTGGCG
GCTGTGGCTCGGTGACCACGAGGAGGCGGCGAGCAGGCGGTGTGGAGGAT
AGATAGAGGATCCTAGAGCAGCAAGCATCCCAGTGTGCAAGGCCGCAGGG
AGAGCGAGCGAGCGAGCGAGCGAGTGGTGTGGTAAAAATCCGTGAGGTCG
GCTAATGTGTTTTTTGTAACTGGAGTACGGTAACCTTTATTTGTTTTTCC
AATGGTAACGGGGGAGTCGTGTATCTAAGCGCCAAGGGATTTGACGGGGT
GTAGGCCGATTCCGGGTGTTGTAGGTTTCTCTTTTTCAGGCTTGTTTTCT
CATGCATCTTGTCTGAAGCTTTTGAGGGCAGACTTCCAAGGCCCGGAGGA
ATGGTAGATGGCAAGTTTTTTTTGTTTATAACCAATTTGATTTGAACCAA
ATGAATTTGATAGAACAACTTTGAGACCAGATCTTGGCAAGTTTTGTAAG
AAGTTTTTATTTTTAGCTTGGGGTAATGAAGCATTTCAGTTTGTGAATAG
ATGACCTATTTTTCTTCCCTCACCCTGTATTAAAGTTATGTAAATGTGGA
GTTTGGGTGTGTAACTCTGGGGGGGGAAGTTTTCTTGTGGGGATGGGGGG
GGCAAAATATGTTTTGAGTTCTTTTCCCCTTAGGTCTGTCTAGACTCCCA
AAGGCAAATGACTCAAGGTAACAGAAAAAAAGAAAATCCAGTATCAGGAT
AATCAGAACACCACAGGTTTACAGTTTCTAGAAACTAGAGCACGAGCAGC
TCTCAGTTTTGAGTTCTGTGGCGGAGCTGTCCATTGGAGAAATGGCTGGT
AGTTACTCTTTTTTTCCACCCCTTTGTCAGCTTTTTAATACATAACCCTT
TAAATTTGTCATATTTACTTATTTTGGGGTGGTCTTAACAGGGAAGAGGG
TGGGGGAGAAAATTTTCTTTCTAAGATTTTCCACAGATGCTATAGTACTA
TTGACAAACTGGGTTAGAGAAGGATTGTACTGCTATGCTGTTGGCACGAA
CACCTTCAGGGATTGGAGCTGCTTTTTTCCTTGGAAGAGTATTCCCAGTT
GAAGCTGGAGTGGTACAGCACAGTGCAGCTTTGGTTCATATTCAGTCCTC
TCAGGAGCACTTCAGAAGAGCTTGACTAGGCCAAATGTTGAAGTTAAGTT
TTCAAGTAACGTGACCTTTAAAATCACTTTTATTAAAGGGGAGGGCAAAT
TTTGGCAATTGGTAGTTGGCAGTGGCCTGTTAATGGTTGGGATTTGGGAG
GGTTGGGGTTAGGTAATTGTTTAGTTTATGATTTCAGATAATTCATGCCA
GAGAACTTAAATACTTAGGATGGAAAAACTAAAGAAATCTCAACTTCCAA
GTTGGCAAGTAACTCCCGATCCTCTAGTTTTTGTTTTCCCCCAATGTTTG
AATTGGGCAGCTGGGGAAGTTCATGAAGATCCATTGGATTCACAGTGTAG
GGCTTGGGGAAGGCAAGTACAGGACTGGGGGTTGGTCTAGCCCACTGGCT
GACTTAGAAACTTTGGGAACTTTGAAAAATGACTTAAAGTTTGTTTGGAT
ATGGTAGTGTGTGGTTCTCTTTTGGAATTTTTTTTCAGGTGATTTAATAT
AACTTAATACTACTGTAGGAGCTTCAGAGCAAAGGAAGTGGCTTAATGAT
CCTGAAGGGATTTCTTCTGATGGTAGCTTTTATATTCTCAAGTAAGATTC
TATTTTCAGTTGTGTATAAGCAAGTTTTTTTCTTAGTGTAGGAAAAGTAT
TTTTCTTTTGTATGACTGCAAACAAGATGCTAAGGTATGCTTCAAAATTG
CTGTAAATTGTGTATTTTAATCATAACTGATACAGAGGGTGGGTCTTTGT
GGATGAGGGAGGGGAAACCTTTTTTTTTCTGTAGACTTTTTTCAGATAAC
TTCTTCTGAGTCATAACCAGCCTGGCAATATGATGGCCTAGATGGAGAGG
GAACAGCTCCTTGGTGAATGATAAGTAAAGGCAGAAAAGATTCTATTTCA
TACCTCCATTGGGGAAAAAGCATAACCTTGAGATCCTTACTACTGATGAA
CGCATGGTCTGCATATGCAAAAAAAAAAAAAAAAAAATTAACCAAATGAA
ACTACCAATTTAAAGTTAATGGAATCTACCATTTAAAAGTTCTGGCCTAT
CAAGCTATACCCACACACAAAAATGAATTGATGAGAAATAATATAATGAA
TTGATGAGAAATGCAACGAAGATCAAGTGTCCATCTCAAAATGCTGCTTT
TACAAAAGCAGAATAAAGAAATGAAATGAAAATAATACTACATTAATCGT
GGAATAAAAGAAGCTGAAATAATTCAGAGTGGGATCAAGTGGATTGAGAG
GAGGAGGCTGTGCTGTTTGCCAATCTTTCGTTTGCCTCAGACAGGTTTCT
CTTCATTATCAGAAGAGTTGCTTCATTTCATCTGGGAGCAGAAAACAGCA
GGCAGCTGTTAACAGATAAGTTTAACTTGCACCTGCAGTATTGCATGTTA
GGGATAAGTGCTTATTTTAAATAAGAGCTGTGGATGTCTTGAGTATTGAA
CATGGCCGTTTTTCCTGATCCCTTCCCTAGGGGATTCCAGGATTGTGAGG
AATTTTCCCATCTAGCCTTTGTAAAGTTAGACAGGACTTGTACCTGTGGG
CTTCCATGATGGGATCGCACACCTCACTCAGGCAAGTAATTCCTAAAAGC
CTTGAGGGTGGTGCCTTTATATAATAAGGCGGCGTTTTATAAACCTAAGA
AAACTTGTTTAGCATTGAATCGCTTAAATCCTACAAAAGGATAGCATAAT
GTGTTAAGAATCGGATGCTGTTAATCTTGCTAAAATGTGTTGTGATGTAC
GTTGTGCAGAAAACATAAAATCGTTCAAAATAAAACCATTTTAATATAGA
GAATGTATGCTTTTAGAAAGCTGTCTCCTCATTTAAATAAAGTATTGTTT
GTTTGTAGTTAGTGTTGGGCAATCTTGGGGGGATTCTTCTCTAATCTTTC
AGAAACTTTGTCTTCGAAACACACTTTAATGGACAAGATCAGGAATTGAG
CGGAAGAACGAATTTAACTTTAAGGCAGGAAAAACATTTTATCCTTCGTA
AAGTGATGAGCATTTAATAATTCCAGGCACATGGCAATAGAGGCCCTCTA
AATAAGGAATAAATACCTCTTAGACAGGTGGGAGAGTATGATCAGAATAA
CAGGTAACTACACCAACACCGTTTCTAGAAAGTCAGGGGTCTATAAATTG
ACAGTGGTAGAGTAATACAATACTGTCCACATTCCAGAGTTTGCATGTTA
ACTTTTAAATGCTTATAATCATCTCATCTGGTGTTAGCCAACGTTTATAC
AACTGGCCTTTCATATAGGTATGGGGGGGGCATGTGGGTTTTTAAAGAAT
TTTCCTTTGCAGAGGCTTCATTTCATCCTTCATGAAGCTGTTCAGGATTT
TGACTTGCATATAAGCGCTTGGCTCTGCCTTCTGTTCTCCTAGTGAGTGT
GTGAGACCTTGCAGTGTATCCGCATAATACTCAAGTAAATTTTTTTTCCC
CTGTTTTGGAGGGAAGGGAGGAGGGGGTGGGGCTTACTTGTTTTAGCTTT
TTTTTTACAGACCACACAGAGAATGCAGTTGTCTTGACCTCAGGTCTGTC
TGTTCTGTTGGCAAGTAATGCAGTACTGTTCTGATCTGCTGCTATTAGAA
TGCATTGTGAAACGACTGGAGTATGATTAAAAGTTGTGTTCCCCCCCAAT
GCTTGGAGTAGTGATTGTTGAAGGAAAATCCAGCTGAGTGATAAAGGCTG
AGTGTTGAGGAAATTTCTGCAGCTTTAAGCATTCGTGTTTGTGATTGAAG
TCGAGTACCTTTTGCTGTGCTTCTTTAGGTAAAATGCTTTTTGTTCACTT
CTGGTAGGGGGCGGTGGGGAGGGCACTGAAGCCTTTAGTCTTTTCCAGAT
GCAACCTTAAAATCAGTGACAAGACATAAATTCCAAACAAGCAACAGTCT
TCAAGAAATGTAACTGGCAAGTGGAAATGTTTATCAGTTCAGTGGTCTTA
GTGCATTGTCTTTGTGTGGGTTTCTCTCTCCCCTCCCTTGGTCTTAATTC
TTATACGCAGGAACATTCAAAACAGCAGACGTATGCGAAGGGCCAGAGAA
GCCAGACCAGTAAGGAAAAAAAAAATAGCTTATTTACTTTAAATAAACAT
TCCATTTAAAATGTGGGGATTGGGAACCACTAGTTCTTTCAGATGGTATT
CTTCAGACATGTAGAAGGAGCTTCCAGTTGAATTCACCAGTGGACAAAAT
GAGGACAACAGGTGAACAAGCTTTTTTCTATATTTACGTACCAAGTCGGA
TCCATGATGAGTAAATAATTTAGTGTTAAATAGTTTCAGCTTTATGCTGG
AATGAATAGCATGTGAGCAAGCTGTTTGTTGGCCTGGGGGTGGAGGGGTG
AGGTGGGCGCTAAGCCTTTTTTTAAGATTTTTCAGGTATCCTTCCCTAAA
GGCACCGAAGGCTTAAAGTAGGACAACCATGGAGCCTTCCTGTGGCAAGA
GAGACAACAATGCGCTCTTATACTAAGGTCAATAAAAACGGTGTCGGCCT
CATAACCCCATCTTCTGTTAGAAACGAGGACTCGCCTCCACGCCCTTGGC
AGACATGCACTGAGGCTCTTTTTGGAGAATGGAGCATCTAAAGGAATGCT
TTGAGTACCTTGTATACTCTTGGGCCTGTCTGACCTTTGATTGTGCTGCT
TTTACAGCAGCTCTTTAATAAAAAGCCCAAACGTCCAGTGACGGTTGAAG
GGGAGGGAAAGGGGAAAGCGGGCAACCACTTTTCCCTAGCTTTTCCAGAA
GCCTGTTAAAAAGCAAGGTCTCCCCACAAGTGACTTCTCTGCCACATCGC
CACTCCCTGCCTTTGGCCTAGCGCAGACCCTTCACCCCTCACCTCGATGC
CGCCAGTAGCTTGGATCCTTCAGGCCATGATCCATAATCGGTTTCAAGGT
AACAGTGGTGCTGAGCTGTTCCTTCCGGTGGGTTGCACTACTAGAAGAGG
CCATTAATTTGCCTGCAAATAGTTAACGTTATTAAAAGCACAACTAAAAG
CTCAAAGATACTTTAAATCTATAACCCCATTATCCAGTGATTAAAACACT
TAAACCAGTGAATGGAGAATAATGTTTTAAGACTGTCCTGTTGGGTGGGA
GAATCTACCTTGTAAACTGAAGAAACATCGGCGTTTTAGTCTCGAGGACT
GTTGGGTGGGATTGCAAAAATTCTCTGCTAAGACTTTTTCAGGTGAACAT
AACAGACTTGGCCAAGCTAGCATCTTAGCTGAAGCAGATTCTCCAGTGTT
CTTCAGTAGGGTTGTAAAGGTTTTTCTTTTCCTGAGAAAACAAGTTTTGT
TTTCTCAGGTTTTGCTTTTTGGCCTTTTCCTAGCTTAAAAAAAAAAAAAG
CAAAAGATGCTGGTGGTTGGCACTCCTGGTTTCCAGGACAGGGTTCAAAT
CCCTGCGGCGTCTTTGCTTGACTCTGACCTCTGTCTTCAGAACTCTTTCC
GTTTTCCTTCTCTCTAGT
>megabat
TTAAGGGAAAATATGAAGACTTAAAAGTAATTTCAGAAAGGAAGATAGAA
GAAAAAAGATTTCTAGAACTTGACGGAGGTTAAGAGATGAAGCTTCTTCA
TGGAGTTAAAAAAAAATTCTCATTGCTGAAAGGACTGAAAAGTCCGAATT
TTAGAAAGCCTTGAAGGGCAAACTTTAAAAATGGCATTAAAACGTAGATG
ACATAAATAGAAACTAATCATTTAAAGAAGTCGAGTTATAGATAACTAAA
NNNNNNNNNNNNNNNNNNNNNNNNNNNNNNNNNNNNNNNNNNNNNNNNNN
NNNNNNNNNNNNNNNNNNNNNNNNNNNNNNNNNNNNNNNNNNNNNNNNNN
NNNNNNNNNNNNNNNNNNNNNNNNNNNNNNNNNNNNNNNNNNNNNNNNNN
NNNNNNNNNNNNNNNNNNNNNNNNNNNNNNNNNNNNNNNNNNNNNNNNNN
NNNNNNNNNNNNNNNAGCTTACTAAAAGGACTGAAGTATATGTAAAAACT
AGGATGTTTTTGAAACTTAAAAATTTGAAAGGCCTTAAATACATGAGCTT
AGTTTTCATTGGAAAATTTAAAGGACTTTCATAAGTGAAGTGATTCAAGA
TCAAGAATAACCACCGAGTTAAAACGTTTTTGCATTGGACTGAGCTCAGA
TGGTCTAAACCCTGAGGACTAGCGTTAATTGAGAGCTGACCCAGGTGTGA
CACAGAAGTGGATTCAGTGACGCTAGGAAGACAGGAGCAGCAGACAGGAT
CCCAGGAGCCAGTGTGGTGAAGCTAGGACTGAGGAGCCAGCAGCAGTTCG
TGGTGAAGATAGGAAAGAAAAGACCGGGAGCCAGTGCGATGTGGTGAAGG
AAGCTAGGAAGAAGGAAGGAGCCCTAACGATTTGGAGGTGAAGCTAGGCG
AGGATTCCAGAAAGGAGGAGCCGGTCCGATTGCTGACGCTAGCGTGCGGC
TGCGCGACCCCGCGGAGGCGGCGAGCAGGCGGTGTGGAGGCTAGATAGAG
CCTAGAGCAGCGTCCCCAGTGCGCGGCTGCGGGGAGAGCCAGTGGTGGTA
AAAGTCCGGGAGGTCGGCCGTGTCCTGGTCTTTGGTAACTTTATGGTAAC
TTTTGTTTACTAATAGTAATGGGGGAGTTTTGTACTTAAGCGGCAAGGGA
TTTATTATGGGATGTAGGCCGATTTCCGGGTGTCGTAGGTTTCTCTTTTT
CAGGCTTAATTTCTCATGCATCTTGTCTGAAGCTTTTGAGGGCAAACTTC
CAAGGCCCGGAGGAATGGTAGATGGCAAGTGTTTTGGTTTTGTCTTTTAA
CGAATTTGAGGGAAACATGAATTTGAGACAAAAGGCAAGTTTTGTAAGCA
GTTTTTGTTTTTAGCTCGGGGTAATGAAGTATTCGTTTTGGGGAATAGAT
GTGAATGCCGAGCTGGGTGTGTAACTGTTGGGAATTTTTTTGTGGGTGGG
GGGCAAAATATGTTTTGAGTTCTTTTCCCCTTAGGTCTGTCTAGAATCCC
AGAGGCAAGTGACTCAAGGTAACAGAAAGAATCCAGTATAAGGATAATCA
GAACACCACAGGTTTACAGTTACTAGAAACTAGAGCACGAGCAGCTCTCT
TGAGGTCTGTGGCGGAGCAGTCCATTGGAGAAATGGCTGGTAGTTAATAC
TTTTTTCCACCCCTTAATCAGATTTTTAAAGTATGTAACCCCTTAACTTT
ACCTGATGTTTTGGGGTGGTTTCAACAGGGAAAAGGGGTGGGGGAGAAAA
TGTTTTTTTCTAAGATTTTCCGCAGATGCTATAGTACTGTTGAGAAAACT
GAGTTAGAGAAGGATTGTACCGCTGTGCTCTTGGCACCAACACCTTCAGG
GATTGGAGCTGCTTTTTCCCTTGGAAGAGTATTCCCAGTTGAAGCTGAAA
TGTACAGCACAGTGCAGCTTTGGTTCATATTCAGTCATCTCAGGAGACCT
TCAGAAGAGCTTGACTAGGCCAAAAGTTGAAGTTAAGTTTTCAAATAATG
TAACTTTTAAAATACCTTGTATTAAAGGGGAGGGGCAAATTTTGGCAATT
AGTTGTTGGCAGTGGCCTGTTACGGTTGGGATTGGGAGGGTTGGGTTTAG
GTAATTGTTTAGTTTATGATTTCAGATAACTCATGCCAGAGAACTTAAAT
ACTTAGGATGAAAAAGCTAAGAAATCGCAACTTCCAGGTTGGCAAGTAAC
GCCCAGTCCTCTAGATTTTGTTTTTCCCTAATTTCTGAGGAAGTTAATGA
AGATCCACTGAATTCAAAGTGTAGGGTTTGGGGAAGCAGAGTGTTTTGCT
GGGGGTTGGTTTAGGCCCCTGGGCTGACATAGATAACATTTTGGGAATTT
TTTAAAACTCAAAAGTTGTTTGGATATGGTAGTGTGTGGTTCTCTTTTGG
AATTTTTTTCAGGTGATTTAATAAAACTTAATACTACTATAGGAACTTCA
GAGCAAAGGAAGTGGCTTAATGATCCTGAAGGGATTTCTTCTGATGGTAG
CTTTTATATTATCAAGTAAGATTCCATTTTCAGTTGTGCATAAGCAAGTT
TTTTTTTAGTGTAGGAAAAACTTGTATGACTGCAAAACAAGATGTTAAGG
TATGCTTCAAAATTATTGTAAATTGTTTGTTTTAAGCTCGCATCTTTAAG
TATTTGTAAATCGTAACTGATGAAAGAGGGTGGGCTTTTGTTGTTGAGGG
AGGGGAAACCTTTTTTTTTCTGTAGACTTTTTTCAGATAACATCTTCTGA
CTCATAACCAGCCTGACAATTATGATGGCCTAGATGGAGAGGGGAACAGC
TCCTTGGTGAATGATAAGTAAAGGCAGAAAAGATTATATTTCATACCTCC
ATTGGGGAAAAGGCATAACCCTGAGATCCTTACTACTGGTGAAAACACTG
TCTGCATATGCCAAAAAAAAAAAAAAAAATGAAAGCTACCAATTTAAAGT
TTTAATGGAATCTACCCTTTAAAAGTTATGATTTATCAAGCTATACCCAC
ATAACGAATTGATGAGAAAATGAATTGATGAGCAATACAATGAAGATCAA
ATGTCCATCTCAAAATACTGCTTTTACAAAAGCAGAATATAAGTGAAATG
AAATGAAAATGATAATACCGCATTAACCCTGGAATAAAAGAAGCTGAAAT
AATTCAAAGCTGAGTGGGATCAAGTGGATTCAGAGGAGGCTGTGCTGTTT
GCCAATCTTTCGTTTGCCTCAGACAGGTTTCTGTTCATTGTCAGAAGAGT
TGCTTCATTTCATCTGGGAGCAGGAAACAGCAGGCAGCTGCTAACAGATA
AGTTTAACTTGCATCTGCAGTATTGCATGTTAGGGATAAGTGCTACTTAA
TATTAAGAGCTGTGGAGGTTTTAAGCGTTAAACATGGCCACTTCCTGATC
CCTAGGGGATTCTAGGTTTGTGGAATGTGCCCATCTAGCCTCCTTAAGAT
GGAGACAGGACTTGTGCCTGTGGGCTTCCATGATGGGATAGCACCTCGCT
CAGAGGCAGAGGCAAGTTAATTCCTCAGAAGCCTCTCCAGATTAGTACCT
TAATATTGATGCAATGTTTATAAAACTAATTTATTCAGTATTGAACCTCT
GGAAAATCCTGTGAAAGGATAGCATAATGTGCTGTTAACAAGAAACATGT
TAATTTTGCTAAAATTTTAATGTTTTGTGATGTATATTGTGCAGAAAACT
ATTAAATCATTCAAAATAAAACATTTTTAATAGAGAATGTATGCTTTTAG
AAAGCAGCTGTCTCCTTATTTAAATAAAATATTGTTTGTTTGTAGTTAGT
GTCGGGCAATCTTGGGGGGATTCTTCTCTAATCTTTCAGAAACTGTCTGC
GAACACTCTTTAATGGACAAGATCAGGAATTGAGCAGAAGAAGAAATTTA
ACTTAAGGCAGGAAAGACAAATTTTATTCTTCGTAAATGATGAGCATTTA
ATTATTCCAGGCACATGGCAATAGAGGCCCTCTAAATAAAGAATAAGTAC
TTCTTAGACAGGTGGGAGATAATGATCAGAATAACAGGTAACTACACCTA
TGCTGTTTCCAGAAAGTCAGGGCTCTATAAATTGGCAGTTGTTAAACTAG
AGCGATGTAATACTGTCCGCATTTCCAAAGTTTGCATGTTAATTTTCAAT
GCTTATGGTCATCTCATCTAGTGTTAGCCAGTGTTACACTATTGGCCTTT
TATATGGACACTCGGGAGCTCATGTAGGTTTTAAAGAATTTTCTTGGCAG
TGGCTCATTCATCCCTCATGAAGCTGTCAGGATTTGACTTGCACATAAGC
GCTTGGCTCTGCTCTGTTCTCTAGTGAATGTGTGAGACCTGGCAGTGAGT
TTATCAGCATATACAAGTAAAAAATTTTCCCCCATGATTTTGGAGGGCAG
GGAGGAGGGGGTGGGCCTTACTTGTTTAGCTTTTTTTTTTACAGACTACA
CAGAGAATGCAGTTGTCTTGACCTCAGGTCTGTCTGTTCTGTTGGCAAGT
AATAATGCAGTACTGTTCTGATCTGCTATTAGAATGCATTGTGAAACGAC
TGGAGTATGATTAAAAGTTGTGTTTCCCCCAATGTTTGGAGTAGTGATTG
TTGAAGGAAAATCCATCTGAGTGATGAAGGCTGAGTGTTGAGGAAATTTC
TGCAGCTTTAAGCATTCGTGTTTGTGATTGAAGCCAAGTACCTTTTGCTG
TGCTTTTAGGTAAAATGCTTTTTGTTTACTCCTGGTAGGGGAGGTGGGGA
GGGCACTGAAGCGTTTAGTCTTTTCCAGATGCAACTTTAAAATCAGTGAC
AATCAGTGACAAGACATAAATCCCAAACAAGCAGCAGTCTTCAAGAACTT
TTACTGGCAAGTGGAAATGTTACATACAGTTCAGTGGTCTTAGTGCATTG
TCTTTGTGTGGGTTTCTCTCTCCCCTCCCTTGGTCTTAATTCTTATATGC
AGGAACATTCAAAACAGCAGACGTATGCGAAGGGCCAGAGAAGCCAGACC
CAGTAAGGAAAAATAGCTTATTTACTTTAAACATTCCATTTTAAATAGTG
GGGAATTGGGAACTACTACTAGTCTTCAGATGGTATNNNNNNNNNNNNNN
NNNNNNNNNNNNNNNNNNNNNNNNNNNNNNNNNNNNNNNNNNNNNNNNNN
NNNNNNNNNNNNNNNNNNNNNNNNNNNNNNNNNNNNNNNNNNNNNNNNNN
NNNNNNNNNNNNNNNNNNNNNNNNNNNNNNNNNNNNNNNNNNNNNNNNNN
NNNNNNNNNNNNNNNNNNNNNNNNNNNNNNNNNNNNNNNNNNNNNNNNNN
NNNNNNNNNNNNNNNNNNNNNNNNNNNNNNNNNNNNNNNNNNNNNNNNNN
NNNNNNNNNNNNNNNNNNNNNNNNNNNNNNNNNNNNNNNNNNNNNNNNNN
NNNNNTTAGCTGAAGCAGATGCTCCAGTGCTCTCAGTAGGGCTGTAAAGG
TTTTTCTTTTCTGAGAAAACAAAATTTTGTTTTCTCAGGTTTTGCTTTTT
GGCCTTTTCCTAGCTTTTTTTAAAAAAAAAGCAAAAGATGCTGGTGGTTG
GCACTCCTGGTTTCAGGACGGGGTTCAAATCCGTGTGGCGTCTTTGCTTG
ACAGTAACCTCTGCCTTCAGGACTCTG
>chinesePangolin
CCAGACTGGCTGCCCAAGGTCGCCGTGTCTTTGGAAGCTAAACCTTGGCC
GTTTGGGGCACTTTAAAGAGGACACTTGAGGTTTTGACAGCGGACTTGGA
TTTTGCTAAGTTTAATGAGAGAAGCCTGGAAGCTTAGCAACGATTCGCGT
TTGGACAGATCAGAAAGTTAACCTAGGCTTCATTTTAAACCTCTAAGTAG
TTAACCCAAAGGTACCTGGTCTAGCTGACATTTCGTAACAACAAAAACAA
CTTTAACCATGTAAAATAACTAATCCAAGTCACCCCGATGCCTCAGATAT
AGAAAGGCTCTGAGTTGGGGCTGCACCTCTTGCGGGAGGGTCAGTGTATT
ATGGCTATTTGAGACCATTTTAGAAGTGAATGTCCACACTTAAATTCTGA
AGCAGATCACACAGCTACTTGGATTTCTTTCATAAAAGAGCAACCTAAAC
GCGTGTGATAAGCACAGAATCAACCTGCAGGACTCGAGGCAGTTTGTGGA
AAACTGACACCTCCAAAATGGTTGCGGTCTGACGCTTTCGCATAACGGAA
GGCAAAGCCTCTGCAAACCCATTTGAGCCTTCCTTAAAAAAGTACTAAAT
AGTGCGTACTGTATGTACTCCAAGGGTATGAAAAAGCTACCAAAAAAGTC
CGAAGTAATGTCCGTGAGCTGTTTGGTCTATTTAAATGTGACTAGATTTT
TTCCTGAATTTTCAGCTCAAATCTACTTGCTAAAAAGTTTCAAATAGTTC
CGAGTACATAATAAGGTTGCATAAAATTTACGAAAAAGTCTAGAAGGGTT
TGTAATCCAGATTCTATTTTTAACTCTTCCGGGGACTATTTTTGCTTCCC
TCACAAAGCGGGCGGAGGGTTATGGGAATAGGTGGTGTGAGCCGTCTTTT
CACTATAAATACGCCTCCCCGGGCTCTGCGGCAGGCGTTCAGGCAGCGAG
CGCAGAGGCAGCTGGTGAGGCAGAAGCTTTCGCTTGGGACCGCAGATAAG
TTTTATTAAAAAGATAGAAATTACCGTAGCTTATTTTATTAGGAGAGAAA
TTAATATAGTTCTCTAGAATTTGTAAGTAGTGAGACATGCTTGAGACAAT
CTTAGCAGTAGATTCTTTGACTTAAAAAGATGTTACTTAAAAGAAAATGT
GAAGACAGTTTATAAGAAATATTTCTGGAATGTGACGAAGGTTAAGAGCT
GAAGCTTCTTAATGGAGCAAAATTATATTGCTGAAGAGTTAGGACTGCTA
AATTCAGGGTTTTAAAAAGCTCTAAATTGAAGGTGACATTAGTGTTAAAA
CGTAGGTGGTATAAATAGAACCTGAACGTTTAAAAAAAAAAGCTGCAGGA
GATAAAATATTTTAAAGGCCATCTTGAAAAAATTAAATTGAAGGTGATTT
ACTAGATGACCTTGAAATACATGTGGCGTAAAAGTGTGAAGCCCAGTTCT
TAAGGCATTCGCTAAATATTGACGGAAATAGTAGTGGTAGGATAAATTCG
GACGAAGATTAGAAATTCGAAGTGGAAAACTCGGAAGATAGAAACACAGG
AAGGTGAAGAAGAGAGAAGATAGGAAAACCGGAAGATAAAACATGCCTTT
TAGAAAGAAGATAGAAAAACGGAAAACCAAAGGTAGATTTAGACAAGCTA
GAAAACCGAAGCAACTAAGGGCGCAGATAGAGATGTAGGAAACGAGAGAA
GTTAGAAACAAGATTGGAAATGCCGTCGCGATAGTTACAGTTACTAAAGA
TAAAAATGAAAAGCTAGGATAACTATTGAATACAAGTACACAAGATAGAA
ATTTTTAAAAAGCTTTAAGGCCAAAAAGTTGGATAAACTACGAGGAAAAA
CAGGAAATTGATTTTGTATACTAAGAATTTATTAACAAAGCTTACGAATT
TTGTTCAGAAGTTCGATTGAAAAGATGAGGTGAAACTACCGTAGACCAGG
ACCAACTTAGAAGACTATCCGGAAGCTAGAAGGAAAAGCAGTTAAAAAGC
CACTAAGAGGACTGAATTTAGGAATTCAGGTAGATGATTTTTGGAGAGCT
AATTGAAAGGCCGTGTATCCCGTACCTTAGTTTTCTTTGGCAAATTGAAA
GGACTTTGGTAACTGAAGTAATAGAAGATGATGAAATAAGCAGCTTAACA
TTTTGCATTGGACTTTGAGCCGAGATTTCTGAACCTCGAGGACTAGCATT
GACGGCCGAGCAGGTGCTGACGGAAGTGGAGTCAGTGAATCTAGGAGGAC
AGGAGCAGCAGACAGGATTCCGGGGACCGGTGGTGAAGCTAGGACCGAGC
AGCGAGCGCAGATGGTGGTGAAGATAGGCGAGGAGCCCGGGAGCCGGTGC
GCTGAGAAGGCAGCTAGGCAGGAGGAGCGGCCGGCCCGTTTGGAGGTGAC
GCTAGGAGAGGATTCCGGGAAGGCGGCGACCCCGCGGAGGCGCAGTGGAG
GATGGCTAGAGGGGCCCAGAGCGGCGGCCGGTGTGCGCGGCGCGGGGAGC
GCAGTGGGGCGAACCCGGGAGGCCGGCGGCAGCGCGCCCCTCTGGGCACT
TGTATGGTAACCGTATCCGCGGCGCTGTGCCGAGTACGGGGGGAGTCGTC
CCGGGGGCGCAGGCCGGTTTCCGGGTGGTGCAGGCTTCTCTTTTTCAGGC
TTATTTTCTCATGCGTCTTGTCTGAAGCTTTTGAGGGCAGACTTCCAAGT
CTCGGAGGAATGGTAGATGGCAAGTTTGTTTCGTTTTTAAAGAGGGAAAC
CAAGTGAATTAGAACAACTTGGAGAAAATTTCGGGAAAGAACTTTTTTGG
CTTGGGGTAATGAAGCATTTCAGTTACGTGAATGGACCTTTTTTCTCTCC
TCACCCTGTATTGAACTTTTCTAGATGTGGAGTTTGGGTGTGTAACTCGG
GAAAAAGTGGGGGCTGGGGGGAGCAAAATAAGTTTTGAGTTCTTTTCCCC
TTAGGTCTGTCTAGAATCCCAAAGGCAAATGACTCAAGGTAACAGAAAAA
AGAAAATCCAGTATCAGGATAAGCAGACCACCACAGGTTTACAGTTTCTA
GAAACTAGAGCGCAACCAGCTCTCACCTTTGAGGTCTGTGGCGGAGCTGT
CTATTGAAGAAATGGCTGGTAGTTACTCTTTTTTCCACCCTTTAATAAGA
TTTTTAAAGTGAACTCCCTTTCACCTGAAGTCTATTGTGGGGTGTCTTAA
AAGGGAAGAGGGTGGGGGAGGAAATGTTTTTTTCTAAGATTTTCCACAGA
TGCTATAGTACTATTGACAAACTGGGTTAGAGAAGGATTGTACCGCTTTG
CTGTTGGCACGAACACCTCCAGGGATTGGAGCCGCTTTTTCCCTTGGAAG
CGTATTCCCAGTTGAAGCTGAAATGCACAGCGCAGTGCAGCTTTGGTTCA
TACTCAGTCATCTCAGGAGCGCTTCAGAGGAGCTTGACTAGGCCAGATGT
CCAAGTTAAGTTTTCACATAACGTGACTTTTAAAATACCTTTTATTAAAG
GGGAGGGGCAAACTTCCGCAGTTAGTTGTCAGTGGCCTGATAATGGTTGG
TATTGGGAGGGTTGGGTTTAGGTAATTGTTTAGTTTATGATTTCAGATAA
CTCATGCCAGAGAACTTAAATACTTAGGATGGAAAACTAAAGAGATCTCA
ACTTCCAAGTTGGCAAGTAACTCCCAATTCTCCAGTTTTTGCTCCCCCCC
AAGTTTTGAATTGGGCAGATGGGGAAGTACGTGAAGATCTACTGGATTCA
GAGAGTAGGGCCTGGGGAAGGAAAGCGTTGGACTGGGGGTCGGTCTAGCC
CACTGGGCTGACTTAAACTCGGGAATTTTTAAAACGCTGAAGTTGTTTGG
ATATGGCAGTGTGTGGTTCTCTTTTGGAATTTTTTTCAGGTGATTTAATA
TAACTTAATACTACTATAGGAGCTTCAGAGCAGAGGAAGTGGCTTAATGA
TCCTCAAAGGATTTCTTCTGATGGTAGCTTTTATATTATCAAGTAAGATT
TTATTTTCAGTTGTGTATAAGCAAGCTCTTTTTCTAGTGTAGGAAAAGTA
TTTTTCCTTTGACTGCAAAACAAGATGTTAAGGTATGCTTCAAAATTCTT
AATTGTGTATTTTAAATTTGTATTTTAAGTATTTGTAAATCTTAACTGAT
GAAAGGGTGGGCTTTTGTTGATGAGGGAGGGGAAACTTTTTTTTCTGTAG
ACTTTTTTCAGATATCATCTGAGTCATAACCAGCCTGGCAATATGGTGGC
CTAGATGGAAGGGAACAGCTCCTTGGTGAATGATAAGTAAAAAGGCAGAA
AAGCTTATATTTCATACCTCCATTGGGAAAAAAGCATAACCCTGAGATCC
TTACTACTGACGAACACATCTGCATATTCAAAAACAAATACTAAGCGAAT
GAAAGCTATCAATTTATAAAGTTAATGGAATCTACCATTTTAAAGTTATG
GCTTACCAAGCTATACCCACAAAAATAATGAATTGATGAGAAGTTAATGA
ATTGATGAGAAATATAATGAATTGAGAAATAAAATGAATTGATGAGAAAT
AAAATGATGATAAAATGAATTGATGAGAAATACAATGAAGATGTCCATCT
CAAAATACTGCTTTTACAAAAGCAGAATAAAAAGTGATAATGAAATGCTA
CATTAACCTTGGAATAAAAGAAGCTGAAATAATTCAGATGAGTGGGATCA
AGTGGATTGAGGAGGCCGTGCTGTGTGCCAATCTTTCGTTTGCCTCAGAC
AGGTGTCTCTTCATTATCAGAAGAGTTGCTTCATTTCATCTGGGAGCAGA
AAGCAGGCAGCTGTCAACAGATAAGTGTAACGTGCATCAGCAGTACTGCA
TGTTAGGGATAAGTGCATTTTTTTGTTAAGAGCTGTGCAGGTCTTAAATA
CTGAATCCCTTCCATACGGGATTCCAGGTTATGAGGAATTGTCCCATCCA
GGCCTTTTGAAATTATACAGGATTTGTATCTGTGGGCCTCATGATGGGAT
GGATAGTGTACCTCACTCCTTTAGAGGCATGTAATTCCTTAAAAGCCTCT
TCAGAGTAGTACTTTAATAGTACAATAATATAAAACTAAGGAGATTCTCT
GAAAACACTAAGAAGGGCATAATGTGCTGTTAAGAATCAGAAATGTTAAT
CTTGCTAATGTTTAAATGTGATGTATCTTGTGCAGAAAACCATTAAAGTA
ATGTAAAATAAAACAATGTAGAGAATGTATGTTCAGGAAGGTGTCTCCTT
ATTTAAATAAAATATTGTTTGTTTGTAGTTAGTGTTGGGCAATCTTGGGG
GGTTTCTTCTCTAATCTTTCAGAAACTTGAGAACACTAAATGGACAAGAT
CAGGAATTGAGCGGAAGAATGAATTTAACTTTAAGGCAGGAAGGACAAAT
TTTACCCTTCATAAAGTGATGAACATTTAATAATTCCAGGCACATGGCAG
TAGAGGCCCTCTAAATAAGGAATAAATACTTCTTAGACAGGTGGGAGATT
ATGATCAGTGAAACAGGTAACTACACCTACTCTTACCAACAAGTCAGGGG
TGTAAGTTGGCAGTGGTTCAAGTAGTAAAATGCTGTCCACGTTGCCGGAG
TTTGCATGTTAAGTTGAAATGCTTAATAATCTAGTGTTAGCCAGTTTTAT
GTGTGGCACTTGGGGTGGGATTTGTGCATTTTTTAAAGAATTTTCCTTTT
CAGAGGCTTCATTTCATCCTTCATGAAGCTGTTAAGGATTTTCACTTGCA
CATAAGCACTTGGCTCTGCCTTCTGTTCTAGTGTGGGAGACCCTTGCAGT
GTATCAGCGTACTCAAGTAAATTTTTTTCCCCCTGATTCTGGAGGGAAGG
GAGGAGGGGGTGGGGCTTACTTGTTTTAGCTTTTTTTTTTACAGACACAC
AGAGAATGCAGTTGTCTTGACCTCAGGTCTGGTCTGGTCTGTTGGCAAGT
AATAACGCAGTACTGTTCTGATCTGCTGCTATTAGAATGCATTGTGAGAC
GACTGGAGTATAATTAAAAGTGTTTCCCTCAATGCTTGGAGTAGTGATTG
TTAAAGGAAAGTCCAGCTGTGATAAAGGCTTGGGTGTTGAGGAAATTTCT
GCAGCTTTAAGCATTCATGTTTGTGAGTGAAGCCAAGTACCTTTTGCTGT
GCTTCTTTAGGTAAAATGCCTTTTGTTCACTTTTGGTACGGGGGTGGGAG
GGGCACTGAAGCCTTTAGTGTTTTCCAGATGCAACCATAAATTCAGTGAC
AAGTGCCAAGCAACAGTCTTCAAGAAATTTCACTGGCAAGTGGAAATGTT
TTAACAGTTCAGTGATCTTAGTACATTGTTTTTGTGTGGGTTTGTCTCTT
CCCTTCCCCCCCTCTTGGTTTTAATTCTTACATGCAGGAAATTCAAAACA
ACAGATGAATAAGAAGGGCCAGAGAAGCCAGACACCCAGTAAGGAAAAAT
AGCTTATTTACTTTCAATAAAACATTACATGTTGAATGTGGGGATTGGGA
ACCACTAGTTCTTTCAGATGGTACTCTTCAGACTAGAAGGAGCATCCTGT
TGAATTCACCAGTGGACAAAATGGTAACAGGTGAATAAGCTTTTTCTGTA
TTTACATTCCAAGTCAGATCCCTTATAAGTAAATCAAAATAGTTTTTCAG
CTTTATGCTGGAGTAAACAGCATGTCAAGCAGTTGGCTGTTCGCCTGGGG
GTGGAGGGGTGAGGTGGGCGCTAAGCCTTTTTTTAAGATTTTTCAGGTAC
TTCTAAGGGCATCGAAGGCTTAAAGTAGGACAACCATGGAGCCTTCCTGT
GGCAAGAGACAACAAAGCGCTATTATACTAAGGTCAATAAAGTGGTGTCG
GCCTGGTAACTCCAGCCTCAGCCCCCTTGGCAGACATGCACTGAGGCCTC
TGGAGAGTGAAGCATCCAAAGGAATGCTTGAGTACCACGTACGCCCCTGG
GCTTGCCTTACCTACTTTCAATGAAGCTGTTTTTATAGCAGCTCTTAAAA
AGCCCAAACCTGAAGGTTTGAAGGGGGGGAAAGCGGGCAACCACTTTTCC
CTAGCTTTTCCAGAAGCCTGTTAAAATCAAGGTCTCCCCACAAGTGACTT
CTCTGCCACAGCGCCACCCCCTGCCTTGGGCCTAGTGCAGACCCTTCACC
CCTCACCTCGATGCTGCCAGTAGCTTGGATCCTGTGGCATGGTCCATAAT
CGTTCAAGGTAACAGTGGTGCCAAGGTCTTTGGTGGGTTGCACTACTAGA
AAAGGCCATTGATTGACCTGCAAATGGTTAGCAATAAAACCACGACTAAG
CTTTAAGGTGTTTTCAATATACAGTAGTAGTATCTAGACTTAAATCAGTA
AATAGAGAATAATCTTTAGGAACTGTAATGCTGCTGGGTGGGAAGGTATA
ACTTAGACACAAAGAAGGAGGCTTTGTAGTGGTTGACAGGGTTGTTGGGT
GGGATTGCAAAATTTCTCTGCTAAGACTTTTTCAGGTGAACATATAGCAG
ACTTGGCCAAGCTAGCATCTTAGCTGAAGCAGATTCTCCAGTGTTCTTCA
GTAGGGTTGTAAAAGGTTTTTCTTTTCCTGAGAAAACAAAATACTTTGTT
TTCTCAGGTTTTGCTTTTTGGCCTTTGCTAACTTAAAAAAAAAAGCAAAA
GACACTGGTGGTTGGCACTCCTGGTTTCCAGGACAGGGTTCAAATCCCTG
TGGTGTCTTTGCTTGACTGTAACCTCTACCTTCAGGACTT
>elephant
CAGTTACGTAATGGTAATTTCGGCCGTCAACAAACCCATTTTAATCTTCC
TTCAAAAAGCAGAGAATAGTACCTACTGTACGCCAAGGAAACAGAAAAGG
TCATTTAAGAGCTATTAAAAAATTCCCAACTAATGGCTCCGAATCTTTGT
GAGCTGTTTTACAGCCATTTTAAATGTGACTTTTTTTGCCTAAAATTTCA
GTTTAAATCTTCTAATAAATCAAATATTTACGGGTATTTCGTTTGCAACA
AAATTGTACAAACATGGAAAACTCGAAAAGTCTCGTAAACCAGAATCTAA
TTCTAGCTCTTACCAGGAACTATTTTTGCTTCCCCGACAAAGGCGGCGGA
GGGCTGTTGAGTTCCGGCAGGGTGTGAGGCGTCTCCGTCTATAAATACGC
CTCTCCTCGGCCCTGCGGCAGGCATTCGGGCAGCGAGCGCAGGGCTGTAG
GTGGGGCACGCAGCTGCCCGAGGAATCCGCAGGGAAGGTTTTTAAGAAAG
GAGAAGGAAGGGATTAGTGTAACTTGTAAGAAATGTAACTAGCGAAAACT
ATTTAAATAGCTCTGTAGCATTGTTAGTAAGTTAACTAGATAACAGAGAT
CTTACTTAAATAATGAAGACTTACAGAAAAACTAGTTTGAGAAAGGGAGA
AGAAAAAAGATCGCTCAAAATATGACAAGCTGAGAGATGAGGCTTCTTCA
TGGAGTTAAGGTTTCTTTTTTCAAAAAGTAGCTAAGAGTCGTGAAAAGCT
TAAATTAAAGATCGATCTTGTAGCTTAAGGTTAAAAAGAGCAAGTTAAAT
AGAACCTAAATGTTAAAATAGTTCAGGTGGAGGTGAACAGAATAACTCGA
AGGGGAGTCATTGCAGAGTTTAAATTGAAGGTGATGGTAGGCCTTCCGGT
TAATGGCGTAGAAAAGATTGCGTCGTTGGAAGCCTAGTTAAGATAATCTT
CAGGCAGTATTGGCTAAAATGAAAACTAGATAAGACTAATCGATAAAAGT
AATTTGGAGAAAGGAGTAGAAATTTGAAGTGGAAAACACAGAAGACAGGA
AGGTGAAGAAAAAACAGGGAAGATAGAAAAACTGGAAGATAAAAGTACGC
CTTTAGAAGAGAAATAAACCCAAGGGGTAGGAAGCGGAAGAGACAAGGGA
GCAAGCGAACAGGGCAGAGTACGAAGTCAGTGGAAGACTAGAAGATAGGA
TCAAGATAGAAAGTGAGAAAAAAGGCGAGAAATACTCCCGATAGAGAAGA
GAAACAAGTTAGGCCAGCTGTTGGACAGAAGCGTAGAAGATAGACGAGGA
ACAAATAGAAGATAGAAAACTTGAAAGGCAAGAAGTTGAAGAAAATACAC
GAAGGGAGAAAAAACGAGCAGGAGGAAATNNNNNNNNNNNNNNNNNNNNN
NNNNNNNNNNNNNNNNNNNNNNNNNNNNNNNNNNNNNNNNNNNNNNNNNN
NNNNNNNNNNNNNNNNNNNNNNNNNNNNNNNNNNNNNNNNNNNNNNNNNN
NNNNNNNNNNNNNNNNNNNNNNNNNNNNNNNNNNNNNNNNNNNNNNNNNN
NNNNNNNNNNNNNNNNNNNNNNNNNNNNNNNNNNNNNNNNNNNNNNNNNN
NNNNNNNNNNNNNNNNNNNNNNNNNNNNNNNNNNNNNNNNNNNNNNNNNN
NNNNNNNNNNNNNNNNNNNNNNNNNNNNNNNNNNNNNNNNNNNNNNNNNN
NNNNNNNNNNNNNNNNNNNNNNNNNNNNGTTGCTTGGGACTGAGCGAAGG
CGGGCGTCCGAGGACTAGCGTTAGTGGCGGCGGCTGCGCGAAGACGGGGA
GCGGCTAGGAGCCGGAGCGGTGCGGTCGGAGCGGGCCAGAGCGGCCGGCG
GTGCAGAGGCGTAGGAAGGAGCAGCCCGGGAGCCGGTGTGGAGGAGGAGG
AGCTAGGAAGAAGGAAGGCGCCGCACGCCGGTGTGAAGCTAGGCGAGGAA
GCCAGGAGGGAGCGGGCGCTGCGCTTGGGCTGCAGCTGGCGGGCGTCCTG
GAGGCGGCGGCGCCTAGGTGGTAGCAGAGCCTAGACCGGCGGGCGCCGGG
GAGCAAGGGAGCGAGTGAGCGGTGAAGGCGAGTCCGGCTCAGCTCTGTGT
TCGTGTTTTCTCCGTAACCGACGTTTGGTAACCTATCTCCATTAAATGCT
TCCCTAACGGTAACGGGGCGTGTACGTCGGTAAAGGGATGTCTTACGAGG
GTGTAGGCCGATTTCCGGGTGTCGTAGGTTTCTCTTTTTCAGGCTTGGGT
TCTCACGCATCTTGTCTGAAGCTTTTGAGGGCAGACTGCCAAGGCCCGGA
GGAATGGTAGATGGCAAGTTGCTTTTTAAACAAGTTGAGGGAAACCAAGT
GAATTTGATAGAACCATCCTTGAGACGAGAAAATACCAGCAGACAAATTT
GTAAGCAGTTTTTAGCTTGGGATGCAGATGGATTTCAGTTTTGTGAACAG
ATGACCTGTTTTTCTCTTTTCTCACCCTGTAATTTTGAAATAGGGAGTCT
GGGTGTGTAACTCAGTGGGCGGGGGGAGTTATTTTTGTGTGGGGGGCAAA
TATGTTTTGAGTTCTTTTCCTCTTAGGTCGGTCTAGACATTCCAAAGGCA
AATGACTCAAGGTCACAGAAAAAAAGAAAATCCAGTATCAGCATAATCAG
AACACCAGATTTAACAGTTCTAGAAACTAGAGCACCAGTAGCTCTCACTT
TGAGGTTTGTGGAGGAGCTGTCCCTTGGAGAAACGGCTGGTAGTTAAAAT
TTTTAAAAATTACTTAATCCCTTAAACTTGTTTTTACTTGAAGTATTTTG
GGGTGGTATTAACAGGGAAGAGAAGGGGGTGGGGGAGGAAATGTTTTTTT
CTAAGATTTTCCACAGATGCTATAGTACTATTGACAAACTGAGTTAGAGA
AGGAGTGTACTGCTATGCTGTTGGCACGAACATCTCCAAGGATTGGAGCT
GCTTTTTTCCTTGGAAGAGTATTCCCAGTTGAAGCTGAAAAGTACAGCAC
AGTGCAGCTTTGGTTCATATTCAGTCATCTCAGGAGACCAGAAGAGCTTG
ACAGGGCCAAATGTTGAAGTTAAGTTTTCAAATAATACGATTTTAAAACN
NNNNNNNNNNNNNNNNNNNNNNNNNNNNNNNNNNNNNNNNNNNNNNNNNN
NNNNNNNNNNNNNNNNNNNNNNNNNNNNNNNNNNNNNNNNNNNNNNNNNN
GGGGGAAAAAAGTTGTTTGGATATGGTAGTGTGTGGTTCTCTTTTGGAAT
TTTTTTCAGGTGATTTAATATAACTTAATACTAGGAACTTCAGAGCAAAG
GAAGTGGCTTAATGATCCTGAAGGGATTTCTTCTGATGGTAGATTATATA
TTATCAAGTAAGATTCTATTTTCAGTTGTGTGTGTAAGCAAGTTGTGGTT
TTTAGTGTAGGAAAATTGCTTTTCCTTTGGCTGCAAAACAAGATGTTAAG
GTATGCCTCAAAATGTAAATTGTGTTTTAAATTTGCATCTGAAATGTTTG
TAAATTTAAGAACTGATAGTTCAGCTTGAATGTCTGCAGAGGGTGGGCTT
TTGTTGTTGAGGGAGGGGAAACCTTTTTTTTCTGTAGACTTTTTTCAGAT
AACATCTTCTGAGTCATAACCAGCCTGGCAATATGATGGCCTAGATGGAG
AGGGAACAGCTCCTTGGTGAATGATAAGTAAAGGCAGAAAAGATTTTATG
TCCTACTCCATTGGGGAAAAAGCCTAACCAGATGTTTACCACTGATGAAC
ACAGAGAACCTCTTTGTCTGCATATGCAAAAATTAAGCAAATGAAAGCTA
TCAATTTAAGTTACGGAATCTGCCATTTTAAAGTTACAGTTGGCTTATCG
AGCTAAACCCACCCAAAAAAAAAGTGAATTGATGAGAAATCTTACAATGA
AGATTAATGTTCATCTCAAAATACTGCTTTTACAAAAGCAGAATAAAAAT
TGAAGCGAAATGAAAATGATTTTTCCACATTAATCTTGGAATAAAAGACG
CTGAAATAATTCAGAGATGAGTGGGATCAAGTGGATTGAGAAGGAGGCTG
TGCTGTGTGCCAATCTTTCCTTTGCCTCAGACAGGTTTCTCTTCGTAATT
ATCAGAAGTTTCTTCATTTCATCTGGGAACAGAAAACAACAGGCAGCTGT
AACAGATAAGTTTAACTCGAATCTGCAGAATTGCATGTTAAGGCCAAGTG
CCTATTTTTATTTAAGAGCTGTGGAGGCCTTGAGGATTCCTGACCCCTTC
CCTAGGGGATTCCAGGATTGTGGGATTTTTATTAGATCTTGAGCCTATGA
GTTTCCATGCTGATGGGATCGCATACGTCCATCAGAGGCAAGTAATTCTT
CAGAGCCTCTTAAGAGGTTAGTGGCCTTAATTACATGGTAGGAAATTTGC
TTAAATTGAATCAAAAATCACTATGAAAAATAGCATACTGTGTCAACGAA
TCAGATGTGTTAATCTTGATAAAATTTAAATGTGTTGCATTGTATATAGT
ATTTGTGCAGAAAACCATTAAATCGTTCAAAATAATAAAAACATTTCATT
AGAGAATGTATGCTTTTAGAAACTGTCTCCTTATTTAAATAAAATGTTTG
TAGTTAGTGTTGGGCAATCTTGGGGGGATTCTTCTCTAATCTTTCAGAAA
CTTTGTCTGCGAACACTCTTTAACGGACAAGATCAGGAATTGAGCAGAAG
AACGAATTTAACTTTTTTAAGGCAGGAAAGACAAAACTTAACTCCTTCGT
AAAGTGATGAGCATTTAATAATTCCAGGCACATGGCAATGTAGAGGTCCT
CTAAATCAGGACTAAGTACCTCTTAGACAGGTGGGAGATGGTATAATCAG
AAACAGGTAACTGCGCATTTTGTTTCTGGAAAGTCAGAGGGCTATAAATT
GACAGTGGTTAAAAAAGTAAAGTAGTAACCGCGTTTCCAAAGTTTGCATG
TTAAGTGCTTTGATCATTTCATCTAGCGTTAGCCAATGTTCACACTGTTG
ACGTTTTGTAGTCTTTTGTGGGGCATGTGGGTTTTTAAAGTTTCCTTTGC
AGAGGCTTCATTCCATCTCTCAGGAAACTGTTGAGAATGTTGACTTGCCT
CTAAGTGCTTGGCTCTGCTCTTCTAGTGTGTGTGAGACCTGGCAGTGAGT
TTATCAGCGCACTCAAGTAAAGTTTTCTCCTTAAATGTGGAGACTGAGAA
AAGCAATGGGCTTCACTTGTTTCTAGCTTTTTTTTTACAGAGTACAACAG
AGAACGCAGTTGTCTTTACTTCAGGTCTGTGTTCTGTTGGCAAAGTAAAT
CCGCAGTACTGTTCTGACCTGCTGCTATTAGGATGCGTTGTGAAACGACT
GGAGTATGAGTCAAAGTTGTGTTTTCCCCCATGCTTGGAGTAGTGATTGT
GGAAGGAAATCCAGCTGAGTGATAAGGCTGAGTGTTGAGGAAATTTCTGC
AGCTTTAAGCAGTGTTTGCGATTGAAAACAAAATTACCCTTTGCTGTGCT
TCCTTAGGTAAAATGCTTTTCGTTCCCTTTTGGTAGGGGGTGGGGGGGCA
CTGAAGCCTTTAGTCTTTTCCAGATGCAACTTTAAAAACAGTGACAAGAA
ATAAATCCCAAACAAGCGAATCTTCAAGAGATTTAACTGGCAAGTGAAAC
GTTTTAACAGTTCAGTGGTCTTAGCGTATTGTCTTTTTGTGTGGGTTTCT
CTCTCCCCTCCCTTGGTCTTAATTCTTACATGCAGGAACATTCCAAACAG
CAGACGGTAATGCGAAGGGCCAGAGAAGCCAGACCCAGTAAGGAAAAATA
GCTCATTTATTTAAGACATTTAAGCATCCAACCAAACAGTCCATGTTCAA
TGTGGGGATTGGGAACTACTAGTTCTTTCAGATGGTATCCTTCAGACTTT
AATATGAGCAGCGTCCAGTTGAATTCACCAGTGGACAAAATGAGGACAAC
AGGTGAACAAGCTTTTTCTCTATTTCCATACAAAGTCAGATCAGTTACGG
GTAAACCATTTCCAGCCTTAGACTGTTCAGCTTAATGCTGACAGCACGTG
AGCAAGTTGTGTGTTGACAATGGGGGTGGAGGGGTGAGGTGGGCGCTAAG
CCTTTTTTTTAAGATTTTCCAGGTACCCCTCAGTTAAAGGCACCGAAGGC
TTAAAGTAGGACAACCACGCAGCCTTCCTGTGGCAAGAGAGACAACAAAG
CACTGTTAACGCTAAGGTCGACAGACTGGTGTCAGCTTCATAAGCCGATC
CTCTGTTAACGATGAGGACTTGCCTCTGCAGACCTGCACCAAGGCACTTT
CCGGAACGAAGCATTCCTTTGAATGCCCCAGTAGGACCTTGTGAATCCAT
CCTTGGGCTGTCTTAACCTTTAAATGAGCTGTTTTCATAGCAGCTCTTAA
CAAAAGCCCAGACCTCAAACAGCTTGAAGGGGAGGGAAAGGGGGAAAGCG
GGCAACCAGTTTTCCCTAGCTTTTCCAGAAGCCTGTTAAAAGCAAGGTCT
CCCCTCAAGTGACTTCTCTGCCACATCGCCATCCCTGCCTTTGGCCTAGC
GCAGACCCTTCACCCCTCACCTCGATGCAGCTGGTAGCTTGGATCCTAAT
GGCATGACCCCTTAATCAGTTTCAAGGTAACACGGTGCCGAGGTCTTTGG
CGGGTTGCACTGCTAGAGAGCTNNNNNNNNNNNNNNNNNNNNNNNNNNNN
NNNNNNNNNNNNNNNNNNNNNNNNNNNNNNNNNNNNNNNNNNNNNNNNNN
NNNNNNNNNNNNNNNNNNNNNNACAGAATGTTGTTATAAAACCACAGCTA
AATAACTCTGAGATGTTTACATATGTACACTTTTAGCCAGCAACTAAAAC
ACTTTAAAGTAGTAAAAGAAGTAATGTGTTTCAAGAGCCTGATGTTGGGG
AGGGAGTATAGAAAGCAGGCATTCTAGTTGTTGAGGGCTGTTGGTGGGTG
GGATTGCAAAAATTCTCTGCTAAGACTTTTTCAGGTGAATAACGCAGACT
TGACCAAGCTAGCATCTTAGTTGAAGCAGATCCTTCCGTGCTCTTCAGTA
GGGCTGTAAAGGTTTTTCTTTTCCTGAGAAAACAAAAGCTTTTGTTTTCT
CAGGTTTTGCTTTTTGGCCTTTTCCTAGCTTTAAAAAAAAAAAAGCAAAA
GATGCTGGTGGTTGGCACTCCTGTTTTCCAGGACGGGGTTCAAATCCCTG
CAGCGTCTTTGCTT
>manatee
TTTGCTTCCCTCACAAAGGCGGCGGAGGGTTATCGAATTCCAGGAGGGTG
TGAGACGTCTCCGTCTATAAATCCGCCTCGCCGGAGCTGTGCGACAGGCA
TTCAGGCAGCGAGCGCAGAGGTAGGAGTTCAGGCAGGGGACTGCTTGAGG
AACTCGCAGATAAGGTTTTTTTTTTTCCTTAAAAAGAGAAAGATAGAAAT
TGATAGAACCCTTAGGAAATATAACTAGCGAAAAGTTAAATAGTTTTGTA
GCGTTATTAAGTTAACCAGATGAAACGGTTTTATTTAAGTAATGAAGACT
TAACATGAAAAGTAGTTTGAGAAAGGGAGAAGAAAAAAGATTATTGTAGA
AAATGATGGAGGCTAAAAAGAGGAAGCTGCTTCATCGAGTCAGTTTCTTT
TTTCAAAAGATTGCTAAGAGCCCAGAATTCAGAAAAGTCTTAAATCGAAG
ATCAACCTTCTAGATTAAAATGAAAATAATTTAAACAGAACCTAAATGTG
AAATAGTTCGGGTATATGTGATTAAAATAATTTGAAAGCAGTTATTTAAA
AACAGCTTAAATTGAAGGTGATGAGCTGGGTCTTCAAATTGATGGCGTAG
AAAAGAGTGCGTCGTTGGAAGCCTAGTTAAGGTATCAGGCAGTATTTGCT
AAAAAGTAAAAAATAGAAAAGGCTAATTGGGAGTGATAGAATAAAAATAA
TACGGAGAAAGAAAAGTAGAAATTTGAAGCGGAAAACTCGGAAGACAGGA
AGGTGAAGAAGAAAGCAGGGGAAGATAGAAAAACTAGAAGATGAAAACAA
GTAACGCCTTTAGAAGACAGAAAAAATTAAACCCAGAAGGTAGGAAGCGG
AAGAAAGACAAGGAAGTAAATAAGGGCAGAGTACAAACTTGGTAGAAGCC
TAGAAGATTAGGATCAAGATACAAAACGAGAAAATTGTCGAGAAGTACAC
CTGATAGAAGGAATAAGCTAGGACAGCTATTGGACGGAAGCGTAGAAGAT
AGACGGGGAAAAAATAGAAGATAGAAAACTTGGCAAAATGAAGAGGTGCA
AAACCTGAGGAAAAATAAGCAGGAGGAAATCAGTTTTTTAAAAAATAGTA
TTTTAAAAGCTCATTTGTGTAGTCTCTGGTGATGCAGACAGTTAAGGGTT
TCAGAAGATAAGGGCGTTTAAATTACCGTAGACCTGGACCGACTTAGAAG
ACCTGGAAGCTAGAAGGGAGGCAAGAAGGACTGAAATTTAAAAACTAAAT
GTGTTCTTGGAAGTTAGGATTTGGAAGGTCTTAAAATACAGGAGCGTAGT
ATACTCTAAAACATTGGAAGGACTTTCATAATTGGAGCAGGTCAAGATGA
AGACTAATGGGCAGCCGGCTGTTCCGCTTGGGACTGAGCTGAGGTGTGAG
CCTGAGGACTAGCGTTAGTGGCGGCCGCGCGGACGACGGGGAGCGGCTAG
GAACCGGGAGCGGTGCTGTCGGAGCGGGCCAGAGCAGCCAGCGGTGCGAG
GTGGAGTAGGAAGGAGCAGCCCAGGAGCCGGTGTGGTGGAGGAGCTAGGA
AGAAGGAAGGCGCCGTACGCTGGTGTGAAGCTAGGCGAGGAAGCCAGGAA
GGAGCGGCCGCTGCGGCTTGGGCTGCAGCCGGCGGGCGGCTTGGAGGCGG
CGGCGCGTAGGTGTAGCGGAGCCTAGACCGGCGGGCGCCGGGGAGCAAGG
GAGCGAGTGAGCGGTAAAGGCGAGTCCGGCTCGGCTGTGTGTTCGTGTTT
TCTCCGTAACCGAAGTTTGGTAACCTACTTTCATTAAAATGCTTTCCTAA
CGGTAAAGGGATGTCTGACGAGGGTGTAGGCCGATTTCCGGGTGTCGTAG
GTTTCTCTTTTTCAGGCTTGTTTTCTCATGCATCTTGTCTGAAGCTTTTG
AGGGCAGACTGCCAAGGCCCGGAGGAATGGTAGATGGCAAACTGTTTTTT
AAACAAATTGAGGGAAGCCGGATGAATTTGATAGAACCTACCTTGAGACA
AAATTTCAGCAAATTTGTAAGCAGTTTCTAGCGTGGGATAAAGATACATT
TCAGCTTTGTGAATAGATGACCTATTTTTCTTTCCTCATTCTGAATTAAA
ATTTTCGAAATAGGGAGTCTGGGTGTGTAACTCAGTGGGGGGAAGGTTAT
TTTTGTGGGGGGGGGGGGGGGGAATATGTTTTGAGTTCCTTTTCCCTTAG
GTCTGTCTAGAGTGCCAAAGGCAAATGACTCAAGGTCACAGAAAAAAGAA
AATCCAGTATCAGCATAATCAGAGCACCAGATTTAACAGTTCTAGAAACT
AGAGCACCAGTAGCTCTCACTTTGAGGTCTGTGGAGGAGCTGTCCATTGG
AGAAATGGCTGGTAGTTATATTATTTCTGTTTTTTCATCAGATTTTTAAA
AAATAATCCCTTAAACTTACTGTTTTTACTTGAAGTATTTTGGGGTGGTC
TTAACAGGGAACAGAAGGGGGTGGGGGAGGAAATGTTTTTTCTAAGATTC
TCCACAGATGCTATAGTACTATTGACAAACTGAGTTAGAGAAGGATTGTA
CTGCTATGCTGTTGACACGAACATGTCCAAGGATTGGAGCTGCTTTTTTC
CTTGGAAGAGTATTCCCAGTTGAAGCTGAAAAAAAGTACAGCACAGTGCA
GCTTTGGTTCATATTCAGTCATCTCAGGAGACCAGAAGAGCTTGACTAGG
CCAAATGTGCGAAGTTAAGTTTTCAAACAATATGATTTTTAAAATGTTAA
AGGGGAGGGATTGTTGTGCAGTCGTTGACAGTGCCTGTTATGGTTGGGAT
TGGGAGGGTTGGGGTTAGGTAATTGTTTAGTTTATGTTTTCAGATAACTC
ATACCAGAGAACTTAAATACTTAGAATGGAAAAACTAAAGAAATCTCAAC
TTCCAAGTTGGCAAGTAACTCCCAATGCTCTGGTTAATTGCTTTCTCAAT
TTTTGAATTGGGCAGCTTGGGGAAGTTAAGGTGGGGTGTACCAGTGCATT
AATTTGGGCAGGGAAAGTCAACCATACTTTGGTATGTTACCTGTTCTCTC
AGTGTAGGGGCTGGGCAAGAAAAATATTGGACGGGGGGTGGGGGGGTTGG
TCTGGCCTCCCGGGCTTGACATTAATTAGGTGTAAAATGTCGGGGGATTT
TTTAAAACATGATAGTTGTTTGGATATGGTAGTGTGTGGTTCTCTTTTGG
AATTTTTTTCAGGTGATTTAATATAACTTAATACTACTGTAGGAACTTCA
GAGCAAAGGAAGTGACTTAAAGATCCTGAAGGGATTTCCTCTGATGGTAG
ATTATGTATTATCAAGTAAGATTCTATTTTCAGTTGTGTCTAAGGTTTTT
TTGAGTGTAGGAAACATTTTTACTTTGACTGCAGAACAAGATGTTAAGGT
ATGCCTCAAAATGTAAATTGTTTTAAATTTGCATCTTAAAATATTTGTAA
ATTATAATTGATAAACGGATTGTGGTAGTTTAGCTTGAATGTCTTTAGAG
GGTGGGTTTTTGTTGATGAGGGAGGGGAAACCTTTTTTTTCTGTAGACTT
TTTTCAGATAACATCTTCTGAGTCATAACCAGCCTGGCAATATGATGGCC
TAGATGCAGAGGGAACAACTCCTTGGTGAATGATAAGTAAAGGCAGAAAA
GATTATATTTCCTACCTCCATTGGGCAAAAATCATAACCAGATGTTTACT
ACTGATGAACACAGAATCTATTTGTCTGCATATGCAAAAAATTTACGCAA
ATGAAAGCTGTCAATTTTAAAGTTACGGAATCTGCCATTTTAAAGTTACA
GCTTGGCGTATCAAGCTATACCCACAAATAAAAATGATGAGAAATCTTAA
CAATGAAGATAAATTCCATCTCAAAATACTGCTTTTACAAAGGCAGAATA
AAGTGGAACGAAATGAAAATGATTTTTCCACATTAACCCTGGAATAAAAG
AAGCTGAAATATTAAGAGATGAGTGGGATCAAGTGGATTGACAGGAGGCT
GTGCTGTGTGCCAATCTTTGTTTGCCTCAGACAGGTTTCTCTTCGTAATT
ATCAGAAGAGTTGCTTCATTTCATCTGCGAACAGAAAACAGGCAGCTGTT
AACAGATAAGTTAAACTTGCATCTACAGAATTGCATGTTAGGGCTAAATG
CCTATTTTTATTTAAGAGCTGTGGAGAGGCCTTCAGTATTCCTGACCCCT
TCCCTAGGGGATTCCAGGATTGTGGGATTTTTCCGGTCGAGCATTTTAAT
TAGGTCTTAAGTTTCCATGCTGAATGGGGATCGCACACTTCCATTGGAGG
CAGGTAATTCCGTCAGAGCCTCTCACAGAGGTTAGTGGCCTTAATTATAT
GGTAGTGTTTACAGAACTAAGGAAATTTAACGTTGAATCAGAAATCCGTA
TGAATAATAGCATAATGCGTCAGCAAATCAGATGTGTTAATCTTGATAAA
ATTTATATGTGTTGTGTAGTATTTGTGCAGATAAACCATTAAATCGTTGA
AAATAATAAAACATTTTATTAGAGAATGTATGTTTTTAGAAACCGTCTCC
TTATTTAAATAAAATATTGTTTGTGTGTAGTTAGTGTTGGGCAATCTTGG
GGGGATTCTTCTCTAATCTTTCAGAAACTTTGTCTGCGAACACTCTTTAA
TGGACAAGATCAGGAATTGAGCAGAAGAACGAATTTAACTTTTTTAAGGC
AGGAAAGACAAAACTTACTCCTTCGTAAAGTGATGAGCGTTTAATAATTC
CAGGCACATGGCAATAGAGGTTCTCTAAATAAGGAATAAATACCTCTTAG
ACAGGTGGGAGATTGTATAATCAGAGTAACAGGTAACTACGCATTTTGTT
TCCAGAAAGTCAGAGGGCTATAAATTGACAGTGGTTAAAACAGAGTGAAA
GTAGTAATCACATTTGCAAAGTTTGCATGTTAACTTTTAAGTGTTTTAAT
CATTTCATCTAGTGTTAGCCGATGTTTACACTTACTGATCTTTGTAGTCA
TTTGTGGGGCATGTGGGTTTTTGAAGAGTTTCGTTTGCAGAGGCTTCATT
CCATCCTTCACGGAACTGTTCAGAATATTGACTTGCATATAAGCGCTTGG
CTCTGCCTTCTGCTCTCCTAGTGAGTGTGTGAGACCTTGCAGTGAGTTTA
TCAGCATACTCATGTAAAATTTTCCCCCTGAATTTGGGGGGAGGGAGGGA
GGGGGGGCTTACTTGTTCTAGCTTTTTTTTTTACAGACTACACAAAGAGA
ATGCAGTTGTCTTGACCTCAGGTCTGTGTTCTGTTGGCAAGTAATACGCA
GTACTGTTCTGACCTGCTGCTATTAGGATGCATTGTGAAACGACTGGAGT
ATGAGTCAAAGTTGTGTTTCCCCCCAGTGCTTGGAGTAGTGATTGTTGAA
GGAAATCCAGCTGAGTGATAAGGCTGAGTGTTGAAGTTTCTGCAGCTTTA
AGCAGTCATGTTTGTGATTGAAAACCAAATACCTTTTGCTGGGCTGCTTT
AGGTAAAATGCTTTTTGTTGCCTTTTGGTAGGGGGGTGGGGGGACACTGA
AGCCTTTAGTGTTTTCCAGATACAACTTTAAAATCAGTGACAAGAAATAA
ATCCCAAACAAGCAAGTCTTCAAGAGATTTAACTGGCAAGTGAAACATTT
AACAGTTCAGTGGTCTTAGTGCATTGTCTTGTGTGGGTTTCTCTCTCCCC
TCCCTTGGTCTTAATTCTTACATGCAGGAACATTCAAAACAGCAGACGGT
ATGCGAAGGGCCAGAGAAGCCAGACTCAGTAAGGAAAAAATAGCTTAATT
TACTTTAAATATTAACGCCACCAACCAAACATTCCATGTTAAATGTGGGG
ATTGGGAACCACTAGTTCTTTCAGATGGTATTCTTCAGACTTTAATAGAA
GGAGCTTCCAGTTGAATTCACCAGTGGACAAAATGAGGACAACAGGTGAA
CAAGCCTTTTCTGTATTTCTGTACAAAGTCAGATCAGTTATTGGTAAATA
GTTTACAGCTTTAGATTGTTCAGCTTTATGCTGAGAGCATGTGAGCAAGT
TGTGTGTTGACAACGGGGGTGGAGGGGTGAGGTGGGCGCTAAGCCTTTTT
TTTTAAGATTTTCCAGGTACTCTTCACTAAAGGCACCGCAGGCTTAACGT
AGGACAACTACGGAGCCTTCCTGTGGCAAGAGAGACAACAAAGCACTATT
AAGCTAAGGTCAACAAACATGGTGTCAGCTTTATAAGTCTGTTACTCTCT
ATTAGCAATGAGGACTTGCCTCAGTGCCTCTGCAGACCTGCACTGAGGCG
CCGGGAGTGAAACATTCCTTTGAATGCCCCACTCTAGTACCTTGTGTATC
GCTGGGCTGTCTTAACATTTAAATGAGCTGTTTTCAGAGCAGCTCTTAAA
GCCCAAACCTCAAACAACTTGAAGGGGAGGGAAAGGGGGGAAAGCGGGCA
ACCACTTTTCCCTAGCTTTTCCAGAAGCCTGTTAAAAGCAAGGTCTCCCC
TCAAGTGACTTCTCTGCCACATCGCCACCCCTGCCTTTGGCCTAGCGCAG
ACCCTTCACCCCTCACCTCGATGCAGCTGGTAGCTTGGATCCTTGTGGGC
ATGACCCCTAATCTGTTTCAAGGTAACAATGGTGCCGAGGTCTGCTAGAG
AAGGCCATTAATTTGCCTGTAAATTAACAGAACATTGTTATTAAAACCAC
AGATAAGTAGCCCTGGTTACATATATAACACTATTATTCAGCAGCTAAAA
CCACCTTAAACCAGTAAATGGAGAAGTAACATGTTTTAAGAAAAGCCTTA
TGTTGGGGAGGGAATGTAAAAGGCATTTTAGTTGTTGAGGGCTGTTGGTG
GGTGGGGTTGCAAAAATTCTCTGCTAAGACTTTTTCAGGTGAATGTAAGA
GACTTGATCAAGCTAGCATCTTAGCTGAAGCAGATCCTCCAGAGCTCTTC
AGTAGGGCTGTAAAGGTTTTTCTTTTCCTGAGAAAACAAAAAAGCTTTTG
TTTTCTCAGGTTTTGCTTTTTGGCCTTTTCCTAGCTTTAAAAAAAAAAAA
GCAAAAGATGCTGGTGGTTGGCACTCCTGTTTTCCAGGATGGGGTTCAAA
TCCCTGCAGCGTCTTTGCTT
>rockHyrax
CTCACTTTGAGGTCTGTGGAGGAGCTGTTCATTGGCGAAATTGGCTGGTA
GTTACAATTTTTTCCTCTTTTATCAGATTTAAAGGGGAAAGAAAACCAAA
CAGCTTGTTATTCTTACCTGAAGTATTTTGGGGTGGTCTTAACAGGGAAG
AAAGGGGTATGTGGGGGGAAATGTCTTCTCTGAGATTTTCCACAGATGCT
CTAGTACTAATGACAGACTGAGGTAGGAGGAGGACTGTGCTGCTGTGCTG
TTGGCTCGAACATCCCCAAGGATTGGAGCTGCTTTTTTCCCTGGAAGAAT
GTTTTTCATTTGAAGCTGAAAACACAGCGCAGTGCAGCTTTGGTTGTGTG
TTCAGTCATCTCAGGAGACCAGAAGAGCTTGAGTAGGCCAGATGTTGAAG
TTAAGTTTTCAAATAATGATTTTTAAAATTTCTGTTTAAAGGGGAGGGAC
AATTTTTGTGTTAGTCTTTGGCCTGTACCTGTTACGGTTGGGCTTGGGAG
GGTTGGGGTTAGGTAATTCTTTAGTTTATGATTTCAGATTAACTCACACC
AGAGAACTTAAATACTTAGAGTGGTGGAAAAACTAGAGAAATCTCAACTT
TCAAGTTGGCAAGTAACAATGCTCTAGTTCTGCTTTCTCCATTTTTGGAT
GGGCAGCTGGGAGGACCACTGGGTGTGTGTACCCCCTGCCTCCAGGTGGC
AGAGAAGGGCACTCCTACTTGGCGTGGGATCCGTTGCCCCTCAGTGGAGG
GTTGGGGCAGGAGAAAAGTTGACTTAGGTTGGTCTGTCCTACTGGGCTGA
CCTTACTCTGGTAAAATACTGGGCAAGCTTTTTGAAAACGACAGTTTGGA
TGTGGTAGTGTGTGGTTCTCTTTTGGAATTTTTTTCAGGTTGTTTAATGT
AACTTAATACTGCTGTAGGAACTTCAAGGCAAAGGAAGTGGCTTAATGAT
CCTGAAGGGATTTCTTCTGATGGTAGATTTTATGTTATCAAGTAAGATTC
TGTTTTCAGTTGTGTGAAAGCAAGTTGTGGGGGTTGTTTTAGTGTAGGAG
AAAATTTTTTCCTTTGACTGCAAAACAAGATGCTACGGTAATGCTTCTAA
ATTAAGTCGTATGTCTTAAATTTGCAACTTGTGTGTTACTAAATTACGAT
TAAGACTGTGGTAGTTCAAGAGGGTGGGCTTTTGTTGATGAGGGAGGGGA
AACGTTTTTTTTCTGTAGACTTCTTTCAGATAACATCTTCTGAGTCATAA
CCAGCCTGCAGTATGATGGCCTAGATGCAGAGGGAACAAAACAGCTCATT
GGCGAATGATAAGTAAAGGCAGAAAGTGTGTTTCTTAACTCCATTGGGGA
AAAAGAAAAACCAGATGGTTAACTACTGATGACCAGAGAACCTGTATGTC
TGCATATGCCAAAAATTAAGCCAATGAAAGTTACCCATAAAGTTTTGAAA
TCTGTCGTTCTAAAGTTATAGCTTGTCTTAACAAGCTAAACCCACAAAAA
AGTGAACTGATGCACAATCTTACAAGGAAGAGAATGTATGCCCAGCTCGA
AATAACTGCTTTTACAAAAGCAGAATAAAAAAAGTGAAAATGAGTTTTGC
ATATTTAACCCTGGAATTGAAGAGGAGGAGATAACTCAGATGAGTGGGAT
CCAAGTGGAATTGAGAGGCCGAGCTGTGTGCCAATCCTTGGTTTGCTTCA
GACAGGTTTCTCATCATCGATGTGGGGGTTTTAAGTGTAGGAAAAAAATT
CTTCTTTGACTGCAAAACAAGATGTTAAGGTATGCCTCAGTTAAATTCTA
TGTTTTAAATTTGCATCTTAAATACTTGTAAATAATGGTTAAGAATTGTG
ATTGTTTAGCCTCAATGTCTTTAGAGGGTGGGCTTTTGTGATGGGGGGGA
AACTTTTTCTTTTCTGTAGACTTTTTTCAGATAACATCTTCTGAGTCATA
ACCAGCCTGCAGTGTGATGGCCTAGATGCAGAGGGAGCAAACAGCTCATT
GGTGAATGATAAGTAAAGGCAGAAAGTCTATTTCTTACTTCATTGGGAAA
AAGCAAAACCAGATGATTAACTGATGACCACAGAACCTGCATGTCTGCAT
ATGCAAAAAAAATTATGCCAGTGAAAGCTACCAATATAGTTAATGAAATC
TCATTCTAAAGTTACTGCTTGTCTTAAGCTAAACCCACAAAAAGATGAAT
TAAGAAATCTTACAGAAGATGTATGTATGTCCACTTCAAAATACTGCTTT
TACAAAAGCAGAATAAGTGAAACGAGACAAGTGATTTTGCCACATTTAAC
CCAGGAATAAAAGAAGCGGAAGTAACAGGAGTGGGATCAAATGGATTGAA
TGAGGAGAGGCTGTGCTTTGTGCCAATCTCTGGTTTGCCTCAGACAGGTT
TCTCATCATTGTCAGAAGAGTTGCATCATTTCATCTGGAAACAAAACAAC
AGGCCCTTGTTAACAGATAAGTTTCACGCACATCTGCAGAATTGCATGAC
AGGGCTAAGTGCCTATTTTTATGTAAGAGCTGTGGAGGCCTTCAGTATTC
TGACCCCTTCCCTAGAGGATTCCAAGATGGTGGGATTTTCCCATGGAGTA
TCCTAATTAGGTCTCATGAACCTTGAACTGCAGTGCTGTTGGGATCACAC
CTCCATCAGAGGCAAGTCATTGCCTCAGCCTCTCAAGAGGTTAGTGGCCT
TAAAACTACACAGTAGTGCATATAGAACTAAGGAAACTAACAGTAAATCA
AGTCTTTCCAAAAATAGCATAATGCACCAACCAGTTAGATGTGTTAATCT
TCATAAAATTTAAATTTTGCTTTGTACAGTATCTGTAGAAAACTTCCAAA
TCATCAAATACAGAGAATGTGTGCTTTTAGAAACCGTCTCTTTAAAGTAC
TGTTTGTGTAGTTAGTGTTGGGGCAATCTTGGGGGGGATTCTTCTCTGAT
CTTTCAGAAACTGCGAGCACTCTTAATGGACAGGAGCAGGATTTCAGCAG
AAGAACGGATGTAACTTTCTCAGGCAGGAAATAACAATTTATTGTTTCTA
TCAAGTGATGAGCATTCAATAATTCCAGGCACTTGGCAGTAGAGATCCTC
TAAATAAGGAATAAATACCTCTTAGGTGGGAGATGGTATAAAATTTAACA
GGTAACTACACATTCTGTTTCCAGCGAGAGAGCTATTAACTGGACAGGGT
TAAAACAATAAATAAACATACTGCTAAAGTTTGCATGTTAACTGAAATGA
AAGTGTTTGCATCAGTTCAGTGAGTATTTAATAATGTTGATACTGGTTGG
TTGATCTTTTGTAGTCATTTGTGGGGCATGTGGTTTTTTGTTTTTTTTTT
TTAAAAAGCGTTTCCTTTCCAGAGGCTTCATTCCATCCTTCAGGAAACTT
TGCCATAATAGCGCTTGGCTGTCTTCTGCTCCTAGTGTATGTGAGATCTT
GCAGTGAGTTTCTCTGCAGACTAAAGTAAAATTTTTCTCCCTGAATTGGG
AGGGGAGGGAGGGAGTAGGGCTTACTTGTTCTAGTTTTTTTTGCAGACTA
CACAGAGAATGCAGTTGTCTTGACCTCAGGTCTGTGTTTTGTGGGCAAGT
AATAAAAAAACGCAGTACTGTTCTGACCTGCTGCTATTAGGATGCATTGT
GGAGCGACTGGAGTATGAGTCCAAGTGGTGTTTCTGCCCAGTGCTTGGAG
TAGTGATTGTTACAGGAGACAAGCTTGAGTGGTGATGATACAAGGCTTGA
GTGTTGAGGAAATTGCTGCAGCTTTTAAGCAGTCATGTTTGTGATTGAAC
TACCTTTTTGCTGTATTTTAGGTAAAGTGCTTTCTTGTTATCTTTCAGTG
GGGGTGGGGTGGGGGGGCACTGAAGCCTTTAGTCTTTTCCAGATACAACT
TTAAAAACCCATGACAAGAAATAAATTCCAAACAAGCAAGTCTGCAAGAG
ATTTAACTGGCAAGTGAAACATTTGAACAGTTCAGTGGCCTAGTGCTTTG
TCTTTGTGGGTTTCTCTCTCCCTCCCTTGGTCTTAATTCTTACACACAGG
AACATTCGAAACAGCAGACCCTGTACAAGAAGGGCCAGAGAAGCCAGACC
CAGTAAGGAAAAATAGCTTACTTACTTTAAATGCTTAAAAACCAACCAGA
CATTCCATGTTCAGTGTGGGGATTGGGAGGCGCTAGTTCCTTTCAGATGG
TGGTCTTCAGACTTTAATAGAAGGAGCTTCCAGTTGAATTCACCAGTGGA
CAAGATGAGGACAACAGGTGAAATGAGCTTTTCTCTTTGCATACTGAGTC
AGATCAGCTAAGGGGAAACCTATTTTGGTGTAGATAATGGTCAGCTTTAT
GCTGAAAGCATGCAAGCAAGTTGTGTGTTAACAAATGGGGGTGGAGGGGC
GAGGTGGGCGCTAAGCCTTTTTTTAAGATTTTCCAGGTACCTCTCACTAA
AAGGCACCGGAATCTTAAAGTAGGACCACCACGGAGCCTTCCTGTGGCAA
GAGACAACAAAGCTGTGTTAACATTAAGGTCATCAAACCTGGTGTCAGCC
CCGTAATCCGACGGTCTGTGAGGAAGAGGCATTGTGGCAGTGTGTGCCTC
TGCAGACCTGTGTCCAGGCGCCACCAGAAGTGCAGTATTTCTATGCACCA
GTAGTGCCTTGTGTGTGTCCCTGGTCTGTGTTAATGCTTGAATGAGTTGT
TTTCATAGCAGCTCTTAGAAAAGCGGACACCTTCAACTTGAACGGGAGGG
AAAGTGGGGAACCCGTTTTCCCTAGTTTTTCCAGAAGCTGTTAAAGGCAA
GGTCTCCCCTCAAGTGACTTCTCTGCCACATCGCCATCCCTGCATTTGGC
CTAGCACAGACCCTCACCCCTCACCTCGATGCAGCTGGTAGCTTGGATCC
TTGGGGGCAGTGACCTTTAGTCAATCGAAGGTAACAGTGGTGCCAAGGGT
TGGTGGGTTGTGCTGTTAGAGAGGGCTGTTAATTTGCTGGTCTATTAACA
AAACACTGTCATTAAAACCACAGTCTGATGTTTGCATAGATAAAACACTG
TTATCCAGCAACTAAAACCAGCTTAAACCAGTAATGGGAGAAATACCTTG
TTTTAAGAAGCCTGATGATGGGAGGGAACATAGGCTAGGAAGGCATTTTG
TTTTAGTTGAGGACTGACTGACTTGTTGGGAGGGATTGCACAAATTCTCT
GCTAAGACTTTTGCAGGTGACTCAGACTTGAGCAAGCTAGCATCTTAGCT
GAAGCAGACCTTCCAGTGCCCTTCACAGTAGGGCTGTAAAGGTTTTTCTT
TTCCTGAGAAAACAAAGTTTTGTTTTCTCAGGTTTTGCTTTTTGCCCTTT
TCTAGCTTTTAAAAAAAGCAAAAGATGCTGGTGGTTGGCACTCCTGCTTG
CCAGGATGGGGTTCAAGTCCCTACAGTGTCTTTGCTT
>tenrec
TTTTGCTTCCCTCACAAAGGGGGCGGAAGGTTCCTGGATTCCGATGGGTG
TGAGTCGCCGGGGGCCTATAAATGCGCCGCGCCTCCCGGGCGGGGCAGGC
AGGCGGCGGGCGGCGCGGACAGAAGCAGGGGCTCTTGCTGGAGGAGCCCG
CACCGGAGCGTAGGCTTTTAGCAGCGCTTTAGGGCTTAGGCGTCTCGAGG
ATAGCACGAAATTGCTTCGCCCGGGTAACTCAGGAAGCGTTTTCAGAAAT
GAGCTGTGTAAGAAGAAGTAGCGTGAAGGGAGGAGACGAGAGGTGCTTTG
TAGCCTATGGCGGAGGTTAGCCGATGAAGCTTCTTCATGGAGTCAGATTG
GGCTTCGAGGGGCCTCGAACCTGGGTTTGAAGTGGCGAGGAAAGCAGGCT
GGCGGTCCGGGCAGGGATAGCGCAGCCGAAGGCAAGGCTCGCCGTGGGCG
GCGCGGCCGCCGGACCCCGCGCAGACCGGGGAACGGACGCGTACAGGGAG
GGAGAGCGTAGAAGACCCAGTGGGAAAGCGAAGAGAAAGAAGATAAAAGC
CTTGCGAAGGGTGCACAGCCGAAAAAAAGTAGAAGACAGGAAAAGTAATT
AAAAATCAAGTAGGAAGCAAAGTAGAAGACAGGAAAATAATTAAAAATCA
AGTAGGAAGCAAAGTAGAAGACAGGAAAAAAATTAAAAGTCAAGTAGGAA
GCAAAGTAGAAGACAGGAAAAATAAAAATCAAGTAGGAAGCAAAGAAAAG
TAGAAGACAGAAAAAAAATAAGAACCAAGAAGTAGGAAGAACATAGAAGA
AAACAAGAGGTAGGAAGCGGAAGAAAAGGTCCTAGAAGGCAAAAAAAAAT
AGGACGCAGAAGAAAAATGTTTTTAGAAGACATTCCGGGCGGTTTGGGGA
GAAGGTAGGCTCGAGGTAGACCGTGGCTAGCGAAGGTAGCAAGTTGGCGT
GCTCCTGAGAGCAGGCGGACGGGCTGCGGAGACGGGGGCGAGCGCGGCGG
GCGCCATTTTGGAGGGAGCGTGCGCAGTAGGAGTCAGGGAGGCGGCGGCC
GGAAGAGGGCGTGGCCGTAGGCCAGGACGACGCGGAAGAGAACCGGAAGC
TAGAAGGGGAGGCCCAAGGACTGAGCTTGTGCAGACGCGGCGTGTCGGAG
GAGTTAGGCCTTGAGCTTTAGGCGCTGACCCGATGTGCGGAGAGGCCGGA
GGATTTGGAGCTAGGTGAAGACGCGTGGCCCCGAGGCGGGAGCGGTGCAG
CGGGACCCGGCGGCGGTGCCCGGTGGCGTAGGAAGAGCAGCCGCGGAGCT
AGGAAGACGGAGGAGGAGGAGCGCGTGCAGCCGCGGAGCGAGCGAGCGAG
CTAGGCGAGGAGGCCAGGAAGGAGCCGCGGCGCTGCAGCCGGCGGGCGGC
CTGGAGGCGGCGGCGCGTAGGTGGTAGCGGAGCCTAGACCGGCGGGCACA
GGGACCAGCCAGGGATCGAGCGGCCCGTGTCCGTAGCCGCAGTTCGGGAG
CCTGCCTCTTCCACGTTTCCCAACGGTAACGGGGCGTGTGCCTTCGGTAA
GGGGGTGTCTGGCGAGGGTCTAGGCCGGTTTCCGGGTGTCGTAGGGTTTC
TCTCTTCCAGGCTGGTTGCTCACGCATCTCACCTGGAGCTTTTGAGGGCA
GACTGCCAAGGCCCGGAGGACTGGTAGCTGGCAAGTGGTCGTAAAAAAAA
GAGGGAGACGCATTAACACAGTAGAAGCAGCGCTTTTGTAAGCCGTTTCA
TCCAGTTCGGGATGCGTAGAGAAGCATTTCCGTTCTGCGCCTAGACTCGT
TTTGTTATTTTCCCTCACCTTCACACATAGGGCGCATGTCGGTCGTTGGT
TTTTTTTGCGGGGGGCTAAAGTTGGGGGGCAAATTGTTTTCAGTTCTTTT
CTCCCTAGGTCTGTCTAGTCTCAAAGGCAAATGACTGGAGGTCACAGCAA
AAAGAAAATCCAGTATCAGGATAATCAGCATCAGATTGGCAGTTCTAGAA
AGTAGACTCACTTTGAGTTCTTGGGAGGAGCTGTCTGTCCATTGGAGAAA
TGGCTGGTAGTTAACAGGTTTTTACCCCTTTTAATGAGACTTAATTCTTA
AAGTGCTTTTACTGGAAGTATCTTGGGGGGAGGGGCGGGTGTCTTAACAG
GGAAGAGAAGGGGGGGTGTTTTTTCCCCTAAGATTTTCCACAGATGCTAT
AGTACTCTTGACAAAATCTGGGTTAGAGAAGGATTTACTGCTATGCTGTT
GGCACGGACATCTCCAAGGATTGGAACTGCCTTTTTCCTTGGAAGTCAAT
TCCCAGCTGAAGCTGAAAAGTACAGCCCAGTGCAGCTGTTGGCTCCTATT
CAGTCACCTCGGGAGGCCTTCAGAAGAGCTTGGCTAGGCCAGATGTTGAA
GTTAAGTTTTCAAATAACGACCTGATTTTTATTAAAAAAGGGATTCAATC
CCTGTGACGGTTGGGGATTAGGGAGGGAGGGGTTGGGTTTAGGTAATTGT
TTAGTTTATGATTTCAGATAACTCATAGCACCAGAACTTAATTGAGATGG
AAAAACTCAAGTTGAAGAGTTGGCAAGTAACTACGAATACTCTAGTTTTC
CCACGATTTTATCGGGCAGCTCGTGAGCTTATTAAAATAAAGACCCGCCC
CTCCACTGGTGGGACCAGTGCATTAATTGGGGTAGGGAAAGTAAACCATA
CTTTTCATTCCCCTCAACTTAATAGGGGCTGGGCAAAAGCAAAATGTTGG
CTGAAACAATCAGTAAATTTTGGGGAGTTAAGAAAATGATAAAGTTTGTG
TGAATTGGTAGTGTTGTGGTTCTCTTTTTGGAATTTTTTTCAGGTGACTT
AATATAACTTAATAACTACTGTAGGAACTTCAGAACAAAGGAAGTGGCTT
AATGATCCTGAAGGGATTTCTTCTGGTGATAGATAATGTTATCAAGTAAG
ATTCTATTTTAAGTTGTGTGCAAACAGTTGTTTAGTGTAGGAACCCTTTT
TACCTTGACTGCAAAACAAGACGTGAAGGTATGCCTCTATACATTGTTTT
ATAAATTGCATCTTAACTAGTAAATCATAACTGACAAGGGATTTTAAATG
TCTTTTAAAGGGTGGGCTTTTGTTCATGAGGGTGGGGAAACCGTGTTTTT
TTCTGTAGACCTTTTTCAGATAACATCTGAGTCAACCAGCCTGACAATAT
GATGGCCTAGCTGCAGAAGGGAACAGCTCCTTGGTGAATGATAAGTAAAG
GGAGAAAAGATTGTATTTCGTAACTCCATTGGGGAAAAATCATAACCAGA
TGATTACTACTGAAGCACCCAGAGAATATTTGTCTGCATATGCCAAAAAC
TAAGCAAATGAAAGCTCAACCAATTTTAACGTTCTGGAATCTGCCAATTT
AAAGTTATAGCTTGACTCCTCAGGCTTTCTGTATATATATCCATCACAAA
AAGTAAAAGTGAATTGATGAGAAATGCTTAAACCAATGAAGACCAAATAT
CCATCAAAATAATGCTTTTACAAAAGCAAAATGAAAATATTGCCACGTTA
AACCTGGAATTAAAGAAGCTGACCTAATTGAGATGAGTAAATTTGAGAGG
AAGGAAGAGGCCGTGCTGTGTGCCAATCTCTCGTTTGCCTCAGACAGGTT
TTCTCTACATAAATTAACGGAAGAGTTGCTTCAATTCACCTGGGAGCAGT
AAACAGCAAGGCAGCTGTTGACAGATAAGTTTAATGTGCATCTGCAAAAT
TGCATGTTGAGGGCTAAGTGCCTGTTCCTAAGCTGTGGAGGCGCCTTAAG
TACCCCTGACCCCCTTCCCAGGGGAGCCCAGGATTTCGGACTTGACCCAT
CTAGCCCTCTAATTCGGTCTTAGAACCTTTGGGTTTCCATGATGGGCCCC
TACATCTCCATCAGAGGCAAGTAATTTCTGAAGAGCCTGCACGAGGTTAG
TGCCCTTAATAATATGGTAGTACTTAAACAGAACTAAGGAAACTTGTTTT
AACACGAAATTGGAAGACCCTGCAAAATAGTTTAATATGGTAACGTAAAT
CAGCTGTGTTAATCTCGATAGTCTAAATGTTGCAATGTATAGCGTTTGCA
GAAAAAAATTAATTATTCCTAATAAAAATATTTTACTAGAGAATGTATGT
TTGTTAGAAACATTGTCTCCTTATTTACATAAAGTGCTGTTTTGTGTGTA
GTTAGTGTTGGGGCAATCTTGGGGGGATTCTTCTCTAATCTTTCAGAAAC
TTGTCTTCGAGCCCTCTTATGGACAAGATCAGGAATTGAGCAGAAGAACG
AATTTTAACTTGGTTAAGGCAGGAAAGACAAAACTTACTTCCTCCGTAAA
GTGATGAGACCTTAATAAACTCCAGGCACATGGCACTTAGAGGTTCTCTA
AATACAGGAAATAAGTAACCTCTTAGACAGGTGGGAGATTATGATCAGAG
ATAACAGGTAACTTAAACATTCTATTTCTAGAAAGTTAGGGCTTTAAGTT
GATAGGGGAGATGCCAAGTCCCCAAGTTGCATGTAAATAAATGTTCAATG
CTTAATCATTCCGTCTAGTGCTAGCCAGTGTTTAGACTGACTGTAGTGTC
TGTGGGGCATCTGTGGGTTTTTCCTTTCAAGCTTCCTTTGCAGAGGCCTC
ATTTCATCCTTCACGAAGCTGTTCAGAACTTGGCTTGCATATAAGCACTT
GCCGCCTCTGCCTGCTAGTGAGTGTGAGACCTTGCAGTGAGTTTATCAGC
ACATACTGTACTCGGTTAAAGTTTTTCCTTGGATTTGGAGGGGAGGGGCG
GGGCTTACTTGTTCTAGCTTTTTTTTTACAGACTACAGAGAACGCAGTTG
TCTTGACTTGAGGTCTGTTCTGTTGGCCAGTGATTACACAGTACTGTGCT
CACCCGCTGCTATTAAGATGCATTGTAAGGCGACTGGAATGAGTAAACGC
TGTGGTTCCCCCCAGTGCTTGGAGTAGTGAGTGAGGAGATCAGCTGAGTG
AGGCTTGAGTGGTGACCTTTTCTGCAGCTTTAAAGCAGTGCTTGTGATTG
GAACATAAGTCCATTTGGCTGTGCTGCCTCATCGGTAAACTTGCTTTTTG
TTCCTTTTGATAGGGAGGGGGGGTGGGGAGGGCACTGAAGCCTTTAGTCT
TTTTCCAGATGCAACTTTCATATCGGTGACAAGAAATAAATTCCAAACCA
GCAAGTCTTGAAGAGATTTAACTGGCAAGTGAAAACAACCAACTTTTAAG
TCAGTGGTCTTAGTGCATTTTGTCTTTTGTGCCGGTTTCTCTCTCCCCTC
CCTTGGTCTTAATTCTTACACGCAGGAACAGTCAAACAGGATGCTTTGCG
AAGGGCCAGAGAAGCCAGACCCAGTAAGGAATAAAAATAGCTAATTTCCT
TAAAATTACTTACGCAATCAAACATTGCCCTGGTAACTGTGGGGATTGGG
AACCACTAGTTCTTTCAGATGGTTATTCTTCAGAATTTACTAGGAGTTTC
CAGTTTGAATCCACCAGTGGACAAAATGAGGATAACAGGTGAACAATCCT
TTTTCTCTTTTCCTGTCAATCCACTTCTGGGTGAATTTTGCACAAGGTTA
ATTAACCTGACTGTTGAGCTTTATGCTTGAGAGCATGTGATGAGCAAGTT
GTGTGTTGGCAATGGGGGAGGAGGGGTGAGGTGGGCGCTAAGCCTTTCTC
TAAGATTTTCCAGGTACTTCTCACTAAAGGCACCGAAGGCTTAACGTAGG
ACATCTGTGGCGCCTGCCTTCCTTCCTGTGGCAAGAGACTACCGAGCACT
GTTGTACTAAGGTCAACAAAACTCAAGTGGCAGCCTCACAAATGAACCCA
GATCGTCTTTAGAGACGGAGGCTATGCCTCAGTGGAGCCTCTGCAGCCTT
GCCTGCATCGAGGCGATTCGGGAGAAGTGCTCCTTTGAATGCCACCTCTA
CGGCACCTTGAGTGTCATGGGCTGAGGTCAGTAATGGAGAAAGGAACTGT
TTTCATAGCAGCTCTTTCTAAGTGAGCCCAGCCTTCAACTTGAAGGGGAG
GGAACAGGGGGAAAGCGGGCAACCAGTTTCCCCTAGTTTTTCCAGAAGCC
TGTAAACAAGGTCTCCCCTCAAGTGACTTCTCTGCCACACCACACCGCCC
CCTGCCTTTGGCCTAGCGCAGACCCTTCACCCCTCACCTCGCTGCAGCTG
GTAGCTTGGATCCTTGGTGGGCAATGGCCCTTAAGCAGTTTCAAGGTAAC
GTGATGGTGCCGAGGTTGGTGGGCTGTACTGCTAGAGGCGGCCCTTGTCT
GTGAGTTAACGTTATTAAAAGTATAGCTAAGTAGCTCTGAAAATGTTTTG
CGTACCAGCTAGCAACCCATATCACCTGAAAACCAGTAAGTGGATAAGTA
ACCTGATTTTCACTACCCTATTTTTGGGGAGGGACTGAGAAAAAGGCCCA
GGGAGTTTAAAGCTGTTGGGTGGGATTGCAAAACTCTCTGCTCAGACTCT
TTCAGGCACTCTAACAGAGCCAGAGCCAAGCTAGCGTCTTAGCTGAAGCA
GACCTCCAGTGTACTTCCAAAGGGCCGTGAAGGTTTTTCTTTTCCTGAGA
AAACAACTTTGTTTTCTCAGGTTTTGCTTTTTAGCCTTTGCTTAGCTTAA
AAAAAAAAGCAAAAGATGCTGGTGGTTGGCACTCCTGGTTCCCAGGACGG
GGTTCAAATCCCTGCAGTGTCTTTGCTTT
>armadillo
TTTTGCTTCTCTCACAAAGGCGGCGGAGTGTTGCGGGTTCCGGCGGGTGT
GAGTCGTCCTTGGCCTATAAATACACCTCTGCGGGACCCTGCAGCAGGCA
TTCAGACAGCGAGCTTAGAAGCAGTCTGGTCCGTGGGAGGTTTAGCGGAT
CCTCCAGATAAGTTTCCATGTGAAGGATGAAGATAGAAAATTAAGGGAAT
TCTTTAAAGACAGGATAGAGGTGTATAGCTGAGGGACTAAATAACGAAAA
ATTTGAAAATGTTGCTTAGCGTTTGTTTCATAGGCAGCTAATTTGCTTGA
GGAAAAGGTATGGAGGCTTAAGTTTGAGAAAAAAAAGAAAAAGGATTTGT
AGGTCCTGATGGAGGTTGAGATGCAGCTTCTAAATGGAGTAAATGTCCAT
TTAAAGAAAAAAATGCCGAAGGCAGGATTGCAAGTCCAGAATCGAAGGGC
TTAAGCTGAAGGGCTAGTCTTTAGATTAAGCTTTAAAAAGGTGATTTTAT
GCTTGAAAGTCAAGCTGTAGGTGATAAAAATTGGAAGGCAGGCTTTTTAA
AAAGCCTAAGTTGAAGGTGACTGAGAGAACAGACTTCAAGATGGTGGCGT
AGTAAAGATTGCGTCGCTTGAAATCGTTCTTAAGGCGATGCTTGCAAAGA
TGGAAAAATAGGAAAGACTAATTAGGAGTAGTAGGAAAAGGAATTTGGAG
AAAGTAGAAATTTGAAGTGGAGATCTCGGAAGACAAGCACGAGAAGATGA
AGAAAAACGTAGAAAAACTAGAAGGTTTTAAGAAGGGAGTAGAAGAATTT
TTAAATCAGGAAACAAGCTACAAGTGCCAAGTATACGAACAGTAGAAAAC
TAGAAGACAGAAATAGGATGAAAATGTTGTCCAGGAGAGGTAATCGGAAG
AAACGCTAGGGCAGCTGTAGGGTTCAAGATGGAAGGCAAAATAGAGAAAA
GTTTAAAGCCGGGAAATTGGAGGAAGACAAGTTTAGCAGTAAGAAGTGGA
AACGATTAGTGACCAGGATTTCCTTTATACTTAAAAAAAAAAAAAAAAGC
CCATCCGTTGAATTTCTTGTGAAGGATTTAAGATGAGGGTGTTTAAGCTA
CTCTAGACCAAGGCCGACTTAGAAGATCCGGAAGCTAGAAGGGGAAATAG
TTAAAAACCAAGGCAGAAAGCTACTGAAGGGACGGAGATAACTAAGCCAA
GGCCGTGTGTGTTTGGACGAGTTAGAAGAGTTCTGAAGCCCTCAGTGCAG
TAGCCTAGTGAATTTTGAGCAGTTTTAAGGACTCTGATCGTGGGATCCAG
CCGAGGATGGAGGCCGGCGGGCGTGCTCGCGTGGACTTTGAGCTGAGCGG
AGGGTCAGAGCCCGAGGACTAGCGTTGAGTGGAGCTGGCGCGGCGCGGCG
GTGGCCTCGGAGGAGCTAGGAAGCCGGGATCGAGGAGAGGAGCCGTGGGG
GCGGCTAGGCCCGAGGAGCCGGCGGCGGTGCGCGGCCGCGTGGGGAGCAG
GAGCCCGGGAGCCAGTGCGGTGCGAGGAAGCTAGGAAGAAGGAGGCGCCT
CGCCGCCGGCGGTGACGCGGAAGGAGCGGAGCGGCGCTGCGACCTAGATA
GGGCTCCTAGCCCGGCGCGCCAGGCAGCGCAGAGCCAGTGCGGGCCGAGC
GCCCTGCTCCCGGGTCGGCGTGGTGTTGAGGCTCAGTTTGGTAACGTGCA
TCACCTGAATGTCTTCCTGATGGCGATGGGGGCGTTGTGTGCCTGTGCTG
AAAGGGGACTTAGGGGGGTGTAGGCCGATTGCCGGGTGTCGTAGGTTTCT
CTTTTTCAGGCTTATTTTCTCATTCACCTTGTCAGAAGCTTTTGAGGGCA
GACTGCCAAGCCCCGGAGGAGTGGTAGATGGCAAGTTTTTTTTCTTTAAT
CAAATTTAGAAATCAAAGGGTAGAACCGAGCTTGACACCATTTCAGCAGT
TTGTAAGCGGTTTTTATTTAGCTTGGGGTAATGATCACGAAGCATTCTAG
TTTTGTATATAGATGACTTGTTTTTCTCCATCCTCACCCTGATAAAATAC
TATAAACCGGAGTTCGGGGTGTGTAAACAGTGGGGGGGAAAGTTAATTTC
TGTGGGGTGGGGGAAAATATGTTTTGAGTTCTTTTCCCCTTAGGTCTGCT
AGAGTCCCAAAGGCAAGTGATTCCAGATAACAAACGAAAGTCCAGTTATC
AGGATAATCTGAACGCCACAGGCTCACAGTTTCTAGAATCTCTAGAGCGC
CAGTAGCTCTCACTTTGAGGTCTGGAGGAGCCGTGTCCATTGGAGAAATG
GCTGGTAGTTATCCCACACCCCCCTCAGATTTTTAAAATACTTAACCCCT
TGAACTTAACTGTTTTTACTTGAAGTGTGTTGGGGTGGTCTTAACAGGGA
ACAAGAAGGGGGTGGGGGAGAAAATGTTTTTTCTAAGATTTTCCACAGAT
AATAGTACTGTTGACAAACTGGGTTAGAGAAGGATTGCACTGCTATGCTG
TTGGCACGAACACCTCCAGGGATTGGAGCTGCTTTTTTCCTTGGAAGAGT
ATTCCCAGTTGAAGCTGAAAAGTACAGCACAGTGCAGCTTTGGTTCATAT
ACAGTCATCTCAGGAGAACTTCAGAAGAGCTTGGCTAGGCCAAATGTTGA
AGTTAAGTTTTCAAATGTGACTTTTAAAATATATGTATATATATTTTTTG
GGTAAAGGGGAGGGGTGAAATTTGGCATTTAGTAGTTGACAGTTGTCTGT
TATGGTTGGGTTTGGGTGGGTGGGGTTTAGGTAATTGTTTAGTTTATGAT
TTCAGATAACTCATGCCAGAGAATTTAAATACTTAGGATGGAAAAACTAA
AGAAATCTCAACTTCCAAGTTGGCAAGTAACTCCAATGGTCTATAGATTT
TGCTTTTCTTAAGTTTGAATTGGGCAGTGAGAACGTTCAAGTAATATTGC
ATTGGGTGTACCAGTGCATTCGTTTGGGCGAGGAAGTAAACCATAATTTT
GGTATGGTTATTTTCCCCCTTATTGTCGGGCTGGGGGATTGAAGTGATGG
ACTGGGGGTTGGTCTTGCCCAGCGGGCTGACTTAATTCAATTCGGGCTGA
CTTAATTCAATTCGCTATTCTTGGGAATTTTTTAAAATGCTAAACTTGTT
TGGATGCGGCAGTGTGGTTCTCTTTGGAATTTTTTTCAGGTGATTTAATA
TAACTTAATACTACTATAGGAACTTCAGAGCAGAGGAAGTGGCTTAATGA
TCGTGAAGGGATTTCTTCTGATGGTAGCTTTTATATTATCAAGTAAGATC
CCTATTTTCAGTTGCGTGTAAGCAAGTTTTTAGTGTAGGAAAACATCCTT
TGTATGACTACAAATAAGTTAAAGGTATGCTTTCAACTGTAAATTGTGAT
TAAATTTGCATCTTAATTACCTAACACTGTCTTAAAGGGTGGGCTTTTGT
TGGTGAGGGAGGGGAAACCTTTTTTTTTCTGTAGACTTTTTTCAGATATC
ATCTTGAGTCATAACCAGCTTTGCAGTATGATGGCCTAGATGCAGAGGGA
ACAGCTCCTTGGTGAATGATAAGTAAAGGCAGAAAAGTTTATCTTTCATG
TCTTCATTGGGGAAAGAGCATAACCCTGAGATGCTTACTACTGATGAACA
CAGAATATATCTGTCTGCATGTGCAAAATAAATAAATAAGCAAAGAAAGC
TACCAATTTAAAGTTATGGAATCTACTATTTTAAAGTCATGGCTTGACTT
CCCAAGCTCTTGAATTGATGAAACACTTAAAAATGAAGATCAAATGTCCA
TCTCAAATACTGCTTTTACAAAAGCAGAATATAAAAGAAAAATGAAAATG
ATTTACTACGCTAATCCTGGATTAAAAGAAGCTGAGATAATTCAGAAATG
AGTGGGATCAAGTGGATTGAGAGGAGGCTGTGCTGTGTGCCAATCTTTCG
TTTGCCTCAGACAGGTTTCTCTATCAGAAGAGTTGCTTCAATTCATCTGG
GAGCAGAAAACAGCAGGCAGCTGTTAACAGATAAGTTTAAATTGCATCTG
GAGTATTGCATGTTAGGGATAAGTGCCTATTTTTATTTGAGTTGTGAAGG
TCTTAAGTCTTAAACCAGGCACTTTGTCCTGACCCCTTTGCTCTAGGGGG
TTCCAGGATTGTGAGGGATTTTCCCATCCAGCCTTTTAATTAGGTAGGAC
TTGTGCCTGTGGCCTTCCATGATGGCATTAGCATACCTCACTCAGAGGCA
AGTAAGTTTCCTCAAAAGCCTCTAGAGAGTAGTTAGTGCCTTAATATTTA
AACAAGGTGTAGTGCTTAAGAAAAGGGAAATGTTGAGCATTGAATCTGAA
GATAGCATAATGTGCTGTTAAAAATGACATGTGTTAATCTTGCTAAAATT
GAAGTGTTTTGCATTGTATAGTGTGCAGAAAACCATTAAATCATTGAAAA
TAAAACTTTATTAGAGAATGTTGTATGCTTTTAGAAAGCTGTCTCCTTAT
TTAAATAAAATGTTTGTAGTTAGTGTTGGGCAATCTTGGGGGGCATTCTT
CTCTAATCTTTCAGAAACTTTGTCTGCGAGCACATTAATGGACAAGATCA
GGAATTGAGCGGAAGAAGGATTTTAAACTTTTTTAAGGCAGGAAAGACAA
ACCTTTATTCTTCGTAAAGTGAGGAGCATTTAATAATTCCAGGCACATGG
CAATAGAGGCCCTCTAAATAAGGAATAAATTACCTCTTAGACAGGTGGGA
GATTATGATCAGTAACAGGTAACTACACATTTTATTTCCAGAAAGTCAAG
AGGGCTGTTAACTTGACAGTGGCTAAAACTTAATGATTATAAAGTAGTTT
TTACATTTCCAAAGTTTGCATGTTAACCATAAATGCTTAGAATCATTTCA
TCTAGTGTTAGCCAATCAATGTTCACATTACTGACCTTCCATAGGCTTTG
GGGGGTGGGCATGTGGGTTTTTAAAGAATTTTCCTTTGCAGAGGCTTCAT
TTCATCCTTCATGAAGCTGTTCAGGATTTTGACTTGCATATAAGCGCTTG
GCTCTTCCTTCTGTTCTAGTGAGTGTATGAGACCTTGCAGTGAGTTTATC
AGCATACTCAAGTAATTTTTTCCCCCTGAATTTGGAGGGAAGGGAGGAGG
GGGTGGGGCTTACTTGTTTTTAGCTTTTTTTTCCTACAGACTACACAGAT
GCAGTTGTCTTGACCTCAGGTCTGTCTATTCTGTTGGCAAGTAATACGCA
GTACTGTTCTCACCTGCTGCTATTAGAATGCATTGTGAAACGCCTGGAGT
CTGAGTAAAAGTTATTTCCCCCAATGCTTGGATAGTGATTGTTGAAGGAA
AATCCAGCTGAGTGATAAAGTCTGAGTGTTGAGGAAATTTCTGGAGTTTT
TAAACAGTCATGTTTGTGATTGAAACCAAGTACGTTGTGCTGTGCTGCTT
TAGGTAAAATGCTTTTTGTTACCCTTCTGGTAAGGGGGTGGGGAGGGCAC
TGAAGCCTTTAGTCTTTTCCAGATGCAACCTTAAAAATCAGTGACAAGAA
ATAAATTCCAAACAAGCACGTCTTCAAGAAAGTTGGCAAGTGGAAAAAAA
AAAAAATGTTTTAACAGTTCAGTGGTAGTAGTGCACTGTTTTTTTTTGTG
GGTTTCTCTCTTCCCTCCCTTGGTCTTAATTCTTACATGCAGGAACAGTC
AAAACAGCAGACGGTATGCGAAGGGCCAGAAAAGCCAGACCCAGTAAGGA
AAAAAATAGTTTAACTTACTTTAAATAAAATCACCAAACATTCCATTTTC
AATGTGGGGATTGGGAACCACTAGTTCTTTCAGATGGTATTCTTCAGACT
TATAGAAGGAGCATCCAGTTGAATTCACCAGTGGACAAAATGAGGACAAC
AGGTGAACAAGCTTTTTCTGTCTTTACCTACAAATAGATGAGTTATGGGT
AAATGTTAAATTAGACTTTTTCAGCTTTATGCTGGAGTAATTAGCATGTG
AGCAAGTTGTATGTTGGCAGTGGGGGGTGGAGGGGTGAGGTGGGCGCTAA
GCCTTTTTTTAAGATTTTTCAGGTATCCCTCACAAAAGGCACCGAAGGCT
TAAGTAGGACAACCATGGAGCCTTCCAGTGGCAAGAGAGACATCAAAGCG
CTATTATACTAAGGTCACTAAAAACCTTATAAGGTCAGCCTTATGAAGCC
TCTTAAAAAAGAGGACTTGGCCTTGTCAACACCCTCTGCAGACCCTCATG
GAGGCTGTTTCCAGGTGGAGTGCTTGAGTGCCTCTTGTACCCCGGGGCTG
TCTTGATTTCTTAAATCTGCTGTTTTTAGAGCAGCTCTCAAAGCCCAAAC
CTCAAGCCATGCTTGAAGGGGAGGTAAAGGGGGAAAGCGGGCAACCAGTT
TTCCCTAGCTTTTCCAGAAACCTGTTAAAAGCAAGGTCTCCCCACAAGTG
ACTTCTCTGCCACATCGCCATCCCCAGCCTTTGGCCTAGCGCAGACCCTT
CACCCCTCACCTCGAAGCAGCTGGTAGCTTGGATCCTTGTGGGCATGGTC
CCTAATCGATTTCAAGGTAACGTGCCGATGTGTTCGGTGGGTTGCACTAC
TAGAAAAGGTTAACAGAAAACAGGTATTACAACCACAGTGTAATAGCTCT
AAGGTCTTTTCTACATCTAGCACTATTATCCAGTGACTAAAACCAACTTA
AACCAGTAAACAGAAATAACATGTTTTTTAAGAACCCTAATGTTGGGATG
GGTATGCAAAACTTCTAAGAGGAAAGGCATGCTAATAGTTGTTGAGGCCT
GTTGGGGTGGGGTTGCAAATCTCTCTGCTAAGACTTTTTCAGGTGAATAT
AACAGACTTGATCAAGCTAGCATCTTAGCTGAAGCAGATTCTCCAGTGCT
CTTCAGTAGGGTTGTAAAGGTTTTTCTTTTCCTGAGAAAACAAAAGTTTT
TTGTTTTCTCAGGTTTTGCTTTTTGGCCTTTCTTAGCTTTACACAAAAAA
AGCAAAAGATGCTGGTGGTTGGCACTCCTGGTTTCCAGGACGGGGTTCAA
ATCCCTGTGGCGTCTTTGCTTGACTATGACCTCTGCCCAGTGGGCCTCCT
CTTTAC
>wallaby
AATGATCCTGAGGGATTCCTTCTCATGGTAGCTTTTATATCAAGTAAGAT
TCTGTTTTCAGTTGTTGAACAAGTTTCTTCTTAGTGGAGGAATAAAATAT
AAGATGCTTTCTTTTTGTATGACTGCAACCAAGATGTTAAGGTATGCCAT
TTATAATATTTAAGTTCTGTACGTGTGAAATTCAAGTAAAAGTTTACAAA
TGAATAACCAAAAAAATTGATTAAAAAGCTAAGAACTCTATACTCTTGTG
CTGAGCTAAGCTCCAATGTGTTTTGTCTTCCTTGTTTCCTTGGCTTTGGG
GAGAGGGGAAATCTTTTTTTTTTTCCTGTAGACTCTTTTCAGATTACTTC
ATCTGAATCATAACCAGCTTGGCAAAATGGCGGCCTAAAATGGAGAGAGA
GGGACCAAGCTCCTTGGTGAAAATGATAAGTAAAAGGCAGAAAAGATTGT
AAATAATCATACCTCCTGGGAGGGAAAGTAACAAAATACCCTAATAACCT
GAGAATGATGCTAACTCCTGGTCAACCACAAAGAAATCCATTATCTGCAA
ATGCAAAAATGGAAAAAAAAAATTTAAAAAGCTAAGCAAGGAAAAACCTA
CCAGTTAAAAAAATAAAAAAGCTTTATGGCTTGACAAATGAGAGCTATGT
CCAAGTGGCAAAAAAAAAAAATCTTAAGAACATTTATTTGCAATGAAGAG
AAAAATTTCACCTTGAAATGCTGCTTTTACAAAGGCAGTAAAAAAAGAAA
TGAAAAAAGAATTTATTACTGCATATGAATCATACGTATATACTAAATAT
TCCTGGCCTTAGAAGAAGCCGAAATGCTATGCAAAGATGAGTGGGAATTG
GAGTTGCACAATTTGGATTGAAAGGAGGCTGTGTGCTGTCTGTCCGTTTC
GTTTGCCTCAGACAGGTTTCTCTGTTGAAGAGTTCATTTCATCTGGAAGC
AGAAAACAGCAGGCATCTCTTACCAGATAAGTTTATTTTGCCTTAGCAGT
TAATTGCATGTCAGGGATAAGAAGTGTAAATAGTCTTTTGTTTAGACTTG
TTTGGGTCTGAGGCCATCAGTAACCCCCAATGGCCCTTTTCTTTTAGGGT
AACCTTACGTGCACCAGTAACATAGATATAGCTTTTATTCTGTAGATGCT
GCACTGGGGAGGCCTTTCTCCTCACCCTTAGAAGTAGATAATTTTCTGTT
TTTTTTTCTGTCTAGAGTTGCCTTTTGTTGTACATGTGACTCTTCAAGGA
CCAGGCCACGAGCCTAACTAACAACTGGCTGGATTTAACCAAATCCTAGT
TCCTCAAGTCAGCCTCAGTTTTAGTATATTTATAGATAAAAATTAAATGT
TCTTAAAAGTTCAATTTTGAAAGTGATTGAGACTGTATTTTGTAAAGTTA
AATTGGATAAGATGAAGCTGAGAACTAGAATATGAATCTCAAGTATTAGG
TTGTCTTGTTTTGTGGTTGGTGTTGGGCAATCTTGGGGGGGATTCTTCTC
TAATCTTTCAGAAACCCACTCTACGAACAAACTTTAATGGACAAGATCAG
GATTGAGCTGAAGATGGAAATTGACTTTATACAGGCAGGAAAGACTTAAA
AGAAACTTTTAAGCCCACCCCTCGTCAATGTAGAACTATGACCAGCTCTT
AAAATCCAGGCACTTTTGGCAATAGAGGCCCTCTAAATAAGGAATAAAAT
ACCTCTTAGACAGTTGGGACACTTGCTTATGCTCAGACAAACACAGGTAA
CTGTGGAAATCCTCCAGTCGGTAAGGGCTTCTGTATCCAGAACAGGTGAT
TATGGTGCTTTCAGCGGCCAGGATTGAGAGAATTGGAATCAGGAAGGAAG
GCACAGTCAGTTTGCACACTGCCGAGAGACTGCATGCAGATTTTGAATGC
TGAAGCCATCTCATTGAGCCTTTTGTGTATTATGACGATTCTAGCTTCGG
GTATCTGGGGGCATGTGGGGTGTTTTTTGTTTCTAGACTTTTCCTTTGCA
GAGGCTTCATTTCACCCTTCATGAAGCTGCTCAGGATTTGACATGCCTAA
TAAGCAAGCGCTTGGCCTCTGCTCCTCCTTCCTCTTCTAGTGTGTGAGTC
CTTGCAGTGGTCTCTTGAAAACTTGCTCTTTTGTTCTGAGGGAAGGGAGG
CTAGGGCAGGGTGGGGGCTTACTTGTTTGTAGCTTTTCTTTTTACAGACT
TCACACAGAGTGAATGCAGTGTCTTGACAGCAGGTCTGGTCTGTTGGCAA
GTAATGGGCCGTGTGCTTGGTCTGCTGGGTGTAGAGCGCATTTTGAAACG
ACTGGAGTATGAGTTATATAAAAAATGTTCCCAATGCTTGGAGTAGTGAT
TGTGTTGATGGACAATCCAGCTGATGATGATGAGTGGTTTTTAAAAAAAA
CAAAACAAAACATGCTGAGTGTTGAAAGGAAATGTCTGCAGCTTTAAGCA
ATCATGTTTGTGATTTGAACCCCCAGTCTGACGAGTTGGGCTCACTTCCT
TTCGGTAAAGATGCTTTTTTTTGTTCCCTTTCTGTAGGGCGGGTGGGGGG
CACTGAAGCCTTCAGTCTTTTCCAGATGGAGCCATTAAAATCAGTTCAAG
AAACACATTGCAAACAAAGCAGAACATGTTGAAGACACTTATGGCAAGTG
ACATCCAAAATTACCAGTTCAGTGCCAAGGCCTGTTCTGTCCAAGTCTCT
CTCTCTTTTTCCCCCTTGGTGTCTTTAACTGTCATATGCAGGAACATACA
AACAAGCTCCTCTCTTGTGATGGGCCAGAGAAGCCACAGTAAGAACTAGC
TCACTTTCTTTCAAAACATTTAAATGCCATTTTAATGGTGGGGGACTTGG
GAGCAACTTTTGAGATAACTTCAGACTATTAGAAGGGACTTGGAAGAGGA
CAAGAGAACCAGGTGAACACGTTTTTCTCTCTTTACCCAGGTGTTGGAGA
AGGCTCGCTTTAGGCGGCCAGCCCAGTGTTAGTTAATGAACCTAGGTTGG
AGGTGGAGGACAGAGAAGGGTGGAGAGGGGTGAGGTGGGCGCTAAGCCTT
TTTTCTTAAGATTTTTTCAGATACCCTTCATTAAAGGAGGCACCTAAGGC
TTAAAAGTAGCAGTACATCCGGAAGCCTTCTTGTGGCAAGTGATGGATGA
CAGAGTGTATTTGATCATCTCTGGGGGGAGATGGCGTAAACCAACCCACT
GGATGATAACAAAACAGTATCTCTTGACTAATATTGGGGGAGATGGTGTA
AACCAATCCAGTGGATAATAACAAAGCGCGGTGTACATTNNNNNNNNNNT
CTGCTGCTCAGTAATGGAATGCTTATGCTGTACCGGCGCTGTACCTGGGC
TTTTATCTAAGGGCACAACTGTTTTTAAAGCAGTTCCCAAGGGAGCCCAA
AGTACAATGTCTTGAGGGGGGAGGGAAAGGGAAAAAAGTTTCCCCCTCAG
CTTTTCCCAAACCTAAACCAACCTCTCCCCCTCCCCTAAGTGACTCCTTC
CTGCCACATTCTGCCTGAATCTTTGGCCTAGCCCAGACCACACCCCCCTC
ACCTCATCAGGCTTGGATCCTCGCCAACGGGGCACTTGTAAGGTAATGGA
GAATGGCCAGAGGGCTGGCTCCGAGGGCAGCATTGGAGATTAGCTCTGTG
AACACTAAATTAGAGGAATATTGAGGAAAGTAGCATTTAAATGCTAATGC
CCACAGGCCTCTAGAAGAACCCTACTGTTAGAAGACTTGAGTAATCAAAG
CCAACTTGGTGTTGGGTCAGTCACCTTGAAGGGTGGGGCCAGGGAAGGCA
GGCAGTTTTGTCCACTAGGGACACCCAGCGTGGGTGGGATTGCCCAACTC
TCTGCTCAGACTTTTTCAGGTGAACCTCACACACATAGCAGCTTAGCCGA
AGCCGATTCTTCTGCTCCAATACATTATCCAAAGGTTTTTCTTTTCCTGA
GAAAACATGCTTGTTTCCTCAGGTTTTGCTTTTTCACCTTTTCTATTAAA
AAAAAAAAAAGCAAAAGATACTGGTGGTTGGCACTCCTGGGCTCCAGGAC
GGGGTTCAAATCCCTGCGGTATCTTTGCTTTCTCTGCTC
>tasmanianDevil
TCTTGTCTGAAGCTTTTGGGGGCAGTCTGCCAAGCTGGAGTGTTAACTGT
CTGCCCAATTAGGATGCCTGCAGGTTTCCTTTCAAATAAGAATGAATGGT
AGCTAGCCATTATTGCCATAATTTAAAAACAAAGCAAATTGGGGGCAATC
GAGTGAGCCTGAAGAGAGCTGGACGCCCCTGCACCTTGTGAGGAAGTCTA
AGCAACTGGATTGCAAGCAGCTAAGTTAATCTTTCAGCTTGGACAAATTT
TGAGTATTTTTATCTTATGCCTAAACTTCTTTTTCTTTCCCTCCCACCCC
TCAAATTTTAATTTTCGAAGTAAGAATGTTTTAAACTGTTTTTTGGGGGT
CTTTAAAAGGGGTAGGAATTGGGGAGGGCAAAATTTTGTTCAGTTCTTTT
CCCCCCAGGTGTTTTCTAGAGCTCAAGGTCAGATGACTCGAATAACAAAG
AAAAGAAGCCAGTATCAGGATAAACGCCACAAAAGAGGTTTTTACAGTTT
GTAGGAAAAAAAAAACCTAAAAGCTTAATTTAAGCTCTCAATTAAGGTGT
GATGAAGCTGGGCAGCCCTTTGGAAAAGATGGCGGTAGTTATATTGTTTT
TTTTCCCCAACAGACTTTAAAGATGTGCAGATAATCTACAGATAAATCCA
TGTACTTTTGGGAAGAGCTAAGTGTTTTACTGAGTTTTATGGGTGGGGGT
AGATGACTATGAGCTTGTTTCTAAGACTTTCCCCCCCCCACAGATAACTA
GTCAAAATGGGTAGAAGCATTGATTGCACTGCAGTGCTGTTGGCAAGAAA
ACCGCCAGAGATGGCGCAGCTGGCTTTTTTACATTGGAAGAATTGGAAAA
TGCAGCATGTTGATAACATTTCAGTCTTCTCCCTGGAGAGTCTCAAGAAG
AGCGATAGGCCATGAAGTTGTTAAGGAGGTTCGGGGGCCCAAAAACAGAC
TGGAGTGAGGTAGATGTTGGAATTGTGGCGGGCTGGGGGCTTGGGTAGGT
AATTGTTTATATTTTCAGATTACTGAAAGCCAGAGTCTAATAACTTAGAC
TGAAAAAAAAAGAAAAGCAATTTTCAGGAACTTCCAGAAAGTTGGCAAGT
AATTCCCCAAATGTGGTAAATCGTCCATTTTAAAAAGTTGGCAGTTGGGG
AAAAAAAAAAATACCTTTTTAAGACCTTTGGGTCCCTGGAAAAAGTTACA
ATTCAAGGAGAGGAGGAAAGGAGGAGAGAGGTAAAAAGTTCCTAATTGAA
TCTTTTAAAGTGGCTGTTCCTAAAAAGTTAAGGAAAGGAAAAGGAAAAAG
TGCAATCCATCCATTCATCCATCCATCCCTAAAGTGAAAGGTAAAAAATT
GGGGTTTCTGGAAGGGCTTTGTGATGTTACTGTGCTTTTTTTGGCTTGAG
TGTGCGTGTGTGGGTGGTTTTTTTCTCTTGGCATTTTTTTCAGGTGCTTA
ATTAATTAAAAATAGAACTTCAGAGGAAAGGCTTTGCTAATGATCCTGAG
GGATTCCTTCTCATTCATGGTAGCTTTATATCAAGTAAGATTCTGTTTTC
GGTTGTTAAAAACAAGTCTCTTCTTAGTGGAGGAATAAATAAGATGCTTT
TCTTTTTGTATGACTGCAACAAGATGTTAAGGTATGCTCTTTTCAGTTCT
GTACATTTTGAAATTCAAGTAAAAGTTTAAAAATGACTCTTTAACCAAAG
TAATTGATTAAAAAAAGTAAGAACTCTATACTCTTTTGGTGAGCTTAAGC
TCCAAATGTGTTGTCTTTCTTGTGCGTTTGCGGTGGGGAGGGAAATCTTT
TTTTTTCTGTAGACTCTTTTCAGATAACTTCATCTGATTCATAACCAGCT
TGGCAAAATGGCGGCCTAAATGGAGAGAGGGACCAAGCTCCTTGGTGAAA
ATGATAAGTAAAAGGCAGAAAAGATTCTAAAATAATCATACCTCATGGGA
GGGAGAAAATAACATGCCCTAATAACCTGAGAAAGATGCTAACTCCTGGT
CAACCACAGAGAATCCATTATCTATCTGCAAATGCCAAAAAAGGAAAAAT
TAAAAAGCTAAGCAAGGAGAAAGCTTATCAATTTTTAAAAAGCTATATGG
CTTGACAAATGAGAGAGCAAAATGGCAAAAAATCTTAAAAGAACATTTAT
TTATTTGCAATGAAGAGAAATGTCACCTTGAAATGCTGCTTTTACAAAAG
CAGAATAAGAAAAAATGAGAATTTATTACAACATATGAATCATGCGTATA
CTAAAAAATTCCCGGCCTTAGAAGAAGCGAAATGATAATGCAAAGATGAG
TGGGAAATGGAGTTGCACGGTTTGGATTGAAAGGAGCCTGTGTGCTGTCT
GTGTCCGTTTCGTTTGCCTCAGACAGGTGTCTCTGTTGAAGAGTTCATTT
CATCTGGGAAGCAGAAAACAGCAGGCATCTCTTACCAGATAAGTTTAATT
CGCCTTAGCCGTTAATTGCATGTCAGGGATAATAAGTAAATGCTTTTAAG
TCATGTTTCAGGTCTGAGGCCTCTGTAAAGTAGCCCTTTTTCTGCAAAAA
TAACCAGTAGCTTTTCTGTTCTGTAGATGCTGCACCGGGGAGAACTCCCC
CCCTTTAATCTTTAGAAATAGATGAAATTTAGTTTTATTTTCTTGCCCAG
AGTTGGCTTTTCTACATTGGCATCCAGAAGCTGGGATGGATCTGTGTTCC
TCCTGTTAGCCGAAGTTTAGCTAAAACTCAAATGTTCTTTATTAAGAGTA
GGATTGTTGTTATTTTTGTCTAATATTTGCCTACTAAGTAGAACTGTAAT
CGAGTTTAGGCTGTCTGTTTTGTGGTTGGTGTCGGGCAATCTTGGGGGGG
ATTCTTCTCTAATCTTTCAGAACTCTCCGAACAAACTTTAATGGACGAGA
TCAGGATTGAGCTGAAGATGGAAATTGAACTTAATACAGGCAGGAAAGAC
TTAAAAAGAAACTTAAATCCACCCCTCGGCCATGTAGAGCTAAATGACCA
GCACTAATAATCCAGGCACTTGGGGCAATAGAGGCCCTCTAAATAAGGAG
TAAAAAAAAAAAAAAAAAAAAAAGGCTCTTATTAGACAGTTGGGACACAT
GTGCAGGTAATTGCTTAAAGCATCCAGCAGCGGTAAGGGCTTCTGTATCC
AGAACAGGTGATTGTGGTGATTCGGCAGCAGCCAGGCTTGAAGAATTGAA
CTCAGGAAGAGAGCTCAGGCAGTTTGCACACTCCCGAGAGACTGCATGCC
GATGTGGAATGCTGACGCCATCTCATGTAGCCTGTTATTCCGGGGCCGGG
GCATGTGGGGGGGGGGTCTTTTTTGTTTCTAGACTTTTCCTTTGCAGAGA
GGTTCATTTCACCCTTCATGAAGCTGCTCAGGATTTGACATGCATAATAA
GCAAGCGCTTGGCTCTGCTCTTCTAGTGTGTGAGTCCCCGCAGTGATGAG
TAATCCTTGGAAACTCGGCTCCTTTGTTCTGAGGGAAAGGGCGGCTCAGG
CCGGGAGGGGGGCTTACTTGTTTTGTAGCTTTTCTTTTTACAGACTTCAG
CCAGAATGAATGCAGTGTCTTGACAGCAGGTCTGGTCTGTTGGCAAGTAA
TGGGCCGTGTGCTTGGTCTGCTGGGTGTAATAGAGCGCATTTTGAAGCGA
CTGGAGTATGAGTTATTAAAAAATGGTTCCCAATGCTTGGAGTAGTGATT
GTGGATGGAGAATCCAGCTGATGAGTGGTTATTTATTTAAAAAAAAAAAA
AACATGCTGAGTGTTGAAAGGATTTCTGCAGCTTTAAGCAGCCGTGTTTG
TGATTTGAACCCCCCAGTCTGGCAAGTTGTGCTTACTTCCTTTTGGTAAA
GATGCTTTTTTTCTGTCAAGGGGCGGTGGGGGGGGCACTGAAGCCTTTAG
TCTTTTCCAGATGGAGCCATTAAAAAAATCAGTTCAAGAAATAACATTGC
AAACAAGCAGAAAATGTTGAAGACACTTAATGGCAAGTGAAATCCAAAAT
TGCAGCAGTTCAGTAGCAGTGCATATTGTCCAAGTCTCTCTCTTTTTTTT
TCCCCCTCGCTTGTCTTAACTGTCATGTGCAGGAACACACAAAACTCGCT
TCTCCCTTGTGATGGGCCACAGAAGCCAAGCCAGTAAGAACTAGCTCACT
TTCTTTCAAAAGCCATTTTAATGGTGGGGGAGTTGGGGAGCAACTCTTTG
AGATAACTCTTCACAGACTATTAGAAGGGACTTGGAAGGAAGAGATTTAC
TGCAGTGGACACAGAACCAGGTGAAGTTTTTCCTTTACTCAGGTGTGAAG
AACATAGCTGCGAGTGGAGCCGTCCCGCTTTAGGCCGGACCGGCAGGTAG
CAGCACTAGCTTGGAGGTGGAGGACAGAGAAGGGTGGAGAGGGGTGAGGT
GGGCGCTAAGCCTTTTTTCTTAAGATTTTTTCAGATACCCTTCCTTAAAG
GTGGCACCTAAAGGCTTAAAAGTAGCAGCTCCCTTTGGAAGCCTTCTTGT
TTGTGGCAAGCGATGGATGACAAAGCAGTGGCTATTGATCATCTCTGGGG
GAGATGGCGTAAAGCAACTCCAGTGGATAATAAGCAAAACAGTATATTTT
GATTATCTCTGGGGAAATGGCTTCAAACCATGGAAAACAACAAAGCGGTG
TATACGATTAGTATTTGGGGGAATCGGTGACTAAAACCGGGAATATTATT
GTTAGAAGCATTCAGCACCTCTGACTCGGCCAGCTTCTGCTGCGACGAGT
CTCTGGGGGCGGGGGCTTACACCAAGGGATGGAGTGTAATTAAAACTGTC
CTCCCCCCCCCCCCCCCCCCCCCCCCCTTTCTTTTTTTGTTTTTACTTAA
AACAAAACACACTAACGATAGGCGCAGACGGCCACCGTCNNNNNNNNNNN
NNNNNNNNNNNNNNNNNNNNNNNNNNNNNNNNNNNNNNNNNNNNNNNNNN
NNNNNNNNNNNNNNNNNNNNNNNNNNNNNNNNNNNNNNNNNNNNNNNNNN
NNNNNNNNNNNNNNNNNNNNNNNNNNNNNNNNNNNNNNNNNNNNNNNNNN
NNNNNNNNNNNNNNNNNNNNNNNNNNNNNNNNNNNNNNNCCCCCCCATTC
CCCTTTTGCTTTGTTGTTCTATAACCAGAAAAAATGGATTGAGATCCTGG
GCCCCCGCACTAAAGTGGAAGACATCTTCAAGGTGTCCGGAAGTGGGCGG
CCGCCGGCACATCCGCTCGGACCCGGCCTGGTGCTGCGTAATGGAATGCT
TATCTGGGTACCTTGCTGTACCAGGGCTTTGTATCTGGGGCACAACTGTT
TTTAAAGCAGTTTCCCAAGAGCCCGAGTGTGTTTACTGAGGGAGGGAAAG
GGCAAAAGTGTTTTCCCCCACCCTAAAACACACTGTAGAAATCTAAAAGT
GACCTCTCCCCCTCCCCTAAGTGACTCCTTGCTGCCACAAGGCGCCCATT
CTGCCTGAATCTTTGGCCTAGCCCAGACCACACCCCCCTCACTTCACCAG
GCTCGGATCCTCGCCAACGGGGCACTGTAAGGTAACGAGAACGGCCAGAG
CGCTGGCTCCGTGTGGGCATCTTCGGACAGGAGCAGAGCAAAGACGTGCA
GAGTAGCCGACATCTGAGCATAGAGGAGCAAGTGGTTAGAGCCGTTGTTG
GGGTCAGATCCCTGAAGGGGTGGGGCCAGGGCAGGTAGCCATCCACTAGG
GATGCCCAGCGTGGGGGGGGGTGCCCAACTCTCTGCTCAGACTTTTTCAG
GTGAACCTCACA
>americanAlligator
TCAGCTTCCACCCTGGCAAGTAATTCTCAGCTTTAAAATCATTCAGAGGC
GGTGCCCCTTTAAGGGAAGGTTTTTTTCCAATGCATGTACATCCTGTACA
AAGCACCAACTGTGCTAGAAAAAAAAGACTAGGCCAAGCCAAAATCTGGA
ATTGACGTTAACAAAAAGTAACCATCTAGTATCTTTTTGCTATAGTGCAA
ATCTTGGCAAAAACCCCAGGTAGGGAGGAAAGCTTCCACTAAAATCATGA
GGGACTACAGATGAAATCCAAGTCATTGGGTGAGCGTAGCGGGGTTGTGG
TGTGGCAGTAGCTAGTTTGCATACTGTATTGCATATCTGTCACTGGGATT
GGATGGAAATCTTTGGATGCGGTGGTGTGTGGCTCTTCTTTGGCATTTTT
TGCAGGTGTTTTATGTAACTTAATGCTACTGTAGAGACTTCAGAGAGAAA
GAAGGTGCTTAATGACCCTGGTGTGTGATTCCTTCTGATGGTAGCTTGTG
TGTTTTTTCTCAAGTAAGATTCTGCTTTCAGTTGTCTGTAAAAGAGAAAT
ACAGGTTGGTCTGAGTGTAGGAATATTTTTTTTATTTACACTTTTTGTAT
GGAAAAAATGCAGTGAAACATGTTACATCACTTAAAATCTGTTTATATAT
ATATATATATATATATCATTTAAGAACACTTAAAATGTCATAGTAAAACA
AAATCAATCTAAAAACCAAAGACTAAATTGATAAATTTATTAATGTAAAC
AAATTCGTATTTTTAAGTACAGTAATTAAAAGTAAGAAACATCCTTGTCA
TGCTTTTAGTTTGAATGTGTCTTTCTTGGGGAGGGGAGGGGCATGGTGTG
GGGAACAACTTTGTCTTGTAGACATTTTTCAGATCCACCTTCAGAGTCAT
AGCCCCAACGAGCCTGGAAAAATATGAAATATGGCGTCATAAATGGAGAG
GGCACTTCTTGGCGAATGATAAGTAAAGGCAGAAAAAAATCTATAATATT
CGTTACTACTTGATGGAAAAAGATCCCAGATGTTAACAAGTGAAAATCCA
ATGTCTCTACGAATGGGGGATAAAAAATAAGCAATGAACCCGACAAATTT
GACTATCCAATATCTGATCACAGAATTTGCTCTAAGAAATATCCAAATCC
TATACAAGGAAGAGCAAATGTTATTCTTGAAATATCATCTAATTTCACTA
AAGCAATGAAAAATGATTTGCCGCAGCATTGCCATTCAATTGGGAGAAAA
TGCATCAGGAAAAATATACCTATATGTTCTGGCACCTACCCAAATATCCG
GTATGAAAATTACCACATAAATCTTACTGGATTTGAAGAAAGAAATAATG
AAATATTGCCAAACAACCATCAAATTTGGGATCAACTGTCACTGCTGCTG
GATTTGAGGAGGAGGTGGAGGCTTGTGCTGTCCCATTGTTTACCTCAGAC
AGGTTTCTCTGCTCTACTTAATGAGGAGGTTTTTGCTTCATTTCATCTGG
GAGCTGACAAACAAGCAGGCACCTATTGCAGATAAGTTTATCCATTATAT
CCGCAGATATTGCATGGTAGGAAAGTATGCTTTTTTTTAATTTCCATTTC
TTTTCATTGCCTGTAAAGCTCCGGGAGGCCCTTGACATCTGAACTGGCCT
TTCCCGGCCCCNTGGCTTCAAGCCCCACCCTGTGGAAAGGGATGATAAAG
AAGGAATTGAACCTGCTCAAAGGTTGCTTCCTGCTCCACTCTAAATTCCT
ATCAGCACAGACTGCACTCAAATTACACCCAGCACTTAAAGGCAGACCAG
CCTAGCAGCCACATGGTGGCTTTTCCAAATGAACACTATATATGATGCAT
AATCCTCCCTTGGAGGTTGAGCATTCAAATTCTCACGCCCGGGCCTACTC
TCCCGGAGCCTGCGACACCCAGCAGACAGCTGTCATTGAAAGCAGCNTCC
TGCCCTCCTGCTTTTGTTGTTGCATTTCAAATGCCCGCAGAAAACATGGA
ATTTAAAAAAAAGGCTCTAAAGTCACCTTTAAAATAAAGCTGATTTGACG
TGCTGTAAGACTAGAACGCTTGTCTCTTATTAATAAAAATGTGCTGTCAA
TGTTTCTTGTATGTGGTTAGCTCTGGGGATATCTGGGGGGGATTCTTCTT
TCATCTTTCAGAGTCTTTCTCCATGAACACGTGATCTTTATTGGACAAGA
GCAGGAATTGAACAGAAGACTGAAATTATCTTTTTATTCAGGCAGGAAAG
TCTTTGCAGACTCTTTTCCTTCCCTCCTTTCCCAACCTTCTCTTCACGGA
GACAAATGTAGATCAAGGCACTTGGCAGTAGAGGTCGCATAACTAAGGAG
AGTATCTATCTGCCCCAGGAATGATTTCTAAAATGCTATGAGCTAGACCG
GTGGGGGGAAAAACTTACTAACCGGAGTAAGTATCTGACAAAATAAAATT
CTGGCTTTGAGGCTTGCTCTGTCTCCAGAGCTCAAGTCCTGCTTCAAATT
CAAGCTGACTGATTGCTACAGTCATGGCAAACTTTTTAACTGCACATCTA
TTAAAAACCAAAGTGACACACTACTCAGTTTGCATCTTTAGAAATTTGCA
TGCTAACAATGCTTGCACCCATCTCCTCTAGTGCTAGTGATGTCTCATTT
TTCTACTTCCAAGTAACATTTGGGAGGTCCATGGGGGATCAGGGGGCAAT
TTTTTTTTTGTAGTATCTTTCTTTGCAGAAGCTTCATTTCATAATGTATA
GACCCTGATCCATCCCTCCATGAAGCTGTTCAGGATGATTTTGCTTGACA
TGCTTGCTTTTTCTTCTGTTTCCCACACCTTGTGTGTGTACCTGAAGGCC
CCTGCAGTGAGTTAAGTCTCAGTATCTTCAAACATTAACAGCATTTTTTT
TTTAATATTTGGATTGTGGCTGGGGTGGGTGGGGCTCACAATTTGTTCTA
GCTTTTTCTTTTTACAGACTTCGCAGAGAATGCAGTGTCTGAAGCAGGTT
TGGTCTGTTGGCAAGTAATGTGCAGTGTGCTTGATCTGCTTGTGTAGAGC
ATTTGAATCGACTTGAGATATGTGTCCCAAAGCCTTTTTTTTCCCATGTG
TGGAGTAGTGATTGTTTGAAGGAAAAAAAATCCAGCTGAATGACAAAAAG
TGCCTGTGTATTGAAAGGAGCTCTTTTCCCTTCTGAGTAAAAAAAATTCC
TGCAGCTTAAGCAGTCGTGTATGTGACCAAGTGCATTTGGCTGTGACGCT
TTAGGTAACTGATGCTTTTTTTTTCTGTTGAGTTTTTTTTTTTTCTGTTG
TTGATACCGTGTCTAATGGGGGTGGGGGAGAGGAAGGGGGGGTAATGAAG
CCTTTAGTCTCTTCCAGATGCATCTAAACATCTCAGTGGCAAGAAAGTAA
AATCTTCTAAACCAGCAACAATCCTTCAGGAAATTAACTGGCAAGTGATG
ATTTTAAATACCACCAGTTTAGTGACCAGTCTCCGTGCGATGCTTTTGTA
TGGGTCTCTTCCTTTCTTGGTGTTTCTAACAGTTCAGTTCAAGACAATAA
CTAAATCAAGCCAATTCCTCACGGTGAGCCACAGAAGCCATCCCAGTAAG
AATAGTTCTTATTTATACTTCAAACAACAAAACCAAACAATTGTTTTAAT
CGGTTCATGTTCCGTGGCGTTTTTATTGGGAGGGGGTTGGGGGCAACCTA
GTGTTAAGATTACTTTTCACAGACCTGTAAAAGGAGCAGCCAGACACACA
GTGTTTGAGAATACCACAGTGGACCAAAAAAAATTAAAAAAAATCAACAG
GTGAACAAATTTTTCTTTATTTACCTTAAACAAAAAGATTCAAGATCTTA
AAAACTGGCATTTCCTCCCCCACCCCACCCACGAAAAAGAAAACAATGGG
GGAGTGAGCGCTCTTAATGCATCCCAGCTTCATGCTGCCGCAATGCCTAC
AGAAATGGAGAGTAGCCGTATCCTTGAATCTTTTTTAGGGAAGTGGGTGG
GGGAAAATGGGTTGAGACCTCTTGTGCTTAAGACTCTTGCAGGTGTCCCC
ATTTTAAAGGCAGACAAGGCTTTACAAACCACGGATCTGCAGCGTGACGA
CAAAGCAGTTAACGCCAAGGTCACTTGTAATCCTTTGCATTAATGTATTG
GAAGAGATGGGGTCACACTGTAATGTTTTATCTACTTTGCTGAGGATCTG
TGTCCCAGAGGAAGCCCTTTGCAGTAACTGCGCATCGGGCAGGTTCGTGA
CATTACTTTCAAAGTAATGTTGTTACGTGCCTTCTGTGTACTTGTAGCCA
TGACACTAACTTGTGTGAACCCCTGTTTAACTCTTGGATAAAGTCATGGC
TTAAGTTTTAAAACAACTGCAAGTACTTTGGGAGGAGGAGGAGGGAAGAG
GGGATAAACCACAACCAGTTTTCCCTAGACTTTTCCAGAAACCGGCTATT
CAGTATCTAGTTCAGACTAGAGATGGTCCCTCTTGCTTCAGCTGGTAACA
TGGATCCTTGTCACTGGTGCGGTTTCCTCTTAAGGTAACATATTTTAAAC
TGTAAAGCTAGAGAAAAACGGGACAGAGCCGTTTGCCTGGGACTCCTCTG
ACTTTGGAAGCTAACGTCACAATTTAAAACCAACTCATAATTTAAAACCA
ATACACTGTGGCAACTGCGCCATGTATAGATTTACTTGGCTTGCAAACAA
CACTCAACATTTGAAAGGCAAAAAAACCCCAAAACCCTCAAACCCAACAA
AACCAAACAGTAAGTAAGTGTAGAGATATCACTGTAAACTCTGTAACATG
GTGCTGGTGAGGGCTGTCAGGGTGGGAACCCGCCATACTGCCTGTAAAAG
GTGAGGGGGTCGATTTTTCTGTTGTCTCTGGAGCGGCTGGCTCGTGGGAG
GGGGCGTGCAACTCTGTGCTAAGACTTTTTCAGGTGGCCTAACAAACTTG
CAAATAAGGGAGATTCAGGACTATAGACGCTTAGATGAAGCAGACTTCTT
CAGTGCTCTGTCAAGGTTTTCTTTTCCTGAGAGAACAATCTGTTGTCTCA
GGTTTTGCTTTTCTCCTTGTGCGTACTAACAGCAACAAAAAAGCAAAAGA
TGCTGGTGGTTGGCACTCCTGGCCTCCAGGATGGGGTTCAAGTCCCTACA
GTGTCTTTGCTTT
>paintedTurtle
TAAATGCAGAGGGAACAGCTTCTTGGCGAATGATAAGTAAAGGCAGAAAA
GATTCTAATATTCCTTACTACTTGATGGAAAAGGATCCCAGATGTTAACA
AGTGAAAATCCAATGTGTCTACAAAAAAAAAAAGCCATAACCAATGAAAC
TGACAAATTTGAAGTAATAAGCATTGACTATCAATTATCTGATCAGAATA
TTTGCTCTAAGAAATCTCAAAATTATATGCAGTAAAGAGCAAATGGCCTT
CTTGAAATACATAATTTCATTAAAGTTGAGTGAACAACAACTTCCACATC
ATTGCAATTAAATTGAAAGAAAATACCGGCAGAAAAAATGCATATGCAAA
TACATATGGCTTCTACCAAACTATTTGGTATGAATATTACCACCTAAATC
TTATGGATTTGAAGAAAGAATATGAATTATTTTGAAACCACAATCTAATT
TGGGATCAACTTTCACTACTGTTGGATTTGAGAGGAGGCTTGTGCTGTGT
TCCACTGTTTACCTGAGACAGGTTTTCTGCACTATTAATGAGGAGTTTTG
CTTCACTTCATCTGGGAGCTGAAAAAAACAAGCAGGCATCTATTACAGAT
AAGTTTATCAATTATATCCGCAGATATTGCATGTTAGGGAAATGTACTTT
TTAAATGCTATGAAGCAGTGGAAGCCCTAAACATCTGAACTGGCATTTCT
CATTCCCAGCCTTTAGCAGTGTGTGGAATGGGTATGAGGGACTTAACCTA
CCCCTGTGCCTATTCAGGGCTGCACTTCCACTTTCTAAATTCCTTTCTCC
TCTGTGCACAGGCCACAGTTGGATTGTGCCCATCACCTACAGGCAGATGA
GCATAGCAGCAATGCTGTGGTGCTTCCGAACAAACATGCAATGTATATCC
TCCTTTGGAGGCTGAGCCTACTCTGGGCCTACAGTTTGAGAGCCTAAAAT
GCTATACCAAACAGCACATTATGCTGCCAAAAAACACACCTTATTTTTCT
GCTATTTTGTAGCATTAAAATATATGCAGAAAACATGGGATTAAAAAAAA
AAAGCTATAAAGGTACCTGTTAATAAAGTTACTGATGTGCTCTAAGAATA
GACAGTTTGTCTTCATTTTTATTAATAAAAATGTGCTGTCAATGTTCTTT
GTGTGTGGTTAGCTCTGGGGCAGTGTGGTGGGGGGATTCTTCTTTAATCT
TTCAGAATCTTTCTCCAAGAACACCTGATCTTAATTGGACGGGAGCAGGA
ATTGAACAGAAGACCGAAATTCTTTTTTTATTCAGGCAGGAAAGTCTTTG
CAGAATCTTTTCCTTCCCTCCCTCTCCACCCCTCTCTTCATCGAGACAAA
TGTAGATCAAGGTACTTGGCAATAGAAGTCCTATAATTAAGGAAAGTATC
TGCCCAAGTAATGATTTCTAAAATGCTTTAAACTAGACCAGTGGGGGGCA
AAACTTACCAATCAGAGTAAGTTCATAACGGTAAAATTTTGGCAATAAGA
CTTGCTTTGTCTCCAGAGCTAAAGTCCTGTTAAAATTAAAAAAAAAAAAA
AAAAAAAGAACTGACTTATAGTTGGGGGGGAAAACTTTTAACTGCACAAT
AATTTGTTAAATTTAACACTAGTCAGTTTGCATATTTAGAAATTTGCATG
CTAACAATGCTTGCAACCATTTCCTTCAGTGCTAGTGACGCGACGTCTCA
TTTTCTACTTCTAATTAACATTAGCGGGGGAAATGGGCAATTTTTTTTTT
TAAGTATCTTTCTTTGTAGAAGCTTCATTTCATAATGTATAGACCCTGAT
CCATCCCTTCATGAAGCTGTTCAGGATGATTTTGCTTGACATGCCTTGGC
GCTTTCTTCTGTTCCCCACACCTTGTGTGTGTATGTGAAGGCCCCTGCAG
TGAGTTAAACCTCTGTATCTTCAAACATTAACAGCATTTTTTTTTTTTTT
TTTTTTTTAATATCTGGACTGTGGCTGGGGTAGGGTGGGAGGGGCTCACA
ACTTGTTCTAGCTTTTCTTTTTACAGACTTCGCAGAGAATGCAGTGTCTG
AAGCAGGTCTGGTCTGTTGGCAAGTAATGTGCAGTATGCTTGATCTGCTT
GGGTAGAGCATTTGAATCGATTGAAATACGTGTCCCAAAGCTTTTGTCCA
TGTGTGGAGTAGTGATTGTTTGAAAGAAAAAAATACAGCTGAATGACACA
AGTGCCTGTGTATTGAAAGGAGCTCTTTACCCTTGGAGTAAAATGCCCCG
CAGCTTTAAGCAGTCGGTGTATGTGACTGAGATCCAAGTTCCTTTGGCTG
TGCTGCTTTATTTAGGTAACTGCTTTTTGTTGTTGTTCCCTTTCTGAAGT
GGGTGGGGGTAGGGGTAGGGGGTACTGAAGCCTTTAGTCTCTTCCAGATA
CATCTAAAACATCTCATTGACGAGAAATAAAAGCTTCCAAACAAGCAACA
ATCCTCCAGGAAACTAACTGGCAAGTGACATTTTAAATTCCACCAGTTTA
GTGACCATTTTCAGTACCTTGCTTTTGTATGGGTCTCTTCCTTTCTTGGT
TTTTTTAACAGTTCTTTTCAAGAAAATACCAAACAAGCCAGTCCCTCATG
ATGGGTCACAGAAGCCAACCCAGTAAGAATAGTTCTTATTTACTTTAGAA
CAAAAAATTTAATTCATTTTCATGGAGTTTACTGGGAATTTGGGGGTGGG
GGAAGGTGGGGCAACCTAGTTTTAAGATTACTTTTCACAGACCTGTAGAA
GGAGCAGCCAGACACAATGAATTGAAAATACCACAGTGGACAAAAAGCAA
ACAGGTGAATAAACTTTTCTGTATTTACCATAAGATAAAAAGATTCAAAA
AAATTTGGAATCTCCTCCCCACCCACAATAAAAAATGGGGAAATAATTAA
CTTTTATCCAGCTTTATGCTGCAATTGCACCAATTTAAAATGAGAGACTG
TATCTTTGAATCTTTTTAGGGATGTGGGTGGGGGAAAATGGGTTGAGACC
TCTTTTGCTTAAGACTTTTGCAGGTGTCCCCATTTAAAGAAAAGGCTTTA
AAAAGTAGGAGAACCATGGACCTTTACAGACATCTTGTGACAAAACTGAC
ATGACGACAAAGCAGTTACATCAAGGTCACTCTTAAAATTACATGAATTT
ATTGAAGGCAAGGGGGTTGCACTTGTAATATAATCTTGCATATACTGAGG
ATATGTGCCTCAAAGGATGCTCTTTGCATTAACTATATATTGAGCAAGTT
AATACATTACTTTTAAAGTAATGTTGAGTACCTTTTGTGTACTTATAGCC
ATGTTATCACTTCATGTAAACCCCCATTTAAAAACACTAATTCTCAGATC
ATGGCTTATACTTTAAAATGATGTAAATAGTTAAGGGAGGGGGAGGAGGG
GATAAACCACAACCAGTTTTCGCTAGACTTTTTTTCCAGAAACCTGCTAT
TCAGTACCTAGTTCAGACTACACACAGCGCTTTTCCTCTTGCTTCAGCTG
GTAGCATGGATCCTTGTCACTGGTATGCGGTTTTCTCTTAAGGTAAAATT
TTAAAATGTAAGTCTACAAAAAAATTGGGATAATGTACTTTGCCTGGAAC
TCTCCTAACTTTGGAAGCTAACATCACATTTAAAAAATGTAATGATGCTT
AATTATAAACTATTACTAAAATAGCTTTACCTTCAAATAACACTCAGAAT
AATATTGACAGGCAAAACCGTCCCAAAACTAAATAGTCAATCTAGACATA
ACAGATGGCAAAATACTTAACATTAAAAACCAAAACAACTTAATGGTGCT
TTGGAGGAATGTCAGGGGGTGGGTACCCGCCATACTGTCTGTAAATAAAC
AATTAGAAAGTAAATTTCAACTGTCTTCATTGTGAGGTGGCTTTTGGGAG
GGCTCTTGCAACTCTCTGCTAAGACTTTTTCAGGTGTCCTAACAAACTCG
AAATAAGTGATTTGTCAGAAGTAGAAGCTTAGATGAAGCAGATTTCTTCA
GTGCTCTTTCAAGGTTTTTCTTTTCCTGAGAGAACAATCTGTTCTCTCAG
GTTTTGCTTTTCACCTTTATTATATTAACAAAAAAAGCAAAAGATGCTGG
TGGTTGGCACTCCTGGTTTCCAGGATGGGGTTCAAATCCCTACAGTGTCT
TTGCTTT
>coelicanthForward
ATTAAAAAAAAAAAAAAAAAGAGAGAGCGATAGTGTGAGGTTTAAGCCTT
CCAACATGAACAGTAATTCGGTGTTAAAGGTGCAATATTGACTGTTTTTG
CTTCCTTCTCGGTGCAGGCGGGTGCAGCCACGTCACCGCGCCGGAGTGAA
GCCTGAAGCCGGATCCGCCGCGACTCCCAGGCCGGGGATTCGGCTGCGGC
CTCCACGCTCCCTGGGCCTCCAGAAAAGAAGAAAAATAGATTTAAAAAAA
GGAAAAGGGGGGGAGGGAGAGATTCACCTTTTTCTTTCCTCCGTGCAGCT
CCCAGATCCCCGGGACCTCCTGGCACTCGGTCCCGATCTCATAGGGGAAA
TCTTTGACGGGATCCCGGGAGAAGAAAGACCACATCCTGCAGCCGCCGAG
ACCAGAGCCGGTGTCCGCCTCCACCGGAGGGCGCCCGAGAGGCAAGGGGA
AAGCGCCGCTCCCGCCGCTCACCACTGGAGGGAGCCCGAGAGATGAGGGG
GGGGGGAGGGACTTGTTGCTGCTTTTCGCCGCAGGAAGGCTCCAGGGGGC
TGCGCAACCAATGAGCAGGTGAAAAGCGGACCCTGAGCTGACTGGCTTCC
CTTGATCGTCTGCTAACTGCGTTTGTTCATAAACAGCACATGGGATAGCT
GAGCCCCATGAACTTTAAAGAGGATGCCCCTGTAAAAATAAATAAATAAA
GGATAATGTAACACATACATGTGTCTACTCTTTATTATAATTGTAATGCA
AACATGCATCTTATTATTTTAATCGAAGATGGTAGGAATTGAACCCAGGA
CCCTCAGGCAGACACTTTACTGATTGAGCTAAAGGGAACATTCCCACTAA
CTTACTCAGTAGAAGCTCTGTTATCTTTAAACTGGTTCATTACAGTAAGT
AAATTTGTTTTCACTAAGAGGGCGAGTTTAAAAAAAAAAAATAGTCCAGT
GACTTTACTGTTTTCAGGTGGTGCTACCTGCACCACCTGGAAACAGGGAA
GGGTGGACTTTTGCTTTAAAATGCCTACTGTATACAATGTTTTTGTTGAA
CTTTCCCATGTACAAAAGAATTGTAGTCAGGTTGGCCCGTGGAGAAACTA
GGCTTGTTGGAAAGTGTGGTACATTTTATTTATAAAATCAGCTTCTTCTG
TCAAGAACCGCCACAGCACCTGACGAAGACACCTGTGAGCCCCAAAAGTC
TGTGTACTATAAAGCCTATGTACAATAATCTGAGCAGGCCCAATGAAAGG
TATCACACTCTCCGACAAGCCATGAAGCAAAAAAAAAAAAAAAATAGACA
GCATCAATAGACAAGGAACACCAGGGGGAGCCACAGGATAAATAAAAAGC
AGTTTGCATTGCACCCCCTCCCGAAAAGAAGAAACTAGGCTGTGGTTTTG
CTGGATCTAAAAGAGACAACTGTCACCTTTTCAGGGAATAATTTATCAGA
AGAAAATCGCGTAGCAGTATCACTAAACCTCGGTGCCTACTTTATACGCA
CTTATGAGCCCACCAGTAACTGGTAGCCCACTACAGGGAAAAACAGAACC
GATGCCAGTTGTCCTGTGGGCTTGTAGAAGGTCAAAACAAACGCGGGTCC
CTTCAGGCCTTCTCGTACCACAAAGGAAGCAACACAGTATTTATTCTGCA
TCGCGGGTAGCTAAAAATTTTAGGATGCTAAAAAGTTTGTGTTTCTAGGT
GGATGGATAATTCTGTCTGCACTGAGTTCCAGCTGGTTCTTGGAGATTTT
ATGTTGACATAACATTCCAGCTGTTGCAGTGCACCATTTATAGTATATAA
[truncated: 3,014,180 more chars]
