# Supplementary material for: Secondary Structural Model of Human MALAT1 Reveals Multiple Structure–Function Relationships
Source: Int J Mol Sci. 2019 Nov 9;20(22):5610. doi: 10.3390/ijms20225610 (PMC6888369; doi:10.3390/ijms20225610)
Supplement: Supplementary file 1 [file ijms-20-05610-s001.zip › File S10.txt]

# STOCKHOLM 1.0
#=GF AU Infernal 1.1.2
crabEatingMacaque            ACAGACUUC.ACA..GA....GAAUGCAGUUGUCUU.......GACUUCAGGUC-UGUCUGUUCUGUUGGCAAGUAAUA-....AU.GCAGUACUGUUC.UGAUCCCGCUGC...UAUUA..GAAUGCAUUGUGAAACGACUGG.....AGUAU.GAUUAAA---AGUUGUGU--.uC....CCCA-AUGCUUGG.....AGUAGUGAUU..G.U.UGAAGGAAAAA
rhesusMonkey                 ACAGACUUC.ACA..GA....GAAUGCAGUUGUCUU.......GACUUCAGGUC-UGUCUGUUCUGUUGGCAAGUAAUA-....AU.GCAGUACUGUUC.UGAUCCCGCUGC...UAUUA..GAAUGCAUUGUGAAACGACUGG.....AGUAU.GAUUAAA---AGUUGUGU--.uC....CCCA-AUGCUUGG.....AGUAGUGAUU..G.U.UGAAGGAAAAA
anubisBaboon                 ACAGACUUC.ACA..GA....GAAUGCAGUUGUCUU.......GACUUCAGGUC-UGUCUGUUCUGUUGGCAAGUAAUA-....AU.GCAGUACUGUUC.UGAUCCCGCUGC...UAUUA..GAAUGCAUUGUGAAACGACUGG.....AGUAU.GAUUAAA---AGUUGUGU--.uC....CCCA-AUGCUUGG.....AGUAGUGAUU..G.U.UGAAGGAAAAA
hamadryasBaboon              ACAGACUUC.ACA..GA....GAAUGCAGUUGUCUU.......GACUUCAGGUC-UGUCUGUUCUGUUGGCAAGUAAUA-....AU.GCAGUACUGUUC.UGAUCCCGCUGC...UAUUA..GAAUGCAUUGUGAAACGACUGG.....AGUAU.GAUUAAA---AGUUGUGU--.uC....CCCA-AUGCUUGG.....AGUAGUGAUU..G.U.UGAAGGAAAAA
proboscisMonkey              ACAGACUUC.ACA..GA....GAAUGCAGUUGUCUU.......GACUUCAGGUC-UGUCUGUUCUGUUGGCAAGUAAUA-....AU.GCAGUACUGUUC.UGAUCCCGCUGC...UAUUA..GAAUGCAUUGUGAAACGACUGG.....AGUAU.GAUUAAA---AGUUGUGU--.uC....CCCA-AUGCUUGG.....AGUAGUGAUU..G.U.UGAAGGAAAAA
goldenSnubnoseMonkey         ACAGACUUC.ACA..GA....GAAUGCAGUUGUCUU.......GACUUCAGGUC-UGUCUGUUCUGUUGGCAAGUAAUA-....AU.GCAGUACUGUUC.UGAUCCCGCUGC...UAUUA..GAAUGCAUUGUGAAACGACUGG.....AGUAU.GAUUAAA---AGUUGUGU--.uC....CCCA-AUGCUUGG.....AGUAGUGAUU..G.U.UGAAGGAAAAA
squirrelMonkey               ACAGACUUC.ACA..GA....GAAUGCAGUUGUCUU.......GACUUCAGGUC-UGUCUGUUCUGUUGGCAAGUAAUA-....AU.GCAGUACUGUUC.UGAUCCCGCUGC...UAUUA..GAAUGCAUUGUGAAACGACUGG.....AGUAU.GAUUAAA---AGUUGUGU--.uC....CCCA-AUGCUUGG.....AGUAGUGAUU..G.U.UGAAGGAAAAA
greenMonkey                  ACAGACUUC.ACA..GA....GAAUGCAGUUGUCUU.......GACUUCAGGUC-UGUCUGUUCUGUUGGCAAGUAAUA-....AU.GCAGUACUGUUC.UGAUCCCGCUGC...UAUUA..GAAUGCAUUGUGAAACGACUGG.....AGUAU.GAUUAAA---AGUUGUGU--.uC....CCCA-AUGCUUGG.....AGUAGUGAAU..G.U.UGAAGGAAAAA
human                        ACAGACUUC.ACA..GA....GAAUGCAGUUGUCUU.......GACUUCAGGUC-UGUCUGUUCUGUUGGCAAGUAAAU-....--.GCAGUACUGUUC.UGAUCCCGCUGC...UAUUA..GAAUGCAUUGUGAAACGACUGG.....AGUAU.GAUUAAA---AGUUGUGU--.uC....CCCA-AUGCUUGG.....AGUAGUGAUU..G.U.UGAAGGAAAAA
bonobo                       ACAGACUUC.ACA..GA....GAAUGCAGUUGUCUU.......GACUUCAGGUC-UGUCUGUUCUGUUGGCAAGUAAAU-....--.GCAGUACUGUUC.UGAUCCCGCUGC...UAUUA..GAAUGCAUUGUGAAACGACUGG.....AGUAU.GAUUAAA---AGUUGUGU--.uC....CCCA-AUGCUUGG.....AGUAGUGAUU..G.U.UGAAGGAAAAA
chimp                        ACAGACUUC.ACA..GA....GAAUGCAGUUGUCUU.......GACUUCAGGUC-UGUCUGUUCUGUUGGCAAGUAAAU-....--.GCAGUACUGUUC.UGAUCCCGCUGC...UAUUA..GAAUGCAUUGUGAAACGACUGG.....AGUAU.GAUUAAA---AGUUGUGU--.uC....CCCA-AUGCUUGG.....AGUAGUGAUU..G.U.UGAAGGAAAAA
gorilla                      ACAGACUUC.ACA..GU....GAAUGCAGUUGUCUU.......GACUUCAGGUC-UGUCUGUUCUGUUGGCAAGUAAAU-....--.GCAGUACUGUUC.UGAUCCCGCUGC...UAUUA..GAAUGCAUUGUGAAACGACUGG.....AGUAU.GAUUAAA---AGUUGUGU--.uC....CCCA-AUGCUUGG.....AGUAGUGAUU..G.U.UGAAGGAAAAA
marmoset                     ACAGACUUC.ACA..GA....GAAUGCAGUUGUCUU.......GACUUCAGGUC-UGUCUGUUCUGUUGGCAAGUAAUAAa.uaAU.GCAGUACUGUUC.UGAUCCCGCUGC...UAUUA..GAAUGCAUUGUGAAACGACUGG.....AGUAU.GAUUAAA---AGUUGUGU--.uC....CCCA-AUGCUUGG.....AGUAGUGAUU..G.U.UGAAGGAAAAA
panda                        ACAGACCAC.ACA..GA....GAAUGCAGUUGUCUU.......GACCUCAGGUC-UGUCUGUUCUGUUGGCAAGUAAU--....--.GCAGUACUGUUC.UGAUC-UGCUGC...UAUUA..GAAUGCGUUGUGAAACGACUGG.....AGUAU.GAUUAAA---AGUUGUGUUC..C....CCCA-AUGCUUGG.....AGUAGUGAUU..G.U.UGAAGGAAAAU
cat                          ACAGACCAC.ACA..GA....GAAUGCAGUUGUCUU.......GACCUCAGGUC-UGUCUGUUCUGUUGGCAAGUAAU--....--.GCAGUACUGUUC.UGAUC-UGCUGC...UAUUA..GAAUGCAUUGUGAAACGACUGG.....AGUAU.GAUUAAA---AGUUGUGUUCccC....CCCA-AUGCUUGG.....AGUAGUGAUU..G.U.UGAAGGAAAAU
mouseLemur                   ACAGACUUC.ACA..GA....GAAUGCAGUUGUCUU.......GGCCUCAGGUC-UGUCUGUUCUGUUGGCAAGUAAUA-....AU.GCAGUACUGUUC.UGAUC-UGCUGC...UAUUA..GAAUGCAUUGUAAAACGACUGG.....AGUAU.GAUUAAA---AGUUGUGUUC..C....CCCA-AUGCUUGG.....AGUAGUGAUU..G.U.UGAAGGAAAAU
bushbaby                     ACAGACUUC.ACA..GA....--AUGCAGUUGUCUU.......GACCUCAGGUC-UGUCUGUUCUGUUGGCAAGUAAUA-....AC.GCAGUACUGUUC.UGAUAACGCUGC...UAUUA..GAAUGCGUUGUGAAACAACUGG.....AGUAU.UGUUAAA---AGUUGUGAUU.cC....CCCA-AUGCUUGG.....AGUAGUGAUU..A.U.UGAAGGAAAAU
gibbon                       ACAGACUUC.ACA..GA....--AUGCAGUUGUCUU.......GACUUCAGGUC-UGUCUGUUCUGUUGGCAAGUAAAU-....--.GCAGUACUGUUC.UGAUCCCGCUGC...UAUUA..GAAUGCAUUGUGAAACGACUGG.....AGUAU.GAUUAGA---AGUUGUGU--.uC....CCCA-AUGCUUGG.....AGUAGUGAUU..G.U.UGAAGGAAAAA
dog                          ACAGACCAC.ACA..GA....--AUGCAGUUGUCUU.......GACCUCAGGUC-UGUCUGUUCUGUUGGCAAGUAAU--....--.GCAGUACUGUUC.UGAUC-UGCUGC...UAUUA..GAAUGCAUUGUGAAACGACUGG.....AGUAU.GAUUAAA---AGUUGUGUUC..C....CCCA-AUGCUUGG.....AGUAGUGAUU..G.U.UGAAGGAAAUC
whiteRhinoceros              GCAGACUAC.ACA..GA....GAAUGCAGUUGUCUU.......GACUUCUGGUC-UGUCUGUUCUGUUGGCAAGUAAUA-....AU.GCAGUACUGUUC.UGAUC-CGCUGC...UAUUA..GAAUGCAUUGUGAAACGACUGG.....AGUAU.GAUUAAA---AGUUGUGUUUucC....CUCA-AUGCUUGG.....AGUAGUGAUU..G.U.UGAAGGAAAAU
pig                          GCAGACUAC.ACA..GA....--AUGCAGUUGUCUU.......GACCUCAGGUC-UGUCUGUUCUGUUGGCAAGUAAUA-....AU.GCAGUACUGUUC.UGACC-UGCUGC...UAUUA..GAAUGCAUUGUGAAACGACUGG.....AGUAU.GAUUAAA---AGUUAUGUUU.cC....CCCA-AUGCUUGG.....AGUAGUGAUU..G.U.UGAAGGAAAAU
malaysianFlyingLemur         ACAGAG--U.ACA..GA....GAAUGCAGUUGUCUU.......GACCUCAGGUC-UGUCUGUUCUGUUGGCAAGUAAUA-....AU.GCAGUACUGUUC.UGAUC-UGCUGC...UAUUA..GAAUGCAUUGUGAAACGACUGG.....AGUAU.GAUUAAA---AGUUGUGUUC..C....CCCA-AUGCUUGG.....AGUAGUGAUU..G.U.UGAAGGAAAAU
megabat                      ACAGACUAC.ACA..GA....GAAUGCAGUUGUCUU.......GACCUCAGGUC-UGUCUGUUCUGUUGGCAAGUAAUA-....AU.GCAGUACUGUUC.UGAUC-UGCUAU...UA---..GAAUGCAUUGUGAAACGACUGG.....AGUAU.GAUUAAA---AGUUGUGUUU.cC....CCCA-AUGUUUGG.....AGUAGUGAUU..G.U.UGAAGGAAAAU
minkeWhale                   GCAGACUAC.ACA..GA....--AUGCAGUUGUCUU.......GAUCUCAGGUC-UGUCUGUUCUGUGGGCAAGUAAU--....--.GCAGUACUGUUC.UGAUC-CGCUGC...UAUUA..GGAUGCAUUGUGAAACAACUGG.....AGUAU.GAUUAAA---AGUUGUGUUU.cC....CCCA-AUGCUUGG.....AGUAGUGAUU..G.U.UGAAGGAAAAU
ferret                       ACAGACCGC.ACA..GA....GAAUGCAGUUGUCUU.......GACCUCAGGUC-UGUCUGUUCUGUUGGCAAGUAAC--....--.GCAGUACUGUUC.UGAUC-UGCUGC...UAUUA..GAAUGCAUUGUGAAGCGACUGG.....AGUAU.GAUUAAA---AGUUGUU--C..C....CCCA-AUGCUUGG.....AGUAGUGAUU..G.U.UGAAGGAAAAU
dolphin                      GCAGACUAC.ACA..GA....--AUGCAGUUGUCUU.......GAUCUCAGGUC-UGUCUGUUCUGUUGGCAAGUAAU--....--.GCAGUACUGUUC.UGAUC-CGCUGC...UAUUA..GAAUGCAUUGUGAAACAACUGG.....AGUAU.GAUUAAA---AGUUGUGUUU.uC....CCCA-AUGCUUGG.....AAUAGUGAUU..G.U.UGAAGGAAAAU
alpaca                       ACAGACUAC.ACA..GA....--AUGCAGUUGUCUU.......GACCUCAGGUC-UGUCUGUUCUGUUGGCAAGUAAU--....--.GCAGUACUGUUC.UGACC-UGCUGC...UAUUA..GAAUGCAUUGUGGAACGACUGG.....AGUAU.GGUUAAA---AGUUGUGUUU.cC....CCCA-AUGCUUGG.....AGUAGUGAUU..G.U.UGAAGGAAAUC
mouse                        ACAGACCAC.ACA..GA....--AUGCAGGUGUCUU.......GACUUCAGGUCAUGUCUGUUCU-UUGGCAAGUAAUAU....GU.GCAGUACUGUUC.CAAUC-UGCUGC...UAUUA..GAAUGCAUUGUGACGCGACUGG.....AGUAU.GAUUAAAGAAAGUUGUGUUU..C....CCCAAGUGUUUGG.....AGUAGUGGUU..G.U.UGGAGGAAAAG
horse                        GCAGACUAC.AAA..GA....GAACGCAGUUGUCUU.......GACCUCAGGUC-UGUCUGUUCUGUUGGCAAGUAAUA-....AC.GCAGUACUGUUC.UGAUC-UGCUGC...UAUUA..GAAUGCAUUGUGAAACGACUGG.....AGUAU.GAUUAAA---AGUUGUGUUUucC....CCCA-CUGCUUGG.....AGUAGUGAUU..G.U.UGAAGGAAAAU
rat                          ACAGACCAC.ACA..GA....--AUGCAGGUGUCUU.......GACUUCAGGUCUUGUCUGUUCU-UUGGCAAGUAAUAU....GU.GCAGUACUGUUC.CAAUC-UGCUGC...UAUUA..GAAUGCAUUGUGCCACGACUGG.....AGUAU.GAUUAAA----GUUGUGUUU..C....CCCAAAUGUUUGG.....AGUAGUGAUU..G.U.UGGAGGAGAAC
chineseHamster               GCAGACUAC.ACA..GA....GAAUGCAGGUGUCUU.......GACUUCAGGUCUUGUCUGUUCU-UUGGCAAGUAAUG-....-U.ACAGUACUGUUC.CGAUC-CGCUGC...UAUUAgaGAAUGCAUUGUGACUCGACUGG.....AGUAU.GAUUAAA---AGUUGUGUUU..U....CCCAAAUGUUUGG.....AGUUGUGAUU..G.U.UGGAGGAAAAC
tarsier                      UCAGGCUUC.ACA..GA....GAAUGCAGUUGUCUU.......GACCUCAGGUC-UGUCUGUUCUGUUGGCAAGUAAUU-....AC.GCAGUACUGUUC.UGAUC-UGCUGC...UAUUA..GAAUGUAUUGUGAAACGACUGA.....AGUAU.GAUGAAA---AGUUGUGC--.uC....CCC--AUGCUUGG.....AGUAGUGGUU..G.U.UGGAGGAAAAU
shrew                        ACAGACUAC.ACA..GA....--AUGCAGUUGUCUU.......GAACUCAGGUC-UGUCUGUUCUGUUGGCAAGUAAU--....--.-CAGUACUGUUC.UCACC-CGCUGC...UAUUA..GAAUGCAUUUUGAAACGACUGG.....AGUAU.GAGUCAA---AGUUGUGUUU..C....CCUA-AUGCUUGG.....AGUAGUGAUU..G.U.UGAAGGAAAAC
kangarooRat                  ACAGACUAC.ACA..AA....GAAAGCAGUUGUCUU.......GACUUCAGGUC-UGUCUGUUCUUUUGGCAAGUAAUGA....AU.GCAGUACUGUUC.UGAU--CGCUGC...UAUUA..GAAUGCAUUGUGAAACGACUGG.....AGUAU.GAUUCAA---A---GUGUAU.uC....CCCA-AUGCUUGG....aAGUAGUGAUU..G.U.UGAAGGAAAAU
manatee                      ACAGACUAC.ACAaaGA....GAAUGCAGUUGUCUU.......GACCUCAGGUC-UGU--GUUCUGUUGGCAAGUAAUAC....--.GCAGUACUGUUC.UGACC-UGCUGC...UAUUA..GGAUGCAUUGUGAAACGACUGG.....AGUAU.GAGUCAA---AGUUGUGUUUccC....CCCA-GUGCUUGG.....AGUAGUGAUU..G.U.UGAAGGAAAUC
chinesePangolin              ACAGAC-AC.ACA..GA....GAAUGCAGUUGUCUU.......GACCUCAGGUCUGGUCUGGUCUGUUGGCAAGUAAUA-....AC.GCAGUACUGUUC.UGAUC-UGCUGC...UAUUA..GAAUGCAUUGUGAGACGACUGG.....AGUAU.AAUUAAA------AGUGUUU.cC....CUCA-AUGCUUGG.....AGUAGUGAUU..G.U.UAAAGGAAAGU
guineaPig                    ACAGACU--.ACA..GA....AAAUGCAGUUGUCUU.......GACCUCAGGUC-UGUCUGUCCUUUUGGCAAGUAAUAA....AA.ACAGUACUGUUC.UGAUC-CGCUGC...UAUUA..GAAUGCAUUGUGAAACGACUGG.....AGUAU.GAUUAAA---AGUUGUGU--.uU....CCCA-CUGUCUGG.....AGUAGCGAUU..G.U.UGAAGGAAAAA
sheep                        ACAGACUAC.ACA..GA....--AUGCAGUUGUCUU.......GACCUCAGGUC-UGUCUGUUCUGUUGGCAAGUAAU--....--.ACAGUACUGUUC.UGAGC-CGCUGC...UAUUA..GAAUGCAUUUUGAAACGACUGG.....AGUAU.GAGUCAA---AGUUGUGUUU.cC....CCCA-AUGCUUGGaguggAGUAGUGAUU..G.U.UAAAAGAAAAU
nakedMoleRat                 ACAGACU--.ACA..GA....GAAUGCAGUUGUCUU.......GACCUCAGGUC-UGUGUGUCCUUUUGGCAAGUAAUA-....AU.GCAGUACUGUUC.UGAUC-UGCUGC...UAUUA..AAAUGCAUUGUGAAACGACGGG.....AAUAUuGAUUAAA---AGUUGUGUUC..U....CCCA-AUGUCUGG.....AGUAGUGAUU..G.U.UGAAGGAAAAA
cow                          ACAGACUAC.ACA..GA....--AUGCAGUUGUCUU.......GACCUCAGGUC-UGUGUGUUCUCUUGGCAAGUAAU--....--.ACAGUACUGUUC.UGAUC-CGCUGC...UAUUA..GAAUGCAUUUUGAAACGACUGG.....AGUAU.GAGUCAA---AGUUGUGUUU.cC....CCCA-AUGCUUGGaguggAGUAGUGAUU..G.U.UAAAAGAAAAU
bison                        ACAGACUAC.ACA..GA....--AUGCAGUUGUCUU.......GACCUCAGGUC-UGUGUGUUCUCUUGGCAAGUAAU--....--.ACAGUACUGUUC.UGAUC-CGCUGC...UAUUA..GAAUGCAUUUUGAAACGACUGG.....AGUAU.GAGUCAA---AGUUGUGUUU.cC....CCCA-AUGCUUGGaguggAGUAGUGAUU..G.U.UAAAAGAAAAU
armadillo                    ACAGACUAC.ACA..GA....---UGCAGUUGUCUU.......GACCUCAGGUC-UGUCUAUUCUGUUGGCAAGUAAUAC....--.GCAGUACUGUUC.UCACC-UGCUGC...UAUUA..GAAUGCAUUGUGAAACGCCUGG.....AGUCU.GAGUAAA---AGUUAUUU--.cC....CCCA-AUGCUUGG.....A-UAGUGAUU..G.U.UGAAGGAAAAU
rabbit                       UCAGACUAC.ACA..GA....--ACGCAGUUGUGU-.......GACCUCAGGUC-UGUCUGUUCUGUUGGCAAGUACUA-....AG.GCAGUACUGUGC.UGCUCCCGCUGC...UGUUA..GAGUGCAUUGUAAAGCGACUGG.....AGUAU.GAGUCAA---AGUUGUGU--..C....CCCA-AUGCUUGG.....AGUAGUGAUU..G.U.UGAAGGAAAAU
elephant                     ACAGAGUACaACA..GA....GAACGCAGUUGUCUU.......UACUUCAGGUC-UGU--GUUCUGUUGGCAAAGUAAAU....CC.GCAGUACUGUUC.UGACC-UGCUGC...UAUUA..GGAUGCGUUGUGAAACGACUGG.....AGUAU.GAGUCAA---AGUUGUGUUU..U....CCCCCAUGCUUGG.....AGUAGUGAUU..G.U.GGAAGGAAAUC
rockHyrax                    GCAGACUAC.ACA..GA....GAAUGCAGUUGUCUU.......GACCUCAGGUC-UGU--GUUUUGUGGGCAAGUAAUAAaaaaAC.GCAGUACUGUUC.UGACC-UGCUGC...UAUUA..GGAUGCAUUGUGGAGCGACUGG.....AGUAU.GAGUCCA---AGUGGUGUUUcuG....CCCA-GUGCUUGG.....AGUAGUGAUU..G.U.UACAGGAGACA
pika                         CCAGACUAC.ACA..GA....GAAUGCAGUUGUCUU.......GACCUCAGGUC-UGUCAGUUCUGUUGGCAAGUAAC--....--.GCGGUACUGUUG.UGACC-CGCUGC...UAUUA..GGAUGCCUUGUGA-ACGACUGG.....AGUAU.GAGUACA-------GUGU--.gC....CCCA-GUGCUUGG.....GGUAGUGAUU..G.U.GGAAGGAGGAU
hedgehog                     ACAGAGUGC.ACA..CA....GAA-GCAGUUGUCUU.......GACCUCAGGUC-UGUCUGUUCUGUUGGCAAGUACUAA....GUaACAGUACUGUUG.UGGCC-CGCUGC...UAUUA..GAAUGCAUUGUGAAGCGACUGGaguggAGUAU.GACUCAC---AGUUGUGUUU..C....CCCA-AUGCUUGG.....AGUAGUGGUG..G.U.UGAAGGAAGGA
tenrec                       ACAGACUAC.--A..GA....GAACGCAGUUGUCUU.......GACUUGAGGUC-----UGUUCUGUUGGCCAGUGAUU-....AC.ACAGUACUGUGC.UCACC-CGCUGC...UAUUA..AGAUGCAUUGUAAGGCGACUGG.....--AAU.GAGUAAACGCUGUGGUUC--.cC....CCCA-GUGCUUGG.....AGUAGUGAGU..-.-.--GAGGAGAUC
wallaby                      ACAGACUUC.ACA..CAgaguGAAUGCA-GUGUCUU.......G---ACAGC--AGGUCUGGUCUGUUGGCAAGUAAUGG....GC.CGU-----GUGC.UUGGUCUGCUGG...GUGUA..GAGCGCAUUUUGAAACGACUGG.....AGUAU.GAGUUAUAUAAAAAAUGU--..U....CCCA-AUGCUUGG.....AGUAGUGAUUguG.U.UGAUGGACAAU
tasmanianDevil               ACAGACUUC.AGC..CA....GAAUG----------aaugcga-----CAGCA--GGUCUGGUCUGUUGGCAAGUAAUGG....GC.CGUG-----UGC.UUGGUCUGCUGGgugUAAUA..GAGCGCAUUUUGAAGCGACUGG.....AGUAU.GAGUUAUUAAAAAAUGGU--..U....CCCA-AUGCUUGG.....AGUAGUGAUU..G.U.GGAUGGAGAAU
americanAlligator            ACAGACUUC.GCA..GA....GAAUGCA-GUGU---.......---CUGAAG-CAGGUUUGGUCUGUUGGCAAGUAAUGU....--.---GCAGUGUGCuUGAUC-UGCUUG...UG---..UAGAGCAU-UUGAAUCGACUUG.....AG---.--------------------..-...aCC---AUGUGUGG.....AGUAGUGAUU..G.UuUGAAGGAAAAA
paintedTurtle                ACAGACUUC.GCA..GA....GAAUGCA-GUGU---.......---CUGAAG-CAGGUCUGGUCUGUUGGCAAGUAAUG-....-U.GCAGUAU-G-CU.UGAUC-UGCUUG...G---G..UAGAGCAU-UUGAAUCGAUUGA.....-----.--------------------..-aauaCC---AUGUGUGG.....AGUAGUGAUU..GuU.UGAAAGAAAAA
#=GC SS_cons                 <<<<<<---.<<<..<<....---<<-<<<<_____~~~~~~~>>>>->>-->>->>>-->->>>>>-------------....--.------------.------<<<<<<...<----..-<<-<<<<<<<<__________....._____.____________________.._~~~~>>>>->>>>>>--.....>>>>>>>:::..:.:.:::::::::::
#=GC RF                      acaGAcUuc.Aca..ga....GaauGCaggugucuU~~~~~~~gcccuCaggucuugUCugUUCuguuggcaaguAAUac....AU.gcaGuAcUGUUc.uGAucCcgcugc...uAUUA..gaaUgcauUGuGaaaCaAcugg.....aGuAU.uAuUAAauguaGuuGuguua..c~~~~CcCAcaugcuugg.....aguagcgauu..g.u.UgaAGGAAAaU
#=GF R2R keep allpairs
//
