# Supplementary material for: Secondary Structural Model of Human MALAT1 Reveals Multiple Structure–Function Relationships
Source: Int J Mol Sci. 2019 Nov 9;20(22):5610. doi: 10.3390/ijms20225610 (PMC6888369; doi:10.3390/ijms20225610)
Supplement: Supplementary file 1 [file ijms-20-05610-s001.zip › File S11.txt]

# STOCKHOLM 1.0
#=GF AU Infernal 1.1.2
human                        CCAGCU.GA.....GUGAUA....A.AGG.C.UG.AGUGUUG..A.....GGAAAU----.UUCUGCAGUUU.....U-AAGC.AGUC.GUAUUUGUGAUUGAA...G.CU..G.A.G..U..ACA.U.UUUGCUGGUGUA.U...U..UU....UA.................GGUAA..A.A..UGCUUUUU.GUU.......CAUUUCU.GGU-.....-------...GGUGGGAGGGGA........CUGAAGCCUUUAGUCUUU.UCCAGAUGCAACCUUAAAA....UCAG.UGACAAGAAA.CA--...UU...CCAAACAAG...CA.ACAGUCUUCAAGAAAUUA-AACUGGC..........AAGUGGAAAU...GU...UU.A.-..AACAGU.UCAGUGAUC...UU.UAGUGCAU..U.GUUUAUG...UGU.GGGU-....UUCUCUCUCCCCUCCC.......UUGGUCU...UAA..UUCUUACA.UGCAG....GAACACU----..-CA.G.CAGACACACG--UAUGCGAAGGGCCAGAGAAGC....CAGA..CCCAGUAAG--...AAAAAAUAGCCUA.UUUACUUUA...AAUA..AA-...-..------CCAAACA.UUCCAUUUUAAA..UG.U.GGGG..AUUG...GGAAC.CACUAGUU.CU.UU..............CAGAUGg.uaUUCUUCAGAC...UAUAGAAGGAG...CUUCCAGUU..GAAUU------CAC..C..AGUG.GACAAAAUGAGGAAAACAGGUGA.ACA.AGCUUUUU.C.UGUAUUUAC.AUACAAaGUCAGAUCAGUUAUGGG..ACAA..---..........UAGUAUUGAA......U.AGA...U..UUCAGCUUUAUGCUGGA.GUAACU
chimp                        CCAGCU.GA.....GUGAUA....A.AGG.C.UG.AGUGUUG..A.....GGAAAU----.UUCUGCAGUUU.....U-AAGC.AGUC.GUAUUUGUGAUUGAA...G.CU..G.A.G..U..ACA.U.UUUGCUGGUGUA.U...U..UU....UA.................GGUAA..A.A..UGCUUUUU.GUU.......CAUUUCU.GGU-.....-------...GCUGGGAGGGGA........CUGAAGCCUUUAGUCUUU.UCCAGAUGCAACCUUAAAA....UCAG.UGACAAGAAA.CAAA...UU...CCAAACAAG...CA.ACAGUCUUCAAGAAAUUA-AACUGGC..........AAGUGGAAAU...GU...UU.A.-..AACAGU.UCAGUGAUC...UU.UAGUGCAU..U.GUUUUUG...UGU.GGGU-....UUCUCUCUCCCCUCCC.......UUGGUCU...UAA..UUCUUACA.UGCAG....GAACACU----..-CA.G.CAGACACACG--UAUGCGAAGGGCCAGAGAAGC....CAGA..CCCAGUAAG--...AAAAAAUAGCCUA.UUUACUUUA...AAUA..AA-...-..------CCAAACA.UUCCAUUUUAAA..UG.U.GGGG..AUUG...GGAAC.CACUAGUU.CU.UU..............CAGAUGg.uaUUCUUCAGAC...UAUAGAAGGAG...CUUCCAGUU..GAAUU------CAC..C..AGUG.GACAAAAUGAGGAAAACAGGUGA.ACA.AGCUUUUU.C.UGUAUUUAC.AUACAAaGUCAGAUCAGUUAUGGG..ACAA..---..........UAGUAUUGAA......U.A--...-..-CCAGCUUUAUGCUGGA.GUAACU
bonobo                       CCAGCU.GA.....GUGAUA....A.AGG.C.UG.AGUGUUG..A.....GGAAAU----.UUCUGCAGUUU.....U-AAGC.AGUC.GUAUUUGUGAUUGAA...G.CU..G.A.G..U..ACA.U.UUUGCUGGUGUA.U...U..UU....UA.................GGUAA..A.A..UGCUUUUU.GUU.......CAUUUCU.GGU-.....-------...GCUGGGAGGGGA........CUGAAGCCUUUAGUCUUU.UCCAGAUGCAACCUUAAAA....UCAG.UGACAAGAAA.CAAA...UU...CCAAACAAG...CA.ACAGUCUUCAAGAAAUUA-AACUGGC..........AAGUGGAAAU...GU...UU.A.-..AACAGU.UCAGUGAUC...UU.CAGUGCAU..U.GUUUUUG...UGU.GGGU-....UUCUCUCUCCCCUCCC.......UUGGUCU...UAA..UUCUUACA.UGCAG....GAACACU----..-CA.G.CAGACACACG--UAUGCGAAGGGCCAGAGAAGC....CAGA..CCCAGUAAG--...AAAAAAUAGCCUA.UUUACUUUA...AAUA..AA-...-..------CCAAACA.UUCCAUUUUAAA..UG.U.GGGG..AUUG...GGAAC.CACUAGUU.CU.UU..............CAGAUGg.uaUUCUUCAGAC...UAUAGAAGGAG...CUUCCAGUU..GAAUU------CAC..C..AGUG.GACAAAAUGAGGAAAACAGGUGA.ACA.AGCUUUUU.C.UGUAUUUAC.AUACAAaGUCAGAUCAGUUAUGGG..ACAA..---..........UAGUAUUGAA......U.A--...-..-CCAGCUUUAUGCUGGA.GUAACU
gibbon                       CCAGCU.GA.....GUGAUA....A.AGG.C.UG.AGUGUUG..A.....GGAAAU----.UUCUGCAGUUU.....U-AAGC.AGUC.GUGUUUGUGAUUGAA...G.CU..A.A.G..U..ACA.U.UUUGCUG-UGUUaU...U..UU....UA.................GGUAA..A.A..UGCUUUUU.GUU.......CAUUUCU.GGU-.....-------...GGUGGGAGGGGA........CUGAAGCCUUUAGUCUUU.UGCAGAUGCAACCUUAAAA....UCAG.UGACAAGAAA.CAAA...UU...CCAAACAAG...CA.ACAGUCUUCAAGAAAUUA-AACUGGC..........AAGUGGAAAU...GU...UU.-.-..AACAGU.UCAGUGAUC...UU.UAGUGCAU..U.GUUUUUG...UGU.GGGU-....UUCUCUCUCCCCUCCC.......UUGGUCU...UAA..UUCUUACA.UGCAG....GAACACU----..-CA.G.CAGACACAAG--UAUGCGAAGGGCCAGAGAAGC....CAGA..CCCAGUAAGA-...AAAAAAUAGCCUA.UUUACUUUA...AAUA..AA-...-..--CAAACCAAACA.UUCCAUUUUAAA..UG.U.GGGG..AUUG...GGAAC.CACUAGUU.CU.UU..............CAGAUGg.uaUUCUUCAGAC...UAUAGAAGGAG...UUUCCAGUU..GAAUU------CAC..C..AGUG.GACAAAAUGAGGACAACAGGUGA.ACA.AGCUUUUU.C.UGUAUUUAC.AUACAAaGUCAGAUCAGUUAUGGG..ACAA..---..........UAGUAUUGAA......U.AGA...U..UUCAGCUUUAUGCUGGA.GUAAUU
greenMonkey                  CCAGCU.GA.....GUGAUA....A.AGG.C.UG.AGUGUUG..A.....GGAAAU----.UUCUGCAGUUU.....U-AAGC.AGUC.GUGUUUGUGAUUGAA...G.CU..A.A.G..U..ACA.U.UUUGCCG-UGCA.U...U..UU....UA.................GGUAA..A.A..UGCUUUUU.GUU.......CAUUUCU.GGU-.....----GGU...GGGGGGUGGGGA........CUGAAGCCUUUAGUCUUU.UCCAGAUGCAACCUUAAAA....UCAG.UGACAAGAAA.CAAA...UU...CCAAACAAG...CA.ACAGUCUUCAAGAAAUUU-AACUGGC..........AAGUGGAAAU...GU...UU.-.-..AACAGU.UCAGUGAUC...UU.UAGUGCAU..U.GUUUUUG...UGU.GGGU-....UUCUCUCUCCCCUCCC.......UUGGUCU...UAA..UUCUUACA.UGCAG....GAACACUCAGA..ACA.G.CAAACAUAA-CCUAUGCGAAGGGCCAGAGAAGC....CAGA..CCCAGUAAG--...AAAAAAUAGUCUA.UUUACUUUA...AAUA..AA-...-..------CCAAACA.UUCCAUUUUAAA..UG.U.GGGG..AUUG...GGAAC.CACUAGUU.CU.UU..............CAGAUGg.uaUUCUUCAGAC...UAUAGAAGGAG...CUUCCAGUU..GAAUU------CAC..C..AGUG.GACAAAAUGAGGACAACAGGUGA.ACA.AGCUUUUU.C.UGUAUUUAC.AUACAAaGUCAGAUCAGUUUUGGG..ACAA..---..........UAGUACUGAA......U.AGA...A..UUCAGCUUUAUGCUGGA.GUAAUU
crabEatingMacaque            CCAGCU.GA.....GUGAUA....A.AGG.C.UG.AGUGUUG..A.....GGAAAU----.UUCUGCAGUUU.....U-AAGC.AGUC.GUGUUUGUGAUUGAA...G.CU..A.A.G..U..ACA.U.UUUGCCG-UGCA.U...U..UU....UA.................GGUAA..A.A..UGCUUUUU.GUU.......CAUUUCU.GGU-.....----GGU...GGGGGGUGGGGA........CUGAAGCCUUUAGUCUUU.UCCAGAUGCAACCUUAAAA....UCAG.UGACAAGAAA.CAAA...UU...CCAAACAAG...CA.ACAGUCUUCAAGAAAUUU-AACUGGC..........AAGUGGAAAU...GU...UU.-.-..AACAGU.UCAGUGAUC...UU.UAGUGCAU..U.GUUUUUG...UGU.GGGU-....UUCUCUCUCCCCUCCC.......UUGGUCU...UAA..UUCUUACA.UGCAG....GAACACUCAGA..ACA.G.CAAACAUAA-CCUAUGCGAAGGGCCAGAGAAGC....CAGA..CCCAGUAAG--...AAAAAAUAGUCUA.UUUACUUUA...AAUA..AA-...-..------CCAAACA.UUCCAUUUUAAA..UG.U.GGGG..AUUG...GGAAC.CACUAGUU.CU.UU..............CAGAUGg.uaUUCUUCAGAC...UAUAGAAGGAG...CUUCCAGUUguGAAUU------CAC..C..AGUG.GACAAAAUGAGGACAACAGGUGA.ACA.AGCUUUUU.C.UGUAUUUAC.AUACAAaGUCAGAUCAGUUUUGGG..ACAA..---..........UAGUAUUGAA......U.AGA...A..UUCAGCUUUAUGCUGGA.GUAAUU
rhesusMonkey                 CCAGCU.GA.....GUGAUA....A.AGG.C.UG.AGUGUUG..A.....GGAAAU----.UUCUGCAGUUU.....U-AAGC.AGUC.GUGUUUGUGAUUGAA...G.CU..A.A.G..U..ACA.U.UUUGCCG-UGCA.U...U..UU....UA.................GGUAA..A.A..UGCUUUUU.GUU.......CAUUUCU.GGU-.....----GGU...GGGGGGUGGGGA........CUGAAGCCUUUAGUCUUU.UCCAGAUGCAACCUUAAAA....UCAG.UGACAAGAAA.CAAA...UU...CCAAACAAG...CA.ACAGUCUUCAAGAAAUUU-AACUGGC..........AAGUGGAAAU...GU...UU.-.-..AACAGU.UCAGUGAUC...UU.UAGUGCAU..U.GUUUUUG...UGU.GGGU-....UUCUCUCUCCCCUCCC.......UUGGUCU...UAA..UUCUUACA.UGCAG....GAACACUCAGA..ACA.G.CAAACAUAA-CCUAUGCGAAGGGCCAGAGAAGC....CAGA..CCCAGUAAG--...AAAAAAUAGUCUA.UUUACUUUA...AAUA..AA-...-..------CCAAACA.UUCCAUUUUAAA..UG.U.GGGG..AUUG...GGAAC.CACUAGUU.CU.UU..............CAGAUGg.uaUUCUUCAGAC...UAUAGAAGGAG...CUUCCAGUUguGAAUU------CAC..C..AGUG.GACAAAAUGAGGACAACAGGUGA.ACA.AGCUUUUU.C.UGUAUUUAC.AUACAAaGUCAGAUCAGUUUUGGG..ACAA..---..........UAGUAUUGAA......U.AGA...A..UUCAGCUUUAUGCUGGA.GUAAUU
anubisBaboon                 CCAGCU.GA.....GUGAUA....A.AGG.C.UG.AGUGUUG..A.....GGAAAU----.UUCUGCAGUUU.....U-AAGC.AGUC.GUGUUUGUGAUUGAA...G.CU..A.A.G..U..ACA.U.UUUGCCG-UGCA.U...U..UU....UA.................GGUAA..A.A..UGCUUUUU.GUU.......CAUUUCU.GGU-.....----GGU...GGGGGGUGGGGA........CUGAAGCCUUUAGUCUUU.UCCAGAUGCAACCUUAAAA....UCAG.UGACAAGAAA.CAAA...UU...CCAAACAAG...CA.ACAGUCUUCAAGAAAUUU-AACUGGC..........AAGUGGAAAU...GU...UU.-.-..AACAGU.UCAGUGAUC...UU.UAGUGCAU..U.GUUUUUG...UGU.GGGU-....UUCUCUCUCCCCUCCC.......UUGGUCU...UAA..UUCUUACA.UGCAG....GAACACUCAGA..ACA.G.CAAACAUAA-CCUAUGCGAAGGGCCAGAGAAGC....CAGA..CCCAGUAAG--...AAAAAAUAGUCUA.UUUACUUUA...AAUA..AA-...-..------CCAAACA.UUCCAUUUUAAA..UG.U.GGGG..AUUG...GGAAC.CACUAGUU.CU.UU..............CAGAUGg.uaUUCUUCAGAC...UAUAGAAGGAG...CUUCCAGUUguGAAUU------CAC..C..AGUG.GACAAAAUGAGGACAACAGGUGA.ACA.AGCUUUUU.C.UGUAUUUAC.AUACAAaGUCAGAUCAGUUUUGGG..ACAA..---..........UAGUAUUGAA......U.AGA...A..UUCAGCUUUAUGCUGGA.GUAAUU
hamadryasBaboon              CCAGCU.GA.....GUGAUA....A.AGG.C.UG.AGUGUUG..A.....GGAAAU----.UUCUGCAGUUU.....U-AAGC.AGUC.GUGUUUGUGAUUGAA...G.CU..A.A.G..U..ACA.U.UUUGCCG-UGCA.U...U..UU....UA.................GGUAA..A.A..UGCUUUUU.GUU.......CAUUUCU.GGU-.....----GGU...GGGGGGUGGGGA........CUGAAGCCUUUAGUCUUU.UCCAGAUGCAACCUUAAAA....UCAG.UGACAAGAAA.CAAA...UU...CCAAACAAG...CA.ACAGUCUUCAAGAAAUUU-AACUGGC..........AAGUGGAAAU...GU...UU.-.-..AACAGU.UCAGUGAUC...UU.UAGUGCAU..U.GUUUUUG...UGU.GGGU-....UUCUCUCUCCCCUCCC.......UUGGUCU...UAA..UUCUUACA.UGCAG....GAACACUCAGA..ACA.G.CAAACAUAA-CCUAUGCGAAGGGCCAGAGAAGC....CAGA..CCCAGUAAG--...AAAAAAUAGUCUA.UUUACUUUA...AAUA..AA-...-..------CCAAACA.UUCCAUUUUAAA..UG.U.GGGG..AUUG...GGAAC.CACUAGUU.CU.UU..............CAGAUGg.uaUUCUUCAGAC...UAUAGAAGGAG...CUUCCAGUUguGAAUU------CAC..C..AGUG.GACAAAAUGAGGACAACAGGUGA.ACA.AGCUUUUU.C.UGUAUUUAC.AUACAAaGUCAGAUCAGUUUUGGG..ACAA..---..........UAGUAUUGAA......U.AGA...A..UUCAGCUUUAUGCUGGA.GUAAUU
proboscisMonkey              CCAGCU.GA.....GUGAUA....A.AGG.C.UG.AGUGUUG..A.....GGAAAU----.UUCUGCAGUUU.....U-AAGC.AGUC.GUGUUUGUGAUUGAA...G.CU..A.A.G..U..ACA.U.UUUGCCG-UGCA.U...U..UU....UA.................GGUAA..A.A..UGCUUUUU.GUU.......CAUUUCU.GGUG.....G------...UGGUGGGGGGAA........CUGAAGCCUUUAGUCUUU.UCCAGAUGCAACCUUAAAA....UCAG.UGACAAGAAA.CAAA...UU...UCAAACAAG...CA.ACAGUCUUCAAGAAAUUU-AACUGGC..........AAGUGGAAAU...GU...UU.-.-..AACAGU.UCAGUGAUC...UU.UAGUGCAU..U.GUUUUUG...UGU.GGGU-....UUCUCUCUCCCCUCCC.......UUGGUCU...UAA..UUCUUACA.UGCAG....GAACACUCAGA..ACA.G.CAAACAUAA-CCUAUGCGAAGGGCCAGAGAAGC....CAGA..CCCAGUAAG--...AAAAAAUAGCCUA.UUUACUUUA...AAUA..AA-...-..------CCAAACA.UUCCAUUAUAAA..UG.U.GGGG..AUUG...GGAAC.CACUAGUU.CU.UU..............CAGAUGg.uaUUCUUCAGAC...UAUAGAAGGAG...CUUCCAGUU..GAAUU------CAC..C..AGUG.GACAAAAUGAGGACAACAGGUGA.ACA.AGCUUUUU.C.UGUAUUUAC.AUGCAAaGUCAGAUCAGUUUUGGG..ACAA..---..........UAGUAUUGAA......U.AGA...A..UUCAGCUUUAUGCUGGA.GUAAUU
gorilla                      CCAGCU.GA.....GUGAUA....A.AGG.C.UG.AGUGUUG..A.....GGAAAU----.UUCUGCAGUUU.....U-AAGC.AGUC.GUAUUUGUGAUUGAA...G.CU..A.A.G..U..ACA.U.UUUGCUG-UGUA.U...U..UU....UA.................GGUAA..A.A..UGCUUUUU.GUU.......CAUUUCU.GGU-.....-------...GGUGGGAGGGGA........CUGAAGCCU-UAGUCUUU.UCCAGAUGCAACCUUAAAA....UCAG.UGACAAGAAA.CAAA...UU...CCAAACAAG...CA.ACAGUCUUCAAGAAAUUA-AACUGGC..........AAGUGGAAAU...GU...UU.A.-..AACAGU.UCAGUGAUC...UU.UAGUGCAU..U.GUUUUUG...UGU.GGGU-....UUCUCUCUC-CCUCCC.......UUGGUCU...UAA..UUCUUACA.UGCAG....GAACACU----..-CA.G.CAGACACACG--UAUGCGAAGGGCCAGAGAAGC....CAGA..CCCAGUAAG--...AAAAAAUAGCCUA.UUUACUUUA...AAUA..AA-...-..--CAAACCAAACA.UUCCAUUUUAAA..UG.U.GGGG..AUUG...GGAAC.CACUAGUU.CU.UU..............CAGAUGg.uaUUCUUCAGAC...U--AGAAGGAG...CUUCCAGUU..GAAUU------CAC..C..AGUG.GACAAAAUGAGGAAAACAGGUGA.ACA.AGCUUUUU.C.UGUAUUUAC.AUACAAaGUCAGAUCAGUUAUGGG..ACAA..---..........UAGUAUUGAA......U.AGU...U..UUCAGCUUUAUGCUGGA.GUAAUU
bushbaby                     CCAGCU.GA.....GUGAUA....A.AGG.C.UG.AGUGUUG..A.....GGAAAU----.UUCUGCAACUU.....UUAAGC.AGUC.GUGUUUGUGAUUGAA...G.CU..A.A.G..U..ACC.U.U-UGCUG-UGCU.U...C..CU....UA.................GGUAA..A.C..UGCUUUUU.GUU.......CAUUUUU.GUUA.....GGGGGGC..uGUGGGGGGGGCA........CUGAAGCCUUUAGUCUCU.UACAGAUGCAACUUUUAAG...aUCAG.UGGCAAGAAA.UAAA...UU...CCAAACAAG...CA.ACAGUCUUCAAGAAAUAU-AACUGGC..........AAGUGGAAAU...GU...UU.-.-..AACAGU.UCAGUGAUC...UU.-AGUGCAU..U.GUCUUUG...UGU.GGGU-....UUCUCUCUCCCCUCCC.......UUGGUCU...UAA..UUCUUACA.UGCAG....GAACAUUCAGA..ACA.G.CAGACACAUG--UAUUCGAAGGGCCAGAGAAGC....CAGA..CCCAGUAAGAA...AAAAAAUAGCCUA.UUUACUUUA...AAUA..GA-...-..-------CAAACA.CUUCAUUUUAAA..UG.U.GGGG..AUUG...GGAAC.CACUAGUU.CU.UU..............CAGAUGg.uaCUCUUCAGAC...UAUAGAAGGAG...UUUCCAGUU..GAAUU------CAC..C..AGAG.GACAAAAUGAGGACAACAGGUGA.ACA.AGCUUUUU.C.UAUAUUUAC.AUACAAa----GAUCAGUUAUGGG..GUGA..AUAa.......uuUAGUGUUGAG......U.AGA...C..UCCAGCUUUAUGCCGGA.GUAAUU
goldenSnubnoseMonkey         CCAGCU.GA.....GUGAUA....A.AGG.C.UG.AGUGUUG..A.....GGAAAU----.UUCUGCAGUUU.....U-AAGC.AGUC.GUGUUUGUGAUUGAA...G.CU..A.A.G..U..ACA.U.UUUGCCA-UGCA.U...U..UU....UA.................GGUAA..A.A..UGCUUUUU.GUU.......CAUUUCU.GGUG.....G------...UGGUGGGGGGAA........CUGAAGCCUUUAGUCUUU.UCCAGAUGCAACCUUAAAA....UCAG.UGACAAGAAA.CAAA...UU...CCAAACAAG...CA.ACAGUCUUCAAGAAAUUU-AACUGGC..........AAGUGGAAAU...GU...UU.-.-..AACAGU.UCAGUGAUC...UU.UAGUGCAU..U.GUUUUUG...UGU.GGGU-....UUCUCUCUCCCCUCCC.......UUGGUCU...UAA..UUCUUACA.UGCAG....GAACACUCAGA..ACA.G.CAAACAUAA-CCUAUGCGAAGGGCCAGAGAAGC....CAGA..CCCAGUAAG--...AAAAAAUAGCCUA.UUUACUUUA...AAUA..AA-...-..------CCAAACA.UUCCAUUGUAAA..UG.U.GGGG..AUUG...GGAAC.CACUAGUU.CU.UU..............CAGAUGg.uaUUCUUCAGAC...UAUAGAAGGAG...CUUCCAGUU..GAAUU------CAC..C..AGUG.GACAAAAUGAGGACAACAGGUGA.ACA.AGCUUUUU.C.UGUAUUUAC.AUGCAAaGUCAGAUCAGUUUUGGG..ACAA..---..........UAGUAUUGAA......U.AGA...A..UUCAGCUUUAUGCUGGA.GUAAUU
marmoset                     CCAGCU.GA.....GUGAUA....A.AGG.C.UG.AGUGUUG..A.....GGAAAU----.UUCUGCAGUUU.....U-AAGC.AGUC.GUGUUUGUGACUGAA...G.CU..A.A.G..U..ACA.U.UUUGCUG-UGCA.U...U..UU....UA.................GGUAA..A.A..UGCUUUUC.CUU.......CAUUUCU.GCU-.....-------...GGUGGGGGGGCA........CUGAAGCCUUUAGUCUUU.UCCAGAUGCAACCUUAAAA....UCAG.UGACAAGAAA.CAAA...UA...CCAAACAAG...CA.ACAAUCUUCAAGAAAUUU-AACUGGC..........AAGUGGAAAU...GU...UU.-.-..AACAGU.UCAGUGAUC...UU.-AGUGCAU..U.GUUUUUG...UGU.GGGU-....UUCUCUCUCCCCUCCC.......UUGGUCU...UAA..UUCUUACA.UGCAG....GAACAUUCAGA..ACA.G.CAGACAUACG--UAUGAGAAGGGCCAGAGAAGC....CAGA..CCCAGUAAGA-...AAAAAAUAGCCUA.UUUACUUUA...AACA..AA-...-..------CCAAACA.UUCCAUUUUAAA..UG.U.GGGG..AUUG...GGAAC.CACUAGUU.CU.UU..............CAGAUGg.uaUUCUUCAGAC...UAUAGAAGGAG...CUUCCAGUU..GAAUU------CAA..C..AGUG.GACAAAAUGAGGACAACAGGUGA.ACA.AGCUUUUU.C.UGUAUUUAC.AUUCAAaGUCAGAUCAGUUACGGG..ACAAuaAUA..........CAGUAUUGAA......U.AGA...U..UUCAGCUUUAUGCUGGA.GUAAUU
squirrelMonkey               CCAUCU.GA.....GUGAUA....A.AGG.C.UG.AGUGUUG..A.....GGAAAU----.UUCUGCAGUGU.....U-AAGC.AGUC.GUGUUUGUGACUGAA...G.CU..A.A.G..U..ACG.U.UUUGCUG-UGCG.U...U..UU....UA.................GGUAA..A.A..UGCUUUUU.CUU.......CAUUUCU.GGU-.....-------...GGUGGGGGGGCA........CUGAAGCCUUUAGUCUUU.UCCAGAUGCAACCUUAAAA....UCAG.UGACAAGAAA.CAAA...UG...CCAAACAAG...CA.ACAAUCUUCAAGAAAUUU-AACUGGC..........AAGUGGAAAU...GU...UU.U.AacAACAGU.UCAGUGAUC...UU.-AGUGCAU..U.GUUUUUU...UGU.GGGU-....UUCUCUCUCCCCUCCC.......UUGGUCU...UAA..UUCUUACA.UGCAG....GAACAUUCAGA..ACA.G.CAGACAUACG--UAUGAGAAGGGCCAGAGAAGC....CAGA..CCCAGUAAGA-...AAAAAAUAGUCUA.UUUACUUAA...AACA..AA-...-..------CCAAACA.UUCCAUUUUAAA..UG.U.GGGG..AUUG...GGAAC.CACUAGUU.CU.UU..............CAGAUGg.uaUUCUUCAGAC...UAUAGAAGGAG...CUUCCAGUU..GAAUU------CAC..C..AGUG.GACAAAAUGAGGACAACAGGUGA.ACA.AGCUUUUU.C.UGUAUUUAC.AUUCAAaGUCAGAUCAGUUAUGGG..ACAAuaAUA..........CAGUAUUGAA......U.AAA...U..UUCAGCUUUAUGCUGGA.GUAAUC
cat                          CCAGCU.GA.....GUGAUA....A.AGG.C.UG.AGUGUUG..A.....GGAAAU----.UUCUGCAGCUU.....U-AAGC.AUUC.GUGUUUGUGAUUGAA...G.UC..G.A.G..U..ACC.U.UUUGCUG-UGCU.U...C..UU....UA.................GGUAA..A.A..UGCUUUUU.GUU.......CACUUCU.GGUA.....GGGGGCG...GUGGGGAGGGCA........CUGAAGCCUUUAGUCUUU.UCCAGAUGCAACCUUAAAA....UCAG.UGACAAGACA.UAAA...UU...CCAAACAAG...CA.ACAGUCUUCAAGAAAUGU-AACUGGC..........AAGUGGAAAU...GU...UU.-.-..AUCAGU.UCAGUGGUC...UU.-AGUGCAU..U.GUCUUUG...UGU.GGGU-....UUCUCUCUCCCCUCCC.......UUGGUCU...UAA..UUCUUAUA.CGCAG....GAACAUUCAAA..ACA.G.CAGACG------UAUGCGAAGGGCCAGAGAAGC....CAGA..CC-AGUAAGGAaaaAAAAAAUAGCUUA.UUUACUUUA...AAUA..AA-...-..-----------CA.UUCCAUUUAAAA..UG.U.GGGG..AUUG...GGAAC.CACUAGUU.CU.UU..............CAGAUGg.uaUUCUUCAGAC..aUGUAGAAGGAG...CUUCCAGUU..GAAUU------CAC..C..AGUG.GACAAAAUGAGGACAACAGGUGA.ACA.AGCUUUUUuC.UAUAUUUAC.GUACCAaGUCGGAUCCAUGAUGAG..-UAA..AUAa.......uuUAGUGUUAAA......U.AG-...U..UUCAGCUUUAUGCUGGA.AUGAAU
mouseLemur                   CCAGCU.GA.....GUGAUA....A.AGG.C.UG.AGUGUUG..A.....G---AU----.UUCUGCAGCUU.....U-AAGC.AGUC.GUGUUUGUGAUUGAA...G.CU..A.A.G..U..ACC.U.UUUGCUG-UGCU.U...C..CU....UA.................GGUAA..A.A..UGCUUUUU.GUU.......CAUUUCU.GGUU.....GGG----...GGGUGGGGGGCA........CUGAAGCCUUUAGUCUCU.UACAGAUGCAACCUUAAAA....UCAG.UGACAAGAAA.UAAA...UU...UCAAACAAG...CA.ACAGUCUUCAAGAAAUUU-AACUGGC..........AAGUGGAAAU...GU...UA.-.-..---AGU.UCAGUGAUC...UU.-AGUGCAU..U.GUCUUUG...UGU.GGGU-....UUCUCUCUCCCCUCCC.......UUGGUCU...UAAuaUUCUUACA.UGCAG....GAACAUUCAGA..ACA.G.CAGACACACG--UAUGCGAAGGGCCAGAGAAGC....CAGA..CCCAGUAAGA-...AAAAAAUAGCCUA.UUUACUUUA...AAUA..AA-...-..------CAAAACA.UUCCAUUUUAAA..CG.U.GGGG..AUUG...GGAAC.CACUAGUU.CU.UU..............CAGAUGg.uaUUCUUCAGAC...UAUAGAAGGAG...CUUCCAGGU..GAAUU------CAC..C..AGUG.GACAAAAUGAGGACAACAGGUGA.ACA.AGCUUUUU.C.UGUACUUAC.AUACGAa----GAUCAAUUAAGGG..-UGA..AUAa.......uuCAGUGUUGAG......U.AGA...C..UUCAGCUUUAUGCUGGA.GUGAUU
panda                        CCAGCU.GA.....GUGAUA....A.AGG.C.UG.AGUGUUG..A.....GGAAAU----.UUCUGCAGCUU.....U-AAGC.AUUC.GUGUUUGUGAUUGAA...G.CC..A.A.G..U..ACC.U.UUUGCUG-UGCU.U...C..UU....UA.................GGUAA..A.A..UGCUUUUU.GUU.......CACUUCU.GGUA.....GGGGGG-...GUGGGGAGGGCA........CUGAAGCCUUUAGUCUUU.UCCAGAUGCAACCUUAAAA....UCAG.UGACAAGAAA.UAAA...UU...CCAAACAAG...CA.ACAGUCUUCAAGAAAUGU-ACCUGGC..........AAGUGGACAU...GU...UU.-.-..AUCAGU.UCAGUGGUC...UU.-AGUGCAU..U.GUCUUUG...UGU.GGGU-....UUCUCUCUCCCCUCCC.......UUGGUCU...UAA..UUCUUAUA.CGCAG....GAACAUUCUCAaaACA.G.CAGAC----G--UAUGCGAAGGGCCAGAGAAGC....CAGA..CC-AGUAAGGA...AAAAAAUAGCUUA.UUUACUUUA...AAUA..AA-...-..-----------CA.UCCCAUUUUAAA..UG.U.GGGG..AUUG...GGAAC.CACUAGUU.CU.UU..............CAGAUGg.uaUUCUUCAGAC...UAUAGAAGGAG...CUUCCAGUU..GAAUU------CAC..C..AGUG.GACAAAAUGAGGACAACAGGUGA.ACA.AGCUUUUUuC.UAUAUUUAC.AUACCAaGUCAGAUCCAUUAUGAA..-UGA..AUAa.......auUAGUGUAAAG......U.AGA..cU..UUCAGCUUUAUGCUGGA.AUAAAU
dog                          CCAGCU.GA.....GUGAUA....A.AGG.C.UG.AGUGUUG..A.....GGAAAU----.UUCUGCAGCUU.....UUAAGC.AUUC.GUGUUUGUGAUUGAA...G.CC..A.A.G..U..ACC.U.UUUGCUG-UGCU.U...C..UU....UA.................GGUAA..A.A..UGCUUUUU.GUU.......CACUUCU.GGUA.....GGGGG--...GUGGGGAGGGUA........CUGAAGCCUUUAGUCUUU.UCCAGAUGCACC-UUAAAA....UCAG.UGACAAGAAA.UAAA...UU...CCAAACAAG...CA.ACAGCCUUCGAGAAAUUU-AACUGGC..........AAGUGGAAAC...GU...UU.U.-..AUCAGU.UCAGUGGUC...UU.-AGUGCAU..U.UUCUUUG...UGU.GGGU-....UUCUCUCUCCCCUCCC.......UUGGUCU...UAA..UUCUUACA.CACAG....GAACAUUCAAA..ACA.G.CAGACG------UAUGCGAAGGGCCAGAGAAGC....CAGA..CC-AGUAAGGA..aAAAAAAUAGCUUA.UUUACUUUA...AAUA..AA-...-..-----------CA.GUCCAUUUUAAA..UG.U.GGGG..AUUG...GGAAC.CACUAGUU.CU.UU..............CAGAUGg.uaUUCUUCAGAC...UAUAGAAGGAG...CUUCCAGUU..GAAUU------CAC..C..AGUG.GACAAAAUGAGGACAACAGGUGA.ACA.CGCUUUUUuC.UAUGUUUAC.AUACCAaGUCAGAUCCGUUAUGAAuaAGUA..AUU..........UAGUGUUAAA......U.AGA..cU..UCCAGCUUUAUGCUGGA.AUAAAU
malaysianFlyingLemur         CCAGCU.GA.....GUGAUA....A.AGG.C.UG.AGUGUUG..A.....GGAAAU----.UUCUGCAGCUU.....U-AAGC.AUUC.GUGUUUGUGAUUGAA...A.CC..A.A.G..U..ACC.U.UUUGCUG-UGCU.U...C..UU....UA.................GGUAA..A.A..UGCUUUUU.GUU.......CAUUUCU.UCUG.....GUAGGGGuggGGUGGGGAGGCA........CUGAAGCUU-UAGUCUUU.UCCAGAUGCAACUUUAAAA....UCAG.UGACAAGAAA.UAAA...UU...CCAAACAAG...CA.ACAAUCUUCAAGAAACUU-AACUGGC..........AAGUGGAAAU...GU...UU.-.-..AACAGU.UCAGUGAUC...UU.UAGUGCAU..U.GUUUUUG...UGC.GGGU-....UUUUCUCUCCCCUCCC.......UUGGUCU...CAA..UUCUUACA.UGCAG....GAACAUUCAGA..ACA.G.CAGACAUACG--UAUGCGAAGGGCCAGAGAAGC....CAGA..CUCAGUAAG--...AAAAAAUAGCCUA.UUUACUUUA...AAUA..AA-...-..--CAAACCAAACA.UUCCACUUUAAA..UG.U.GGGG..AUUG...GGAACcCACUAGUU.CU.UU..............CAGAUGg.uaUUCUUCAGAC...UAUAGAAGGAG...CUUCCAGUU..GAAAU------CAC..C..AGUG.GACAAAAUGAGGACAACAGGUGA.ACA.AGCUUUUU.C.UAUAUUUA-.---CAAaGUUAGAUCAGUUAUGGG..-UAA..AUU..........---UAUUGAG......U.AGA...-..-CCAGCUUUAUGCUGGA.GUAAUU
whiteRhinoceros              CCAGCU.GA.....GUGAUA....A.AGG.C.UG.AGUGUUG..A.....GGAAAU----.UUCUGCAGCUU.....U-AAGC.AUUC.AUGUUUGUGAUUGAA...U.CC..A.A.G..U..ACC.U.UUUGCUG-UGCU.-...-..-U....UA.................GGUAA..A.A..UGCUUUUU.GUU.......CACUUCU.GGUA.....GGGGG--...GUGGGGAGGGCA........CUGAAGCCUUUAGUCUUU.UCCAGAUGCAACCUUAAAA....UCAG.AGACAAGAAA.UAAA...UU...CCAAACAAG...CA.ACACUCUACAAGAAAUUU-AACUGGC..........AAGUGGAAAU...GU...UU.-.-..AACAGU.UCAGUGGUC...UU.-AGUGUAU..U.GUCUUUG...UGU.GGGU-....UUCUCUCUCCCCUCCC.......UUGGUCU...UAA..UUCUUAUA.UGCAG....GAACAUUCAAA..ACA.G.CAGAC----G--UAUUCGAAGGGCCAGAGAAGC....CAGA..CCCAGUAAG--...GAAAAGUAGCUUA.UUUACUUUA...AAUA..AA-...-..-------CAAAGA.UUCCAUUUUAAA..UG.U.GGGG..AUUG...GGAAC.CACUAGUU.CU.UU..............CAGAUGg.uaAUCUUCAGAC...UAUAGAUGGAG...CUUCCAGUU..GAAUU------CAC..C..AGAG.GACAAAAUGAGGACAACAGGUGA.ACA.AGCUUUUU.C.UAUGU-UAC.AUACUAaGUCAGAUCCA---UUGG..GUAA..AUCc.......uuUAGUGUUACA......G.AC-...U..UCCAGCUUUAUGCUGGA.GUAAAU
mouse                        CCA--U.GA.....GUAACA....-.-GG.C.UG.AGUGUUG..A.....GGAAAUGGCU.CUCUGCAGCUU.....UAAGUA.ACCC.GUGUUUGUGAUUGGA...G.CC..G.A.G..U..CCC.U.U-UGCUG-UGCU.G...C..CU....UA.................GGUAA..A.-..UG-UUUUU.GUU.......CAUUUCU.GGUG.....AGGG---...GGGUUGGGAGCA........CUGAAGCCUUUAGUCUCU.UCCAGAUUCAAC-UUAAAA....UC--.UGACAAGAAA.UAAA...U-...-CAGACAAG...CA.ACAUUCUUGAAGAAAUUUUAACUGGC..........AAGUGGAAAU...GU...UU.U.G..AACAGU.UCCGUGGUC...UU.UAGUGCAU..U.AUCUUUG...UGU.AGGUG....UUCUCUCUCCCCUCCC.......UUGGUCU...UAA..UUCUUACA.UGCAG....GAACAUUGACA..ACA.G.CAGACAUCUAUCUAUUCAAGGGGCCAGAGAAUC....CAGA..CCCAGUAAG--...GAAAAAUAGCCCA.UUUACUUUA...AAUC..GAU...A..AGUGAAGCAGACA.UGCCAUUUUCAG..UG.U.GGGG..AUUG...GGAAG.CCCUAGUU.CU.UU..............CAGAUG....UACUUCAGAC...UGUAGAAGGAG...CUUCCAGUU..GAAUUGAAAUUCAC..C..AGUG.GACAAAAUGAGGACAACAGGUGA.ACG.AGCCUUUU.C.U-UGUUUA-.------.---AGAUUAGCUACUGG..--UA..AUC..........UAGUGUUGAA......U.CCU...C..UCCAGCUUCAUGCUGGA.GCAGCU
ferret                       CCAGCU.GA.....GUGAUA....A.AGG.C.UG.AGUGUUG..A.....GGAAAU----.UUCUGCAGCUU.....U-AAGC.AUUC.GUGUUUGUGAUUGAA...G.CC..A.A.A..U..ACC.U.UUUGCUG-UGCU.U...U..-U....UA.................GGUAA..A.A..UGCUUUUU.GUU.......CACUUCU.GGUA.....GGGGG--...GUGGGGAGGGCA........CUGAAGCCUUUAGUCUUU.UCCAGAUGGAACCUUAAAA....UCAG.UGACAAG-AC.UAAA...UU...CCAAACAAG...CA.ACAGUCUUCGAGAAAUGU-AACUGGC..........AAGUGGAAAU...GU...UU.-.-..AUCAGU.UCAGUGGUC...UU.-AGUGCAU..U.GUCUUUG...UGU.GGGUU....UUUUCUCUCCCCUCCC.......UUGGUCU...UAA..UUCUUAUA.CGCAG....GAACAUUCAGA..ACA.G.CAGACG------UAUGCGAAAGGCCAGAGAAGC....CAGA..CC-AGUAAGGA..aAAAAAAUAGCUUA.CUUA-UUUA...AAUA..AA-...-..-----------CA.UUCCAUUGUAAA..UG.U.GGGG..AUUG...GGAAC.CACUAGUU.CU.UU..............CAGAUGu..aUUCUUCAGAC...UAUAGAAGGAG...CUUCCAGUU..GAAUU------CAC..C..AGUG.GACAAAAUGAGGACAACAGGUGA.ACA.AGUUUUUUuC.UAUAUUUAC.AUACCAaGUCAGAUCCAUUACGAA..-UAA..AUAa.......uuUAGUGUUAAA......U.AGA..cU..UUCGGCUUUAUGCUGGA.AUAAAU
dolphin                      CCAGCU.GA.....GUAAUA....AaAGG.C.UG.AGUGUUG..A.....GGAAAU----.UUCCGCAGCUU.....U-AAGC.AUUC.GUGUUUGCGAUUGAA...G.CA..A.A.G..U..CCC.U.UUUGCUG-UGCU.U...-..-U....UA.................GGUAA..A.A..UGCUUUUUuGUU.......CACUUCU.GGUA.....AGGG---...GGUGGGAGGGCA........CUGAAGCCUUUAGUCUUU.UCCAGAUGCAACUUUAAAA....UCAG.UGACAAGAAA.UAAA...UU...UCAAACGAA...CA.ACAGUCUUCACGAAAUUU-AACUGGC..........AAGUGGAAAU...GU...UU.AaC..AACAGU.UCAGUGGUC...UU.-AGUGCAU..U.GUCUUUG...UGCcGGGU-....UUCUCUCUCCCCUCCC.......UUGGUCU...UAA..UUCUUAUA.UACAG....GAACAUUCAAA..ACA.A.CAGAC----G--UAUGCGAAGGGCCAGAGAAGC....CAGA..CCCAGUAAG--...GAAAAAUAGCUUA.UUUACUUUU...AAUA..AA-...-..--CAAACCAAACA.UUGCAUUUUAAA..UG.U.GGGG..AUUG...GGAAC.CACUAGUU.CU.UU..............CAGAUGg.uaUUCUUCAGAC...UAUAGAAGGAG...CUUCCAGUU..GAAUU------CAC..C..AGUG.GACAAAAUGAGGACAACAGGUGA.ACA.AGCUUUUU.C.UAUAUUUAC.AUACCAaGUCAGAUCUGUUAUGGG..--UA..AUU..........CAGUACUAAA......UgACC...U..UCCAGCUUUACGCUGGU.GUCAAC
minkeWhale                   CCAGCU.GA.....GUGAUA....AaAGG.C.UG.AGUGUUG..A.....GGAAAU----.AUCUGCAGCUU.....U-AAGC.AUUC.GUGUUUGUGAUUGAA...G.CA..A.A.G..U..CCC.U.UUUGCUG-UGCU.U...-..-U....UA.................GGUAA..A.A..UGCUUUUUuGUU.......CACUUCU.GGUU.....AAGGG--...GGUGGGAGGGCA........CUGAAGCCUUUAGUCUUU.UCCAGAUGCAACUUUAAAAu..cUCAG.UGACAAGAAC.UAAA...UU...CCAAACGAA...CA.GCAGUCUUCACAAAAUUU-AACUGGC..........AAGUGGAAAU...GU...UU.AaC..AACAGU.UCAGUGGUC...UU.-AGUGCAU..U.GUCUUUG...UGCcGGGU-....UUCUCUCUCCCCUCCC.......UUGGUCU...UAA..UUCUUAUA.UACAG....GAACAUUCAAA..ACA.A.CAGAC----G--UAUGCGAAGGGCCAGAGAAGC....CAGA..CCCAGUAAG--...GAAAAAUAGCUUA.UUUACUUUU...AAUA..AA-...-..------CCAAAUA.CUGCAUUUUAAA..UG.U.GGGG..AUUG...GGAAC.CACUAGUU.CU.UU..............CAGAUGg.uaUUCUUCAGAC...UAUAGAAGGAG...CUUCCAGUU..GAAUU------CAC..C..AGUG.GACAAAAUGAGGACAACAGGUGA.ACA.AGCUUUUU.C.UAUAUUUAC.GUACCAaGUCAGAUCUGUUAUGGG..--UA..AUU..........UAGUACUAAA......UgACC...U..UUCAGCUUUACGCUGGU.GUCAAC
horse                        CCAGCU.GA.....GUGAUA....A.AGG.C.UG.AGUGUUG..A.....GGAAAU----.UUCUGCAGCUU.....U-AAGC.AUUC.AUGUUUGUGAUUGAA...G.CC..A.A.G..U..ACC.U.UUUGCUG-----.U...G..CU....UA.................GGUAA..A.A..UGCUUUUUuGUU.......CACUUCU.GGUA.....GGGGG--...GUGGGGAGGGCA........CUGAAGCCUUUAGUCUUU.UCCAGAUGCAACCUUAAAA....UCAG.AGUCAAGAAA.UAAA...UU...CCAAACAAG...CC.ACAGUCUUCAGGAAAUUU-AACUGGC..........AAGUGGAAAU...GU...UG.-.-..AAGAGU.UCAGUGGUC...UU.-AGUGUAU..U.GUCUU--...UGU.GGGU-....UUCUCUCUCCCCUCCC.......UUGGUGU...UAA..UUCUUACA.CACAG....GAACAUUCAAA..ACA.G.CAGAC----G--UACACGAAGGGCCAGAGAAGC....CAGA..CCCAGUAAG--...GAAAAAUAGCUUA.UUUACUUUA...AACA..AA-...-..-----------GA.UUCCAUUUUAAA..UG.U.GGGG..AUUG...GGAAC.CACUAGUU.CU.UU..............CAGAUGg.uaUUCUUCAGAC...UAUAAAAGGAG...CUUCCAGUU..GAAUU------CAC..C..AGUG.GACAAAAUGAGGACAACAGGUGA.ACA.AGCUUUUU.C.UAUGUUUAC.AUAUUAaGCCAGAUCUG---UUGG..GUAA..AUCc.......uuUAGUGUUACA......G.AC-...U..UGCAGCUUUAUGCUGGA.GUAGAU
alpaca                       CCAACU.GA.....GUGAUA....AaAGG.C.UG.AGUGUUG..A.....GGAAAU----.UUCUGCAGCUU.....U-AAGC.AUUC.GUGUUUGUGAUUGAA...G.CA..A.A.G..UauACC.U.UUUGCUG-UGCU.U...C..UU....UA.................GGUAA..A.A..UGCUUUUU.GUU.......CACUUCU.GGUA.....GGGGG--...GUGGGGAGGGCA........UUGAAGCCUUUAGUCUUU.UCCAGAUGCAACUCUAAAA....UCAG.UGACAAGAAA.UAAG...UU...CCAAACGAG...CA.ACAGUCUUCAAGAAAUUU-AACUGGC..........AAGUGGAAAU...GU...UU.AaC..AACAGU.UCAGUGAUU...UU.-AGUGCAU..U.-UGUCUC...UUU.GGGU-....CUCUCUCUCCCCUCCC.......UUGGUCU...UAA..UUCUUACA.UACAG....GAACAUUCAAA..ACA.A.CAGACG------CAUGCGAAGGGCCAGAGAAGC....CAGA..CC-AGUAAG--...GAAAAAUAGCUUA.UUUACUUUU...AAUA..AA-...-..--UAAACCAAACA.UUCCAUUUUAAA..UG.U.GGGG..AUUG...GGAAC.CACUAGUU.CU.UU..............CAGAUGg.uaUUCUUCAGAC...U--AGAAGGAG...CUUCCAGUU..GAAUU------CAU..C..AGUG.GACAAAAUGAGGACAACAGGUGA.ACA.AGCUUUUU.C.UGUAUUUAC.AUACCAaGUCAGAUCUGUUGAUGG..GUAA..AUAa.......uuUAGUGUGAAA......C.AGC..cU..UUCAGCUUUACGCUGGA.GUAAAC
tarsier                      CCAGCU.GA.....GUGAUAaauaA.AGG.C.UG.AGUGUUGugA.....GGAAAU---U.ACCUCCAGCUU.....GUAAGC.AGUC.--UGUUGUGAUUGAA...G.CU..G.A.GaaU..ACC.C.UUUGCUG-UGCU.G...C..UU....UA.................GGUAA..A.A..UGCUUUUU.GUU.......CAUUUCC.----.....-------...GGGUGGGGGGCA........CUGAAGCCUUUAGUCUUU.UCCAGAUGCAACCUUAAAA....UCAG.UGACAAGAAC.CAAA...UU...CCAAACAAG...CA.--AGCCUUCAAGAAAUGU-AACUGGC..........AAGUGGAUAU...GU...UU.-.-..ACCAGU.UCAGUGAUC...UU.-AGUGCAU..U.GUUUUUG...UGU.GGGU-....UUCUCUCUCCCCUCCC.......UUGGUCU...UAA..UUCUUACA.UGCAG....GAACAUUCAGA..ACA.G.CA-ACAUACG--UAUGCGAAGGGCCAGAGAAGC....CAGA..CCCAGUAAG--...AAAAAAUAGCUCA.UUUACUUUA...AACA..AA-...-..------UCAAACA.UUCCAUUUUAAA..UG.U.GGGG..AUUG...GGAAC.CACUAGUU.CU.UU..............CAGAUGg.uaUUCUUCAGAC...UAUAGAAGGAG...CUUCCAGUU..GAAUU------CAC..C..AGAA.GACAAAAUGAGGACAACAGGUGA.ACA.AGCUUUUU.C.UAUGUUUGC.AUUCAAaGUCAGAUCAGUUUCAGG..AAAA..AAGc........cAAGUGUUGAA......U.AGG...C..--CAGCUUUAUGCUGCA.GUUUAG
rat                          CCA--U.GA.....GUAAUA....C.AGG.C.UG.AGUGUUG..A.....GGAAAUGG--.CUCUGCAGCUU.....UAAGUA.ACAC.GUGUUUGUGAUUGAA...G.CC..A.A.G..U..CCC.U.U-UGCUG-UGCU.G...C..UU....UA.................GGUAA..A.-..UG-UUUUU.GUU.......CAUUUCU.GGUG.....AGGGG--...GGGUUGGGAGCA........CUGAAGCCUUUAGUCUCU.UCCAGAUUCAAC-CUAAAA....UC--.UGACAAGAAA.UAAA...U-...UCAGACAAG...CA.ACAUUCUUGAAGAAAUUU-AACUGGC..........AAGUGGAAAU...GU...UC.U.U..AACAGU.UCCGUGGUC...UU.UAGUGCAU..U.GUCUCU-...-GU.AGGU-....GUCUCUCUCCCCUCCC.......UUGGUCU...UAA..UUCUUACA.UGCAG....GAACAUUGAAA..ACA.G.CAGACA----UCUAUUCGAGGGCCCAGAGAAGC....CAGA..CCCAGUAAG--...GAAAAAUAGCCUA.UUUACUUUA...AAUC..GAU...AaaAGUGAACCAGACA.UUCCAUUAUCAA..UG.U.GGGG..AUUG...GGAAG.CCCUAGUU.CU.UU..............CAGAUG....UACUUCAAAC...U--AGAAGGAG...CUUCCAGUU..GAAUU------CAC..C..AGUG.GACA-AAUGAUGACAACAGGUGA.ACA.AGCCUUUU.C.U-UGUUUA-.------.---AGAUUAGUUACUGG..-UAA..A-U..........UAGUGUUGAA......U.UCU...C..UUCAGCUUCAUGCUGAA.GCAGCU
cow                          CCAGCU.GA.....GUGAUA....AaAGG.C.UG.AGUGUUG..A.....GGAAAU----.UUCUGCAGCUU....uUUAAGC.AUUC.AUGUUUGUGAUUGGA...G.CG..G.A.G..U..CCC.U.UUUGCUG-UGCU.U...UuuUU....UA.................GGUAA..A.A..UGCUUUUU.GUU.......CACUUCU.GGUA.....AGGGG--...GUGGGGAGGGCA........CUGAAGCCUUUAGUCUUU.UCCAGAUGCAACUUUAAAA....UCAG.UGACAAGAAA.UAA-...UU...CCAAACGAG...CA.GCACUCUUGAAGAAAUUU-AACUGGC..........AAGUGGAAAU...GU...UU.AcC..AACAGU.UCAGUGGUC...UU.-AGUGCAU..UuGUUUUUG...UUU.GGGU-....GUCUCUCUCUCCUCCC.......CUGGUCU...UAA..U-UUCAUA.UACAG....GAACAUUCAAA..ACA.A.CAGACAGACG--UAUGCGAAAGGCCAGAGAAGC....CAGA..CCCAGUAAG--...GAAAAAUAGCUUA.CUUACUUUU...AAAA..UAA...U..AAACCAAAAAACA.CUGCAUUUUAAA..UG.U.GGGG..AUUG...GGAAC.CACUAGUU.CU.UU..............CAGAUGg.uaUUCUUCAGAC...UAUAGAAGGAG...CUUCCAGUU..GAAUU------CAC..C..AGUG.GACAAAAUGAGGACAACAGGUGA.ACA.AGUUUUUU.C.UAUGUCUAC.AUACCAaGUCAGAUCUG-UAUGAG..-UAA..ACAaca....auuCAGUGUUAAA......UgACC...U..UUCAGCUUUACGCUGGA.GUCAAC
sheep                        CCAGCU.GA.....GUGAUA....AaAGG.C.UG.AGUGUUG..A.....GGAAAU----.UUCUGCAGCUU....uUUAAGC.AUUC.AUGUUUGUGAUUGGA...G.CA..G.A.G..U..CCC.U.UUUGCUG-UGCU.UuuuU..UU....UA.................GGUAA..A.A..UGCUUUUU.GUU.......CACUUCU.GGUA.....AGGGG--...GUGGGGAGGGCA........CUGAAGCCUUUAGUCUUU.UCCAGAUGCAACUUUAAAA....UCAG.UGACAAGAAA.UAAU...UU...-CAAAUGAA...CA.GCAGUCUUCAAGAAAUUU-AACUGGC..........AAGUGGAAAU...GU...UU.AcC..AACAGU.UCAGUGGUC...UU.-AGUGCAU.uU.GUCUCUG..uUCC.GGGU-....GUCUCUCUCUCCUCCC.......CUGGUCU...UAA..U-UUUAUA.UACAG....GAACAUUCAAA..ACA.A.CAGAC----G--UAUGCGAAAGGCCAGAGAAGC....CAGA..CCCAGUAAG--...GAAAAAUAGUUUA.CUUUCUUU-...--UA..AAA...U..AAUAAACCAAACA.UUGCAUUUUAAA..UG.U.GGGG..AUUG...GGAAC.CACUAGUU.CU.UU..............CAGAUGg.uaUUCUUCAGAC...UAUAGAAGGAG...CUUCCAGUU..GAAUU------CAC..C..AGUG.GACAAAAUGAGGACAACAGGUGA.ACA.AGCUUUUUg-.UAUAUCUAC.AUACCAaGUCAGAUCUGUUAUGACuaAACA..AUU..........CAGUGUUAAA......UgACC...U..UUCAGCUUUACGCUGGA.GUCAAC
bison                        CCAGCU.GA.....GUGAUA....AaAGG.C.UG.AGUGUUG..A.....GGAAAU----.UUCUGCAGCUU....uUUAAGC.AUUC.AUGUUUGUGAUUGGA...G.CG..G.A.G..U..CCC.U.UUUGCUG-UGCU.U..uU..UU....UA.................GGUAA..A.A..UGCUUUUU.GUU.......CACUUCU.GGUA.....AGGGG--...GUGGGGAGGGCA........CUGAAGCCUUUAGUCUUU.UCCAGAUGCAACUUUAAAA....UCAG.UGACAAGAAA.UAA-...UU...CCAAACGAG...CA.GCACUCUUGAAGAAAUUU-AACUGGC..........AAGUGGAAAU...GU...UU.AcC..AACAGU.UCAGUGGUC...UU.-AGUGCAU..UuGUUUUUG...UUU.GGGU-....GUCUCUCUCUCCUCCC.......CUGGUCU...UAA..U-UUCAUA.UACAG....GAACAUUCAAA..ACA.A.CAGAC----G--UAUGCGAAAGGCCAGAGAAGC....CAGA..CCCAGUAAG--...GAAAAAUAGCUUA.CUUACUUU-...--UA..AAA...U..AAUAAACCAAACA.CUGCAUUUUAAA..UG.U.GGGG..AUUG...GGAAC.CACUAGUU.CU.UU..............CAGAUGg.uaUUCUUCAGAC...UAUAGAAGGAG...CUUCCAGUU..GAAUU------CAC..C..AGUG.GACAAAAUGAGGACAACAGGUGA.ACA.AGUUUUUU.C.UAUGUCUAC.AUACCAaGUCAGAUCUG-UAUGAG..-UAA..ACAaca....auuCAGUGUUAAA......UgACC...U..UUCAGCUUUACGCUGGA.GUCAAC
armadillo                    CCAGCU.GA.....GUGAUA....A.AGU.C.UG.AGUGUUG..A.....GGAAAU----.UUCUGGAGUUU.....UUAAAC.AGUC.AUGUUUGUGAUUGAA...A.CC..A.A.G..U..ACG.U.UGUGCUG-UGCU.G...C..UU....UA.................GGUAA..A.A..UGCUUUUU.GUU......aCCCUUCU.GGUA.....AGGGG--...GUGGGGAGGGCA........CUGAAGCCUUUAGUCUUU.UCCAGAUGCAACCUUAAAA...aUCAG.UGACAAGAAA.UAAA...UU...CCAAACAAG...CA.--CGUCUUCAAGAAAGU-----UGGCaaguggaaaaAAAAAAAAAU...GU...UU.U.-..AACAGU.UCAGUGGUA...GU.-AGUGCAC..U.GUUUUUUu.uUGU.GGGU-....UUCUCUCUUCCCUCCC.......UUGGUCU...UAA..UUCUUACA.UGCAG....GAACAGUCAAA..ACA.G.CAGACG---G--UAUGCGAAGGGCCAGAAAAGC....CAGA..CCCAGUAAGGA...AAAAAAUAGUUUAaCUUACUUUA...AAUA..AAA...U..CAC----CAAACA.UUCCAUUUUCAA..UG.U.GGGG..AUUG...GGAAC.CACUAGUU.CU.UU..............CAGAUGg.uaUUCUUCAGAC..uUAUAGAAGGAG...CAUCCAGUU..GAAUU------CAC..C..AGUG.GACAAAAUGAGGACAACAGGUGA.ACA.AGCUUUUU.C.UGUCUUUAC.CUACAAa-U-AGAUGAGUUAUGGG..-UAA..AUG.........uUAAAUUAGAC......U.--U...U..UUCAGCUUUAUGCUGGA.GUAAUU
chineseHamster               CCA--U.GA.....GUAAUA....C.AGG.C.UG.AGUGUUG..G.....GAAAUG---G.CUCUGCAGCUU.....UAAGUA.ACAC.GUGGUUGUGAUUGAA...G.CC..A.A.G..U..UCC.U.UAUGCUG-UGCU.G...C..UU....UA.................GGUA-..A.A..UG-UUUUU.GUU.......CAUUUUU.GGU-.....----GAG...GGGGUGGGGGCA........CUGAAGCCUUUAGUCUUU.UCCAGAUUCAAC-CUAAAA....UC--.UGACAAGAAA.UAAA...U-...UCAGACCAG...CA.ACAUUCUUGAAGAAAUAUUAACUGGC..........AAGUGGAAAU...GU...UU.U.-..AACAGU.UCAGUGGAC...UU.UAGUGUAU..U.GUCUUU-...-GU.GGGU-....GUCUCUCUCCCCUCCC.......UUGGUCU...UAA..UUCUUACA.UGCAG....GAACAUUGAGA..ACA.G.CAGACAC----CUAUUGGAGGGGCCAGAGAAGC....CAGA..CCCAGUAAGGA...AAAAAGUAGCUCA.UUUACUUUA...AAUC..AAU...A..AGUGAACCAAACA.UUCCAUUUUCAA..UG.U.GGGG..AUUG...GGAAG.CACUAGUU.CU.UU..............CAGAUGu..aCUCUUCAGAC...UGUAA-AGGAG...CUUCCAGUU..GAAUU------CAC..C..AGUG.GACAAAAUAAGGACAACAGGUGA.ACCcAGCCUUUUuC.U-UGUUUA-.------.---AGAUUAGCUAUUGG..-UAA..A-U..........UAGUGUUGAG......U.CCU...C..UUCAGCUUCAUGCUGGA.GUGGCU
manatee                      CCAGCU.GA.....GUGAUA....-.AGG.C.UG.AGUGUUG..A.....---AGU----.UUCUGCAGCUU.....U-AAGC.AGUC.AUGUUUGUGAUUGAA..aA.CC..A.A.A..U..ACC.U.UUUGCUG-GGCU.G...C..UU....UA.................GGUAA..A.A..UGCUUUUU.GUU.......GCCUUUU.GGUA.....GGGG---...GGUGGGGGGACA........CUGAAGCCUUUAGUGUUU.UCCAGAUACAACUUUAAAA....UCAG.UGACAAGAAA.UAAA...UC...CCAAACAAG...CA.--AGUCUUCAAGAGAUUU-AACUGGC..........AAGUGAAA-C...AU...UU.-.-..AACAGU.UCAGUGGUC...UU.-AGUGCAU..U.GUCU-UG...UGU.GGGU-....UUCUCUCUCCCCUCCC.......UUGGUCU...UAA..UUCUUACA.UGCAG....GAACAUUCAAA..ACA.G.CAGACG---G--UAUGCGAAGGGCCAGAGAAGC....CAGA..CUCAGUAAGG-...AAAAAAUAGCUUAaUUUACUUUA...AAUA..UUAacgC..CACCAACCAAACA.UUCCAUGUUAAA..UG.U.GGGG..AUUG...GGAAC.CACUAGUU.CU.UU..............CAGAUGg.uaUUCUUCAGACuuuAAUAGAAGGAG...CUUCCAGUU..GAAUU------CAC..C..AGUG.GACAAAAUGAGGACAACAGGUGA.ACA.AGCCUUUU.C.UGUAUUUCU.GUACAAaGUCAGAUCAGUUAUUGG..-UAA..AUAg.......uuUACAGCUUUA......G.AUU...G..UUCAGCUUUAUGCUGAG.AGCAUG
pig                          CCA-CU.GA.....GUGAUA....A.AAGgC.UG.AGUGUUG..A.....GGAAAU----.UUCUGCAGCUU.....U-AAGC.AUUC.AUGUUUGUGAUUGAA...G.C-..-.A.G..U..CCU.U.UUUGCUG-UGCU.-...-..-U....UA.................GGUAA..A.A..UGCUUUUU.GUU.......CACUUCU.GGUA.....GGGGGG-...GUGGGGAGGGCA........CUGAAGCCUUUAGUCUUU.UCCAGAUGCAACUUUAAAA....UCAG.UGACAAGAAA.UAAG...UU...CCAAACGAA...CA.ACAGACUUCAAGAAGUUU-AACUGGC..........AAGUGGAAAC...GU...UU.U.AacAUCAGU.UCAGUGGUC...UU.-AGUGCAU..U.GU--GUG...UGC.AGGU-....UUCUCUCUUCCCUCCC.......UUGGUCU...CAA..UUCUUAUA.CACAG....GAACAUUCAGA..ACA.A.CAGAUGA------------AGGGCCAGAGAAGC....CAGA..CCCAGUAAGGAa.aAAAAAAUAGUUCA.UUUGCUUUU...AAUA..AA-...-..--CAAACCAAACA.UUCCAUU-UAAA..UG.U.GGGG..AUUG...GGAAC.CACUAGUU.CU.UU..............CAGAUGg.uaCUCUUCAGAC...--UAGAAGGAG...CUUCCAGUU..GAAUU------CAC..C..AGGG.GACAAAAUGAGGACAACAGGUGA.ACA.AGCUUUUU.C.UACGUUUAC.AUACCAaGUCAGAUCUGUUCCGGG..-UAA..AUUag......ug-----UCAAAuggccuU.UCA...U..UUCAGCUUUAUGCUGGA.AUAAAC
kangarooRat                  CCA--U.GA.....GUGAUA....A.AGG.C.UG.AGUGUU-..-.....-GAAAU----.UACUGCAGCUU.....UAAGUG.AUCC.AUGUUUGUGAUUGAA...A.UC..A.A.G..U..ACC.U.UUUGCUG-UGCU.U...C..UU....UA.................GGUAA..A.A..UGCUUUU-.--U.......CAUUUCC.GGUA.....GGG----...GGGAGGGGGGCA........CUGAAGCCUUUAGUCUUU.UCCAGAUUCAACCUUAAAA....UC--.AGACAAGAGA.UAAG...U-...UGAAACAAG...CA.ACAUUCCUCGAGAAAUUC--ACUGGC..........AAGUGGAAAU...GU...UU.U.A..AACAGU.UCAGUGGCC...UU.CAGUGCAU..U.GUCU-UG...UGU.GGGU-....UUCUCUCUCCCCUCCC.......UUGGUCU...UAA..UUCUUACA.UGCAG....GAACACUGAC-..-CA.G.CAGACA------CAUGUGAAAGGCCAGAGAAGC....CAGC..CCCAGUAAG--...GAAAAAUAGCCUA.UUUACUUUA..aAAUA..AAU...A..AACGAACCAAACA.AUUCCAUUUAAA..UG.U.GGGG..AUUG...GGAAC.AACUAGUU.CU.UU..............CAGAU-gguaUUCUUCAGAC...UAUAGGAGGAA...CUUCCAGUU..GAAUU------CAC..C..AGUG.GACAAAAUGAGGAUACCAGGUGA.AGU.UU-UUUUUc-.UGUAC-UUC.AUGCAAaGUUAGAUCAGUCAUGGG..UAAA..---..........UAGUGUCGAG......U.AUA...C..UUCAGCUUUAUGCUGGA.GUACCU
elephant                     CCAGCU.GA.....GUGAUA....-.AGG.C.UG.AGUGUUG..A.....GGAAAU----.UUCUGCAGCUU.....U-AA--.-GCA.GUGUUUGCGAUUGAA...A.ACaaA.A.U..U..ACC.C.UUUGCUG-UGCU.U...C..CU....UA.................GGUAA..A.A..UGCUUUUC.GUU.......CCCUUUU.GGUA.....GGG----...GGUGGGGGGGCA........CUGAAGCCUUUAGUCUUU.UCCAGAUGCAACUUUAAAA....ACAG.UGACAAGAAA.UAAA...UC...CCAAACAAG...CG.--AAUCUUCAAGAGAUUU-AACUGGC..........AAGUGAAACG...UU...UU.-.-..AACAGU.UCAGUGGUC...UU.-AGCGUAU..U.GUCUUUUu.gUGU.GGGU-....UUCUCUCUCCCCUCCC.......UUGGUCU...UAA..UUCUUACA.UGCAG....GAACAUUCCAA..ACA.G.CAGACG----GUAAUGCGAAGGGCCAGAGAAGC....CAGA..CCCAGUAAG--...GAAAAAUAGCUCA.UUUAUUUAAgacAUUU..AAG...C..AUCCAACCAAACA.GUCCAUGUUCAA..UG.U.GGGG..AUUG...GGAAC.UACUAGUU.CU.UU..............CAGAUGg.uaUCCUUCAGAC...UUUAAUAUGAGcagCGUCCAGUU..GAAUU------CAC..C..AGUG.GACAAAAUGAGGACAACAGGUGA.ACA.AGCUUUUU.C.UCUAUUUCC.AUACAAaGUCAGAUCAGUUACGGG..-UAA..ACCauu....uccAGCCUUAGAC......U.GU-...-..-UCAGCUUAAUGCUGAC.AGCACG
nakedMoleRat                 CCA--U.GA.....GUGAUA....A.AGG.C.UG.AGUGUUG..A.....GGAAAU----.UUCUGCGCCUU.....UUAAGU.-AAU.CUGUUUGUGAUUGAA...G.CC..A.AaG..U..ACCuU.UUUGCUG-UGCU.-...-..-U....UA.................GGUAA..A.A..UGCUUUUU.GUU.......CAUUUCU.UCUG.....GUAGGGG...GGGUGGGGGAGA........CUGAAGCCUUUAGUCUUU.UCCAGAUUCAACCUUAAAA....UCAG.UGACAAGAAA.UAAA...UU...-CAAACAAG...CA.GCAGUCAUCAAGAAUUGU-AACUGGC..........AAGUGUAAAC...AU...UU.U.U..AACAGU.UCAGUGGUC...UU.UAGUGCAU..U.GUCU-UG...UGU.GGGUUucguUUCUCUCCCCCCUCCC.......UUGGUCU...CAA..UUCUUACA.UGCAG....GAACAUUGAGA..ACA.G.CAGAUAC--G--UAAACGAAGGGCCAGAGAAGCcagaCAGA..CCCAGUAAG--...GAAAAAUAGCCUA.UUUGCUUUA...AAAU..AA-...-..-----ACCAAACA.UUCCAGUUUAAA..UG.U.GGGG..A-UG...GGAAC.CAAUAGUU.CU.UU..............CAGAUGg.uaCUCUUCAGAC...--UAGAAGGAU...CUUCCAGUU..GAAUU------CAC..C..AGUG.GACAAAAUGA---CAACAGGUGA.ACA.AGCUUUUUa-.UAUACUUGC.GGA---.GUCAGAUCAGUUAUGGAuaAGUA..AUU..........UAGUCUUGAA......A.AGG...C..UUCAGCUUUAUGCUGGA.GUAAGU
shrew                        -CAGCU.GA.....GUGAUAu.aaA.AGG.C.UG.AGUGUUG..A.....GGAAGU----.UUCUGCAGCUU.....U-AAGC.AUUG.AUGUUUGUGAGUGAA...G.UC..AaA.G..U..ACC.U.UUUGCUG-UGCU.U...C..UU....UA.................GGUAA.aA.A..UGCUUUUU.GUU.......CACUUCU.GGUA.....AGGGG--...GUGGGGAGGGCA........UUGAAGCCUUUAGUCUUU.UCCAGAUGCAACUUUAAAA....UCAGuUGACAAGAAA.UAAA...UU...CCACACAAG...CA.GCAGUCUUCAGGAAGUGU-AACUGGC..........AAGUGGAAAU...GA...CU.U.-..AACAGU.UCAGUGG-C...UU.UAGUGCAU..U.GUUUUUG...UGU.GGGU-....UUCUCUCUCCCCUCCC.......UUGGUCU...UAA..UUCUUACA.UGCAG....GAACAUUCAAA..ACA.G.CAGAC----G--UAUGCGAAGGGCCAGAGAAGC....CAGA..CCCAGUAAG--...-GAAAAUAGCUUG.CUUU-UUUA...AAUA..AAC...C..-------AGAUAA.UUCCGUUUUGAA..UG.U.GGGG..AUUG...GGAAC.CACUAGUU.CU.UU..............CAGAUG...aUACUCUGCAG...ACUAGAUGGAU...CUUC-AGUU..GAAUU-----UCAC..C..AUUG.GACAAAAUGAGGACAACAGGUGA.ACA.-GCUUUUU.C.UGCAUUUAC.AUACCA.GAUCAAAUAAAUGUUAG..A---..---..........----------......-.--C...U..UUCAGCUUAAUGCUGCA.GUCAAU
chinesePangolin              CCAGCU.--.....GUGAUA....A.AGG.CuUG.GGUGUUG..A.....GGAAAU----.UUCUGCAGCUU.....U-AAGC.AUUC.AUGUUUGUGAGUGAA...G.CC..A.A.G..U..ACC.U.UUUGCUG-UGCU.U...C..UU....UA.................GGUAA..A.A..UGCCUUUU.GUU.......CACUUUU.GGUA.....CGGGG--...GUGGGAGGGGCA........CUGAAGCCUUUAGUGUUU.UCCAGAUGCAACCAUAAAU....UCAG.UGA-------.CAAG...UG...CC----AAG...CA.ACAGUCUUCAAGAAAUUU-CACUGGC..........AAGUGGAAAU...GU...UU.U.-..AACAGU.UCAGUGAUC...UU.-AGUACAU..U.GUUUUUG...UGU.GGGU-....UUGUCUCUUCCCUUCCcccccucUUGGUUU...UAA..UUCUUACA.UGCAG....GAA-AUUCAAA..ACA.A.CAGAU----GAAUAAG--AAGGGCCAGAGAAGC....CAGAcaCCCAGUAAG--...GAAAAAUAGCUUA.UUUACUUUC...AAUA..AA-...-..----------ACA.UUACAUGUUGAA..UG.U.GGGG..AUUG...GGAAC.CACUAGUU.CU.UU..............CAGAUGg.uaCUCUUCAGAC...--UAGAAGGAG...CAUCCUGUU..GAAUU------CAC..C..AGUG.GACAAAAUGG---UAACAGGUGA.AUA.AGCUUUUU.C.UGUAUUUAC.AUUCCAaGUCAGAUCCCUUAUAAG..-UAA..AUC..........AAAAU---AG......U.--U...U..UUCAGCUUUAUGCUGGA.GUAAAC
rabbit                       CCAGCU.GA.....GUGGUA....A.AGG.C.UG.CGUGUUG..A.....GGGGAU----.UUCUGCGGCUC.....U-GAGC.AGUC.GUGUUUGUGACUGAA...G.CC..A.-.-..U..ACC.U.UUUGCUG-UGCU.C...C..UU....UA.................GGUAA..A.A..UGCUUUUU.GUU.......CCUUUCU.GGUA.....G------...GGUGGGGGGGCA........CUGAAGCCUUUAGUCUUU.UCCAGAUGCAACCUUAAAA....UCAG.UGACGAC--A.UAAU...AC...CCAAACAAG...CA.GCAGUCUUGAAGAAGUGU-AACUGGC..........AAGUGGAAAU...GU...UG.-.-..--AAGU.CCAGUGGUC...U-.-AGUGCAU..U.GUC----...UGU.GGGUG....---UCUCUCCCCUCCC.......UUGGUCU...CAA..UUCCCACA.UGCAG....GAGCACUCAGA..GCA.G.CAGACAUACG--UAUGCGAAAGGCCAGAGAAGC....CAGA..CCCAGUAAGG-...AAAAAGUAGCCUCuUUAAUUGUA...CAAA..GC-...-..----------ACA.UUCCAUUGUAAG..UG.U.GGGG..-CUG...GGAAC.CGCUAGUU.CU.UU..............CAGAUG...gUACUUCAGAC...UGUAGAAGGAG...CUUCCUGUU..GAAUU------CAC..C..AGGG.GACAAAAUGAGGAUGACAGGUGA.ACC.AGCCUUUU.C.UGUUUCUGU.GUGG--.AACCAGCUCAGUGUGGG..-UGA..---g........aGUGUAGUGAG......C.AGA...C..UGCAGCUUCACGCUGGAuGUGAG-
guineaPig                    CCA--U.GAguggaGUGAUA....A.AGG.C.UG.AGUGUUG..A.....G--CUG----.UUCUGCAGCUU.....UUAAGUaAUCC.AUGUUUGUGACUGAA...G.CC..A.A.G..U..AUC.U.UUUGCUG-----.U...U..CU....UA.................GGUAA..A.AaaUGCUUUUU.---.......-AUUUCU.GGUA.....GGGA---...GGGUGGGGGGCA........CUGAAGCCUUUAGUCUUU.UCCAGAUUCAACCUUUAAA...gUCAG.UGACAAGAAA.UAAA...UU...-CAAACAAG...CA.ACAGUCAUCAAGAACUGUUAACUGGC..........AAGUGGAAAU...AU...UUuC.U..AACAGU.UCAGUGGUC...UUuUAGUGCAU..U.GUCUUGU..gUGA.-AGU-....UUCUCU-UCCCCUCCC.......UUGGUCU...CAA..UUCUUACA.UGCAG....GAACAUUGAGA..ACA.A.CAGACAC--G--UAUUCGAAGGGCCAGAGAAUC....CACA..CCCAGUAAG--...GAAAAAUAGCUUA.AUUACUUUA...AAAA..GC-...-..-------CAAACA.UUCCAGUUUCAA..UG.U.GGGG..AUUG...GGAAU.AAAUAGUU.CU.UU..............CAGAU-g..g---UCCUCUU...CAAACUAGAAG...CUUCCAGUU..GAAUU------CAC..C..AGUG.GACAAAAUGA---CAACAGGUGA.ACA.AGCUUUUUa-.UAUACCUAU.G----AaGUCAGAUCCGUUAUGG-..AUAA..AUAa.......uuCAGUGUUGA-......C.AGG...C..UUCAGCUUUAUGCUGGA.GUUAGG
rockHyrax                    CAAGCUuGA.....GUGGUG....-.-GG.C.UUgAGUGUUG..A.....GGAAAU----.UGCUGCAGCUU.....UUAAGC.AGUC.AUGUUUGUGAUUGAA...C.U-..-.-.-..A..CCU.U.UUUGCUG-UAUU.U...U..A-....--.................GGUAA..A.G..UGCUUUCU.UGU.......UAUCUUU.CAGU.....GGGGGUG..gGGUGGGGGGGCA........CUGAAGCCUUUAGUCUUU.UCCAGAUACAACUUUAAAA...aCCCA.UGACAAGAAA.UAAA...UU...CCAAACAAG...CA.--AGUCUGCAAGAGAUUU-AACUGGC..........AAGUGAAAC-...AU...UU.G.-..AACAGU.UCAGUGGCC...U-.-AGUGCUU..U.GUCUU--...UGU.GGGU-....UUCUCUCUC-CCUCCC.......UUGGUCU...UAA..UUCUUACA.CACAG....GAACAUUCGAA..ACA.G.CAGACCCUG---UACAAGAAGGGCCAGAGAAGC....CAGA..CCCAGUAAG--...GAAAAAUAGCUUA.CUUACUUUA...AAUGcuUAA...A..AACCAACCAGACA.UUCCAUGUUCAG..UG.U.GGGG..AUUG...GGAGG.CGCUAGUUcCU.UU..............CAGAUGg.ugGUCUUCAGACuuuAAUAGAAGGAG...CUUCCAGUU..GAAUU------CAC..C..AGUG.GACAAGAUGAGGACAACAGGUGAaAUG.AGCUU-UU.C.--UCUUUGC.AUACUGaGUCAGAUCAGCUAAGGG..GAAA..-CCua.....uuuUGGUGUAG-A......U.AAU...G..GUCAGCUUUAUGCUGAA.AGCAUG
pika                         ------.--.....-----G....C.AGG.C.UG.CCUGUUG..A.....GGGCAU----.UUCUGGAGCUU.....U-GAGC.AGUC.AUGUUUGUGAUUGAA...G.CC..A.A.U..G..CCC.U.U-UUCUG-UGCU.C...-..CU....UA.................GGUAA..A.A..CGCUUUUU.GUU.......CCUUUCU.GGUA.....-------...GGGUGGGGGGCA........CUGAAGCCUUUAGUCUUU.UCCAGAUGCAACCUUAAAA....UC--.UGACAAGACA.UUAA...U-...CCAAACAAG...CA.ACAAUCUUGAAGAAGUGU-CACUGGC..........AAGUGAAGAU...GU...UG.-.-..AACAGU.UGAGUGGUG...GC.-AGUGCGU..U.GUC----...UGU.GGGU-....CUCUCUC-CCCCUCCC.......CUGGUCU...UAA..UUCUUACA.UGCAG....GAGCACCCAGA..ACA.G.CAGACACAGC--UUUGCGAAGGGCCAGAGAAG-....CAGA..-CCAGUAAG--...GACAAAUAGCCCA.UUUGCU-UA...CGUA..AAC...-..------ACGCACA.UUGCAUUGUAAA..GG.U.GGGG..CUUG...GGAAC.CACUAGUU.CU.UU..............CAGAUGg.uaUUCUUCAGAC...UGUAGAAGGAG...CUUCCUGUU..GAAUU------CUC..C..AAUG.GACAAGAUGAGGAUGACAGGUGA.AAA.AGCUUUUU.C.UGUUU-CCU.GUAUGAaGUCAGAUCAGUUGUGGG..CAAA..---..........AAUUGGUAAA......U.AGA...U..UCCAGCUUUAUGCUGGG.UCCUGG
megabat                      CCAUCU.GA.....GUGAUG....A.AGG.C.UG.AGUGUUG..A.....GGAAAU----.UUCUGCAGCUU.....U-AAGC.AUUC.GUGUUUGUGAUUGAA...G.CC..A.A.G..U..ACC.U.UUUGCUG-UGCU.U...-..-U....UA.................GGUAA..A.A..UGCUUUUU.GUU.......UACUCCU.GGU-.....AGGGGAG...GUGGGGAGGGCA........CUGAAGCGUUUAGUCUUU.UCCAGAUGCAACUUUAAAA....UCAG.UGAC----AA.UAAA...UC...CCAAACAAG...CA.GCAGUCUUCAAGAACUUU-UACUGGC..........AAGUGGAAAU...GU...UA.C.A..UACAGU.UCAGUGGUC...UU.-AGUGCAU..U.GUCUUUG...UGU.GGGU-....UUCUCUCUCCCCUCCC.......UUGGUCU...UAA..UUCUUAUA.UGCAG....GAACAUUCAAA..ACA.G.CAGAC----G--UAUGCGAAGGGCCAGAGAAGC....CAGA..CCCAGUAAG--...GAAAAAUAGCUUA.UUUACUUUA...AA--..---...-..-----------CA.UUCCAUUUUAAA..UAgUgGGGA..AUUG...GGAAC.UACUACUA.GUcUU..............CAGAUG....-UAUNN----...-----------...---------..--------------..-..----.-----------------------.---.--------.-.---------.------.-----------------..----..---..........----------......-.---...-..-----------------.------
hedgehog                     CCGGCU.GA.....GUGAUA....A.AGG.C.UG.AGUGUUG..A.....GGAGGUUC-G.GCAGGCAGCUUgcuugCUAAGC.AUUC.AUGUCUG--AUUGACaccA.CA..A.A.G..U..ACC.U.UCUGCUG-UGCU.C...C..UU....UC.................GGUAA..A.A..UCCUUUUC.GUU.......CACUUCUuGGUA.....GGGG---...GUGGGGAGGGCA........CUGAAGCUUU--GUCUUU.UCCAGAUGCAACUUUAAAAa.aaUCAG.UGACGAGAAA.UUCU...UU...CCAAACAAG...C-.---GUCUUCAGGAAAUGU-AACUGGC..........AAGUGGCAAU...GU...UG.-.-..---AGC.UCAGUGGUC...UU.-AGUGCAC..U.GUCUUUGu.gUGC.GGGUG....UU-UCUCUCUCCCUCC.......CUGGUUU...UAA..UUCUUA--.-GCAG....GACCAUUCAAA..ACA.G.CAGACAUGCG--AAAG------GCCAGAGAAGC....CAGA..CCCAGUAAG--...GAAAACUAGCUUA.UUUACUUUA...AACA.uUAA...G..CACCAGCCAAA--.UUCCAUU-UAAA..UG.U.GGGG..CUUG...GGAAG.CGCUAGUU.CU.UU..............CAGAUGg..gCUCUGCAGAC...UAUAGGAGGAG...CAUCCAGUU..GAUUU------CAC..C..AUUG.GACAA-GUAAGGACCACAGGUGA.ACC.GGCUUUUU.CuUGUAUUUAC.AAAGCA.GUCAGUUUUGAUCCGGG..-UGA..AUAgc......caGCAUUGUCAG......C.UC-...U..CCCGGCUUUAUGCUGGU.GUAAGC
tenrec                       UCAGCU.GA.....GUGA--....-.-GG.CuUG.AGUGGUG..-.....--ACCU---U.UUCUGCAGCUU.....UAAAG-.--CA.GUGCUUGUGAUUGGA...A.CA..U.A.A..G..UCC.AuUUGGCUG-UGCU.G...C..CU....CA...............ucGGUAA..AcU..UGCUUUUU.GUU.......CCUUU-U.GAUA.....GGGAGGGgggGUGGGGAGGGCA........CUGAAGCCUUUAGUCUUUuUCCAGAUGCAACUUUCAUA....UCGG.UGACAAGAAA.UAAA...UU...CCAAACCAG...CA.--AGUCUUGAAGAGAUUU-AACUGGC..........AAGUGAAA--...--...--.-.-..------aUCAGUGGUC...UU.-AGUGCAU..U.UUGUCUUuugUGC.CGGU-....UUCUCUCUCCCCUCCC.......UUGGUCU...UAA..UUCUUACA.CGCAG....GAACAGU----..---.-.CAAACAGGAUGCUUUGCGAAGGGCCAGAGAAGC....CAGA..CCCAGUAAGGA..aUAAAAAUAGCUAA.UUUCCUUAA...AAUU..ACU...U..ACGCAAUCAAACAuUGCCCUGGUAAC..UG.U.GGGG..AUUG...GGAAC.CACUAGUU.CU.UU..............CAGAUGguuaUUCUUCAGAA...UUUACUAGGAG...UUUCCAGUU.uGAAUC------CAC..C..AGUG.GACAAAAUGAGGAUAACAGGUGA.ACA.AUCCUUUU.-.UCUCUUUU-.---CCU.GUCAAUCCACUUCUGGG..-UGA..AUUuugcacaagg-UUAAUUAAC......C.UGA...CugUUGAGCUUUAUGCUUGA.GAGCAU
tasmanianDevil               CCAGCU.GA.....------....-.-UG.C.UG.AGUGUUG..A.....AAG----GAU.UUCUGCAGCUU.....U-AAGC.AGCC.GUGUUUGUGAUUUGA...-.--..-.-.-..-..---.-.------------.-...-..--....--acccccguaaagaug..-----..-.-..--CUU---.---.......UUUUUCU.GUCA.....AGGGGCG...GUGGGGGGGGCA........CUGAAGCCUUUAGUCUUU.UCCAGAUGGAGCCAUUAAAaaaaUCAG.UUCAAGAAAU.AACA...UU...GCAAACAAG...CAgAAAAUGUUGAAGACACUU--AAUGGC..........AAGUGAAAUCcaaAA...UU.G.C..AGCAGU.UCAGUAG--...CA.GUGCAUAU..U.GUCCAAGu.cUCU.CUCU-....UUUUUUUUCCCCCUCG.......CUUGUCU...UAA..CUGUCAUG.UGCAG....GAACACAC--A..-AA.A.CUCGCUUCU-CCCUUGUGAUGGGCCACAGAAGC....CAAG..-CCAGUAAG--...---AACUAGCUCA.CUUUCUUUC...AA--..---...-..------------A.AGCCAUUUUAAU..GG.U.GGGGgaGUUG...G--GG.AGCAAC-U.CU.UU..............GAGAU-aacuCUUCACAGAC..uAUUAGAAGGGA...CUU--GGAA..-GGAAGAGAUUUACugC..AGUG.GACACA----G--AACCAGGUGA.A--.-G-UUUUUcC.UUUACUCA-.------.-----------GGUGUG..AAGA..ACA..........UAGCUGCGAG......U.GGAgccG..UCCCGCUUUAGGCCGGA.CCGGCA
wallaby                      CCAGCU.GA.....------....-.-UG.C.UG.AGUGUUG..Aa...aGGAAAU----.GUCUGCAGCUU.....U-AAGC.AAUC.AUGUUUGUGAUU---...-.--..-.-.-..-..---.-.------------.-...-..--....--u............ga..-----..-.-..--UUUUUU.GUU......cCCUUUCU.GUA-.....---GGGC...GGGUGGGGGGCA........CUGAAGCCUUCAGUCUUU.UCCAGAUGGAGCCAUUAAA...aUCAG.UU-CAAGAAA.CACA...UU...GCAAACAAAgcaGA.ACAUGUUGAAGACACUUA----UGGC..........AAGUGACAUCcaaAA...UU.-.-..ACCAGU.UCA--GUGC...CA.AGGCCUGUucU.GUCCAAG...UCU.CUCU-....CUCUUUUUCCCCCUUG.......GUGUCUU...UAA..CUGUCAUA.UGCAG....GAACAUACAAA..CAA.G.CUCCUCUCU-----UGUGAUGGGCCAGAGAAGC....C---..-ACAGUAAG--...---AACUAGCUCA.CUUUCUUUC...AAAA..CA-...-..-------UUUAAA.UGCCAUUUUAAUggUG.G.GGGA..CUUG...GGAGC.AACUU---.-U.U-..............GAGAU-....AACUUCAGAC..uAUUAGAAG---...---------..------------AC..U..UGGAaGAGGACAAGAG--AACCAGGUGA.ACA.CG-UUUUU.C.UCUCUUUA-.------.-----CCCAGGUGUUGG..AGAA..G--g........cUCGCUUUAGG......C.GG-...-..-CCAGCCC---------.------
paintedTurtle                GUGCCU.GU.....GUAUUG....A.AAG.G.AG.-CUCUUU..AcccuuGGAGUAAAAUgCCCCGCAGCUU.....U-AAGC.AGUCgGUGUAUGUGACUGAG...AuCC..A.A.G..U..UCC.U.UUGGCUG-UGCU.G...C..UUuauuUA.................GGU-A..A.C..UGCUUUUU.GUUguuguucCCUUUCU.GAAGuggguGGGGGU-a.gGGGUAGGGGGUA........CUGAAGCCUUUAGUCUCU.UCCAGAUACAUCUAAAACAu..cUCAU.UGACGAGAAA.UAAA...AGcuuCCAAACAAG...CA.ACAAUCCUCCAGGAAACU-AACUGGC..........AAGUGACAUU...UUaaaUU.C.C..ACCAGU.UUAGUGACCauuUU.CAGUACCU..U.GCUUUUG...UAU.GGGU-....CU----CUU-CCUUUC.......UUGGUUUuuuUAA..CAGUUCUU.UUCAA....GAAAAUACCAA..ACAaGcCAGUCCCUC------AUGAUGGGUCACAGAAGC....CA-A..CCCAGUAAG--...--AAUAGUUCUUA.UUUACUUUA...GAAC..AAA...A..AA-------UUUA.AUUCAUUUUC--..--.-.----..----aug-----.--------.--.--gaguuuacuauuac------...uUUUCACAGAC..cUGUAGAAGGAG...CAGCCAG--..GAAUUGAAAA-UAC..CacAGUG.GACAAAAA---GCAAACAGGUGA.AUA.AACUUUUC.-.UGUAUUUAC.UAAGA-.-----------------..----..---..........----------......-.---...-..-----------------.------
americanAlligator            ------.--.....------....-.---.-.--.-------..-.....----------.-CCUGCAGCUU.....--AAGC.AGUC.GUGUAUGUGA-----...-.CC..A.A.G..U..GCA.U.UUGGCUG-UGAC.G...C..UU....UA.................GGUAAcuG.A..UGCUUUUU.UUU......uCUGUUGA.GUUU.....UGGGGGU..gGGGGAGAGGAAGgggggguaAUGAAGCCUUUAGUCUCU.UCCAGAUGCAUCUAAACAU...cUCAG.UGGCAAGAAAgUAAAaucUU...CUAAACCAG...CA.ACAAUCCUUCAGGAAAUU-AACUGGC..........AAGUGAUGAU...UU...UA.A.-..------.CCAGUC---...U-.CCGUGCGA..U.GCUUUUG...UAU.GGGU-....CU----CU-UCCUUUC.......UUGGUGU...---..UUCUAACAgUUCAGuucaAGACAAUAACU..AAA.U.CAAGCCAAU-UCCUCACGGUGAGCCACAGAAGC....CAU-..CCCAGUAAG--...----AAUAGU-UC.UUAUUUAUA...CUUC..AAA...C..AACAAAACCAAAC.AAUUGUUUUAA-..UG.G.GGCA..ACCU...AGUGU.UA------.--.--..............-AGAUUa.cuUUUCACAGAC..cUGUAAAAGGAG...CAGCCAGU-..---UUGAGAA-UACcaC..AGUG.GACCAAAAAAA----ACAGGUGA.ACA.AA-UUUUUcU.U-UAUUUACuAAAC--.-----------------..----..---..........----------......-.---...-..-----------------.------
#=GC SS_cons                 <<<<<<.__.....______...._._>>.>.>>.->,<<<,..,.....<<,,,<,,,,.<<<<,,,<<,,.....,,,,<<.<,,<.<<,<<<<<<<,,<<<.....,,..<.<....,...<<.<.<<<<<<______._..._..__....__~~~~~~~~~~~~~~~..>>>>>..>.>..>>,,.,>>.>>>.......>,,,,,,.,,,,.....,,,,,,,...,,,(((((((((........--(((((((,,,,,,,,,.,,,,<<<<<<,,,<<<<<<....<<<..<<<....<<<.<<.....<<...<<<,,,,,<...<,.,<<<<,,,,,,,,,,,,,,,>>>>>>..........___>>>_>>>...>>...>>._._..______~>>>.>>>>,...>>.>>>>>>>>..>.,,,,,,,...,,,.))))-....)))----))))))))).......,,,,,,,...,,,..,,,,,,,,.,,,,,....,,,,,,>,,,,..,>>.,.>>>>,,,>>>--..>>>_____>>___>>>>>>....>.>>..>,,,,,,,,,,...,,,,,,,,<<<<..<<<.<<<<<...,,,,..,,,...,..,,,,,,<<<<,,,.<<<<<<______.._>.>.>>>>.._>>>~~~>...<.<<<<-<<_.__.<<~~~~~~~~~~~~~~<<<-<<<...<<<<<<,,,,...,,,,>>>>>>....-..>>>.>>..>>>..------.>>.....>>>>.>______>>>>>_>>>.>>>>,,.<<<.-<______.>.>>>,,,,,,.,,,,,,.,,,,,,,,,,,,,,,,,..,,,,..,,,..........,,,,,,,,,,......,.,,,...<..<<<<<<_____>>>>>>.>:::::
#=GC RF                      Ccagcu.GA.....GUgaUa....A.Agg.c.ug.AGUGUUg..A.....gGAaauAAac.uucugcAGuUu.....UgAaGc.aGuc.GUuUUuGugAuuGaA...g.uU..g.a.g..u..aCa.u.ucugCUGGUGau.u...c..uU....UA~~~~~~~~~~~~~~~..GGuag..a.a..uGcUuUUu.Guu.......CaUUucU.guUu.....uggaGau...gaaggGaGgGgA........cUGaagcCuuuAGucuuu.UcCAGAugcAACaUUAAaa....UCag.ugAcAagAaA.caAa...uu...ccAAAcAAG...cA.AcAuucUUcAAGAAAUUuaAacuGgc..........AAgUGgaaaU...gU...UU.g.u..AacaGU~uCagugaUC...UU.UAgUgcAu..U.gUuuuUg...UGU.gGgcA....uucuCucUcCcCuCcc.......UuGGUcu...UAA..UUcuUACA.uGcAG....gAAcAuuaaca..AcA.g.CAGAcAaaugaauaugcaAaggGcCagAgaauc....caga..cccagUAAGAc...AAAaaAUAgcuUA.uUuacuuuA...aaua..GAa...c..cAcuAgucaaacA.uucCAuUuUaAa..Ug.u.GGgg..auUG~~~Ggaag.CaCuagUu.cU.Uu~~~~~~~~~~~~~~caGauG....UucUUcAgAc...UAuAGaAGGag...CuuCcAGUu..GaauuGcuuUUCAC..C..agcg.gacAAaAUGAGGAuAgcaGGUga.Aca.AGCUuuuU.C.ugUAuUuac.AuACua.uUuaGAUuaguUAuuGG..AuaA..AUu..........uAguuuUGAa......U.Aag...c..ucCAgcUUuAUgcUGga.guaagu
#=GF R2R keep allpairs
//
