# Supplementary material for: Secondary Structural Model of Human MALAT1 Reveals Multiple Structure–Function Relationships
Source: Int J Mol Sci. 2019 Nov 9;20(22):5610. doi: 10.3390/ijms20225610 (PMC6888369; doi:10.3390/ijms20225610)
Supplement: Supplementary file 1 [file ijms-20-05610-s001.zip › File S12.txt]

# STOCKHOLM 1.0
#=GF AU Infernal 1.1.2
chimp                        GGCAUGUG...AGCA.AA.CUG-....---UUGGCG....UGGGGGUGGAGGGGUGAGGUGGGCGCUAAGCCUUU..U...U..UUAAGAUU.UUUCAGGUACCCCUCACU.AA...AGGCAC.C....GAAGGCUUAAA.GUAGGA...CAACC.AUGGAGC........CU...UCC.UGUGG..CAAGAGAGACAA..CAAAGUGCUAUU.AUCCUAAGGUCAAGAGAAG-..--U.....GUCAGCCUCA-.....-...--....CCUGA...UUUUUAUUAG.UA..AUGAGGACU.UG......CC-.........--------UCA-ACUCCCUCUU---..-..------UGU..........GGAGUGAAGCAUCCGAAGGA.......AUGCUUU..GAAGUAC----..-.....--.....C.CC.UGGGCUUCUCUU.AACAU..UU.....AAGCAAG...CUGUUUUUAUAG.CAGCUCUUAA.UAAUAAAGCCCAAAUCUCA...AGC..GGUGCUUGAA.GGGGAGGGAAA.GGGGGAAAGCGGGCAACCACUUUUCCCUAGCUU.UUCCAGAAGCCUGUUAAA.A-GCAAGGUCU.CCCCACAAGCAAC.UUCUCUGCCACAUC..GCCACCCCGUGCCU.....UUUGAUCUAGCACAGACCCUU.CACCCCUCACCUCGAU.GCAG.CCGGUAGC.UUGGAUCCUUG..U.GGG..C.A.UGA.UCCAU.AAUCGGUUUCAAGGUAAC..GAUGGUGCCGAGGUCUUU.----GGUGGGUUGAACUAUGUUAGAAAAGGCCAUU..AAUU...UGCCUGCAAAU.UGUUAA-.-----.CAGAAGGAUAUU
bonobo                       GGCAUGUG...AGCA.AA.CUG-....---UUGGCG....UGGGGGUGGAGGGGUGAGGUGGGCGCUAAGCCUUU..U...U..UUAAGAUU.UUUCAGGUACCCCUCACU.AA...AGGCAC.U....GAAGGCUUAAA.GUAGGA...CAACC.AUGGAGC........CU...UCC.UGUGG..CAAGAGAGACAA..CAAAGUGCUAUU.AUCCUAAGGUCAAGAGAAG-..--U.....GUCAGCCUCA-.....-...--....UCUGA...UUUUUAUUAG.UA..AUGAGGACU.UG......CC-.........--------UCA-ACUCCCUCUU---..-..------UGU..........GGAGUGAAGCAUCCGAAGGA.......AUGCUUU..GAAGUAC----..-.....--.....C.CC.UGGGCUUCUCUU.AACAU..UU.....AAGCAAG...CUGUUUUUAUAG.CAGCUCUUAA.UAAUAAAGCCCAAAUCUCA...AGC..GGUGCUUGAA.GGGGAGGGAAA.GGGGGAAAGCGGGCAACCACUUUUCCCUAGCUU.UUCCAGAAGCCUGUUAAA.A-GCAAGGUCU.CCCCACAAGCAAC.UUCUCUGCCACAUC..GCCACCCCGUGCCU.....UUUGAUCUAGCACAGACCCUU.CACCCCUCACCUCGAU.GCAG.CCGGUAGC.UUGGAUCCUUG..U.GGG..C.A.UGA.UCCAU.AAUCGGUUUCAAGGUAAC..GAUGGUGCCGAGGUCUUU.----GGUGGGUUGAACUAUGUUAGAAAAGGCCAUU..AAUU...UGCCUGCAAAU.UGUUAA-.-----.CAGAAGGAUAUU
human                        GGCAUGUG...AGCA.AA.CUGU....--GUUGGCG....UGGGGGUGGAGGGGUGAGGUGGGCGCUAAGCCUUU..U...U..UUAAGAUU.UUUCAGGUACCCCUCACU.AA...AGGCAC.C....GAAGGCUUAAA.GUAGGA...CAACC.AUGGAGC........CU...UCC.UGUGG..CAGGAGAGACAA..CAAAGCGCUAUU.AUCCUAAGGUCAAGAGAAG-..--U.....GUCAGCCUCA-.....-...--....CCUGA...UUUUUAUUAG.UA..AUGAGGACU.UG......CC-.........--------UCA-ACUCCCUCUU---..-..------UCU..........GGAGUGAAGCAUCCGAAGGA.......AUGCUU-..GAAGUAC----..-.....--.....C.CC.UGGGCUUCUCUU.AACAU..UU.....AAGCAAG...CUGUUUUUAUAG.CAGCUCUUAA.UAAUAAAGCCCAAAUCUCA...AGC..GGUGCUUGAA.GGGGAGGGAAA.GGGGGAAAGCGGGCAACCACUUUUCCCUAGCUU.UUCCAGAAGCCUGUUAAA.A-GCAAGGUCU.CCCCACAAGCAAC.UUCUCUGCCACAUC..GCCACCCCGUGCCU.....UUUGAUCUAGCACAGACCCUU.CACCCCUCACCUCGAU.GCAG.CCAGUAGC.UUGGAUCCUUG..U.GGG..C.A.UGA.UCCAU.AAUCGGUUUCAAGGUAAC..GAUGGUGUCGAGGUCUUU.----GGUGGGUUGAACUAUGUUAGAAAAGGCCAUU..AAUU...UGCCUGCAAAU.UGUUAA-.-----.CAGAAGGGUAUU
gorilla                      GGCAUGUG...AGCA.AA.CUGU....--GUUGGCG....UGGGGGUGGAGGGGUGAGGUGGGCGCUAAGCCUUU..U...U..UUAAGAUU.UUUCAGGUACCCCUCACU.AA...AGGCAC.C....GAAGGCUUAAA.GUAGGA...CAACC.AUGGAGC........CU...UCC.UGUGG..CAAGAGAGACAA..CAAAGCGCUAUU.AUCCUAAGGUCAAGAGAAG-..--U.....GUCAGCCUCA-.....-...--....CCUGA...UUUUUAUUAG.UA..AUGAGGACU.UG......CC-.........--------UCA-ACUCCCUCUU---..-..------UCU..........GGAGUGAAGCAUCCGAAGGA.......AUGCUU-..GAAGUAC----..-.....--.....C.CC.UGGGCUUCUCUU.AACAU..UU.....AAGCAAG...CUGUUUUUAUAG.CAGCUCUUAA.U---AAAGCCCAAAUCUCA...AGC..GGUGCUUGAA.GGGGAGGGAAA.GGGGGAAAGCGGGCAACCACUUUUCCCUAGCUU.UUCCAGAAGCCUGUUAAA.A-GCAAGGUCU.CCCCACAAGCAAC.UUCUCUGCCACAUC..GCCACCCCGUGCCU.....UUUGAUCUAGCACAGACCCUU.CACCCCUCACCUCGAU.GCAG.CCGGUAGC.UUGGAUCCUUG..U.GGG..C.A.UGA.UCCAU.AAUCGGUUUCAAGGUAAC..GAUGGUGCCGAGGUCUUU.----GGUGGGUUGAACUAUGUUAGAAAAGGCCAUU..AAUU...UGCCUGCAGAU.UGUUAA-.-----.CAGAAGGAUAUU
gibbon                       GGCAUGUG...AGCA.AA.CUG-....---UUGGCA....UGGGGGUGGAGGGGUGAGGUGGGCGCUAAGCCUUU..U...U..UUAAGAUU.UUUCAGGUACCCCUCACU.AA...AGGCAC.C....GAAGGCUUUAAaGUAGGA...CAACC.AUGGAGC........CU...UCC.UGUGG..CAAGAGAGACAA..CAAAGCGCUAUU.AUCCUAAGGUCAAGAGAAG-..--U.....GUCAGCCUCA-.....-...--....CCUGA...UUUUUAUUAG.UA..AUGAGGACU.UG......CC-.........--------UUA-ACUCCCUCUU---..-..------UCU..........GGAGUGAAGCAUCCGAAGGA.......AUGCUU-..GAAGUAC----..-.....--.....C.CC.UGGGCUUUUCUU.AACAU..UU.....AAGCAAG...CUGUUUUUAUAG.CAGCUCUUAA.U---AAAGCCCAAAUCGCA...AGC..GGUGCUUGAA.GGGGAGGGAAA.GGGGGAAAGCGGGCAACCACUUUUCCCUAGCUUuUUCCAGAAGCCUGUUAAA.A-GCAAGGUCU.CCCCACAAGCAAC.UUCUCUGCCACAUC..GCCACCCCGUGCCU.....UUUGAUCUAGCACAGACCCUU.CACCCCUCACCUCGAU.GCAG.CUGGUAGC.UUGGAUCCUUG..U.GGG..C.A.UGA.UCCAU.AAUCGGUUUCAAGGUAAC..AAUGGUGCCGAGGUCUUU.----GGUGGGUUGAACUAUGUUAGAAAAGGCCAUU..AAUU...UGCCUGCAAAU.UGUUAA-.-----.CAGAAGGAUAUU
crabEatingMacaque            GGCAUGUG...AGCA.AG.CUGU....--GUUGUCG....UGGGGGUGGAGGGGUGAGGUGGGCGCUAAGCCUUU..U..uU..UUAAGAUU.UUUCAGGUACCCCUCACU.AA...AGGCAC.C....GAAGGCUUAAA.GUAGGA...CAACC.AUGGAGC........CU...UCC.UGUGG..CAAGAGAGACAA..CAAAGCGCUAUU.AUCCUAAGGUCAAGAAAAGU..GGU.....GUCAGCCUCA-.....-...--....CCUGA...UUUUUAUUAG.UA..AUGAGGACU.UG......CC-.........--------UCA-ACUCUU-------..-..------UCU..........GGAGUGAAGCAUCCAAAGGA.......AUGCUU-..GAAGUAC----..-.....--.....C.CC.UGGGCUUCUCUU.AACAU..UU.....AAGCAAG...CUGUUUUUAUAG.CAGCUCUUAA.U---AAAGCCCAAAUCUCA...AGC..GGUGCUUGAA.GGGGAGGGAAA.GGGGGAAAGCGGGCAACCAGUUUUCCCUAGCUU.UUCCAGAAGCCUGUUAAA.A-GCAAGGUCU.CCCCACAAGCAAC.UUCUCUGCCACAUC..GCCACC-UGUGCCU.....UUUGAUCUAGCACAGACCCUU.CACCCCUCACCUCGAU.GCAG.CCGGUAGC.UUGGAUCCUUG..U.GGG..C.A.UGA.UCCAU.AAUCGGUUUCAAGGUAAC..AAUGGUGCCGAGGUCUUU.----GGUGGGUUGCACUUUAUUAGAAAAGGCCAUU..AAUU...UGCCUGCAAAU.UGUUAA-.-----.CAGAAGGAUAUU
anubisBaboon                 GGCAUGUG...AGCA.AG.CUGU....--GUUGUCG....UGGGGGUGGAGGGGUGAGGUGGGCGCUAAGCCUUU..U..uU..UUAAGAUU.UUUCAGGUACCCCUCACU.AA...AGGCAC.C....GAAGGCUUAAA.GUAGGA...CAACC.AUGGAGC........CU...UCC.UGUGG..CAAGAGAGACAA..CAAAGCGCUAUU.AUCCUAAGGUCAAGAAAAGU..GGU.....GUCAGCCUCA-.....-...--....CCUGA...UUUUUAUUAG.UA..AUGAGGACU.UG......CC-.........--------UCA-ACUCUU-------..-..------UCU..........GGAGUGAAGCAUCCAAAGGA.......AUGCUU-..GAAGUAC----..-.....--.....C.CC.UGGGCUUCUCUU.AACAU..UU.....AAGCAAG...CUGUUUUUAUAG.CAGCUCUUAA.U---AAAGCCCAAAUCUCA...AGU..GGUGCUUGAA.GGGGAGGGAAA.GGGGGAAAGCGGGCAACCAGUUUUCCCUAGCUU.UUCCAGAAGCCUGUUAAA.A-GCAAGGUCU.CCCCACAAGCAAC.UUCUCUGCCACAUC..GCCACC-UGUGCCU.....UUUGAUCUAGCACAGACCCUU.CACCCCUCACCUCGAU.GCAG.CCGGUAGC.UUGGAUCCUUG..U.GGG..C.A.UGA.UCCAU.AAUCGGUUUCAAGGUAAC..AAUGGUGCCGAGGUCUUU.----GGUGGGUUGCACUUUAUUAGAAAAGGCCAUU..AAUU...UGCCUGCAAAU.UGUUAA-.-----.CAGAAGGAUAUU
hamadryasBaboon              GGCAUGUG...AGCA.AG.CUGU....--GUUGUCG....UGGGGGUGGAGGGGUGAGGUGGGCGCUAAGCCUUU..U..uU..UUAAGAUU.UUUCAGGUACCCCUCACU.AA...AGGCAC.C....GAAGGCUUAAA.GUAGGA...CAACC.AUGGAGC........CU...UCC.UGUGG..CAAGAGAGACAA..CAAAGCGCUAUU.AUCCUAAGGUCAAGAAAAGU..GGU.....GUCAGCCUCA-.....-...--....CCUGA...UUUUUAUUAG.UA..AUGAGGACU.UG......CC-.........--------UCA-ACUCUU-------..-..------UCU..........GGAGUGAAGCAUCCAAAGGA.......AUGCUU-..GAAGUAC----..-.....--.....C.CC.UGGGCUUCUCUU.AACAU..UU.....AAGCAAG...CUGUUUUUAUAG.CAGCUCUUAA.U---AAAGCCCAAAUCUCA...AGU..GGUGCUUGAA.GGGGAGGGAAA.GGGGGAAAGCGGGCAACCAGUUUUCCCUAGCUU.UUCCAGAAGCCUGUUAAA.A-GCAAGGUCU.CCCCACAAGCAAC.UUCUCUGCCACAUC..GCCACC-UGUGCCU.....UUUGAUCUAGCACAGACCCUU.CACCCCUCACCUCGAU.GCAG.CCGGUAGC.UUGGAUCCUUG..U.GGG..C.A.UGA.UCCAU.AAUCGGUUUCAAGGUAAC..AAUGGUGCCGAGGUCUUU.----GGUGGGUUGCACUUUAUUAGAAAAGGCCAUU..AAUU...UGCCUGCAAAU.UGUUAA-.-----.CAGAAGGAUAUU
rhesusMonkey                 GGCAUGUG...AGCA.AG.CUGU....--GUUGUCG....UGGGGGUGGAGGGGUGAGGUGGGCGCUAAGCCUUU..U..uU..UUAAGAUU.UUUCAGGUACCCCUCACU.AA...AGGCAC.C....GAAGGCUUAAA.GUAGGA...CAACC.AUGGAGC........CU...UCC.UGUGG..CAAGAGAGACAA..CAAAGCGCUAUU.AUCCUGAGGUCAAGAAAAGU..GGU.....GUCAGCCUCA-.....-...--....CCUGA...UUUUUAUUAG.UA..AUGAGGACU.UG......CC-.........--------UCA-ACUCUU-------..-..------UCU..........GGAGUGAAGCAUCCAAAGGA.......AUGCUU-..GAAGUAC----..-.....--.....C.CC.UGGGCUUCUCUU.AACAU..UU.....AAGCAAG...CUGUUUUUAUAG.CAGCUCUUAA.U---AAAGCCCAAAUCUCA...AGC..GGUGCUUGAA.GGGGAGGGAAA.GGGGGAAAGCGGGCAACCAGUUUUCCCUAGCUU.UUCCAGAAGCCUGUUAAA.A-GCAAGGUCU.CCCCACAAGCAAC.UUCUCUGCCACAUC..GCCACC-UGUGCCU.....UUUGAUCUAGCACAGACCCUU.CACCCCUCACCUCGAU.GCAG.CCGGUAGC.UUGGAUCCUUG..U.GGG..C.A.UGA.UCCAU.AAUCGGUUUCAAGGUAAC..AAUGGUGCCGAGGUCUUU.----GGUGGGUUGCACUUUAUUAGAAAAGGCCAUU..AAUU...UGCCUGCAAAU.UGUUAA-.-----.CAGAAGGAUAUU
greenMonkey                  GGCAUGUG...AGCA.AG.CUGU....--GUUGUCG....UGGGGGUGGAGGGGUGAGGUGGGCGCUAAGCCUCU.uU...U..UUAAGAUU.UUUCAGGUACCCCUCACU.AA...AGGCAC.C....GAAGGCUUAAA.GUAGGA...CAACC.AUGGAGC........CU...UCC.UGUGG..CAAGAGAGACAA..CAAAGCGCUAUU.AUCCUAAGGUCAAGAAAAGU..GGU.....GUCAGCCUCA-.....-...--....CCUGA...UUUUUAUUAG.UA..AUGAGGAUU.UG......CC-.........--------UCA-ACUCUU-------..-..------UCU..........GGAGUGAAGCAUCCAAAGGA.......AUGCUU-..GAAGUAC----..-.....--.....C.CC.UGGGCUUCUCUU.AACAU..UU.....AAGCAAG...CUGUUUUUAUAG.CAGCUCUUAA.U---AAAGCCCAAAUCUCA...AGC..GGUGCUUGAA.GGGGAGGGAAA.GGGGGAAAGCGGGCAACCAGUUUUCCCUAGCUU.UUCCAGAAGCCUGUUAAA.A-GCAAGGUCU.CCCCACAAGCAAC.UUCUCUGCCACAUC..GCCACC-UGUGCCU.....UUUGAUCUAGCACAGACCCUU.CACCCCUCACCUCGAU.GCAG.CCGGUAGC.UUGGAUCCUUG..U.GGG..C.A.UGA.UCCAU.AAUCGGUUUCAAGGUAAC..AAUGGUGCCGAGGUCUUU.----GGUGGGUUGCACUUUAUUAGAAAAGGCCAUU..AAUU...UGCCUGCAAAU.UGUUAA-.-----.CAGAAGGAUAUU
goldenSnubnoseMonkey         GGCAUGUG...AGCA.AG.CUGU....--GUUGUCG....UGGGGGUGGAGGGGUGAGGUGGGCGCUAAGCCUUU..U..uU..UUAAGAUU.UUUCAGGUACCCCUCACU.AA...AGGCAC.C....GAAGGCUUAAA.GUAGGA...CAACC.AUGGAGC........CU...UCC.UGUGG..CAAGAGAGACAA..CAAAGCGCUAUU.AUCCUAAGGUCAAGAAAAGU..GGU.....GUCAGCCUCA-.....-...--....CCUGA...UUUUUAUUAG.UA..AUGAGGACU.UG......CC-.........--------UCA-ACUCUU-------..-..------UCU..........GGAGUGAAGCAUCCAAAGGA.......AUGCUU-..GAAGUAU----..-.....--.....C.CC.UGGGCUUCUCUU.AACAU..UU.....AAGCAAG...CUGUUUUUAUAG.CAGCUCUUAA.U---AAAGCCCAAAUCUCA...AGC..GGUGCUUGAA.GGGGAGGGAAA.GGGGGAAAGCGGGCAACCAGUUUUCCCUAGCUU.UUCCAGAAGCCUGUUAAA.A-GCAAGGUCU.CCCCACAAGCAAC.UUCUCUGCCACAUC..GCCACC-UGUGCCU.....UUUGAUCUAGCACAGACCCUU.CACCCCUCACCUCGAU.GCAG.CCGGUAGC.UUGGAUCCUUG..U.GGG..C.A.UGA.UCCAU.AAUCGGUUUCAAGGUAAC..AAUGGUGCCGAGGUCUUU.----GGUGGGUUGCACUGUAUUAGAAAAGGCCAUU..AAUU...UGCCUGCAAAU.UGUUAA-.-----.CAGAAGGAUAUU
proboscisMonkey              GGCAUGUG...AGCA.AG.CUGU....--GUUGUCG....UGGGGGUGGAGGGGUGAGGUGGGCGCUAAGCCUUU..U..uU..UUAAGAUU.UUUCAGGUACCCCUCACU.AA...AGGCAC.C....GAAGGCUUAAA.GUAGGA...CAACC.AUGGAGC........CU...UCC.UGUGG..CAAGAGAGACAA..CAAAGCGCUAUU.AUCCUAAGGUCAAGAAAAGU..GGU.....GUCAGCCUCA-.....-...--....CCUGA...UUUUUAUUAG.UA..AUGAGGACU.UG......CC-.........--------UCA-ACUCUU-------..-..------UCU..........GGAGCGAAGCAUCCAAAGGA.......AUGCUU-..GAAGUAC----..-.....--.....C.CC.UGGGCUUCUCUU.AACAU..UU.....AAGCAAG...CUGUUUUUAUAG.CAGCUCUUAA.U---AAAGCCCAAAUCUCA...AGC..GGUGCUUGAA.GGGGAGGGAAA.GGGGGAAAGCGGGCAACCAGUUUUCCCUAGCUU.UUCCAGAAGCCUGUUAAA.A-GCAAGGUCU.CCCCACAAGCAAC.UUCUCUGCCACAUC..GCCACC-UGUGCCU.....UUUGAUCUAGCACAGACCCUU.CACCCCUCACCUCGAU.GCAG.CCGGUAGC.UUGGAUCCUUG..U.GGG..C.A.UGA.UCCAU.AAUCGGUUUCAAGGUAAC..AAUGGUGCCGAGGUCUUU.----GGUGGGUUGCACUGUAUUAGAAAAGGCCAUU..AAUU...UGCCUGCAAAU.UGUUAA-.-----.CAGAAGGAUAUU
cat                          AGCAUGUG...AGCA.AG.CUGU....UUGUUGGCC....UGGGGGUGGAGGGGUGAGGUGGGCGCUAAGCCUUU..U...U..UUAAGAUU.UUUCAGGUAUCCUUCCCU.AA...AGGCAC.C....GAAGGCUUAAA.GUAGGA...CAACC.AUGGAGC........CU...UCC.UGUGG..CAAGAGAGACAA..CAAUGCGCUCUU.AUACUAAGGUCAAUAAAAAC..GGU.....GUCGGCCUCAU.....A...AC....CCCAU...CUUCUGUUAG.AA..ACGAGGACU.CG......CCUc......caCGCCCUUGGCAGACAUGCACUGAGG..C..UCUUUUUGG..........AGAAUGGAGCAUCUAAAGGA.......AUGCUUU..GAGUACCUUGU..A.....UA.....C.UC.UUGGGCCUGUCU.GACCU..UU.....GAUUGUG...CUGCUUUUACAG.CAGCUCUUUA.AUAAAAAGCCCAAACGUCC...AGU..GACGGUUGAA.GGGGAGGGAAA.GGGG-AAAGCGGGCAACCACUUUUCCCUAGCUU.UUCCAGAAGCCUGUUAAA.AAGCAAGGUCU.CCCCACAAGUGAC.UUCUCUGCCACAUC..GCCACUCCCUGCCU.....UU-GGCCUAGCGCAGACCCUU.CACCCCUCACCUCGAU.GCCG.CCAGUAGC.UUGGAUCCUUC..A.GGC..C.A.UGA.UCCAU.AAUCGGUUUCAAGGUAAC..AGUGGUGCUGAGCUGUUCcUUCCGGUGGGUUGCACUAC--UAGAAGAGGCCAUU..AAUU...UGCCUGCAAAU.AGUUAAC.GUUAU.UAAAAGCACAAC
bushbaby                     AGCAUGUG...AGCA.AG.UUGU....GUGUUGGCA....UGGGGGUGGAGGGGUGAGGUGGGCGCUAAGCCUCU..U...U..UUAAGAUU.UUUCAGGUACCCCUCACUuAA...AGGCAC.C....GAAGGCUUAAAaGUAGGA...CAACC.-UGGAGC........CU...UCC.UGUGG..CAAGAGAGACAA..CAAAGCGCUAUU.AUACUAAGGUCAAUAAAAGU..GGU.....AUCGGCCUCAU.....A...AC....CUGAU...UUUGAUAUAG.CA..ACGAGGAUU.UU......CC-.........--------UCA-AUAUCCACUU--G..-..------AUU..........GGAAUGGAGCAUCCAAAGGA.......GUGCUUU..GAGCACC----..-.....--.....C.UC.AGGCUCACUUUU.AAGAU..UU.....AAGCAAG...CUGUUUUCAUAG.CAGCUCUUAA.GU--AAAAGUCAAAUCCCA...AGU..GGUGCUUGAA.GGGGAGGGAAA.GGGGGAAAGCGGGCAACCAGUUUUCCCUAGCUU.UUCCAGAAGCCUGUUAAA.A-GCAAGGUCU.CCCCACAAGCGAC.UUCUCUGCCACAUC..GCCACCCCCUGCCU.....UU-GGCCUAGCACAGACCCUA.CACCCCUCACCUCGAU.GCAG.CCGCUAGC.UUGGAUCCUUC..A.GGG..C.U.UGA.UCCAU.AAUCGGUUUCAAGGUAAC..AGUGGUGCUGAGGUCUUC.----GGUGGGUUGCACAAC--UAGAAAAGACCAUC..AAUU...UGCCUGGAAAU.UGUUU--.----C.CCACAGCUAAAU
mouseLemur                   AGCAUGUG...AGCA.AG.CUGU....GUGUUGGCG....UGGGGGUGGAGGGGUGAGGUGGGCGCUAAGCCUUU..U...U..UUAAGAUU.UUUCAGGUACCCCUCACU.AA...AGGCAC.C....AAAGGCUUAAA.GUAGGA...CAACC.AUGGAGC........CU...UCC.UGUGG..CAAGAGAGACAA..CAAAGCGCUAUU.AUACUAAGGUCAAUAAAAGU..GGU.....GUCAGCCUGAU.....A...AC....C--AA...UUUUUAUUAG.CA..CUGAGGACU.UU......CC-.........--------UCA-ACACCCACUU---..-..------UCU..........GGAAUGUAGCAUCCAAAGGA.......AUGCUU-..GCG-UAC----..-.....--.....C.CU.UGGGCUUGUCUU.AACAU..UU....gAAGUAAG...CUGUUUUUAUAG.CAGCUCUUCA.U---AAAGCCCAAAUCCCA...AGUguGGUGCUUGAA.GGGGAGGGAAA.GGGGGAAAGCGGGCAACCAGUUUUCCCUAGCUU.UUCCAGAAGCCUGUUAAA.A-GCAAGGUCU.CCCCACAAGCGAC.UUCUCUGCCACAUC..GCCACCCCCUGCCU.....UU-GGCCUAGCACAGACCCAU.CACCCCUCACCUCGAU.GCAG.CCGCUAGC.UUGGAUCCUUC..A.GGG..C.A.UGA.UCCAU.AAUGGAUCUCAAGGUAAC..AAUGGUGCCGAGGUCUUC.----GGUGGGUUGCACAG--CUAGAAAAGGCCUUU..AAUU...UGCCUGCAAAU.UCUUA--.-----.ACACAGGACAUU
marmoset                     GGCAUGUG...AGCA.AG.CUGU....--GUUGGCG....UGGGGGUGGAGGGGUGAGGUGGGCGCUAAGCCUUU..U...C..UUAAGAUU.UUUCAGGUACCCCUCACU.AA...AGGCAC.C....GAAGGCUUAAA.GUAGGA...CAACC.AUGGAGC........CU...UCC.UGUGG..CAAGAGAGACAA..CAAAGCGCUAUU.AUCCUAAGGUCAAGAAAAAU..GGU.....GUCAGCCUCA-.....-...--....CCUAA...UACUUAUUAG.UA..ACAAGGACU.UG......CC-.........--------UCA-ACUCUC--UU---..-..------UCU..........GGAGUGAAGCAUCCAAAGGA.......AUGCUU-..GAAGUAC----..-.....--.....-.CC.UGGGC-AUCUUU.AACAU..UU.....AAGCGAG...CUGUUUUUAUAG.CAGCUCUUAA.U---AAAGCCCAAAUCUCA...AGC..GGUGCUUGAA.GGGGAGGGAAA.GGGGGAAAGCGGGCAACCAGUUUUCCCUAGCUU.UUCCAGAAGCCUGUUAAA.A-GCAAGGUCU.CCCCACAAGCAAC.UUCUCUGCCACAUC..GCCACCCUGUGCCU.....UU-GGCCUAGCACAGACCCUU.CACCCCUCACCUCGAU.GCAG.CCGGUAGCuUUGGAUCCUUG..U.GGG..C.A.UGA.UCCAU.AAUCUGUUUCAAGGUAAC..AAUGGUGCCGAGGUCUUC.----GGUGGGUUGUACUAUACUAGAAAAGGCCAUU..AAUU...UGCCUGCAAAU.UGUUAAC.AAAG-.AUUAAGACCACA
squirrelMonkey               GGCAUGUG...AGCC.AG.CUAU....--GUUGGCA....UGGGGGUGGAGGGGUGAGGUGGGCGCUAAGCCUUU..U...U..UUAAGAUU.UUUCAGGUACCCCUCACU.AA...AGGCAC.C....GAAGGCUUAAA.GUAGGA...CAACC.AUGGAGC........CU...UCC.UGUGG..CAAGAGAGACAA..CAAAGCGCUAUU.AUCCUAAGGUCAAGAAAAAU..GGU.....GUCAGCCUCA-.....-...--....CCUGA...UUUUUAUUAG.UA..ACAAGGACU.UG......CC-.........--------UCA-ACUCUC--UU---..-..------UCU..........GGAGUGAAGCAUCCAAAGGA.......AUGCUUG..GAAGUAC----..-.....--.....-.CC.UGGGCUUCUCUUuAACAU..UU.....AAGCAAG...CUGUUUUUAUAG.CAGCUCUUAA.U---AAAGCCCAAAUCUCA...AGU..GGUGCUUGAA.GGGGAGGGAAA.GGGGGAAAGUGGGCAACCAGUUUUCCCUAGCUU.UUCCAGAAGCCUGUUAAA.A-GCAAGGUCU.CCCCACAAGCAAC.UUCUCUGCCACAUC..GCCACCCUGUGCCU.....UU-GGCCUAGCACAGACCCUU.CACCCCUCACCUCGAU.GCAG.CCGGUAGCuUUGGAUCCUUG..U.GAG..C.A.UGA.UCCAU.AAUCUGUUUCAAGGUAAC..AAUGGUGCCGAGGUCUCU.----GGUGGGUUGUACUAUACUAGAAAAGGCCAUU..AAUU...UGCCUUCAAAU.AGUUAAC.AAAGAuAUUAAGACCAC-
whiteRhinoceros              AGCAUGUG...AGCA.AG.UUGG....UUGUUGGCC....UGGGGGUGGAGGGGUGAGGUGGGCGCUAAGCCUUU..U...U..UUAAGAUU.UUUCAGGUAUCCCUCACU.AA...AGGCAC.C....GAAGGCUUAAA.GUAGGA...CAACC.ACGGAGC........CU...UCC.UGUGG..CAAGAGAGACAA..CAAAGCGCUAUU.AUACUAAGGUCAAUACAAAU..GGU.....GUCGGCCUCAU.....A...AC....C-CGU...CUUCUAUUAG.AAcuCUGAGGACU.UG......CCUc......agCACCCUUGGCAGACAUACAUUG-AG..G..CUCUUCCCG..........GGCGUGAAGCAUCCAGAGGA.......AUGCCU-..GAGUAUU-GUA..U.....AU.....C.CC.UGGGCUUGUC--.---CU.aAC.....ACGUAAG...CUGUUUUUAUAG.CAGCUCUUAA.U---AAAGGCCAAACCUCA...AGU..GAUGCUUGAA.GGGGAGGGAAA.GGGGGAAAGCGGGCAACCACUUUUCCCUAGCUU.UUCCAGAAGCCUGUUAAA.A-GCAAGGUCU.CCCCACAAGUGAC.UUCUCUGCCACAUC..GCCACCCCCUGCCU.....UU-GGCCUAGCGCAGACCCUU.CACCCCUCACCUCGAU.GCUG.CCGGUAGC.UUGGAUCCUUG..U.GGG..C.A.UGA.UCUAU.UAUCAGUUUCAAGGUAAC..AGUGAUGCCAAGGUCUUG.---UGGUGGGUUACACUG--CUAGAAAAGGCCAUU..AAUU...UGCUUGCAAAU.GGUUAAU.GUUAU.UAAAACCACAAC
dog                          AGCAUGUG...AGCA.GC.U-GU....UUGUUGGCC....UGGGGGUGGAGGGGUAAGGUGGGCGCUAAGCCUUU..U...U..UUAAGAUU.UUUCAGGUACCCCU--CU.AA...AGGCAC.C....GAAGGCUUAA-.GUAGGA...CAACC.AUGGAGC........CU...UCC.UGUGG..CAAGAGAGACAA..CAAAGCGCUAUU.ACACUAAGGUCAAUAAAAAU..GGU.....GUCAGCCUCCU.....A...AC....CCCAG...CUUCUGUUAG.AA..AUGAGGACU.UG......CCU........cAACACUUGGCAGACAUGCACUGAGG..C..UCUCUUCGG..........GGAACGGAGCAUCUAAAGGA.......AUGUUUU..GAGUACCUUCU..G.....UA.....CcCC.UGGGCUUGUCCU.GUCCU.gAC.....AAUUAUG...CUGCUUUUAUAG.CAGCUAUUUAuUUAAAAAGCCCAUACCUCA...AGU..GAUGGUUGAA.GGGGAGGGAAA.UGGGGAAAGAGGGCAACCACUUUUCCCUAGCUU.UUCCAGAAGCCUGUUAAAaAAGCAAGGCCU.CCCCACAAGUGAC.UACUCUGCCACAUC..GCCACUCCCUGCCU.....UU-GGCCUAGCGCAGACCCUU.CACCCCUCACCUCGAU.GCUG.CCAGUAGC.UUGGAUCCUUG..A.GGG..C.A.UGA.CCCCU.AAUCGGUUUCAAGGUAAC..AGUGGUGCUGAGGUCUUC.---UGGUGGGUUGCACUAC--UAGAAAAGGCCAUU..AAUU...UGCCUGCAAAU.GCUUA--.-----.---AAUGUUAUU
panda                        AGCAUGUG...AGCA.AG.CUGU....UGGUUGGCC....UGGGGGUGGAGGGGUGAGGUGGGCGCUAAGCCUUU..U...U..UUAAGAUU.UUUCAGGUACCCCUCCCU.AA...AGGCAC.C....GAAGGCUUAAA.GUAGGA...CAACC.GUGGAGC........CU...UCC.UGUGG..CAAGAGAGACAA..CAA-GCGCAAUU.AUACUAAGGUCAAUAGGAAU..GGC.....GUCGGCCUCAU.....A...AC....CCCAU...CUUCCGUUAG.AA..AUGAGGACU.UG......CCUcaacaccaaCACCCUUGGCAGACGCGCACUGAGG..C..UCUCUUCGG..........GGAAUGGAGCAUCUAAAGGA.......AUGUUUU..UGAGUACUUUAcuU.....AA.....C.CC.UGGGCUCGUCCU.GCCCU..GAcauuuAAUAAUG...CUGCUUUCAUAG.CAGCUCUUUA.A---AAAGCGCACACCUCA...AGU..GAUGGUUGAA.GGGGAGGGAAA.CGGGGAAAGCGGGCAACCACUUUUCCCUAGCUU.UUCCAGAAGCCUGUUA--.--AAAAGGUCU.CCCCCCAAGUGAC.UUCUCUGCCACAUC..GCCACUCCCUGCUU.....UU-GGCCUAGCGCAGACCCUU.CACCCCUCACCUCGAU.GCUG.CCAGUAGC.UUGGAUCCUUG..A.GGG..C.A.UGA.UCCGU.AAUCGGUUUCAAGGUAAC..AGUGGUGCUGAGGUCUUC.---UGGUGGGUUGCACUAC--UAGAAAAGGCCAUU..AAUU...UGCCUGCAUAU.GGUUAAU.AUUAU.UAAAACCACAAC
alpaca                       AGCAU--G...AGCA.AG.UUGU....UUGUUGGCC....UGGGGGUGGAGGGGUGAGGUGGGCGCUAAGCCUUU..U...U..UUAAGAUC.UUUCAGGUACCUCUCACU.AA...AGGCAC.C....GAAGGCUUAAA.GUAGGA...CAACC.AUGGAGC........CU...UCC.UGUGG..CAAGAGAGACAA..CAAAGCGCUAUU.AUACUAAGGUCAAUCAAAGU..GGU.....AUCGGCCUCAC.....A...AC....CCUGU...UUUCUGUUAC.AA..AUGAGGACU.UG......CCUc......aaUACCCUUGGCAGACUGCAUUGAGGC..UguUUCUUUUGG..........GGAGUGAAGCAUCCAGUAGA.......AUGCUU-..GAGUAACUUGU..A....uAC.....C.CC.UGGGCUUGUCCU.AACAU..UU.....AAUGCAG...CUGUUUUUAUAG.CAGCUCUUA-.G--UAAAGCCCAAACCUUG...AAU..GAUGCUUGAA.GGGGAGGGAAA.GGGGGAAAGCGGGCAACCACUUUUCCCUAGCUU.UUCCAGAAGCCUGUUAAA.AAGCAAGGUCU.CCCCACAAGUGAC.UUCUCUGCCACAUC..GCCACCCCCUGCCU.....UU-GGCCUAGCGCAGACCCUU.CACCCCUCACCUCGAU.GCUG.CCGGUAGC.UUGGAUCCUUG..U.GGG..C.A.UGA.UCCAU.A-UCGGUUUUAAGGUAAC..--UGGUACUGAGCUCUUC.---UGGUGGGUUGCACUA--CUAGAA-AGACCAUU..CAUU...UGCCUGCAUAU.GGUUUAU.GAUAU.UAAGACCACA--
horse                        AGCAUGUG...AGCA.GG.UUGG....UUGUUGGCC....UGGGGGUGGAGGGGUGAGGUGGGCGCUAAGCCUUU..U...U..UUAAGAUU.UUUCAGGUACCCCUCACU.AA...AGGCAC.C....GAAGGCUUAAA.GUAGGA...CAACC.ACGCAGC........CU...UCC.UGUGG..CAAGAGAGACAA..CAAAGCGCUAUU.GCACUAAGGUCACUGCAAAU..GGC.....GUCAGCCUCAU.....A...ACgcgcCCCGU...CUUCUCGUAG.ACcuCUGAGGACU.UG......CCUc......agCGCCCUUGGCAGACAUGCACUGAGG..C..UCUUUGGGC..........C---UGAAGCAUCCAGAGGA.......AUGCUU-..GAGUACCUUGU..A.....UA....cC.CC.UGGGCUUGUCCU.AACCC..--.....--GUAAG...CUGUUUUUAUAG.CAGCUGUUA-.CU--AAAGCCCAAACUUCA...AGU..GAUGCUUGAA.GGGGAGGGAAA.GGGGGAAAGCGGGCAACCACUUUUCCCUAGCUU.UUCCAGAAGCCUGUUAAA.A-GCAAGGUCU.CCCCACAAGUGAC.UUCUCUGCCACAUC..GCCACCCCCUGCCU.....UU-GGCCUAGCGCAGACCCUU.CACCCCUCACCUCGAU.GCUG.CCGGUAGC.UUGGAUCCUUG..U.GGG..C.A.UGA.UCCAU.UGUCAGUUUCAAGGUAAC..AGUGGUGC-GAGGUCUUC.---CGGUGGGUUACACUAC--UAGAAAAGGCCAUU..AACG...UGCUUGCAAAU.GGUUAAG.GUUAU.UAAAACCACAAC
tarsier                      AGCAGGUG...AGCG.AG.UUGU....GUGUUGGCG....CGGGGGUGGAGGGGUGAGGUGGGCGCUAAGCCUUU..U...C..UUAAGAUU.UUUCAGGUACCCCUCACU.AA...AGGCAU.C....GAAGGCUUAAAaGUAGGA...CAACC.AUGGAGC........CU...UCC.UGUGG..CAAGAGAGACAA..CAAAGCGCUUUU.AUACUAAGGUCA----AAGU..GGC.....AUCGGCCUCAU.....A...AC....C-CAG...UUUUUGCUAG.CA..AUAAGGACC.UG......CC-.........--------UCA-ACACCCACUU---..-..------UCC..........AGAGUGAAGCUUCCAAAGGA.......AUGCUU-..GAGUGUC----..-.....--.....-.CG.UGGGCUUCCCUU.AACGU..UU.....-UGCAAG...CUGUUUUUAUAG.CAGCUUUUA-.G--CCAGGCCCACAUCUCA...AGU..GGUGCUUGAC.GGGGAGGGAAA.GGGGGAAAGCGGGCAACCAGUUUUCCCAAACUU.UUCCAGCAGCCUGUUAAA.A-ACGAGGCCU.CCCCACAAGCGAC.UUCUCUGCCACGUC..GCCACCCCCUGCCU.....UU-GGCCUAGCACAGACCCUU.CACCCCUCACCUCGAU.GCAG.CCGGUAGC.UUGGAUCCUUGugU.GGG..C.A.UGA.UCCUU.AAUCGGUUUCAAGGUAAC..AGUGGUGCCGAGGUCUCG.----GGCGGGUUGCACUCGACUAGAAAAGCCCAUU..AAUU...UGCCUGCGGAU.UGUUAA-.-----.CAGAACGUUAUU
minkeWhale                   AGCAU--G...AGCA.AG.UUGU....UUGUUGGCC....UGGGGGUGGAGGGGUGAGGUGGGCGCUAAGCCUUU..U...U..UUAAGAUU.UUUCAGGUAACCCUCACU.AA...AGGCAC.C....AAAGGCUUAAA.GUAGGA...CAACC.ACGGAGC........CU...UCC.UGUGG..CAAGAGAGACAG..CAAAGCACUAUU.AUACCAAGGUUAAUCAGAAU..GGU.....GUCGGCCUCUC.....A...AC....CCCAU...CUUCUGUUAGgAA..AUGAGGACU.UG......CC-.........--------UCA-ACACCC-------..-..------UUU..........GGAGUGAAGCAUCCAAAUGA.......AUGCUU-..GAGUACCUUGU..Au..auAC.....C.CC.UGGGCUUGUCCU.AAC--..AU.....AAUUCAG...CUGUUUUUAUAG.CAGCUCUUAA.U---AAAGCCCAAACCUCAaaaAGU..GAUGCUUGAA.GGGGAGGGAAA.GGGGGAAAGCGGGCAACCACUUUUCCCUAGCUU.UUCCAGAAGCCUGUUAAA.AAGCAAGGUCU.CCCCACAAGUGAC.UUCUCUGCCACAUC..GCCACCCCCUGCCU.....UU-GGCCUAGCGCAGACCCUU.CACCCCUCACCUCGAU.GCCA.CCGGUAGC.UUGGAUCCUUG..G.GGG..C.A.UGA.UCCAU.AAUCGGUCUUAAGGUAAU..--UGGUGCCAAGGUCUUC.---CGGUGGGUUGCACUA--CUCGAAAUGACCAUC..AAUU...UGCCUGCAAAU.AGUUAAU.GAUAU.UAAGACCACAAC
cow                          AGCAU--G...AGCA.AG.UUGU....UUGUUGGCC....UGGGGGUGGAGGGGUGAGGUGGGCGCUAAGCCUUU..U..uU..UUAAGAUU.UUUCAGGUACCCCUCACU.AA...AGGCAC.C....AAAGGCUUAAA.GUAGGA...CAACC.AUGGAGU........CU...UCC.UGUGG..CAAGAGAGACAA..CAAAGCGCUAUU.A-ACUAAGGUCAAUCAAAAU..GGU.....GUCGGCCUCAC.....A...GC....CCCAU...CUUCUGUUAG.AA..AUGAGGACU.UG......AC-.........--------UCAACCCCCU-------..-..---------.........uGGGAGCGAGCAUUUAAAGGA.......AUGCUU-..GAGUACCUUGU..AuauauAU.....C.CC.UGUGCUUGUCCU.AAUAU..UU.....AAUUUGG...CUGUUUUCAUAG.CAGCUGUUAA.U---GAAGCCUGAACUUCA...AGU..GAUGCUUGAA.GGGGAGGGAAA.GGGGGAAAGCGGGCAACCACUUUUCCCUAGCUU.UUCCAGAAGCCUGUUAAA.AAGCAAGGUCU.CCCCACAAGUGAC.UUCUCUGCCACAUC..GCCACCCUGUGCCU.....UU-GGCCUAGCGCAGACCCUU.CACCCCUCACCUCGAU.GCUG.CUGGUAGC.UUGGAUCCUUG..U.GGG..C.A.UGA.UCCAU.AAUCGCUUUUAAGGUAAU..-----UGCCAAGGUCUUC.---CGGUGGGUUGCACUA--CUAGAAAAGACCAUU..AAUU...UACCUGUCAAC.AGGUAAU.AUUUA.GACCACAACU--
bison                        AGCAU--G...AGCA.AG.UUGU....UUGUUGGCC....UGGGGGUGGAGGGGUGAGGUGGGCGCUAAGCCUUU..U..uU..UUAAGAUU.UUUCAGGUACCCCUCACU.AA...AGGCAC.C....AAAGGCUUAAA.GUAGGA...CAACC.AUGGAGU........CU...UCC.UGUGG..CAAGAGAGACAA..CAAAGCGCUAUU.A-ACUAAGGUCAAUCAAAAU..GGU.....GUCGGCCUCAC.....A...GC....CCCAU...CUUCUGUUAG.AA..AUGAGGACU.UG......AC-.........--------UCAACCCCCU-------..-..---------.........uGGGAGCGAGCAUUUAAAGGA.......AUGCUU-..GAGUACCUUGU..AuauauAU.....C.CC.UGUGCUUGUCCU.AAUAU..UU.....AAUUUGG...CUGUUUUCAUAG.CAGCUGUUAA.U---GAAGCCUGAACUUCA...AGU..GAUGCUUGAA.GGGGAGGGAAA.GGGGGAAAGCGGGCAACCACUUUUCCCUAGCUU.UUCCAGAAGCCUGUUAAA.AAGCAAGGUCU.CCCCACAAGUGAC.UUCUCUGCCACAUC..GCCACCCUGUGCCU.....UU-GGCCUAGCGCAGACCCUU.CACCCCUCACCUCGAU.GCUG.CUGGUAGC.UUGGAUCCUUG..U.GGG..C.A.UGA.UCCAU.AAUCGCUUUUAAGGUAAU..-----UGCCAAGGUCUUC.---CGGUGGGUUGCACUA--CUAGAAAAGACCAUU..AAUU...UACCUGUCAAC.AGGUAAU.AUUUA.GACCACAACU--
pig                          AGCAUG--...AGCA.AG.U---....UUGUUGGCC....UGGGGGUGGAGGGGUGAGGUGGGCGCUAAGCCUUU..U...U..UUAAGAUU.UUUCAGGUACCCCUCAAU.AA...AGGCACcC....GAAGGCUUAAA.GUAGGA...CAACC.CUGGCGC........CU...UCC.UGUGG..CAAGAGAGACAA..CAAAGCGCUAUU.AAACUAAGGUCAAUCUAAGU..GGU.....GUCAGCCUCAC.....A...AC....CCCAC...CUUCGGUUAG.AC..AUGAGGACU.UG......CC-.........--------UCA-ACUGCCUCUG---..-..--------G..........GGAGUGAAGCAUCCAAAGGA.......AUGCCU-..GCGUACCUUGC..G.....UA.....C.CC.CCGGCCUGUGUA.ACGCC..-U.....CCCUGGG...CUGUUUUUAGAG.CAGCCCUUGA.U---GAAGCCCAGAC-CUG...AGU..GGUGCUUGAA.GGGGAGGGAAA.GGGGGAAAGCGGGCAACCACUUCUCCCUAGCUU.UUCCAGAAACCUGUUAAA.AAGCAAGGUCU.CCCCACAAGUGAC.UUCUCUGCCACAUC..GUCACCCCCUGCCU.....UU-GGCCUAGCGCAGACCCUU.CACCCCUCACCUCGAU.GCUG.UCGGUAGC.UUGGAUCCUUG..U.GGG..C.A.UGA.UCCAU.AAGCAGUUUA-AGGUAAC..--UGGUGCCGAGGUCUUG.----GGUGGGUUGCACUGU--UAGAAAAGACCGUU..AAUU...UGCCUGUAAAC.GUUUAAU.GACAU.U-----------
ferret                       AGCAUGUG...AGCA.AG.CUGU....UUGUUGGCC....UGGGGGUGGAGGGGUGAGGUGGGCGCUAAGCCUUU..U...U..UUAAGAUU.UUUCAGGUACCCCUCCCU.AA...AGGCACcC....GAAGGCUUAAA.GUAGGA...CAACC.ACGGAGC........CU...UCC.UGUGG..CAAGAGAGACAA..CAAAGCGCUAUU.ACACUAAGGUCAAUAAAAGU..GGU.....GUCGGCCUUUU.....AuaaAC....CCCAU...CUUCUGUUAG.AA..AUGAGGACU.UG......CCUc......aaCAGCCUUGGCAGACAUGCACUGAGG..C..UCUCUUCGG..........GGGUUGGAGCAUCUGAAGGG.......GUGUUUC..GAGUACCUUCU..G.....UA.....C.CC.CUGGGCUUGUUU.GUCCU..GCccuucAAUUACG...CUGCUUUUACAG.CAGCUCUUC-.GAA-CAGCGCAGAC-CUCA...AGU..GAUGGUCGCA.GGGGAGGGAAA.CGGGGAAAGCGGGCAACCACUUCUCCCUAGCUU.UUCCAGAAGCCUGGUAAA.U-GCAAGGUCU.CCCCUCAAGUGAC.UUCUCUGCCACAUC..GCCACUCCCUGCCU.....UU-GGCCUAGCGCAGACCCUU.CACCCCUCACCUCGAU.GCUG.CCGGUAGC.UUGGAUCCUUG..A.GGG..U.A.UGA.UCCGU.AAUCGGUUUCCAGGUAAC..CGUGCUGCUGAGGUCUUC.---UGGUGGGUCGCAGUAC--UAGAAAGGCCG-UG..AAUU...UGCCUGUAAAU.GGUUAUU.AAAAC.CACAACU-----
malaysianFlyingLemur         GGCAUGUG...AGCA.AG.UUGU....GUUUUGGCU....UGGGGGUGGA-GGGUGAGGUGGGCGCUAAGCCUUU..U...U..UUAAGAUU.UUUCAGGUACCCCUCACU.AA...AGGCAC.C....GAAGGCUUAAA.GUAGGA...CAACC.AUGGAGC........CU...UCC.UGUGG..CAAGAGAGACAA..CAAAGCACUAUU.AUACAAAGGUCAAUAAA---..---.....-----------.....-...--....-----...-UUUUAUUAG.CA..AUAAGGACU.UA.....aUC-.........--------UCA-AUAUCCAGUU---..-..------UCU..........GGAGUGAAGCAUCCAAAGGA.......AUGCUU-..GAGUACC----..-.....--.....-.CC.UGGGCUUAUCUU.AACAU..UU.....AAAGAAG...CUGUUUUUAUAG.CAGCUCUUAA.C---AAAGCUUGA------...---..---------A.GGGGAGGGAAA.AGGGGAAAGCGGGUAACCAGUUUUCCCUAGCUU.UUCCAGAAGCCUGUUAAA.A-GCAAGGUCU.CCCCACAAGUGACcUUCUCUGCCACAUC..GCCACCCCCAGCCU.....UU-GGCCUAGCACAGACCCUU.CACCCCUCACCUCGAU.GCAG.CCGGUAUC.UUGGAUCCUU-..U.GGG..C.A.UAA.UCCAU.AAUCGGUUUCAAGGUAAC..AGUGGUGCCGAGGUCUUC.----GGUGGGUUUCAUUAC--UAGAAAAGGCCAUU..AAUU...UGCUUGCAGAU.UGUUAAC.AGAGA.---AAGGUAUU-
mouse                        AGCAUGUG...AUGU.AA.U---....--GUUGGCC....UUGGGGUGGAGGGGUGAGGUGGGCGCUAAGCCUUU..U...U..UUAAGAUU.UUUCAGGUACCCCUCACU.AA...AGGCAC.U....GAAGGCUUAAU.GUAGGA...CAGC-.--GGAGC........CU...UCC.UGUGUggCAAGA--AUCAA.gCAA-GCAGUAUU.GUAUCGAGACCA----AAGU..GGU.....AUCAUGGUCG-.....-...--....----G...UUUUGAUUAG.CA..GUGGGGACU.AC......CC-.........--------UACCGUAACACCUU--G..-..------UUG..........GAAUUGAAGCAUCCAAAGAA.......AAUACUU..GAGAGGC----..-.....--.....-.CC.UGGGCUUGUUUU.AACAU.cUGg...aAAAAAGG...CUGUUUUUAUAG.CAGCGGUUA-.----CCAGCCCAAACCUCA...AGU..UGUGCUUGCA.GGGGAGGGAAAaGGGGGAAAGCGGGCAACCAGUUU-CCCCAGCUU.UUCCAGAAUCCUGUUA--.---CAAGGUCU.CCCCACAAGUGAU.UUCUCUGCCACAUC..GCCACCAUGGGCCU.....UUGGCCUAAUCACAGACCCUU.CACCCCUCACCUUGAU.GCAG.CCAGUAG-.CUGGAUCCUUG..A.GGU..C.A.CGU.UGCAU.A-UCGGUUUCAAGGUAAC..CAUGGUGCCAAGGUCCU-.-----GUGGGUUGCACCA-----GAAAAGGCCAUC..AAUU...UUCCCCUUGCC.UGUAA--.-----.---UUUAACAUU
sheep                        AGCAU--G...AGCA.AG.UUGU....UUGUUGGCC....UGGGGGUGGAGGGGUGAGGUGGGCGCUAAGCCUUU..U..uU..UUAAGAUU.UUUCAGGUACCCCUCACU.AA...AGGCAC.C....AAAGGCUUAAA.GUAGGA...CAACC.AUGGAGU........CU...UCC.UGUGG..CAAGA--GACAA..CAAAGCGCUAUU.A-ACUAAGGUCAAUCAAAAU..UGU.....GUCGGCCUUAC.....A...GC....CCCA-...-UCUUGUUAG.AA..ACGAGGAUU.UG......AC-.........--------UCAACCCCCU-------..-..---------.........uGGGAGUGAGCAUUCAAAGGA.......AUGCUU-..GAGUACC----..-.....--.....-.--.-------UUGUA.UAUAU.aAA.....UAUUUGG...CUGUUUUCAUAG.CAGCUGUUAA.UGAAG---CCUGAACCUCA...AGU..GAUGCUUGAA.GGGGAGGGAAA.GGGGGAAAGCGGGCAACCACUUUUCCCUAGCUU.UUCCAGAAGCCUGUUAAA.AACCAAGGUCU.CCCCACAAGUGAC.UUCUCUGCCACAUC..GCCACCCUGUGCCU.....UU-GGCCUAGCGCAGACCCUU.CACCCCUCACCUCGAU.GCUG.CUGGUAGC.UUGGAUCCUUG..U.GGG..C.A.UGA.UCCAU.AAUCGCUUUUAAGGUAAU..-----UGCCAAGGUCUUC.---CGGUGGGCUGCACUA--CUAGAAAAGACCAUU..AAUU...UACCUGCGGAC.AGGUAAU.GAUAU.UU----------
manatee                      AGCAUGUG...AGCA.AG.UUGU....GUGUUGACA...aCGGGGGUGGAGGGGUGAGGUGGGCGCUAAGCCUUUuuU...U..UUAAGAUU.UUCCAGGUACUCUUCACU.AA...AGGCAC.C....GCAGGCUUAAC.GUAGGA...CAACU.ACGGAGC........CU...UCC.UGUGG..CAAGAGAGACAA..CAAAGCACUAUU.AAGCUAAGGUCAACAAACAU..GGU.....GUCAGCUUUAU.....A...AG....UCUGUuacUCUCUAUUAG.CA..AUGAGGACU.UG......CC-.........--------UCA--GUGCCUCUGCAG..-..-----ACCU..........GCACUGAGGCGCCGGCUCUA.......GUACCUU..GUGUAUC----..-.....--.....-.GC.UGGGC-UGUCUU.AACAU..UU.....AAAUGAG...CUGUUUUCAGAG.CAGCUCUUA-.-----AAGCCCAAACCUCA...AAC..AAC--UUGAA.GGGGAGGGAAAgGGGGGAAAGCGGGCAACCACUUUUCCCUAGCUU.UUCCAGAAGCCUGUUAAA.A-GCAAGGUCU.CCCCUCAAGUGAC.UUCUCUGCCACAUC..GCCACCC-CUGCCU.....UU-GGCCUAGCGCAGACCCUU.CACCCCUCACCUCGAU.GCAG.CUGGUAGC.UUGGAUCCUUG..U.GGG..C.A.UGA.CCCCU.AAUCUGUUUCAAGGUAAC..AAUGGUGCCGA-------.--------GGU----CUG--CUAGAGAAGGCCAUU..AAUU...UGCCUGUAAAU.UA---A-.-----.---CAGAACAUU
guineaPig                    AGCAUGUG...AGCA.AG.UUGU....GUAUUGGCC....UGGGGGUGGAGGGGUGAGGUGGGCGCUAAGCCUUU..UuuuU..UUAAGAUU.UUCCAGGUACCCCUCUCU.AA...AGGCAC.C....AAAGGCUUAAA.GUAGGA...CACC-.-UGGAGC........CU...UGC.UGUGG..CAAGA--GACAA..CACGGUGCUGUU.ACGCUAAGGUCCAUUA-AGU..CCU.....GUCAGCCUCAU.....A...AC....CUGAC...CCUUAUUUAG.CA..GUGAGGACU.CG......CC-.........--------UCA-GCACCUU------..-..------UCU..........GGAGUGAAACAU----AGAA.......--GGCUU..AAGUAUC----..-.....--.....-.CC.UGGGCUCACCUU.AACAU..--.....-GUAAAG...CUGUUUUUAUAG.CAGCUUUUAA.----UAAGCCCAAAUCACA...GGU..GAUGCUUGAA.GGGGAGGGAAA.GGGGGAAAGCGGGCAACCAGUUUUCCCUAGCUU.UUCCAGAAGCCUGUUAAA.A-GCAAGGCCU.CCCCACAAGUGAC.UUCUCUGCCACAUC..GCCACCCCCUGCCU.....UU-GGCCUAGCACAGACCCUU.CACCCCUCACUUCGAU.GCAG.CCAGUAGC.UUGGAUCCUUG..U.GGG..C.A.UGG.UGCAUuUAUCUGCUC-AAGGUAAC..CAUGGUGCCAAGGUCC--.----GGUGGGUUGUACUAC---AGAAGAGGCCACU..GGUU...UGUGUGUAAAU.UGUUAAC.AGACU.AUU---------
armadillo                    AGCAUGUG...AGCA.AG.UUGU....AUGUUGGCAg..uGGGGGGUGGAGGGGUGAGGUGGGCGCUAAGCCUUU..U...U..UUAAGAUU.UUUCAGGUAUCCCUCACA.AA...AGGCAC.C....GAAGGCUUAA-.GUAGGA...CAACC.AUGGAGC........CU...UCC.AGUGG..CAAGAGAGACAU..CAAAGCGCUAUU.AUACUAAGGUCACUAAAAAC..CUUauaagGUCAGCCUUA-.....-...--....--UGA...AGCCUCUUAA.AA..AAGAGGACU.UG.....gCC-.........-----UUGUCA-ACACCCUCUGCAG..A..CC--CUCAU..........GGAGGCUGUUUCCAGGUGGA.......G-UGCUU..GAGUGCCUCUU..G.....UA.....C.CC.CGGGGCUGUCUU.GAUUU.cUU.....AAAUCUG...CUGUUUUUAGAG.CAGCUCUCA-.-----AAGCCCAAACCUCA...AGC..CAUGCUUGAA.GGGGAGGUAAA.GGGGGAAAGCGGGCAACCAGUUUUCCCUAGCUU.UUCCAGAAACCUGUUAAA.A-GCAAGGUCU.CCCCACAAGUGAC.UUCUCUGCCACAUC..GCCAUCCCCAGCCU.....UU-GGCCUAGCGCAGACCCUU.CACCCCUCACCUCGAA.GCAG.CUGGUAGC.UUGGAUCCUUG..U.GGG..C.A.UG-.UCGGU.GGGUUGCACUAC--UAGA..AAAGGUUAACA-------.GAAAACAGGUA------UUACAACCACAGUGUAAU..AGCU...CUAAGGUCUUU.UCUACAU.CUAGC.ACUAUUAUCCAG
chineseHamster               AGCAUGUG...AUAA.AA.CAAUgguaUUGUUGGCC....UUGGGGUGGAGGGGUGAGGUGGGCGCUAAGCCUCU..U...C..UUAAGAUU.UUUCAGGUACCCCUCAUU.AA...AGGCAC.C....AAAAGCUUAAU.GUAGGA...CAGCGgAGCGAGC........CU...UCC.UGUGG..CAAGA--GACAA..CCAAGCACUAUU.AUACCAAGGUCA----AAGU..GGU.....GUCCAGGUCU-.....-...--....---GG...UUUUGGUUAG.CA..GUGAGAACU.G-......CC-.........--------UCA-ACACCUUG-----..-..------CUU..........GGAGUGAG-CAUCCAAAAAG.......AACACUU..GAGUGUC----..-.....--.....-.CC.UGGGCUUGUUUU.AAUA-..U-....cCAAAAGG...CUGUUUUUAUAG.CAGCUGUUA-.----CCAGCCCAAACCUCA...AGU..UGUGCUUGAA.GGGGAGGGAAA.GGGGGAAAGUGGGCAACCAGUUUUCCCUAGCUU.UUCCAGAAGCCUGUUA--.---CAAGGUCU.CCCCACAAGUGAC.UUCUCUGCCACAUC..GCCACCCUGUGCCU.....UUGGCUUAAU--CAGACCCUU.CACCCCUCACCUUGAU.GCAG.CCAGUAG-.CUGGAUCCUUG..A.GGG..C.A.UGA.UGCAU.AAUCGGUUUCAAGGUAAC..CAUGAUGCCAAGAUCU--.----GGUGGGUUGCACUA-----GAAAAGGCCAUU..UCUUcccUGCCUAUAAAU.UAUUA--.-----.--ACAGAACAUU
nakedMoleRat                 AGCAUGUA...AGG-.--.UUGU....GUAUUGGCC....UGGGGGUGGAGGGGUGAGGUGGGCGCUAAGCCUUU..U...C..UUAAGAUU.UUUCAGGUACCCCUCUCU.AA...AGGGAC.C....GAAGGCUUAAA.GUAGGA...CACC-.-UGGAGC........CU...UCC.UGUGG..CAAGA--GAC--..------------.--------------------..-GU.....GUCAGCCUCAU.....A...AC....C-UGG...UCUUUAUUAG.CA..GUGAGGACU.--......CC-.........--------UCA-ACACCUU------..-..------UCU..........GGAGUGAAUCAUCCAGAAGA.......A-GGCUU..GAAUAUC----..-.....--.....-.CC.UGGGCUCACCUU.AACAU..UU.....---AGAG...CUGUUUUUAUAG.CAGCUUUUAA.C---AAAGCCCAAAUCUCA..aAGC..GAUGCUUGAA.GGGGAGGGAAA.GGGGGAAAGCGGGCAACCGGUUUUCCCUAGCUU.UUCCAGGAGCCUGUUAAA.A-GCAAGGUCU.CCCCACAAGCGAC.UUCUCUGCCACAUC..GCUACCCCCUGCCU.....UUGGCCUAGCCACAGACACUUcCACCCCUCACCUCGAU.GCAG.CCAGUAGC.UUGGAUCCUUG..U.GGG..C.A.UGG.UGCAU.UGUCUGUU-CAAGGUAAC..CAUGGUGCCAAGGUCU--.----GGUGGGUUGCACUAC--UAGAAGAGGCCAUU..GGUU...UGUGUGUAAAU.UA-ACAG.AAUAU.UAAAACCACAAC
rat                          AGCAUGUA...AUGU.UU.U---....--GUUGGCC....UUGGGGUGGAGGGGUGAGGUGGGCGCUAAGCCUUU..U...U..UUAAGAUU.UUCCAGGUACCCCUCACU.AA...AGGCAC.U....GAAGGCUUAAU.GUAGCA...CAGC-.--GGAGC........CU...UCC.UGUGG..CAAGA--GUCAA.gCA----------.------------AGCAAAGU..GGU.....AUCAUGGUUG-.....-...--....----G...UUUUGAUUAG.CA..GUGAGGACU.AC......CC-.........--------UACCUCAACACCUUGCU..-..---GGAGUU..........G-AAAGAAACAUUCAAAGAA.......AAUACUU..GAGAGGC----..-.....--.....-.CC.UGGGCUUGUUUU.AACAU..CU.....GGAAAAG...CUGUUUUUAUAG.CAGCUGUUA-.----GCAGCCCAAACCUCA...AGU..UGUGCUUGAA.GGGGAGGGAAAaGAGGGAAAGUGGGCAACCAGUUUUCCCUAGCUU.UUCCAGAGUCCUGUUA--.---CAAGGUCU.CCCCACAAGUGAU.U-CUCUGCCACAUC..GACACCCUGUGCCU.....UUGGCCUAAUCACAGACCCUU.CACCCCUCACCUUGAU.GCAG.CCAGUAG-.CUGGAUCCUUG..A.GGU..C.A.UGA.UGCGU.AAUCGGUUUCAAGGUAAC..CAUGGUGCCAAGGUCCC-.-----GUGGGUUGCACCA-GACAGAGAAGGCCAUU..--UU...UUCCCCUUGCC.UGUUAAU.UUAAC.AAGACCACAGCU
elephant                     AGCACGUG...AGCA.AG.UUGU....GUGUUGACA...aUGGGGGUGGAGGGGUGAGGUGGGCGCUAAGCCUUU..U..uU..UUAAGAUU.UUCCAGGUACCCCUCAGUuAA...AGGCAC.C....GAAGGCUUAAA.GUAGGA...CAACC.ACGCAGC........CU...UCC.UGUGG..CAAGAGAGACAA..CAAAGCACUGUUaACGCUAAGGUCGACAGACU-..GGU.....GUCAGCUUCAU.....A...AG....CCGAU...CCUCUGUUAA.CG..AUGAGGACU.UG......CCU.........CUGCAG--ACCUGCACCAAGGCACU..-..-----UUCC..........GGAACGAAGCAUUCCUUUGA.......AUGCCCCagUAGGACCUUGU..G.....AAuccauC.-C.UUGGGCUGUCUU.AACCU..UU.....AAAUGAG...CUGUUUUCAUAG.CAGCUCUUAA.CA--AAAGCCCAGACCUCA...AAC..A--GCUUGAA.GGGGAGGGAAA.GGGGGAAAGCGGGCAACCAGUUUUCCCUAGCUU.UUCCAGAAGCCUGUUAAA.A-GCAAGGUCU.CCCCUCAAGUGAC.UUCUCUGCCACAUC..GCCAUC-CCUGCCU.....UU-GGCCUAGCGCAGACCCUU.CACCCCUCACCUCGAU.GCAG.CUGGUAGC.UUGGAUCCUAA..U.GG-..C.A.UGAcCCCUU.AAUCAGUUUCAAGGUAAC..-ACGGUGCCGAGGUCUUU.----GGCGGGUUGCACUG--CUAGAG---------..----...-----------.-------.-----.------------
chinesePangolin              AGCAUGUC...AAGC.AG.UUGG....CUGUUCGCC....UGGGGGUGGAGGGGUGAGGUGGGCGCUAAGCCUUU..U...U..UUAAGAUU.UUUCAGGUACUUC----U.AA...GGGCAU.C....GAAGGCUUAAA.GUAGGA...CAACC.AUGGAGC........CU...UCC.UGUGG..CAAGA--GACAA..CAAAGCGCUAUU.AUACUAAGGUCAAUA-AAGU..GGU.....GUCGGCCUGGU.....A...AC....UCCAG...CC----UCAG.CC..CCCUUG---.--......---.........--------GCAGACAUGCACUGAGG..C..CUC---UGG..........AGAGUGAAGCAUCCAAAGGA.......AUGCUU-..GAGUACCACGU..A.....CG.....C.CCcUGGGCUUGCCUU.-ACCUacUUu...cAAUGAAG...CUGUUUUUAUAG.CAGCUCUUAA.----AAAGCCCAAACCU--...---..G----AAGGU.UUGAAGG----.GGGGGAAAGCGGGCAACCACUUUUCCCUAGCUU.UUCCAGAAGCCUGUUAAA.A-UCAAGGUCU.CCCCACAAGUGAC.UUCUCUGCCACAGC..GCCACCCCCUGCCU.....UG-GGCCUAGUGCAGACCCUU.CACCCCUCACCUCGAU.GCUG.CCAGUAGC.UUGGAUCC-UG..U.GGC..-.A.UGG.UCCAU.AAUCG--UUCAAGGUAAC..AGUGGUGCCAAGGUCUUU.----GGUGGGUUGCACUAC--UAGAAAAGGCCAUU..GAUU...GACCUGCAAAU.GGUUA--.---GC.AAUAAAACCACG
rabbit                       UGGAUGUG...AGCA.GAgUGGU....GUGUUGGCG....UGGGGGUGGA-GGGCGAGGUGGGCGCUAAGCCUUU..G...U..UUAAGAUU.UUUCAGGUACCCCUCACU.AA...AGGCAC.U....GAAGGCUUAAA.GUAGGA...CAACC.ACGGAGC........CU...UCC.UGUGG..CAAGA--GACAA..CAAAGCGCUAUU.AUACUAAGGUCGAUACAAG-..--U.....GUCAGCCUCAC.....A...GC....CCG-A...C----UCUGG.CA..GUGAGGACU.C-......CC-.........--------UCA--------------..-..---------..........--------------------......c-------..---CGCCUU--..-.....--.....C.CC.GGGCUUACCUUA.-ACGU..C-....cCACCGGG...CUGUUUUCACAG.CAGCUGCUA-.GAACAAAG-CCCA---ACU...UGC..GGUGCUUGUU.GGGGAGGGAAA.GGGG-GAAGUGGGCAACCAGUUCUCCCUAGCUU.UUCCAGAAGCCUGCUAAA.A-GCAAGGUCU.CCCCACAAGCGAC.UUCUCUGCCACAUC..GCCACCCCCAGCCU.....UU-GGCCUAGCACAGACCCUU.CACCCCUCACCUCGCU.GCAG.CCAGUAGC.UCGGAUCCUUG..U.GGG..C.A.UGA.UGCAU.AAUCGGUUUCAAGGUAAC..CGUGGUC-CGAGGUGU--.----GGCGGGUUGCACUAC--UAGAAAAGUCCACU..AAUU...UGCCUGCAAGU.UGUUA--.GUUAU.UAAAACCAC---
shrew                        AGCAUGUG...AGCA.AG.U---....--GUUUGAC....CUGGGGUGGAGGGGUGAGGUGGGCGCUAAGCCUGU..U...C..UUAAGAUU.UUUCAGGUAUCCCUCACU.AA...AGGCAC.C....GAAGGCUUAAA.GUAGGA...CAACC.AUGGAGC........CUucuUCC.UGUGG..CAAGAGAGACAA..CAAAGCGCUAUU.AUACUCAGGUCAAUCUGAAU..GGU.....GUCAGCCUCC-.....-...--....A----...----------.--..-C-AGGACU.UG......CC-.........--------U-AAUCAUGCAUUGAGG..C..UCACUAACU..........UGGGAGUGGCACC--AAGGA.......AUGCGUU..AAUAACGUUGU..A.....UG.....C.UCcCGGGCUCAUCCU.AAUAU..UU.....UAUGAAG...CUGUUUUUAAAG.CAGCUCUUA-.-----GAGC-------UCA...AGU..GAUGCUUG-A.GGGGA------.--GGGAAAGCGGGCAACCACUUUUACCUAGCUU.UUCCAGAAACCUGUUAAA.A-ACAAGGUCU.CCCCACAAGCGAC.UUCUCUGCCACAUC..GCCACCCCCUGCCU.....UU-GGUGUAGCACAGACCCUU.CACCCCUCACCUCGAU.GCUG.CCAGUAAC.UUGGAUCCUUU..U.GGG..C.A.CGA.UCCAU.AAUC-GUUGCAAGGUAAC..AGUGGUGCCACGGUCU--.----GGUGGGUUGCACUAC-UUAGAAAAGGC----..AGUU...UGCAAGUUAAU.AUUAACA.CUGCA.ACCAAAAACUCU
kangarooRat                  AGUAUGUG...AGCG.AG.UUGU....GUGUUGGCC....UGGGG--GGUGGGGUGAGGUGGGCUCUAAGCCUUU..U..cU..UUAAGAUU.UUUCAGGUACCCCUCACU.A-...------.-....-AAGGCUUAAA.GUAGGA...CAAC-.-UGGAGC........CU...UCC.UGUGG..CAAGA--GACAA..CAAAGCACUAUU.GUAAUAAGGUCAAUGAAGUC..AGC.....CUCAUGACCCU.....U...AA....CCCGA...UGUGUAUUAG.CA..GUGAGGACU.UG......CCU.........UUGUCAGGGAG--------------..-..---------ugagaaagaa--------------------ac...cu------U..GAGUAUC----..-.....--.....C.UU.GGGCUCAAUCCU.AACAU..UU.....AAAUA-G...CUGUUUUUAUAG.CAGCCUUUAA.----CAAAGCCCAAC-UCC...AGU..GGUGCUUGAA.GGGGAGGGAAA.GGGGGAAAGCGGGCAACCACUUUUCCCUAGCUU.UUCCAGAAGCCUGUUAAA.A-ACAAGGUCUuCCCCACAAGCGAC.UUCUCUGCCACAUG..GCCACCCCCUGCCU.....UU-GGCCUAGCACAGACCCUU.CACCCCUCGCCUUGAC.GCAG.CCUGUAGC.UUGGAGCCUUG..U.GCGggC.A.UGA.UGCAU.AAUCGGUGUCAAGGUAAC..CGUGGUGCCAAGGUCG--.----GGUGGGCUGCAGUAC--UAGACAAGGCCAUUauAAUU...UACCUGUAAUG.AGUUGAA.ACCAC.AGCCAAG-----
dolphin                      AGCAU--G...AGCA.AG.UUGU....UUGUUGGCC....UGGGGGUGGAGGGGUGAGGUGGGCGCUAAGCCUUU..U...U..UUAAGAUU.UUUCAGGUAACCCUCACU.AA...AAGCAC.C....GAAGGCUUAAA.GUAGGA...CAACC.ACGGAGC........CU...UCC.UGUGG..CAAGAGAGACAG..CAAAGCGCUAUU.AUACCAAGGUCAAUCAGAAU..GGU.....GUCGGCCUCUC.....A...AC....CCCAU...CUUCUGUUAGgAA..AUGAGGACU.UG......CCUcaa...cgaCACCCUUUGCAGACAAUGCAUUGAGgcU..GCUUUUUGG..........GGAGUGAAGCAUCCAAACGA.......AUGCUC-..GAGUACCUUGUauA.....UA.....C.CC.UGGGCUUGUCCU.AACAU..AC.....AACUCAG...CUGUUUUUAUAG.CAGCUCUUAA.U---AAAGCCCAAACCUCAaaaAGU..GAUGCUUGAA.GGGGAGGGAAA.GGGGGAAAGCGGGCAACCACUUUUCCCUAGCUU.UUCCAGAAGCCUGUUAAA.AAGCAAGGUCU.CCCCACAAGUGAC.UUCUCUGCCACAUC..GCCACCCCCUGCCU.....UU-------------------.----------------.----.--------.-----------..-.---..-.-.---.-----.------------------..------------------.-----------------------------------..----...-----------.-------.-----.------------
tenrec                       AGCAUGUGaugAGCA.AG.UUGU....GUGUUGGCA...aUGGGGGAGGAGGGGUGAGGUGGGCGCUAAGCCUUU..C...U..CUAAGAUU.UUCCAGGUACUUCUCACU.AA...AGGCAC.C....GAAGGCUUAAC.GUAGGA...CAUCU.GUGGCGCcugccuucCU...UCC.UGUGG..CAAGA--GACUA..CCGAGCACUGUU.GUACUAAGGUCAACAAAACUcaAGU.....GGCAGCCUCACaaaugA...AC....CCAGA...UCGUCUUUAG.AG..ACGGAGGCUaUG.....cCU-.........--------CAGUGGAGCCUCUGCAG..C..CUUG--CCU..........GCAUCGAGGCG---------.......-CACCUU..GAGUGUC----..-.....--.....-.-A.UGGGCUGAGGUC.AGUAA..UG.....GAGAAAGgaaCUGUUUUCAUAG.CAGCUCUUUC.UAAGUGAGCCCAGCCUUCA...A--..--C--UUGAA.GGGGAGGGAACaGGGGGAAAGCGGGCAACCAGUUUCCCCUAGUUU.UUCCAGAAGCCUGUAA--.--ACAAGGUCU.CCCCUCAAGUGAC.UUCUCUGCCACACCacACCGCCCCCUGCCU.....UU-GGCCUAGCGCAGACCCUU.CACCCCUCACCUCGCU.GCAG.CUGGUAGC.UUGGAUCCUUG..GuGGG..CaA.UGG.CCCUU.AAGCAGUUUCAAGGUAACguGAUGGUGCCGA-------.GGUUGGUGGGCUGUACUG--CUAGAGGCGGCC---..--CU...UGUCUGUGA--.-GUUAAC.GUUAU.UAAAAGUAUAGC
rockHyrax                    AGCAUGCA...AGCA.AG.UUGU....GUGUUAACAa..aUGGGGGUGGAGGGGCGAGGUGGGCGCUAAGCCUUU..U...U..UUAAGAUU.UUCCAGGUACCUCUCACUaAA...AGGCAC.C....GGAAUCUUAAA.GUAGGA...CCACC.ACGGAGC........CU...UCC.UGUGG..CAAGA--GACAA.cAAAGCUGUGUUA.ACAUUAAGGUCAUCAAACCU..GGU.....GUCAGCCCCGU.....A...AU....C----...----CGACGG.UC..UGUGAGG-A.AG......CUG.........UGUCCAGGCGCCACCAG-----AAG..U..GCAGUAUUU..........C-UAUGCACCAGUAGU--GC.......CUUGUGU..GUGUCCC----..-.....--.....-.UG.GUCUG---UGUU.AAUGC..UU.....GAAUGAG...UUGUUUUCAUAG.CAGCUCUUA-.GAA-AAGCGGACACCUUCA...A--..--C--UUGAA.CGGGA------.--GGGAAAGUGGGGAACCCGUUUUCCCUAGUUU.UUCCAGAAGC-UGUUAAA.G-GCAAGGUCU.CCCCUCAAGUGAC.UUCUCUGCCACAUC..GCCAUC-CCUGCAU.....UU-GGCCUAGCACAGACCCU-.CACCCCUCACCUCGAU.GCAG.CUGGUAGC.UUGGAUCCUUG..G.GGG..C.AgUGA.CCUUU.A-GUCAAUCGAAGGUAAC..AGUGGUGCCAAGG-----.-GUUGGUGGGUUGUGCUGU--UAGAGAGGGCUGUU..AAUU...UGCUGGUCUAU.UAACAA-.-----.AACACUGUCAUU
pika                         GGCAUGUG...AGCCcCG.UUGU....GCGUUGGCA....GGGGGGUGGAGGGGUGAGGUGGGCGCUAAGCCUUU..C...U..UUAAGAUU.UUUCAGGUUCCCCUCACC.AA...AGGCAC.U....GAAGGCUUAAA.GUAGGA...CAAGC.ACGCAGC........CU...UCCcUGUGG..CGAGA--GACAA..CAGAGCGCAGUU.GC--UUAA------------..GGU.....--------CG-.....-...--....--UGG...UUCUCAGUAG.CA..GUGAGGACC.AU......CG-.........--------GCA--------------..-..---------..........--------------------.......------U..GCCUGUC----..-.....--.....U.CC.UGGGCGAGGCCU.AACGU.gUU.....CAUUCAG...CUGUUUUUACAG.CAGCUUAAC-.----AAAGCCCAGGUCUCC...CG-..----CUUGAU.GGGG-------.-GGGGAAAGUGGGCAACCAGUUUUCCCUAGCUU.UUCCAGAAGCCUGUUA--.-AGCAAGGUCU.CCCCACAAGCGAC.UUCUCCGCCACAGC..ACCACCCCCUGCCU.....UU-GGCCUAGCACUGACCCUU.CAC-CCUCCCCUCGCU.GCAG.CCAGUAGC.UCGGAU-----..-.---..-.-.---.-----.--GCAGA-UGAAGGUAAC..-AUGGUGCCGAGGU----.-----GUGGGUCGCACUG--CUAGAAAAGGCCAUU..GGCU...UGUAACGUUAUcAGCAGUUaUUAAA.CCACAGGUAAAU
hedgehog                     GGCAUGUU...AGCG.AG.UUGC....UUGUCGGCC....UGG-GGUGGAG-GGUGAGGUGGGCGCUAAGCCUCU..C...U..UUAAGAUU.UUUCAGGUACUUCUCACU.-A...AGGCAU.C....GAAGGCUUAA-.GUAGGA...CAAC-.AUGGAGC........CU...UCC.UGUGG..CAAGAGAGACAA..C--AGUACUAUU.AUGCUAAGGUCG----ACC-..---.....--------CG-.....-...--....ACAGU...GUGGCCCCAG.AC..A--------.--cuccu.---.........-------------------------..-..---------..........--------------------cacuagg-------..-----------..-.....--.....-.--.------------.-----..--.....-------...------------c----------.------------GCCAGCU...GUU..UAAACUCGGC.GGGGAGGGGCA.GGGG--GAGUGGGCAAACCCUUCUCCCUGGCUU.UUCCAGAAGCCUGUUAAA.G--CAAGGCCU.CCCCGCAAGGGAC.UUCUCUGCCACACC..AGCACCCA---CCU.....GU-GGCCUAG--CAGGCCCCU.CACCCCUCACCUCCACcGCCUcCCAGUAGC.UUGGAUCCUU-..-.GGG..C.A.CGA.UCCCU.AAGCGGUUUCCAGGUAAC..G---CUGCCGAGGUCUUC.----GGUGGGCUGCACUAC--UAGCAAA----ACU..AAUC...UGCCUGCAGAG.GGUUAA-.CUAGC.UGAAGAACU---
wallaby                      ------GG...AGGU.GG.AGG-....--ACAGAGA....AGGGUGGAGAGGGGUGAGGUGGGCGCUAAGCCUUU..U...UucUUAAGAUUuUUUCAGAUACCCUUCAUU.AAaggAGGCAC.C....UAAGGCUUAAAaGUAGCAguaCAUCC.-GGAAGC........CU...UCU.UGUGG..CAAGUGAUGGAUgaCAGAGUGUAUUU.GAUCAUCUCUGGGGGGAGAU..GGC.....GUAAAC--CAA.....C...CC....ACUGG...AUGAUAA---.--..---------.--caaaa.---.........-------------------------..-..---------c.......ag--------------------......u-------..GCGCUGU----..-.....--.....A.CC.UGGGCUU----U.UAUCU.aAG.....GGCACAA...CUGUUUUUAAAG.CAGUUCCCAA.G---GGAGCCCAAAGUACA...AUG..--U-CUUGAGgGGGGAGGGAAA.G-GGAAAA--AAGUUUCCCCCU--C---AGCUU.UUCCCAAACCUAAACCAA.CCUCUCCCCCU.CCCC-UAAGUGAC.UCCU------UCCU..GCCACAUUCUGCCUgaaucUUUGGCCUAGCCCAGACCACA.CCCCCCUCACCUC---.----.--------.-----------..-.---..-.-.---.-----.------------------..------------------.-----------------------------------..----...-----------.-------.-----.------------
tasmanianDevil               AGCUUG--...--GA.GG.UGGA....GGACA----gagaAGGGUGGAGAGGGGUGAGGUGGGCGCUAAGCCUUU..U...UucUUAAGAUUuUUUCAGAUACCCUUCCUU.AA...AGGUGG.CaccuAAAGGCUUAAAaGUAGCA..gCUCCC.UUUG---........--...---.-----..------------..------------.--------------------..---.....-----------.....-...--....-----...----------.--..---------.--......---.........-------------------------..-..---------..........--------------------.......-------..-----------..-.....--.....-.--.------------.-----..--.....-------...------------.----------.-------------------...---..----------.-----------.---------------------------------.------------------.-----------.-------------.--------------..--------------.....---------------------.----------------.----.--------.-----------..-.---..-.-.---.-----.------------------..------------------.-----------------------------------..----...-----------.-------.-----.------------
#=GC SS_cons                 ::::::::...::::.::.::::....:::::::::....:::::::::::<<<<<-<<<_________>>>---..-...-..--------.------->>>>>,,,,,,.,,...,,,,,,.,....,,,,,,,,,,,.,,,,,,...,,,,,.,,,,,,,........,,...,,,.,[[[[..[-[[[[[[[,,,..,,,,,,,,,,,,.,,,,,,,,,,,,,,,,,,,,..,,,.....,,,<<<<<<<,.....,...,,....,<<<<...<,,,,>>>>>.,,..,>>>>>_>>.<<~~~~~.<.-.........--------<<<,<<<<.________.._.._________~~~~~~~~~~>>>>>>>.>>><<<___>>>~~~~~~~..<<<<,..<,<<,,,,,,,..,.....,,.....,.,,.(((((((,,<<<.<<___..>>.....>>>,,<<...<<<_________~>>>>>,,,,,.,,,,,))))))),,,>>>>...>>>...........,.(((((((,,,,.,,<<<<<<<<<<<___________>>>-->>>>.>>>>,,,,,<<<<_____.___>>->>))).)))),,,,,,,,,.,]]]]]-]]-----..]]]]],,,,,,,,,.....,,,,,,,,,,,,,,,,,,,,,.,,,,,,,,,,,,,,,,.,,<<.<<<<____.>>>>>>,,<<<..<.<<<.._._.___.>>>>>.>>,,,,,,,<-<<<<<<<..__________________._________>>>>-->>->>,,,,,,<<<<<<___..____...___________._______._____._____>>>>->>
#=GC RF                      gGCAUGUG...AGga.Aa.Uugu....cugUUGGCu....UgGGGGUGGAGGGgugAGGuGGGcGcUAAgCCUuU..U...U..UUAAGAUU.UUUcAGGuacCCcUcaCU.AA...AGGCAc.C....GAAGGcUUAAa.GUAGGA...CAACc.AUGGAGc........cU...UCc.UguGg..CAaGAgAGgcAA..cAAaGcacUAUU.aUaCUaAGaucAAaAGAAgU..GGU.....gUCaGCCUCaU.....g...uC....aCaaa...uUUUuuuUAG.aA..acgaGGAcU.uG~~~~~.CCg.........UuUCCagGucgaacucccacUUgcg..U..cUUgUaucu~~~~~~~~~~ggaguGaagcauccaAAGgA~~~~~~~augcuuU..GAguguCUUua..g.....ag.....C.ac.ugGgcuucUcuu.aagaU..uu.....aagaAag...CuguUUUuAuAG~caGcucUUAA.guAgaaagcCcaAAuauCa...Agc..ugugcUuGaA.GGggAGGGAAA.GGGGgAAAGCgGGcAACCACUUUuCCcUAGCUU.UuCCAGAAgcCuGUUAaa.acgCaAGgUCU.ccCCAcAAGCaAc.UcCUcUGCcACAUc..GcCaccaccuGCCU.....UUaGcuuuAgCaCAGACccUu.cAccCCUCAccUCGAU.GCcg.CCagUAGC.uuGGagCCuug..u.gGg..C.a.UGA.uCcau.aaUCGGUUUcAagGUAac..aAUGGUGcagAGGUCUUu.gaaagGUGGguUGcACcAugcuAGAAaaGcccAUU..AAUU...UuccuGuaaaU.UGUuaAU.cUagc.aauAugggCauu
#=GF R2R keep allpairs
//
