# Supplementary material for: Secondary Structural Model of Human MALAT1 Reveals Multiple Structure–Function Relationships
Source: Int J Mol Sci. 2019 Nov 9;20(22):5610. doi: 10.3390/ijms20225610 (PMC6888369; doi:10.3390/ijms20225610)
Supplement: Supplementary file 1 [file ijms-20-05610-s001.zip › File S13.txt]

# STOCKHOLM 1.0
#=GF AU Infernal 1.1.2
bonobo                       AAAACCACAGC..UAAG.UAGCU.....-CU......A..U.........--.AUA.ACAC..........UUAUCCAGUGACU....AAAACCAAC..UUAAACCAG...................UAAGUGG..AGAAAUAACA.UGUUCA...AG.AACUGUAAU...GCUGGG.UGGGAACAUG.UA....ACUUGUA..GACUGGAG.................AA.GA...UAGGUAUUUG...AGUGGCUGAGAGGGCUU..UUGGG..UGGGA..AUGCAAAAAUUCUCUGCUAAGACUUUUUCAGGUGAACAU.A..A..CAGACUUGGCCAAGCUAGCAUCU.UAGCAG....AAGCUGAU.-CUC...CA...A.....UGC...UCUUC..AGUAGGGUCAU
chimp                        AAAACCACAGC..UAAG.UAGCU.....-CU......A..U.........--.AUA.ACAC..........UUAUCCAGUGACU....AAAACCAAC..UUAAACCAG...................UAAGUGG..AGAAAUAACA.UGUUCA...AG.AACUGUAAU...GCUGGG.UGGGAACAUG.UA....ACUUGUA..GACUGGAG.................AA.GA...UAGGUAUUUG...AGUGGCUGAGAGGGCUU..UUGGG..UGGGA..AUGCAAAAAUUCUCUGCUAAGACUUUUUCAGGUGAACAU.A..A..CAGACUUGGCCAAGCUAGCAUCU.UAGCAG....AAGCUGAU.-CUC...CA...G.....UGC...UCUUC..AGUAGGGUCAU
human                        AAAACCACAGC..UAAG.UAGCU.....-CU......A..U.........-U.AUA.AUAC..........UUAUCCAGUGACU....AAAACCAAC..UUAAACCAG...................UAAGUGG..AGAAAUAACA.UGUUCA...AG.AACUGUAAU...GCUGGG.UGGGAACAUG.UA....ACUUGUA..GACUGGAG.................AA.GA...UAGGCAUUUG...AGUGGCUGAGAGGGCUU..UUGGG..UGGGA..AUGCAAAAAUUCUCUGCUAAGACUUUUUCAGGUGAACAU.A..A..CAGACUUGGCCAAGCUAGCAUCU.UAGCGG....AAGCUGAU.-CUC...CA...A.....UGC...UCUUC..AGUAGGGUCAU
gorilla                      AAAACCACAGC..UAAG.UAGCU.....-CU......A..U.........--.AUA.ACAC..........UUAUCCAGUGACU....AAAACCAAC..UUAACCCAG...................UAAGUGG..AGAAAUAACA.UGUUCA...AG.AACUGUAAU...GCUGGG.UGGGAACAUG.UA....ACUUGUA..GACUGGAG.................AA.GA...UAGGCAUUUG...AGUGGCUGAGAGGACUU..UUGGG..UGGGA..AUGCAAAAAUUCUCUGCUAAGACUUUUUCAGGUGAACAU.A..A..CAGACUUGGCCAAGCUAGCAUCU.UAGCGG....AAGCUGAU.-CUC...CA...A.....UGC...UCUUC..AGUAGGGUCAU
gibbon                       AAAACCACAGC..UAAG.UAGCU.....-CU......A..U.........--.AUA.ACAC..........UUAUCCAGUGACU....AAAACCAAC..UUAAACCAG...................UAAGUGG..AGAAAUAACA.UGUUCA...AG.AACUGUAAU...GCUGGG.UGGGAACAUG.UA....ACUUGUA..GACUGGAG.................AA.GA...UAGGCAUUUG...AGUGGCUGAGAGGGCUU..UUGGG..UGGGA..AUGCAAAAAUUCUCUGCUAAGACUUUUUCAGGUGAACAUuA..A..CAGACUUGGCCAAGCUAGCAUCU.UAGCGG....AAGCUGAU.-CUC...CA...A.....UGC...UCUUC..AGUAGGGUCAU
goldenSnubnoseMonkey         AAAACCACAGC..UAAG.UAGUU.....-CU......A..U.........--.GUA.ACAC..........CUAUCCAGUGACU....AAAACCAAC..UUAAACCUG...................UAAGUGG..AGAAAUAACA.---UCA...AG.AACUGUAAU...GCUGGG.UGGGAACAUG.UA....ACUUGUA..GACUGGAG.................AA.GA...UAGGUAUUUG...AGUGGCUGAGAGGGCUG..UUGGG..UGGGA..AUGCAAAAAUUCUCUGCUAAGACUCUUUCAGGUGAACAU.A..A..CAGAGUUGGCCAAGCUAGCAUCU.UAGCGG....AAGCUGAU.-CUC...CA...A.....UGC...UCUUC..AGUAGGGUCAU
greenMonkey                  AAAACCACAGC..UAAG.UAGCU.....-CU......A..U.........--.AUA.ACAC..........CUAUCCAGUGACU....AAAACCAAC..UCAAACCUG...................UAAGUGG..AGAAAUAACA.---UCA...AG.AACUGUAAU...GCUGGG.UGGGAACAUG.UA....GCUUGUA..GACUGGAG.................AA.GA...UAGGUAUUUG...AGUGGCUGAGAGGGCUG..UUGGG..UGGGA..AUGCAAAAAUUCUCUGCUAAGACUCUUUCAGGUGAACAU.A..A..CAGACUUGGCCAAGCUAGCAUCU.UAGCGG....AACCUGAU.-CUC...CA...A.....UGC...UCUUC..AGUAGGGUCAU
proboscisMonkey              AAAACCACAGC..UAAG.UAGCU.....-CU......A..U.........--.GUA.ACAC..........CUAUCCAGUGACU....AAAACCAAC..UUAUACCUG...................UAAGUGG..AGAAAUAACA.---UCA...AG.AACUGUAAU...GCUGGG.UGGGAACAUG.UA....ACUUGUA..GACUGGAG.................AA.GA...UAGGUAUUUG...AGUGGCUGAGAGGGCUG..UUGGG..UGGGA..AUGCAAAAAUUCUCUGCUAAGACUCUUUCAGGUGAACAU.A..A..CAGAGUUGGCCAAGCUAGCAUCU.UAGCGG....AAGCUGAU.-CUC...CA...A.....UGC...UCUUC..AGUAGGGUCAU
anubisBaboon                 AAAACCACAGC..UAAG.UAGCU.....-CU......A..U.........--.AUA.ACAC..........CUGUCCAGUGACU....AAAACCAAC..UUAAACCUG...................UAAGUGG..AGAAGUAACA.---UCA...AG.AACUGUAAU...GCUGGG.UGGGAACAUG.UA....ACUUGUA..GACUGGAG.................AA.GA...UAGGUAUUUG...AGUGGCUGAGAGGGCUG..UUGGG..UGGGA..AUGCAAAAAUUCUCUGCUAAGACUCUUUCAGGUGAACAU.A..A..CAGACUUGGCCAAGCUAGCAUCU.UAGCGG....AACCUGAU.-CUC...CA...A.....UGC...UCUUC..AGUAGGGUCAU
hamadryasBaboon              AAAACCACAGC..UAAG.UAGCU.....-CU......A..U.........--.AUA.ACAC..........CUGUCCAGUGACU....AAAACCAAC..UUAAACCUG...................UAAGUGG..AGAAGUAACA.---UCA...AG.AACUGUAAU...GCUGGG.UGGGAACAUG.UA....ACUUGUA..GACUGGAG.................AA.GA...UAGGUAUUUG...AGUGGCUGAGAGGGCUG..UUGGG..UGGGA..AUGCAAAAAUUCUCUGCUAAGACUCUUUCAGGUGAACAU.A..A..CAGACUUGGCCAAGCUAGCAUCU.UAGCGG....AACCUGAU.-CUC...CA...A.....UGC...UCUUC..AGUAGGGUCAU
crabEatingMacaque            AAAACCACAGC..UAAG.UAGCU.....-CU......A..U.........--.AUA.ACAC..........CUGUCCAGUGACU....AAAACCAAC..UUAAAACUG...................UAAGUGG..AGAAAUAACA.---UCA...AG.AACUGUAAU...GCUGGG.UGGGAACAUG.UA....ACUUGUA..GACUGGAG.................AA.GA...UAGGUAUUUG...AGUGGCUGAGAGGGCUG..UUGGG..UGGGA..AUGCAAAAAUUCUCUGCUAAGACUCUUUCAGGUGAACAU.A..A..CAGACUUGGCCAAGCUAGCAUCU.UAGCGG....AACCUGAU.-CUC...CA...A.....UGC...UCUUC..AGUAGGGUCAU
rhesusMonkey                 AAAACCACAGC..UAAG.UAGCU.....-CU......A..U.........--.AUA.ACAC..........CUGUCCAGUGACU....AAAACCAAC..UUAAAACUG...................UAAGUGG..AGAAAUAACA.---UCA...AG.AACUGUAAU...GCUGGG.UGGGAACAUG.UA....ACUUGUA..GACUGGAG.................AA.GA...UAGGUAUUUG...AGUGGCUGAGAGGGCUG..UUGGG..UGGGA..AUGCAAAAAUUCUCUGCUAAGACUCUUUCAGGUGAACAU.A..A..CAGACUUGGCCAAGCUAGCAUCU.UAGCGG....AACCUGAU.-CUC...CA...A.....UGC...UCUUC..AGUAGGGUCAU
squirrelMonkey               AAGACCACAGC..UAAG.UAGUU.....-CU......G..U.........--.AUA.ACAC..........----CCAGUAACU....AAAACCAAC..UUAAACCAG...................UAAGUGG..AGAAAUAACA.UGUUGA...AG.AGCUGUGAU...GUUGGG.UGGGACCGUG.UA....ACUUGUA..GACU---G.................AAgGA...UAGGCAUUUU...AGUGGCUGAGAGAGGACugCUGGG..UGGGA..AUGCAAAAAUUCUCUGCUAAGACUUUUUCAGGUGAACAU.A..A..GAGACUUGGCCAAGCUAGCAUCU.UAGCGG....AAGCAGAU.-CUC...CA...A.....UGC...UCUUC..AGUAGGGUCAU
marmoset                     ---AAGACCAC..AGC-.UAAGU.....ACU......A..U.........--.AUA.ACGC..........----CCAGUGACU....AAAACCAAC..UUAAACCAG...................UAAGUGG..AGAAAUAACA.UGUUGA...AG.AGCUGUGAU...GUUGGG.CGGGAACGUG.UA....ACUUGUA..GGCU---G.................AAgGA...UAGGCAAUAU..uAGUGGCUGAGAGAGGACugCUGGG..UGGGA..AUGCAAAAAUUCUCUGCUAAGACUUUUUCAGGUGAACAU.A..A..CAGACUUGGCCAAGCUAGCAUCU.UAGCGG....AAGCAGAU.-CUC...CA...A.....UGC...UCUUC..AGUAGGGUCAU
cat                          UAAAAGCUCAA..AGA-.UACUU.....UAA......A..U.........CU.AUA.ACCCc........aUUAUCCAGUGAUU....AAAAC--AC..UUAAACCAG...................UGAAUGG..AGA-AUAA--.UGUUUU...AA.GACUGUCCU...GUUGGG.UGGGAGAAUC.UA....CCUUGUA..AACUGAAG.................AAaCA...UCGGCGUUUU...AGU--CUCGAGGAC-UG..UUGGG..UGGGA..UUGCAAAAAUUCUCUGCUAAGACUUUUUCAGGUGAACAU.A..A..CAGACUUGGCCAAGCUAGCAUCU.UAGCUG....AAGCAGAU.UCUC...CA...G.....UGU...UCUUC..AGUAGGGUUGU
bushbaby                     UAAAUAGCUG-..-AGA.UGAUU.....UAC......A..U.........AU.GUA.ACAC..........----CUAGUGACU....AAAGCCAAC..UU-------...................--AGUGG..AGAAGUAACA.UGUUCA...GG.AACUGUAAU...UUUGGG.UGGGAACAU-.--....--UUGUA..AGUU---G.................AA.GA...UAGGCAUUUU...AGUGGUUGAGAGGGUC-..UUGGG..UGGGA..AUGCAAAAUUUCUCUGCUAAGACUUUUACAGGUGAACAU.A..A..GAGACUUGGCCAAGGUAGCAUCU.UAGUUG...gAAGCAGAU.UCUC...CA...G.....UGC...UCUUC..AGUAGGGUUAU
malaysianFlyingLemur         AAAACCACAGC..UAAA.UAGCU.....CUA......A..GauguuuuacAU.GUA.ACAC..........----CUAGUGACU....AAAACCAAC..UUAAACCAG...................UAGAUGGagAAAAAUAACA.UGUUUA...AG.AACUAUAAU...GUCGGG.UGGGAACUUA.--....-------..AACUGAAG.................AA.GA...UAGGCAUUUUuuuAGUGGUUGAGGGGGCUG..UUGGG..UGGGA..UUGCAAAAAUUCUCUGCUAAGACUUUUUCAGGUGAAUAU.A..A..CAGACCUGGCCAAGUUAGCAUCUuUAGCUG....AAGCAGAU.UCUC...CA...G.....UGC...UCUUC..AGUAGGGUUGU
panda                        AAAACCACAAC..UAAA.AAGCU.....CUAca..auG..U.........UU.GUA.ACACc........aUUAGCCCGUGAUU....AAAAC--AC..UUCAGCCAG...................UGAAUGG..AGAAAUAA--.UGUUCG...-A.GACUGUAAU...GUUGGG.UGGGAAAAUA.CA....UC--AUA..AACUGAAG.................AU.GA...UCGGCAUUUU...AG---UUUUGAGGACUG..UUGGG.gUGGGA..UUGCAAAAAUUCUCUGCUAAGACUUUUUCAGGUGAACAU.A..G..CAGACUUGGCCAAGCUAGCAUCU.UAGCUG....AAGCAGAU.-CGC...CA...G.....UGU...CCUUC..AGUAGGGUCGU
pig                          UAAAAAGCUCU..CAGA.UGUUU.....UAA......A..U.........GU.GUA.GCAUua.....uuuCUGUCCAGUGCUG....AAAACAAAC..UUGAACCAG...................UAAAUGG..AGAAAUAACA.UGUA--...AG.AACUAUACU...GUUGGG.UGGGAAAGUA.--....--UAGCA..AACUGAAG.................GA.GA...UAGGCAUUUU...AG--CAGUUGAGGGCUG..UUGGG..UGGGA..AUGCAAAAACUCUCUGCUAAGACUUUUUCAGGUGAACAU.A..A..CAGACUUGGCCAAGCUAGCAUCU.UAGCUG....AAGCAGAU.UCUC...CA...G.....UGC...UCUUC..AGUAGGGUCUU
whiteRhinoceros              CAACUAAAAGU..UCUG.AUGUU.....GAA......G..U.........AU.AUA.GCACu........aCUGUCCAGUGAUU....AAACC----..--AGACCAC...................UAAAUGG..AGA-AUAA--.UGUUUA...AG.AACUGUAAU...GCUGGG.UGGGAAAGUA.UA....ACUUUUAaaAACUGAAG.................AA.GA...UAGGCAUUUU...AGUGGUUGA--GGGCUG..UUGGG..UGGGA..UUGCAAAAAUUCUCUGCUAAGACUUUUUCAGGUGAACAU.A..A..CAGACUUGGCCACGCUAGCAUCU.UAGCUG....AAGGAGAU.UCUC...CA...G.....UGC...UCUUC..AGUAGGGUUGU
mouse                        AAAACCAUAGC..UAAG.AUGUU.....-UU......A..U.........AC.AUA.GCAC..........CUAUGCA--GAGU....AAA------..-CAAACCAG...................UA--UGG..GU--AUAGUA.UGUUUG...AU.ACC---AGU...GCUGGG.UGGGAAUGUA.--....----GGA..AGUCG--G.................AU.GA...AAAGCAAGCC...UUUGUAGGAAGUUG---..UUGGG.gUGGGA..UUGCAAAAAUUCUCUGCUAAGACUUUUUCAGGUGGACAU.A..A..CAGACUUGGCCAAGCUAGCAUCU.UAGUGG....AAGCAGAU.----...--...-.....---...UCGUC..AGUAGGGUUGU
dog                          AAAACCACGAC..UAAA.UA-U-.....---......-..-.........-U.AUA.ACACu........gUUAUCUUGUGGUU....AGAAC--AC..UUAAGCCAG...................UGAAUGG..AGG-AUAA--.UGUUUG...A-.GACUGUAAU...GUUGGG.UGGGAACAUA.GA....CCUUACA..AAUC---A.................GA.GA...UAGGCAUUUU...AG---UAUUGAGGACUG..UUGGG.gUGGGA..UUGCAAAAAUUCUCUGCUAAGACUUUUUCAGGUGAACAU.AaaA..GAGACUUGGCUAAGCUAGCAUCU.UAGCUG....AAGCAGAU.ACUC...CA...G.....UGU...UCUUC..AGUAGGGUUGU
mouseLemur                   UAAAUAACUG-..-AGG.UGAUU.....UAC......G..U.........GU.GUA.ACAC..........UUAUCCAGUGACU....AAAGCCAA-..---------...................----UUG..AGAAAUAACA.UGUUCA...AG.AAUUAUA-U...GUUGGG.UGGGAACAUA.AAacucACUCGUA..AGUGGAAG.................AA.GA...UAGGCAUUGU...AGUGGUUGAGAGAGGGAugUUGGG..UGGGA..AUGCAAAAAUUCUCUGCUAAGACUUUUUCAGGUGAACAU.A..A..CAGACUUGGCCAAGGUAGCAUCU.UAGUGG....AAGCAGAU.UCUC...CA...G.....UGC...UCUUC..AGUAGGGUUGU
ferret                       AAAACCACAAC..UAAA.ACCUU.....-UA......U..G.........AU.UAA.AUACauga.caccaUUAUCCUGUGAUU....AAAAC--CC..CUAAGCCAG...................UAAGUGG..AGAAAUGA--.CGUUUG...GA.GACUGUGAU...GCUGGG.UGGGAAAGUA.AC...aCCGUAAA..AACGG--A.................AG.AA...GUAGGCAUUG..gAGUGUGGAGGACUG---..UUGGG.gUGGGA..UUGCAAAAAUUCUCUGCUAAGACUUUUUCAGGUGAACAU.A..A..CAGACUUGGCCAAGCUAGCAUCU.UAGCUG....AAGCAGAU.UCUC...CA...G.....UGU...UCUUC..AGUAGGGUCGU
minkeWhale                   ---UAAAGGUC..UAAG.AUGUU.....UCA.....gA..U.........GU.GUG.GCAUu........aUUAUCCAGUGAUU....AAAAGAAAC..UUAAACCAG...................UAAAUGG..AGAAAUAACA.UUU--A...AG.AACUGUCAU...GUUGGG.UGGGAAGAUA.UA....AACUG-A..AGUAAGAG.................--aGA...CAGGCACUUC...AGCAGUUGAGAGGGCUG..UUGGG..-GGGA..UUGCAAAAACUCUCUGCUAAGACUUUUUCAGGUGAACAU.A..A..CAGACUUGGCCAAGCUAGCAUCU.UAGCUG....AAGCAGAU.UCUC...CA...G.....UGC...UCUUC..AGUAGGGUUAU
alpaca                       UAAAAAGCUCU..AAGA.UGCUU.....UAA......A..U.........GU.AUG.GCAUu.......auUUAUCCAGUGAUU....GAUAC----..--AAACCAG...................UAAAUGA..AGAAAGAACA.UUU--A...AG.AAUUGUAAU...GUUGGG.UGGGAAGCUA.UA....ACUUACA..GACUGAAG.................AA.CA...UAGGCAUUUU...AAC--AGUUGAGGGCUU..UUGGG..UGGGA..UUGCAAAAAUUCUCUGCUAAGACUUUUUCAGGUGAACAU.A..A..CAGACUUGGCCAAGCUAGCAUCU.UAGCUG....AAGGAGAU.UCUC...CA...G.....UGC...UCUUC..AGUAGGGUUUA
cow                          UAAAAAGCUCU..UAAA.GUGUU.....-GU......A..A.........AU.GUG.UGGC.........aUUAUCCAAUGACUuuaaAAAAACAUU..UCAAACCAG...................UAAGUGG..AGAAAUAGCA.UC--UA...AG.AACUGUCAU...AUUGGG.UGGGAGAGU-.AC....AUUUAUG..AACU---G.................AA.AA...GU---GUUUU...GGCAGUUGAGAGGGCUG..UUGGG..UGGGA..UUGCAAAAAUUCUCUGCUAAGACUUUUUCAGGUGAACAU.A..A..CAGACUUGACCAAGCUAGCACCU.UAGCUG....AAGCAGAU.UCUC...CA...G.....UGC...UCUUC..AAUAGGGUUAU
manatee                      AAAACCACAGA..UAAG.UAGCCcugguUAC......A..U.........AU.AUA.ACACu........aUUAUUCAGCAGCU....AAAACCACC..UUAAACCAG...................UAAAUGG..AGAAGUAACA.UGUUUU...AA.GAAAAGCCUuauGUUGGGgAGGGAAUGUA.--....-------..--------.................--.-A...AAGGCAUUUU..aGUUGUUGAGGGCUGUUG..GUGGG..UGGGG..UUGCAAAAAUUCUCUGCUAAGACUUUUUCAGGUGAAUGU.A..A..GAGACUUGAUCAAGCUAGCAUCU.UAGCUG....AAGCAGAU.CCUC...CA...G.....AGC...UCUUC..AGUAGGGCUGU
sheep                        UAAAAAGCUCU..UAAA.GUGUU.....-AU......A..G.........AU.GUG.UGGC.........aUUAUCCAAUGACU....AAAAAAAACauUUCAACCAG...................UAAGUGG..AGAAACAGCA.UC--UA...AG.AACUGUCAU...AUUGGG.UGGGAGAGUA.-C....ACUUAUG..AG------.................CU.GA...CAGGUGUUUU...GGCAGUUGAGAGGGCUG..UUGGG..UGGGA..UUGCAAAAAUUCUCUGCUAAGACUUUUUCAGGUGAACAU.A..A..CAGACUUGACCAAGCUAGCAUCU.UAGCUG....AAGCAGAU.UCUC...CA...G.....UGC...UCUUC..AGUAGGGUUAC
bison                        UAAAAAGUUCU..UAAA.GUGUU.....-GU......A..A.........AU.GUG.UGGC.........aUUAUCCAAUGACUuuaaAAAAACAUU..UCAAACCAG...................UAAGUGG..AGAAACAGCA.UC--UA...AG.AACUGUCAU...AUUGGG.UGGGAGAGU-.AC....AUUUAUG..AACU---G.................AA.AA...GU---GUUUU...GGCAGUUGAGAGGGCUG..UUGGG..UGGGA..UUGCAAAAAUUCUCUGCUAAGACUUUUUCAGGUGAACAU.A..A..CAGACUUGACCAAGCUAGCACCU.UAGCUG....AAGCAGAU.UCUC...CA...G.....UGC...UCUUC..AAUAGGGUUAU
horse                        -----------..----.AAAAC.....CAC......A..A.........CU.AAA.ACCU.........cUGAUGUUUUAAGU....G-UACAAAU..UUAAACCAG...................UGAAUGG..AGAG-CAA--.CGUUUA...AG.AACUGUAAU...GUUGGG.UGGGAAGAUA.GA....ACGUAAA..AACUGAAA.................GG.CA...UU-UUAUUUC...AGUGGUCGAGAGGGCG-..UUGGG..UGGGA..UUGCAAAAACUCUCUGCUAAGACUUUUUCAGGUGAACAU.A..A..GAGACUUGGCCAAGCUAGCAGCU.UAGCUG....AAGCAGAU.UCUC...CAgcaG.....UGC...CCUUC..CGUAGGGUUGU
nakedMoleRat                 AAAACCACAAC..ACUU.UUAAG.....AUU......U..U.........AU.GUAuGCAC..........UUACCCAGUGACU....AAAACUAUC..UUAAGCCAG...................UAAA---..AUAGAUAACA.UGUUUA...AA.AAUUGUAAU...GCUGGG.UGGGAACAUG.UG....ACUU---..-------A.................AA.GA...CAGGCUUAU-...AGUGGUGGAGAGGGCUG..CUGGG..UGGGA..UUGCAAAAAUUCUCUGCUAAGACUUUUUCAGGUGAACAU.A.aA..CAGCCUUGGUCAAGCUAGCAUCU.UAGCGG....AAGGAGAU.UCUC...CA...GugcagUGC...UCUUC..AGUAGGGUUAU
tarsier                      GAAACCACAUC..CAAG.UAGCU.....CUA......AggU.........GU.UUG.ACAUaucauaacacUUACCCAUCGACU....AAAACCACC..UUAAACCAU...................UAAGUG-..----------a------...AG.AACUGCCUU...GUUGGG.UGGGAACGUCuUA....ACUUGCA..GCCAGAAG.................GA.GA...UAGGCAUUUU...AGUGGUUGA--GGGCUG..UUGGG..GAGGU..AUGCACAAUUUCUCUGCUAAGACUUUUUCAGGUGAACAU.A..A..CAGACUUGGCCAAGCUAGCAUCU.UAGCGG....AAGCAGAU.UCUC...CA...A.....AGC...UCUUC..AGUAGGGCUGU
armadillo                    -UAAUAGCUCU..AAGG.UCUUU.....UCU......A..C.........AU.CUA.GCACu........aUUAUCCAGUGACU....AAAACCAAC..UUAAACCAG...................UAAAC--..AGAAAUAACA.UGUUUUuuaAG.AACCCUAAU...GUUGGGaUGGGUAUGCA.AA....ACUUCUA..AGAGG---.................--.-A...AAGGCAUGCU..aAUAGUUGUUGAGGCCUG..UUGGG.gUGGGG..UUGCA-AAUCUCUCUGCUAAGACUUUUUCAGGUGAAUAU.A..A..CAGACUUGAUCAAGCUAGCAUCU.UAGCUG....AAGCAGAU.UCUC...CA...G.....UGC...UCUUC..AGUAGGGUUGU
rat                          AGCUCAGUAGC..UAAGgUGUUU.....UAU......A..U.........GC.AUA.GCAC..........CUAUUCA--GACU....AAA-CAAAC..CA-GUCAAG...................--GGUAU..AGUAAUAGCAaUGUUUG...AU.ACA---AAU...GCUGGG.UGGGAAUGAG.--....----GUC..AGCUGAAG.................G-.--...CAAGCCUUUG...UA------GGGAAGCUG..UUGGG.gUGGGA..UUGCAAAAUUUCUCUGCUAAGACUUUUUCAGGUGGACAU.A..G..CAGACUUGGCCAAGCUAGCAUCU.UAGCGG....AAGCAGAU.----...--...-.....---...UCUUC..AUUAGGGUUGU
chinesePangolin              CGA-CUAAGCUuuAAGG.UGUUU.....UCA......A..U.........AU.ACA.GUAGu........aGUAUCUAG-----....-------AC..UUAAAUCAG...................UAAAUAG..AGA-AUAA--.UCUUUA...GG.AACUGUAAUg.cUGCUGGgUGGGAAGGUA.UA....ACUUAGA..CACA-AAG.................AAgGA...---GGCUUUG..uAGUGGUUGACAGGGUUG..UUGGG..UGGGA..UUGCAAAAUUUCUCUGCUAAGACUUUUUCAGGUGAACAU.A..UagCAGACUUGGCCAAGCUAGCAUCU.UAGCUG....AAGCAGAU.UCUC...CA...G.....UGU...UCUUC..AGUAGGGUUGU
chineseHamster               UAAGUAGCUAA..GAUG.UUUUU.....UAC......A..U.........AU.GUG.GCAC.........c----AUAGUGACU....AAA-CAAAC..UUAAACCAG...................UCAGGGG..AAUAGUAA--.UGUUU-...GA.UACUUGAAU...GUUGGG.UGGGAAUGCA.GA....A---GCC..AGCUG--A.................AC.UA...UAGGCAAGCC...UUUGUC--AGGGAGUUG..CUGGG..UGGGA..UUGCAAAAAUUCUCUGCUAAGACUUUUUCAGGUGGACAU.U..A..CAGACUUUGCCAAGCUAGCAUCU.UAGAGG....AAGCAGAU.----...--...-.....---...UCUUC..AGUAGGGCUGU
elephant                     AAAACCACAGC..UAAA.UAACU.....CUG......A..G.........AUgUUU.ACAUauguacacuuUUAGCCAGCAACU....AAAAC-ACU..UUAAAGUAG...................UAAA---..AGAAGUAAUG.UGUUUC...AA.GAGCCUGAU...GUUGGGgAGGGAGUAUA.--....-------..--------g..............ca--.--...--GGCAUUCU..aGUUGUUGAGGGCUGUUG..GUGGG..UGGGA..UUGCAAAAAUUCUCUGCUAAGACUUUUUCAGGUGAAUAA.C..G..CAGACUUGACCAAGCUAGCAUCU.UAGUUG....AAGCAGAU.CCUU...CC...G.....UGC...UCUUC..AGUAGGGCUGU
shrew                        ----------U..AAAA.AGUGU.....UUA......A..A.........AU.AUA.GCACuag....uacCAUGGUU-----U....AAAGC----..---AGCCAG...................----UAA..AAUAAAAACA.UGAA--...GG.AACUGUAAU...AUUGGG.UGGGAAAGUA.A-....-----AA..GGCUAGAG.................AG.GAuguGAGGUAUUUU...AGUGGCUGAGGA-----..CUGUG.gGGGGG..UUGCAA-AAUUCUCUGCUAAGACUUUUUCAGGUGAACAU.A..A..CAGACUUGGCCAAGCUAGCAUCU.UAGCUG....AAGCAGAU.CCUC...CA...G.....UGC...UCUUC..AGUAGGGCUAC
kangarooRat                  GAAACCACAGC..CAAG.UAGCU.....CCU......A..A.........GA.UCA.GU--..........-------------....---------..---------ug...............cu-------..-----UAACA.UGUUUC...AG.AAUUGUAAU...UGUGGG.UGGGAA----.--....-------..--------................c--.--...-------UUA...AGUG-UUGACAGGGUU-..GUGGG..UGGGA..UUGCAAAUACUCUCUGCUAAGACUUUUUCAGGUGAUCAU.-..U..CAGACUUGGCCAAGCUAGCAUCU.UAGUGG....AAGCAGAU.UCUU...CA...G.....UGU...UCUUC..AGUAGGGUUGU
pika                         UAAAUAGCUC-..----.UUGUU.....-UU......A..C.........AU.ACA.GCAC..........UUACCCAGUGGCU....AAAAUCAGC..GUAAACCAG...................UAAGUGG..AGCAGUAACA.UGCUUG...AG.AGGUGUAAU...-GUGGG.UGGGAACA--.--....-------..--------g...............u--.--...------UGUG...ACUGAAGCUAGGCUGUG..GUGGG..UGGGA..UUGCAAAAC---UGUGCUAAGACUCUUGCAGGUGAACAU.G..G..CAGACUUGGCCAAGCUAGCUUCU.UAGCAG....AAG-AGAU.UCUC...CA...G.....UGU...UCUUC..AAUAGGGCUGU
rockHyrax                    AAAACCACAGU..CUGA.UGUUU....gCAU......A..G.........AU.AAA.ACACu........gUUAUCCAGCAACU....AAAACCAGC..UUAAACCAG...................UAAUGGG..AGAAAUACCU.UGUUUU...AAgAAGCCUGAU...GAUGGG.AGGGAACAU-.--....-------..--------aggcugcauuuuguuuu--.--...-----A-GUU...GAGGACUGACUGACUUG..UUGGG..AGGGA..UUGCACAAAUUCUCUGCUAAGACUUUUGCAGGUG-AC--.-..U..CAGACUUGAGCAAGCUAGCAUCU.UAGCUG....AAGCAGAC.CUUC...CA...G.....UGC...CCUUCacAGUAGGGCUGU
guineaPig                    AAAGCCACAAC..CAAA.UAACU.....CUAggguguU..U.........AU.AU-.AU--gu.....gcuUAAUCUAGUGUCU....AAGAC--AU..CUUAA----...................GAGACAG..UAAAGUAA--.CAUUUA...AA.AAUUGCAGU...GCUGGG.UGGGAAC---.UG....ACCUG--..--------u...............cUGaGA...CAGGU--AUG..uAGUGGUGGAGAGGGCUG..CUGGG..UGGGA..UUGCAAAAAUUUUCUGCUGAGACUUUUUCAGGUGAACAU.A.aA..CAGCUUUGGCCAAGCUAGCAUCU.UAGCAG....AAGCAGAC.UCCAaugCA...G.....UGCucuUCUUC..AGUAGGGUUGC
rabbit                       AAAACCACAGG..UAAA.GAGCU.....CUU......G..Ucu....cacCU.AUA.GCAC..........UUA-CCAGUGACU....AAAACCAAC..UGAAACCAG...................UAAGUGG..AGAAGUCACG.UGUCUG...CG.AGC---UGU...CGUGGG.UGGGG-----.--....-------..--------a...............u--.--...--------CU...GACGAGCUAGGUCGCG-..GAGGG..UGGGA..UUGCC-AAACUCUGUGCUACGACUUUUUCAGGUGAACGU.A..A..CAGACUGAGCCAAGCUAGCAUCU.UAGUGGaaggAAGCAGCU.-CUC...CA...G.....UG-...UCUCC..AGUAGGGCCGU
hedgehog                     -----------..----.-----.....---......-..-.........--.---.----..........-------------....---------..---------...................-------..----------.------...--.---------...------.----------.--....-------..--------.................--.--...----------...-----------------..--GGG..UGGGA..UUGUCCAAAUUCUCUGCUAAGACUCUUUCAGGUGAACAU.A..A..CAGACUUGGCCAAGCUAG-----.------....--------.----...--...-.....---...-----..-----------
tenrec                       AAAAGUAUAGC..UAAG.UAGCU.....CUG......A..A.........A-.A--.----..........-------------....---------..---------uguuuugcgaaguggauaa-------..----------.------...GU.AACCUGAUU...UUCA--.--CUACCCUA.UU....U---UUG..GGGAGGGA.................CU.GA...GAAAAAGGCC...CAGGGAGUUUAAAGCUG..UUGGG..UGGGA..UUGCAA-AACUCUCUGCUCAGACUCUUUCA--GUAACA-.-..-..GAGCCAGAGCCAAGCUAGCGUCU.UAGCUG....AAGCAGAC.-CUC...CA...G.....UGU...ACUUC..CAAAGGGCCGU
wallaby                      -----------..UAAU.-----.....---......-..-.........--.---.----..........-------------....---------..---------caaagcc....aacuuggu-------..----------.------...--.------CUU...GAAGGG.UGGGGCCAGG.--....----GAA..GGCAG--G.................--.--...CAGUUUUGUCc.aCUAGGGACACCCAGC--..GUGGG..UGGGA..UUGCCCAA-CUCUCUGCUCAGACUUUUUCAGGUGAACCU.C..A..CACAC-------------CAGCU.UAGCCG....AAGCCGAU.----...--...-.....---...UCUUC..UGCUCCAAUAC
paintedTurtle                -----------..----.-----.....---......-..-.........--.---.----..........-------------....---------..---------...................-------..-----UAACAg------...AU.GGCAA-AAU...ACUUAA.CAUUAAAAAG.--....-------..--------uggg........uaccc--.--...---GUCUUCA...UU---GUGAGGUGGCUU..UUGGG..AGGGCucUUGC---AACUCUCUGCUAAGACUUUUUCAGUCGAA-AU.A..A..GUGAUUUGUCAGAAGUAGAAGCU.UAGAUG....AAGCAGAUuUCUU...CA...G.....UGC...UCUUU..--CAAGGUUUU
americanAlligator            -----AAAGGC..AAAA.AAACC....cCAA......A..A.........CC.CUC.AAAC.........c-----C---AACA....AAACCAAAC.aGUAAGUAAG...................UGUA---..-GAGAUAUCAc--UG--...UA.AACUCUGUA...ACAUGG.UGCUGGUGAG.GG....CU-----..GUCAG---g...............g-U.GG...UU-GUCUCUG..gAGCGGCUGGCUCG----..-UGGGagGGGGC..GUGCA---ACUCUGUGCUAAGACUUUUUCAGGUGG-CCU.A..A..CAAACUUG-------UAGACGCU.UAGAUG....AAGCAGAC.----...--...-.....---...--UUC..UUCAGUGCUCU
#=GC SS_cons                 ::::<<<<<<<..----.----<.....-<<......-..-.........--.--<.<<<-..........<<<<<<<------....--------<..<<<______~~~~~~~~~~~~~~~~~~~>>>>>>>..>>>>------.>>>>--...>>.>--------...>>>>--.>>>,<<-<<<.<<....-<<<___..________~~~~~~~~~~~~~~~~~>>.>-...>>-->>>>>,...,,,,,,,,,,,,,,,,,..,,,,,..,,,,,..,,,,,,,,,,,,,,,,,,,,,,,,,,<<<<__>>>>,,,.,..,..,,,,,<<<<<___>>>>>:::::.::::::....::::::::.::::...::...:.....:::...:::::..:::::::::::
#=GC RF                      aAAAccacagc..aAau.UAauu.....ucu......a..u.........au.aUA.ACAC..........uuuuccAgUGAaU....AAAaCuAAc..uuaAAccaG~~~~~~~~~~~~~~~~~~~ugagUgg..aaaaaUAauA.UGUUca...ag.aacuguaaU...gcugGG.uggGaauaug.ua....ccuuGuA..gGUuGGaG~~~~~~~~~~~~~~~~~aa.gA...uaGGuauuug...uauGaCUgauagaGuUg..UUGGG..UGGGA..UUGcAAAAaUUcUCUGCUAAGACUUUuuCAGGUGaaCAU.A..A..cAGACuuGGCcAAGCUagcAUCU.UAGUuG....AAGCaGAU.gcuc...ca...A.....uga...UCUUC..AGUAGGGUUaU
#=GF R2R keep allpairs
//
