# Supplementary material for: Secondary Structural Model of Human MALAT1 Reveals Multiple Structure–Function Relationships
Source: Int J Mol Sci. 2019 Nov 9;20(22):5610. doi: 10.3390/ijms20225610 (PMC6888369; doi:10.3390/ijms20225610)
Supplement: Supplementary file 1 [file ijms-20-05610-s001.zip › File S14.txt]

# STOCKHOLM 1.0
#=GF AU Infernal 1.1.2
chimp                        GAAGGUUUUUCU..UUUCCUGAGAAAACAACA..CGUUUUGUUUUCUCAGGUUUUGCUUUUUGGCCUUUUUCUAGCUU.AA.AAA.AA.AAAAAAGCAAAAGAUGCUGGUGGUUGGCACUCCUGG.UUUCCAGGACAGGGUUCAAAUCCCUGCGGCGUCUUUGCUUUGACCA
human                        GAAGGUUUUUCU..UUUCCUGAGAAAACAACA..CGUAUUGUUUUCUCAGGUUUUGCUUUUUGGCCUUUUUCUAGCUU.AA.AAA.AA.AAAAAAGCAAAAGAUGCUGGUGGUUGGCACUCCUGG.UUUCCAGGACGGGGUUCAAAUCCCUGCGGCGUCUUUGCUUUGACUA
rhesusMonkey                 GAAGGUUUUUCU..UUUCCUGAGAAAACAACA..CGUUUUGUUUUCUCAGGUUUUGCUUUUUGGCCUUUUUCUAGCUU.UA.AAA.AA.AAAAAAGCAAAAGAUGCUGGUGGUUGGCACUCCUGG.UUUCCAGGACGGGGUUCAAAUCCCUGCGGCAUCUUUGCUUUGACUA
anubisBaboon                 GAAGGUUUUUCU..UUUCCUGAGAAAACAACA..CGUUUUGUUUUCUCAGGUUUUGCUUUUUGGCCUUUUUCUAGCUU.UA.AAA.AA.AAAAAAGCAAAAGAUGCUGGUGGUUGGCACUCCUGG.UUUCCAGGACGGGGUUCAAAUCCCUGCGGCAUCUUUGCUUUGACUA
hamadryasBaboon              GAAGGUUUUUCU..UUUCCUGAGAAAACAACA..CGUUUUGUUUUCUCAGGUUUUGCUUUUUGGCCUUUUUCUAGCUU.UA.AAA.AA.AAAAAAGCAAAAGAUGCUGGUGGUUGGCACUCCUGG.UUUCCAGGACGGGGUUCAAAUCCCUGCGGCAUCUUUGCUUUGACUA
proboscisMonkey              GAAGGUUUUUCU..UUUCCUGAGAAAACAACA..CGUUUUGUUUUCUCAGGUUUUGCUUUUUGGCCUUUUUCUAGCUU.UA.AAA.AA.AAAAAAGCAAAAGAUGCUGGUGGUUGGCACUCCUGG.UUUCCAGGACGGGGUUCAAAUCCCUGCGGCAUCUUUGCUUUGACUA
goldenSnubnoseMonkey         GAAGGUUUUUCU..UUUCCUGAGAAAACAACA..CGUUUUGUUUUCUCAGGUUUUGCUUUUUGGCCUUUUUCUAGCUU.UA.AAA.AA.AAAAAAGCAAAAGAUGCUGGUGGUUGGCACUCCUGG.UUUCCAGGACGGGGUUCAAAUCCCUGCGGCAUCUUUGCUUUGACUA
cat                          AAAGGUUUUUCU..UUUCCUGAGAAAACAAG-..--UUUUGUUUUCUCAGGUUUUGCUUUUUGGCCUUUUCCUAGCUU.AA.AAA.AA.AAAAAAGCAAAAGAUGCUGGUGGUUGGCACUCCUGG.UUUCCAGGACAGGGUUCAAAUCCCUGCGGCGUCUUUGCUUGACUCU
gibbon                       GAAGGUUUUUCU..UUUCCUGAGAAAACAACA..CGUUUUGUUUUCUCAGGUUUUGCUUUUUGGCCUUUUUCUAGCUU.UA.AAA.AA.AAAAAAGCAAAAGAUGCUGGUGGUUGGCACUCCUGG.UUUCCAGGACGGGGUUCAAAUCCCUGCGGCGUCUUUGCCUGACUAC
bonobo                       GAAGGUUUUUCU..UUUCCUGAGAAAACAACA..CGUUUUGUUUUCUCAGGUUUUGCUUUUUGGCCUUUUUCUAGCUU.AA.AAA.AA.AAA---GCAAAAGAUGCUGGUGGUUGGCACUCCUGG.UUUCCAGGACAGGGUUCAAAUCCCUGCGGCGUCUUUGCUUUGACCA
crabEatingMacaque            GAAGGUUUUUCU..UUUCCUGAGAAAACAACA..CGUUUUGUUUUCUCAGGUUUUGCUUUUUGGCCUUUUUCUAGCUU.UA.AAAaAA.AAAAAAGCAAAAGAUGCUGGUGGUUGGCACUCCUGG.UUUCCAGGACGGGGUUCAAAUCCCUGCGGCAUCUUUGCUUUGACUA
greenMonkey                  GAAGGUUUUUCU..UUUCCUGAGAAAACAACA..CGUUUUGUUUUCUCAGGUUUUGCUUUUUGGCCUUUUUCUAGCUU.UA.AAAaAA.AAAAAAGCAAAAGAUGCUGGUGGUUGGCACUCCUGG.UUUCCAGGACGGGGUUCAAAUCCCUGCGGCAUCUUUGCUUUGACUA
bushbaby                     AAAGGUUUUUCU..UUUCCUGAGAAAACAAAA..UCUUUUGUUUUCUCAGGUUUUGCUUUUUGGCCUUUCCCUAGCUU.AA.AAA.AA.AAAAA-GCAAAAGAUGCUGGUGGUUGGCACUCCUGG.UUUCCAGGACGGGGUUCAAAUCCCUGUGGCGUCUUUGCUUUAUACU
gorilla                      GAAGGUUUUUCU..UUUCCUGAGAAAACAACA..CGUUUUGUUUUCUCAGGUUUUGCUUUUUGGCCUUUUUCUAGCUU.AA.AAA.AAaAAAAAAGCAAAAGAUGCUGGUGGUUGGCACUCCUGG.UUUCCAGGACGGGGUUCAAAUCCCUGCGGCGUCUUUGCUUGACUAC
mouse                        AAAGGUUUUUCU..UUUCCUGAGAAAACAACC..--UUUUGUUUUCUCAGGUUUUGCUUUUUGGCCUUUCCCUAGCUU.UA.AAA.AA.AAAAAAGCAAAAGACGCUGGUGGCUGGCACUCCUGG.UUUCCAGGACGGGGUUCAAGUCCCUGCGGUGUCUUUGCUUGACUCU
pig                          AAAGGUUUUUCU..UUUCCUGAGAAAACAAAA..UACUUUGUUUUCUCAGGUUUUGCUUUUUGGCCUUUACCUAGCUU.UA.AAA.AA.AAA--AGCAAAAGAUGCUGGUGGUUGGCACUCCUGG.CUUCCAGGACAGGGUUCAAAUCCCUGCGGCGUCUUUGCUUGACUUU
tarsier                      GAAGGUUUUUCU..UUUCCUGAGAUAACAAAAauCUUUUUGUUAUCUCAGGUUUUGCUUUUUGGCCUUUUCCUAGCUU.UA.AAA.AA.AAAAA-GCAAAAGAUGCUGGUGGUUGGCACUCCUGG.UUUCCAGGACGGGGUUCAAAUCCCUGCGGCGUCUUUGCUUCACUGU
minkeWhale                   AAAGGUUUUUCU..UUUCCUGAGAAAACAAAA..GGUUUUGUUUUCUCAGGUUUUGCUUUUUGGCCUUUUCCUAGCUUuUU.AAA.AA.AAAAAAGCAAAAGAUGCUGGUGGUUGGCACUCCUGG.UUUCCAGGACGGGGUUCAAAUCCCUGUGGCGUCUUUGCUUGAUUUU
alpaca                       AAAGGUUUUUCU..UUUCCUGAGAAAACAAAU..C-UUUUGUUUUCUCAGGUUUUGCUUUUUGCCCUUUUCCUAGCUU.AA.AAA.AA.AAA---GCAAAAGAUGCUGGUGGUUGGCACUCCUGG.UUUCCAGGACAGGGUUCAAAUCCCUGUGGCAUCUUUGCUUGACUUU
pika                         AAAGGUUUUUCU..UUUCCUGAGAAAACAAG-..--UUUUGUUUUCUCAGGUUUUGCUUUUUGACCUUUUUGUAGCUU.AA.AAA.AA.AAAAAAGCAAAAGAUGCUGGUGGUUGGCACUCCUGG.UCUCCAGGACAGGGUUCAAAUCCCUGCGGCGUCUUUGCUUACAUUG
horse                        AAAGGUUUUUCU..UUUCCUGAGAAAACAAAA..--UUUUGUUUUCUCAGGUUUUGCUUUUUGGCCUUUUCCUAGCUU.AA.AAA.AA.AAA--AGCAAAAGAUGCUGGUGGUUGGCACUCCUGG.UUUCCAGGACGGGGUUCGAAUCCCUGCGGCGUCUGUGCUUGACUGU
whiteRhinoceros              AAAGGUUUUUCU..UUUCCUGAGAAAACAAAA..--UCUUGUUUUCUCAGGUUUUGCUUUUUAGCCUUUUCCUAGCUU.AA.AAA.AA.AAA---GCAAAAGAUGCUAGUGAUUGGCACUCCUGG.UUUCCAGGACAGGGUUCAAAUCCCUGUGGCGUCUUUGCUUGACUGU
mouseLemur                   AAAGGUUUUUCU..UUUCCUGAGAAAACAAAAauAUUUUUGUUUUCUCAGGUUUUGCUUUUUGCCUUUUUCCUAGCUU.UA.AAA.AA.AAA--AGCAAAAGAUGCUGGUGGUUGGCACUCCUGG.UUUCCAGGACGGGGUUCAAAUCCCUGCGGCGUCUUUGCUUGACUGU
bison                        AAAGGUUUUUCU..UUUCCUGAGAAAACAAAAucUUUUUUGUUUUCUCAGGUUUUGCUUUUUUGCCUUUUCUUAUCUU.AA.AAA.AA.AAAAA-GCAAAAGAUGCUGGUGGUUGGCACUCCUGG.UUUCCAGGACGGGGUUCAAAUCCCUGUGGCGUCUUUGCUUGACUUA
nakedMoleRat                 AAAGGUUUUUCU..UUUCCUGAGAAAACAAAAguAUUUUUGUUUUCUCAGGUUUUGCUUUUUGGCCUUUCCUUAGCUU.UA.AAA.AA.AAAAAAGCAAAAGAUGCUGGUGGUUGGCACUCCUGG.UUUCCAGGACGGGGUUCAAAUCCCUGCGGCGUCUUUGCUU------
guineaPig                    AAAGGUUUUUCU..UUUCCUGAGAAAACAAAU..GUUUUUGUUUUCUCAGGUUUUGCUUUUUGGCCUUUUCCUAACUUuUU.AAA.AA.AAAAAAGCAAAAGAUGCUGGUGGUUGGCACUCCUGG.UUUCCAGGACGGGGUUCAAAUCCCUGCAGUGUCUUUGCUUUUACUC
elephant                     AAAGGUUUUUCU..UUUCCUGAGAAAACAAAA..GCUUUUGUUUUCUCAGGUUUUGCUUUUUGGCCUUUUCCUAGCUU.UA.AAA.AA.AAAAAAGCAAAAGAUGCUGGUGGUUGGCACUCCUGU.UUUCCAGGACGGGGUUCAAAUCCCUGCAGCGUCUUUGCUU------
malaysianFlyingLemur         AAAGGUUUUUCU..UUUCCUGAGAAAACAAAA..----UUGUUUUCUCAGGUUUUGCUUUUUGGCCUUUAACUAGCUU.UA.AAA.AA.AAAAA-GCAAAAGAUGCUGGUGGUUGGCACUCCUGG.UUUCCAGGAUGGGGUUCAAAUCCCUGCGGCGUCUUUGCUUGAUACU
shrew                        UAAGGUUUUUCU..UUUCCUGAGAAAACAAAA..UCUUUUGUUUUCUCAGGUUUUGCUUUUUGGCCUUUUUCUAACUU.AA.AAA.AA.AAAAAAGCAAAAGAUGCUGGUGGUUGGCACUCCUGG.UUUCCAGGACAGGGUUCAAGUCCCUGCGGUGUCUUUGCUU------
rat                          AAAGGUUUUUCU..UUUCCUGAGAAAACAAA-..--CUUUGUUUUCUCAGGUUUUGCUUUUUGGCCUUUCCCUAGCUU.UU.AAA.AA.AAAAA-GCAAAAGAUGCUGGUGGUUGGCACUCCUGG.UUUCCAGGACGGGGUUCAAGUCCCUGCGGCGUCUUUGCUU------
marmoset                     GAAGGUUUUUCU..UUUCCUGAGAAAACAACA..AGUUUUGUUUUCUCAGGUUUUGCUUUUUGGCCUUUACCUAGCUU.UUuUUA.AA.AAAAAAGCAAAAGAUGCUGGUAGUUGGUACUCCUGG.UUUCCAGGACGGGGUUCAAAUCCCUGCGGCAUCUUUGCUGGACUAC
panda                        CAAGGUUUUUCU..UUUCCUGAGAAAACAAAA..C-UUUUGUUUUCUCAGGUUUUGCUUUUUGGCCUUUUCCUAGCUU.AA.AAA.AA.AAAAAAGCAAAAGAUGCUGGUGGUUGGCACUCCUGA.UU-CCAGGACAGGGUUCAAAUCCCUGCGGCGUCUUUGCUUGACUGA
squirrelMonkey               GAAGGUUUUUCU..UUUCCUGAGAAAACAAG-..--UUUUGUUUUCUCAGGUUUUGCUUUUUGGCCUUUAGCUUUUUU.UA.AAA.AA.AAAAA-GCAAAAGAUGCUGGUGGUUGGCACUCCUGG.UUUCCAGGACGGGGUUCAAAUCCCUGCGGCAUCUUUGCUUGUCUAC
chinesePangolin              AAAGGUUUUUCU..UUUCCUGAGAAAACAAAA..UACUUUGUUUUCUCAGGUUUUGCUUUUUGGCCUUU-GCUAACUU.AA.AAA.AA.AAA---GCAAAAGACACUGGUGGUUGGCACUCCUGG.UUUCCAGGACAGGGUUCAAAUCCCUGUGGUGUCUUUGCUUGACUGU
armadillo                    AAAGGUUUUUCU..UUUCCUGAGAAAACAAAA.gUUUUUUGUUUUCUCAGGUUUUGCUUUUUGGCCUUUC-UUAGCUU.UA.CAC.AA.AAAAA-GCAAAAGAUGCUGGUGGUUGGCACUCCUGG.UUUCCAGGACGGGGUUCAAAUCCCUGUGGCGUCUUUGCUUGACUAU
manatee                      AAAGGUUUUUCU..UUUCCUGAGAAAACAAAAaaGCUUUUGUUUUCUCAGGUUUUGCUUUUUGGCCUUUUCCUAGCUU.UA.AAA.AA.AAAAAAGCAAAAGAUGCUGGUGGUUGGCACUCCUGU.UUUCCAGGAUGGGGUUCAAAUCCCUGCAGCGUCUUUGCUU------
dog                          AAAGGUUUUUCU..UUUCCUGAGAAAACAAAU..--UUUUGUUUUCUCAGGUUUUGCUUUUUAGCCUUUUCCUAGCUU.AA.AAA.AA.AA----GCAAAAGAUGCUGGUGGUUGGCACUCCUGGaUUUCCAGGACAGGGUUCAAAUCCUUGCAGUGUCUUUGCUUGAACUA
kangarooRat                  AAAGGUUUUUCU..UUUCCUGAGAAAACAAUU..--UCUUGUUUUCUCAGGUUUUGCUUUUUGACCUUUCCCUAGCUU.AA.AAA.AA.A-----GCAAAAGAUGCUGGUGGUUGGCACUCCUGG.UUCCCAGGAUGGGGUUCAAGUCCCCGCGGUGUCUUUGCUUUGACUC
cow                          AAAGGUUUUUCU..UUUCCUGAGAAAACAAAAucUUUUUUGUUUUCUCAGGUUUUGCUUUUUUGCCUUUUCUUAUCUU.AA.AAA.AA.AAA---GCAAAAGAUGCUGGUGGUUGGCACUCCUGG.UUUCCAGGACGGGGUUCAAAUCCCUGUGGCGUCUUUGCUU------
ferret                       AAAGGUUUUUCU..UUUCCUGAGAAAACAAAA..--UUUUGUUUUCUCAGGUUUUGCUUUUUGGCCUUUUCUUAGCUU.UA.AAA.AA.AAA--AGCAAAAGAUGCUGGUGGUUGGCACUCCUGA.UUCCCAGGACGGGGUUCAAAUCCCUGCGGUGUCUUUGCUU------
rabbit                       CAAGGUUUUUCU..UUUCCUGAGAAAACAAU-..--UCUUGUUAUCUCAGGUUUUGCUUUUUGGCCUUUAUCUAGCUU.AA.AAA.AA.AAAAA-GCAAAAGAUGCUGGUGGUUGGCACUCCUGG.AUUCCAGGACGGGGUUCAAAUCCCUGCGGCGUCUUUGCUU------
tenrec                       GAAGGUUUUUCU..UUUCCUGAGAAAACAACU..----UUGUUUUCUCAGGUUUUGCUUUUUAGCCUUUGCUUAGCUU.AA.AAA.AA.AAA---GCAAAAGAUGCUGGUGGUUGGCACUCCUGG.UUCCCAGGACGGGGUUCAAAUCCCUGCAGUGUCUUUGCUUU-----
chineseHamster               AAAGGUUUUUCU..UUUCCUGAGAAAACAAAC..--UUUUGUUUUCUCAGGUUUUGCUUUUUGGCCUUUCCCUAGCUU.AA.AAA.AA.AA----GCAAAAGACACUGGUGGCCGGCACUCCUGG.UCUCCAGGACGGGGUUCAAAUCCCUGCGGUGUCUCUGCUU------
sheep                        AAAGGUUUUUCU..UUUCCUGAGAAAACAAAAucUUUUUUGUUUUCUCAGGUUUUGCUUUUUUGCCUUUUCUUAUCUU.AA.AAA.AA.A-----GCAAAAGAUGCUGGUGGUUGGCACUCCUGG.UUUCCAGGACGGGGUUCGAAUCCCUGUGGCGUCUUUGCUU------
wallaby                      AAAGGUUUUUCU..UUUCCUGAGAAAACAUGC..----UUGUUUCCUCAGGUUUUGCUUUUUCACCUUUUCU---AUU.AA.AAA.AA.AAAAAAGCAAAAGAUACUGGUGGUUGGCACUCCUGG.GCUCCAGGACGGGGUUCAAAUCCCUGCGGUAUCUUUGCUUUCUCUG
megabat                      AAAGGUUUUUCU..UU-UCUGAGAAAACAAAA..--UUUUGUUUUCUCAGGUUUUGCUUUUUGGCCUUUUCCUAGCUU.UUuUUA.AA.AAAAAAGCAAAAGAUGCUGGUGGUUGGCACUCCUGG.UU-UCAGGACGGGGUUCAAAUCCGUGUGGCGUCUUUGCUUGACAGU
rockHyrax                    AAAGGUUUUUCU..UUUCCUGAGAAAACAAAG..--UUUUGUUUUCUCAGGUUUUGCUUUUUGCCCUUU-UCUAGCUU.UU.AAA.AA.AA----GCAAAAGAUGCUGGUGGUUGGCACUCCUGC.UUGCCAGGAUGGGGUUCAAGUCCCUACAGUGUCUUUGCUU------
paintedTurtle                CAAGGUUUUUCU..UUUCCUGAGAGAACAAU-..----CUGUUCUCUCAGGUUUUGCUUUUCACCUUUAUUAUA--UU.AA.CAA.AA.AAA---GCAAAAGAUGCUGGUGGUUGGCACUCCUGG.UUUCCAGGAUGGGGUUCAAAUCCCUACAGUGUCUUUGCUUU-----
coelicanthForward            --AGGU-UUUCU..UUUCCUGGGAAAACAAA-..--CUUUGUUUUCCCAGGUUUUGCUUUUUCACCUUUA--------.AA.ACC.CC.AAAAAAGCAAAAGAUACUGGUGGUUGGCACUCCUGA.UUUCCAGGACAGGGUUCGAUUCCCUGCGGUGUCUAAGCUUAUUACU
coelicanthReverse            --AGGU-UUUCU..UUUCCUGGGAAAACAAA-..--CUUUGUUUUCCCAGGUUUUGCUUUUUCACCUUUA--------.AA.ACC.CC.AAAAAAGCAAAAGAUACUGGUGGUUGGCACUCCUGA.UUUCCAGGACAGGGUUCGAUUCCCUGCGGUGUCUAAGCUUAUUACU
americanAlligator            UCAAGGUUUUCU..UUUCCUGAGAGAACAAU-..----CUGUUGUCUCAGGUUUUGCUUUUCUCCUUGUGCGUACUAA.CA.GCA.AC.AAAAAAGCAAAAGAUGCUGGUGGUUGGCACUCCUGG.CCUCCAGGAUGGGGUUCAAGUCCCUACAGUGUCUUUGCUUU-----
zebrafishForward             --AGGUUUUUCUuuUUUCCUGGGGGAACAAUCuuUGGAUUGUUCUUUCAGGUUUUGCUUUUUAACCUCCU--------.--.AAG.AA.AAA-AAGCAAAAGACCCUGGUGGA-GGCACUCCUGA.UUCUCAGGACGGGGUUCAACUCCCUGCGGCGUCUUUGCUUUCUAAC
zebrafishReverse             --AGGUUUUUCUuuUUUCCUGGGGGAACAAUCuuUGGAUUGUUCUUUCAGGUUUUGCUUUUUAACCUCCU--------.--.AAG.AA.AAA-AAGCAAAAGACCCUGGUGGA-GGCACUCCUGA.UUCUCAGGACGGGGUUCAACUCCCUGCGGCGUCUUUGCUUUCUAAC
hedgehog                     GAAGGUUUUUCU..UUUCCUGAGGAAACAAAC..--UUUUGUUUCCUCAGGUUUUGCUUUUUGGCCUUUAG------U.UA.AAC.AA.AAAAAAGCAAAAGAUGCUGGUGGUG-----------.----------------------------------------------
#=GC SS_cons                 <<<<<-------..---<<<<<<<<<<<<<__..____>>>>>>>>>>>>>------------->>>>>---------.--.---.--.------------(((((((<<<_____>>>,<<<<<.___>>>>>,<<<<<_______>>>>>))))))):::::::::::::
#=GC RF                      gaaggUuuUUcU..UuuccUgaGaaaacaauu..CauuuuguuuuCucAgguuUugcuuUuuggccuucUcCUaGcUU.aa.Aaa.Aa.aaaaaagcAAaaGacGCuGguggUUgGcacuCCuGG.UUUCCaGGACaGGGUUCAAAUCCCuGCgGCguCUUUGCUUuaaucu
//
