# Supplementary material for: Secondary Structural Model of Human MALAT1 Reveals Multiple Structure–Function Relationships
Source: Int J Mol Sci. 2019 Nov 9;20(22):5610. doi: 10.3390/ijms20225610 (PMC6888369; doi:10.3390/ijms20225610)
Supplement: Supplementary file 1 [file ijms-20-05610-s001.zip › File S2.txt]

# STOCKHOLM 1.0
Hsapiens                 --------------------------------------------------------------------------GUAAAGGACUGGGGCCCCGCAACUGGCCUCUCCUGCCCUCUUAAGCGCAGCGCCAUUUU-GCAACGCAGAAGCCCGGCGCCGGGAAGCCUCAGCUCGCCUGAAGGCAGGUCCCCUCUGACGCCUCCGGGAGCCCAGGUUUCCCAGAGUCCUUGGGACGCAGCGACGAGUUGUGCUGCUAUCUUAGCUGUCCUUAUAGGCUGGCCAUUCCAGGUGGUGGUAUUUAGAUAAAACCACUCAAACUCUGCAGUUUGGUCUUGGGGUUU-GGAGGAAAGCUUUUAUUUUUCUUCCUGCUCCGGUUCAGAAGGUCUGAAGCUCAUACCUAACCAGGCAUAACACAGAAUCUGCAAAACAAAAACCCCUAAAAAAGACAGACCCAGAGCAGUGUAAACACUUCUGGGUGUGUCCCUGACUGGCUGCCCAAGGUCUCUGUGUCUUCGGAGACAAAGCCAUUCGCUUAGUUGGUCUACUUUAAAAGGCCACUUGAACUCGCUUUCCAUGGCGAUUUGCCUUGUGAGCACUUUCAGGAGAGCCUGGAAGCUGAAAAACGGUAGAAAAAUUUCCGUGCGGGCCGUGGGGGGCUGGCGGCAACUGGGGGGCCGCAGAUCAGAGUGGGCCACUGGCAGCCAACGGCCCCCGGGGCUCAGGCGGGGAGCAGCUCUGUGGUGUGGGAUUGAGGCGUUUUCCAAGAGUGGGUUUUCACGUUUCUAAGAUUUCCCAAGCAGACAGCCCGUGCUGCUCCGAUUUCUCGAACAAAAAAGCAAAACGUGUGGCUGUCUUGGGAGCAAGUCGCAGGACUGCAAGCAGUUGGGGGAGAAAGUCCGCCAUUUUGCCACUUCUCAACCGUCCCUGCAAGGCUGGGGCUCAGUUGCGUAAUGGAAAGUAAAGCCCUGAACUAUCACACUUUAAUCUUCCUUCAAAAGGUGGUAAACUAUACCUACUGUCCCUCAAGAGAACACAAGAAGUGCUUUAAGAGGUAUUUUAAAAGUUCCGGGGGUUUUGUGAGGUGUUUGAUGACCCGUUUAAAAUAUGAUUUCCAUGUUUCUUUUGUCUAAAGUUUGCAGCUCAAAUCUUUCCACACGCUAGUAAUUUAAGUAUUUCUGCAUGUGUAGUUUGCAUUCAAGUUCCAUAAGCUGUUAAGAAAAAUCUAGAAA----AGUAAAACUAGAACCUAUUUUUAAC-----CGAAGAACUACUUUUUGCCUCCCUCACAAAGGCGGCGGAAGGUG.AUCGAAUUCCGGU.GAUGCGAGUUGUUCUCCGUCUAUAAAUACGCCUCGCCCGAGCUGUGCGGUAGGCAUUGAGGCAGCCAGCGCAG--GGGCUUCUGCUGAGGGGGCAGGCGGAGCUUGAGGAAACCGCAGAUAAGUUUUUUUCUC----UUUGAAAGAUAGAGAUUAAUACAACUACUUAAAAAAU--AUAGUCAAUAGGUUACUAAGA-------UAUUGCUUAGCGUUAAGUUUUUAACGUAAUUUUAAUAGCUUAAGAUUUUA--AGAGAAAAUAUGAAGACUUAGAAGAGUAGCAUGAGGAAGGAAAAGAUAAAAGGUUUCUAAAACAUGAC-GGAGGUU--GAGAUGAAGCUUCUUCAUGGAGU--AAAAAAUGUA---UUUAAAAGAAAAUUG--AGAGAAAGGACUACAGAGCCCCGAAUUAAUA-------CCAAUAGAAGGGCAAUGCUUUUAGAUU-------AAAAUGAAGGUGACUUAAAC--------AGCUUAAAGUUUAGUUUAAAAGUUGUAGGUGAUUAAAAUAAUUUGAAGGCGAUCUUUUAAAAAGAGAUUAAACCGAAGGUGAUUAAA-----AGACCUUGAAAUCCAUGACGCAGGGAGAA-UUGCGUCAUUUAAAGCC---UAGUUAACGCAUUUACUAAACGCAGACGAAAAU-GAAAGAUUAAUUGGGAGUGGUAGGAUGAA--ACAAUUUGGAGAAGAUAGAAGUUUG---AAGUGGAAAACUGGAAGACAGAAGUACGGGAAGGC--GAAGAAAAGAAU---AGAGAAGAUAGGGAAAUUAGAAGAUAAAAAC----UUUUAGAAGAAAAAAGAUAAAUUUAAACCUGAAAAGUAGGAAGCAGAAGAAAAA-------AGACAAGCUAGGAAAC--AAAAAGCU-AAGGGCAAAAUGUACAAACUUAGAAGAAAAUUGGAAGAUAG-AAACAAGAUAGAAAAUGAAAAUAUUGUCAAGAG-UUUCAGAUAGAAAAU--GAAA--AACAAGCUAAGACAAGUAUU-----------------GGAGAAGU------------AUAGAAGAUAGAAAAAUAUAAAGCCAAAAAUU--GGAUAAAAUAGCACUG------AAAAAAUGAGGAAAUUAUUGGUAACCAA--UUUAUUUUAAAAGCCCAUCAAUUUAAUUUCUGGUGGUGCAGAAGUUAGAAGGUAAAGCUUGAGAAGAUGAGGGUGUUUA------CGUAGACCAGAACCAAUUUAGAAGAAUACUU--GAAGCUAGA-AGGGGAAGUUGGUUAAAAAUCACAUCAA---AAAGC-----UACUAAAAGGACUGGUGUAAUUUAAAAAAAAC-UAAGGCAGAAGGCUUUUGGAAGAGUUAGAAGAAUUUGGAAGGCCUUAAAUAUAGUAGCUUAG-----UUUGAAAAAUGUGAAGGACUUUCGUAACGGAAGUAAUUCAAGAUCAAGAGUAAUUACCAACUUAAUGUUUUUGCAUUGGACUUUGAGUUAAGAUUAUUUUUUAAAUCCUGAGGACUAGCAUUAAUUGACAGCUGACCCAGGUGCUACACAGAAGUGGAUUCAGUGAAUCUAGGAAGACAGCAGCA---GACAGGAUUCCAGGAACCAGUGUUUGAUGAAGCUAGGA----CUGAGGAGCAAGCGAGCAAGCAGCAGUUCGUGGUGAAG------AUAGGAAAAGAGUCCAGGAGCCAGUGCGAUUUGGUGAAGGAAGCUAGGAAGAAGGAAGGAGCGCUAACGAUUUGGUGGUGAAGCUAGGAAAAAGGAUUCCAG-GAAGG---AGCGAGUGCA---AUUU-G--GUGAUGAAGGUAGCAGGCUUGGCU-------UGGC-----AACCACAC----GGAGGAGGCG---AGCAGGCGUUGUGCGU-----AGA----GGAUCCUAGA----CCAGCAUGCCAGUGUGCC---AAGGCCACAGGGAAAGCGAG----------------UGGU-UGGUAAAAAUCCGUGAGGUCG---GCAAUAUGUUGUUUUUCUGGAACUUACUUAUGGUAACCUUUUAUUUAUUUUCUAAUAUAAUGGGGGAGUUUCGUA-CUGAGGUGUAAAGGGAUUUAUAUGGGG-ACGUAGGCCGA--UUUCCGGGUGUUGUAGGUUUCUCUUUUUCAGGCUUAUA--CUCAUGAAUCUUGUCUGAAGCUUUUGAGGGCAGACUGCCAAGUCCUGGAG----AAAUAGUAGAUGGCAAGUUUGU--GGGUUUUUUUUUUUU---ACACGAAUUUGAGGAAAACCAAAUGAAUU---UGAUAGCCAAAUUGAGACAA--UUUCAGCAAA-UCUGUAAGCAGUUUGUAUGUU-UAGUUGGGGUAA------UGAAGUAUUUCAGUUUUGUGAAUAGAUGACCUGUUUUUACUUCCUCACCCU.GAAUUCG---UUUUGUAAAUGUAGAGUUUGGAUGUGUAACUGAGGCGGGGGGGAGUUUUCAGUAUUUUUUUUUGUGGG-GGUGGGGGCAAAAUAUGUUUUCAGUUCUUUUUCCCUUAGGUCUGUCUAGAAUCCUAAAGGCAAAUGACUCAAGGUGUAACAGAAAACAAGAAAAUCCAAU-AUCAGGAUAAUCAGACCACCACAGGUUUACAGUUUAUAGAAACU--------AGAG-CAGUUCUCA-CGUUGAGGUCUGUGGAAGAGAUGUCCAUUGGAGAAAUGGCUGGUAGUUACUCUUUUUUCCCCCCACCCCCUUAAUCAGACUUUAAAAGUGCUUAACCCCUUAAACUUGUUAUUUUUUACUUGAAGCAUUUUGGGAUGGUCUUAACAGGGAAGAG--AGAGGGUGGGGGAGAAAAUGUUUUUUUCUAAGAUUUUCCACAGAUGCUAUAGUACUAUUGACAAACUGGGUUAGAGAAGGAGUGUACCGCUGUGCUGUUGGCACGAACACCUUCAGGGACUGGAGCUGC-UUUUAUCCUUGGAAGAGUAUUCCCAGUUGAAGCUGAAA---AGUACAGCACAGUGCAGCUUUGGUUCAUAUUCAGUCAUCUCAGGAGAACUUCAGAAGAGCUUGAGUAGGCCAAAUGUUGAAGUUAAGUUUUCCAAUAAUGUGACUUCUUAAA-------------AGUUUU--AUUAAAGGGGAGGGGCAAAUAUUGGCAAUUAG---UUGGCAGUGGCCUGUUA-CGGUUGGG-AUUGGUGGGGU-GGGUUUAGGUAAUUGUUUAGUUU--AUGAUUGCAGAUAAACUCAUGCCAGAGAACUUAAAGUC-----UUAGAAUGGAAAAAGUAAAGAAAUAUCAACUUCCAAGUUGGCAAGUAACUCCCA-AUGAUUUAGUUUUU--UUCCCCCCA--GUUUGAAUUGGGAAGCUGGGGGAAGUUAA--AUAUGAGCCACUGGGUGUACCAGUGCAUUAAUUUGGGCAAGGAAA-GUGUCAUAAUUUGAUACUGUAUCUGUUUUCCUUCAAAGUAUAGAGCUUUUGGGGAAGGAAAGUAUUGAACU-GGGGGUUGGUCUGGCCUACUGGGCUGACAUUA--------------ACUA-----------CAAUUAUGGGAAAUG--CAAAAGU--------UGUUUGGAUAUGGUAGUGUGUGGUUCUCUUUUGGAA-UUUUUUUCAGGUGAUUUAAUAAUAAUUUAAAA-CUACUAUAGAAACUGCAGAGCAAAGGAAGUG--GCUUAAUGAUCCUGAAGGGAUUUCUUCUGAUGGUAGCUUUUGUAUUAUCAAGUAAGAUUC-UAUUUUCAGUUGUGUGUAAGCAAGUUUUUUUUU-AGUGUAGGAGAAAUACU-UUUCCAUUGUU-UAACUGCAAAACAAGAUGUUAAGGUAUGCUUCAAAAAUU-UUGUAAAUUGUUUAUUUUAAACUUAUCUGUUUGUAAAUUGUAACUGAUUAAGAAUUGUGAUAGUUCAGCUUGAAUGUCUCUUAGAGGGUGGGCUUUUGUUGAUGAGGGAGGGGAACUUUUUUUUUUU-CUAUAGACUUUUUUCAGAUAACAUCUUCUGAGUCAUAACCAGCCUGGCAGUAUGAUGGCCUAGAUGCAGAGAAAACAGCUCCUUGGUGAAUU---GAUAAGUAAAGGCAGAAAAGAUUAUAUGUCAUACCUCCAUUGGGGAAUAAGCAUAACCCUGAGAUUCUUACUACUGAUGAGAACAUUAUCUGCAUAUGCCAAAA--AAUUUUAAGCAAAUGA-------AAGCUACCAAUUUAAA-GUUA-CGGAAUCUACCAUUUUAAAGUUAA---UUGCUUGUCAAGCUAUAAC----CACAAAAAU-AA-UGAAUUGAUGAGAAAU------------------ACAAUG-----AAGAGGCAAUGUCCAUCUCAAAAUA-UGCUUUUACAAAAGCAGAAUAAAAGCGAAAAGAAAUGAAAAUGUUACACUACAUUAAUCCUGGAAUAAAA-GAAGCCGAAAUAAAUGAGAGAUGAGUUGGGAUCAAGUGGAUUGA--GGAGG---CUGUGCUGUGUGCCAAUGUUUCGUUUGCCUCAGACAGGUAUCUCUUCGUUAUCAGAAGAGUUGCUUCAUUUCAUCUGGGAGCAGAAAACAGCAGGCAGCUGUUAACAGAUAAGUUUAACUUGCAUCUGCAGUAUUGCAUGUUAGGGAUA----AGUGCUUAUUUUUAA-------------GAGCUGUGGAGUUCUUAAAUAUCAACCAUGGCACUUUCUCCUGACCCCUU--CCCUAGGGGAUUUCAGGAUU--GAGAAAUUUUUCCAUCGAGCCUUUUUAAAAUU--GUAGGACUUGUUCCUGUGGGCUUCAGUGAUGGGAUA-GUACACUUCACUCAGAGGCAUUUGCA--UCUUUAAAUAAUUUCUUA--------AAAGCCUCUAAAGUGAUCAGUGCCUUGAUG-CCAACUAAGGAAAUUUGUUUAGCAUUGAAUCUCUGA-GGCUCUAUGAAAGGAAUAGCAUGA-UGUGCUGU--UAGAAUCAGAUG------UUACUGCUAAAAUUUACAUGUUGUG-----AUGUAAAU---UGUGUAGAAAACCAU---UAAAUCAUUCAAAAUAAUAAACUAUUUUUAUUAGAGAAUGU---AUACUUUUAGAAAGCUGUCUCCUUAUUUAAAUAAAAUAGUGUUU---GUCUGUAGUUCAGUGUUGGGGCAAUCUUGGGGGGG-AUUCUUCUCUAAUC-UUUCAGAAACUUUGUCUGCGAA-CACUCUUUAA-UGGACCAGAUCAGGAUUUGAGC-GGAAGAACGAAU-----GUAA---------------------CUUUAAGGCAGGAAAGACAAA-UUUUAUUCUUCAUAAA-GUGAUGAGCAUAUAAUAAUUCCAGGCACAUGGCAAUAGAGGCCCUCUAAAUAAGGAAUAAAUAACCUCUUAGACAGGUGGGAGAUUAUGAUCAGAGUAAAAGGUAAUUACAC--AUUUUAUUUCCAGAAAGUCAGG--GGUCUAUAAAUUGACAGUGAUUAGA-------------GUAAUACUUUUU---CACAUUUCCAAAGUUUGCAUGUUAACU-UUAAAUGCUUACAAUCUUAG-----AGUGGUAGGCAAUGU---UUUACACUAUUGACCUUAUAUAGGGAAGGGAGGGGGUGCCUGUGGGGUUUUAAAGAAUUUUCCUUUGCAGAGG---CAUUUCAUCCUUCAUGAAGCCAUUCAGGAUUUUGAAUUGCAUAUGAGUGCUUGGCUCUUCCUUCUGUUCU---AGUGAGUGUAUGA-----GACCUUGCAGUGAGUUUAUCAGCAUACUCAA--AA--UUUUUUUCCUGGAAUUUGGAGGGAUGGGAGGAGGGGGUGGGGCUUACUUGUUGU-AGCUUUUUUUUUUUUUACAGACUUCACAGAGAAUGCAGUUGUCUUGACUUCAGGUC-UGUCUGUUCUGUUGGCAAGUAAAU---GCAGUACUGUUCUGAUCCCGCUGCUAUUAGAAUGCAUUGUGAAACGACUGGAGUAUGAUUAAA---AGUUGUGU---UCCCCA-AUGCUUGGAGUAGUGAUUGUUGAAG-AAAAAAUCCAGCUGAGUGAUAAAGGCUGAGUGUUGAGGAAAU----UUCUGCAGUUUU-AAGCAGUCGUAUUUGUGAUUGAAGCUGAGUACAUUUUGCUGGUGUAUUUUUAGGUAAAAUGCUUUUUGUU-CAUUUCUGGU---------GGUGGGAGGGGACUGAAGCCUUUAGUCUUUUCCAGAUGCAACCUUAAAA-UCAGUGACAAGAAACA--UUCCAAACAAGCAACAGUCUUCAAGAAAUUA-AACUGGC------AAGUGGAAAUGUUUA-AACAGUUCAGUGAUCUUUAGUGCAUUGUUUAUG--UGUGGGU-UUCUCUCUCCCCUCCCUUGGUCUUAAU-CUUACAUGCAGGAACACU-----CAGCAGACACACG--UAUGCGAAGGGCCAGAGAAGCCAGACCCAGUAAG-----AAAAAAUAGCCUA-UUUACUUUAAAUAAA--------CCAAACAUUCCAUUUUAAAUGUGGGGAUUGGGAACCACUAGUUCUUUCAGAUGGUAUUCUUCAGAC-UAUAGAAGGAGCUUCCAGUUGAAUU------CACCAGUGGACAAAAUGAGGAAAACAGGUGAACAAGCUUUUU-CUGUAUUUACAUACAAAGUCAGAUCAGUUAUGGGACAA------UAGUAUUGAAUAGAUUUCAGCUUUAUGCUGGAGUAACU---GGCAUGUGAGCAAACUGU--GUUGGCG--UGGGGGUGGAGGGGUGAGGUGGGCGCUAAGCCUUUUUUUAAGAUUUUUCAGGUACCCCUCACU-AAAGGCACCGAAGGCUUAAA-GUAGGACAACCAUGGAGCCUUCCUGUGG--CAGGAGAGACAA-CAAAGCGCUAUUAUCCUAAGGUCAAGAGAAG---UGUCAGCCUCA----CCUGAUUUUUAUUAGUAAUGAGGACUUGCC------------UCA-ACUCCCUCUU----------UCUGGAGUGAAGCAUCCGAAGGAAUGCUU-GAAGUAC-------CCCUGGGCUUCUCUUAACAU-UU--AAGCAAGCUGUUUUUAUAGCAGCUCUUAAUAAUAAAGCCCAAAUCUCAAGCGGUGCUUGAAGGGGAGGGAAA-GGGGGAAAGCGGGCAACCACUUUUCCCUAGCUUUUCCAGAAGCCUGUUAAAA-GCAAGGUCUCCCCACAAGCAACUUCUCUGCCACAUCGCCACCCCGUGCCUUUUGAUCUAGCACAGACCCUUCACCCCUCACCUCGAUGCAGCCAGUAGCUUGGAUCCUUGUGGGCAUGAUCCAUAAUCGGUUUCAAGGUAACGAUGGUGUCGAGGUCUUU-----GGUGGGUUGAACUAUGUUAGAAAAGGCCAUUAAUUUGCCUGCAAAUUGUUAA------CAGAAGGGUAUUAAAACCACAGCUAAGUAGCU-CUAU-UAUAAUAC--UUAUCCAGUGACUAAAACCAACUUAAACCAGUAAGUGGAGAAAUAACA-UGUUCAAGAACUGUAAUGCUGGG-UGGGAACAUGUAACUUGUAGACUGGAGAA-GAUAGGCAUUUG-AGUGGCUGAGAGGGCUU-UUGGG-UGGGAAUGCAAAAAUUCUCUGCUAAGACUUUUUCAGGUGAACAUAACAGACUUGGCCAAGCUAGCAUCUUAGCGG-AAGCUGAU-CUCCAAUGCUCUUCAGUAGGGUCAUGAAGGUUUUUCUUUUCCUGAGAAAACAACA-CGUAUUGUUUUCUCAGGUUUUGCUUUUUGGCCUUUUUCUAGCUUAAAAAAAAAAAAAGCAAAAGAUGCUG.GUGGUUGGCACUCCUGGUUUCCAGGACGGGGUUCAAAUCCCUG.CGGCGUCUUUGCUUUGACUA
Ppaniscus                GACGCAGCCCCACCGGUUGCGCAGUCCCUCCCCGCCCCCGCUCUCCCCUCCGCGGCCUGCAGCCCGAGACUUCUGUAAAGGACUGGGGCCCCGCAACUGGCCUCUCCUGCCUUCUUAAGCGCAGCGCCAUUUUAGCAACGCGGAAGCCCGGCGCCGGGAAGCCUCAGCUCGCCUGAAGGCAGGUCCCCUCUGCUGCCUCCGGGAGCCCAGGUUUCCCAGAGUCCUUGGGACGCAGCGACGAGUUGUGCUGUUAUCUUAGCCGUCCUUAUAGGCUGGCCAUUCCAGGUGGUGGUAUUUAGAUAAAACCACUCAAACCCUGCAGUUUGGUCUUGGGGUUU-GGAGGAAAGCUUUUAUUUUUCUUCCUGCUCCGGUUCAGAAGGUCUGAAGCUCAGACCUAACCAGGCAUGACACAGAAUCUGCAAAACAAAAACCCCUAAAAAAG-CAGACCCAGAACAGUGUAAACACUUCAGGGUGUGUCCCUGACUGGCUGCCCAAGGUCCCUGUGUCUUCGGAGAUAAAGCCAUUCGCUUAGUUGGUCUACUUUAAAAGGCCACUUGAACUUGCUUUCCAUGGCGAUUUGCCUUGUGAGCACUUUCAGGAGAGCCUGGAAGCUGAAAAACGGUAGAAAGAUUUCCGUGCGGGCCGUGGGGGGCUGGCGGCAACUGGGGG-CCGCAGAUCAGAGUGGGCCACUGGCAGCCAACGGACCCCGGGGCUCAGGCGGGGAGCAGCUCUGUGGUGUGGGAUUGAGGCGUUUUCCAAGAGUGGGUUUUCACGUUUCUAAGAUUUCCCAAGCAGACAGCCCGUGCUGCUCCGAUUUCUCGAACAAAAAAGCAAAACGUGUGGCUGUCUUUGGAGCAAGUCGCAGGACUGCAGGCAGUUGGGGGAGAAAGUCCGCCAUUUUGCCACUUCUCAACCGUCCCUGCAAGGCUGGGGCUCAGUUGGGUAAUGGAAAGUAAAGCCCUGAACUAUCGCACCUUAAUCUUCCUUCAAAAGGUGGUAAACUAUACCUACUGUCCCUCAAGAGAACACAAAAAGUGCUUUAAGAGGUAUUUUCAAAGUUCCGGGGGUUUUGUGAGGUGUUUGGUGACCCGUUUAAAAUAUGAUUUCCAUGUUUCUUUUGUCUAAAGUUUGCAGCUCAAAUCUUUCCACACGCUAGUAAUUUAAGUAUUUCUGCAUGUGUAGUUUGCAUUCAAGUUCCAUAAGCUGUUAAGAAAAAUCUAGAAA----AGUAAAAGUAGAACCUAUUUUUAAC-----CGAAGAACUACUUUUUGCCUCCCUCACAAAGGCGGCGGAAGGUG.AUCGAAUUCCGGU.GAUGCGAGUUGUUCUCCGUCUAUAAAUACGCCUCGCCCGAGCUGUGCGGCAGGCAGUGAGGCAGCCAGCGCAG--GGGCUUCUGCUGAGGGCGCGGGCGGAGCUUGAGGAAACCGCAGAUAAGUUUUUUUCUC----UUUGAAAGAUAGAGAUUAAUACAACUACUUAAAAAAU--AUAGUCAAUAGGUUACUAAGA-------UAUUGCUUAGCGUUAAGCUUUUAACGUAAUUUUAAUAGCUUAAGAUUUUA--AGAGAAAAUAUGAAGACUUAGAAGAGUAGCAUGACGAAGGAAAAGAUAAAAGAUUUCUAAAACAUGAC-GGAGGUU--GAGAUGAAGCUUCUUCAUGGAGU--AAAAAAUGUA---UUUAAAAGAAAAUUG--AGAGAAAGGACUACAGAGCCCUGAAUUAAUA-------CCAAUAGAAGGGCAAUGCUUUUAGAUU-------AAAAUGAAGGUGACUUAAAC--------AGCUUAAAGU-----UUAAAAGUUGUAGGUGAUUAAAAUAAUUUGAAGGCGAUCUUUUAAAAAGAGAUUAAACCGAAGGUGAUUAAA-----AGACCUUGAAAUCCAUGACGCAGGGAGAA-UUGCGUCAUUUAAAGCC---CAGUUAACGCAUUUACUAAACGCAGACGAAAAU-GGAAAGAUUAGUUGGGAGUGGUAGGAUGAA-ACAAUUUGGAGAAGAUAGAAGUUUG---AAGUGGAAAACUGGAAGACAGAAGUACAGUAAGGC--GGAGAAAAGAAU---AGAGAAGAUAGGGAAAUUAGAAGAUAAAAACAUACUUUUAGAAGAAAAAAGAUAAAUUUAAACCUGAAAAGUAGGAAGCAGAAGAAAAA-------AGACAAGCUAGGAAAC--AAAAAACU-AAGGGCAAAAUGUACAAACUUAGAAGAAAAUUGGAAGAUAG-AAACAAGAUAGAAAAUGAAAAUAUUGUCAAGAG-UUUCAGAUAGAAAAU--GAAA--A----GCUAAGACAAGUAUU-----------------GGAGAAGU------------AUAGAAGAUAGAAAAAUAUAAAGCCAAAAAUU--GGAUAAAAUAGCACUG------AAAAAGUGAGGAAAUUAUUGGUAACCAA--UUUAUUUUAAAAGCCCAUCAAUUUAAUUUCUGGUGGUGCAGAAGUUAGAAGGUAAAGCUUGAGAAGAUGAGGGUGUUUA------CGUAGACCAGAACCAAUUUAGAAGAAUACUU--GAAGCUAGA-AGGGGAAGUUGGUUAAAAAUCACAUCAA---AAA--------------AGGACUGGUGUAAUUUAAAAAAAAUGUAAGGCAGAAGGCUUUUGGAAGAGUUAGAAGAAUUUGGAAGGCCUUAAAUAUAGUAGCUUAG-----UUUGAAAAAUGUGAAGGACUUUCGUAACGGAAGUAAUUCAAGAUCAAGAGUAAUUACCAACUUAAUGUUUUUGCAUUGGACUUUGAGUUAAGAUUAUUUUUUAAAUCCUGAGGACUAGCAUUAAUUGACAGCUGACCCAGGUGCUACACAGAAGUGGAUUCAGUGAAUCUAGGAAGACAGCAGCA---GACAGGAUUCCGGGAACCAGUGUUUGAUGAAGCUAGGA----CUGAGGAGCAAGCGAGCAAGCAGCAGUUCGUGGUGAAG------AUAGGAAAAGAGUCCAGGAGCCAGUGCGAUUUGGUGAAGGAAGCUAGGAAGAAGGAAGGAGCGCUAACGAUUUGGUGGUGAAGCUAGGAAAAAGGAUUCCAG-AAAGG---AGCGAGUGCG---AUUU-G--GUGAUGAAGCUAGCAGGC--GGCU-------UGGCUUGGCAACCACAC----GGAGGCGGCG---AGCAGGCGUUGUGCGU-----AGAUAGAGGAUCCUAGA----CCAGCAUGCCAGUGUGCC---AAGGCCACAGGGAAAACGAG----------------UGGU-UGGUAAAAAUCCGUGAGGUCG---GCAAUAUGUUGUUUU-CUGGAACU----UAUGGUAACCUUUUAUUUAUUUUCUAAUAUAAUGGGGGAGUUUCGUA-CUGAGGUGUAAAGGGAUUUAUAUGGGGAACAUAGGCCGA--UUUCCGGGUGUUGUAGGUUUCUCUUUUUCAGGCUUAUA--CUCAUGAAUCUUGUCUGAAGCUUUUGAGGGCAGACUGCCAAGUCCUGGAG----AAAUAGUAGAUGGCAAGUUUGUUGGGGUUUUUUUUUUUU---UUACGAAUUUGAGGAAAACCAAAUGAAUU---UGAUAGCCAAAUUGAGACAA--UUUCAGCAAA-UCUGUAAGCAGUUUGUAUGUU-UAGUUGGGGUAAA-----UGAAGUAUUUCAGUUUUGUGAAUAGAUGACCUGUUUUUACUUCCUCACCCU.GAAUUCG---UUUUGUAAAUGUAGAGUUUGGAUGUGUAACUGAGGCGGGGGGGAGUUUUCAGUAUUUUUUUUUGUGGG-GGUGGGGGCAAAAUAUGUUUUCAGUUCUUUUUCCCUUAGGUCUGUCUAGAAUCCUAAAGGCAAAUGACUCAAGGUGUAACAGAAAACAAGAAAAUCCAAU-AUCAGGAUAAUCAGACCACCACAGGUUUACAGUUUAUAGAAACU--------AGAG-CAGUUCUCA-CGUUGAGGUCUGUGGAAGAGAUGUCCAUUGGAGAAAUGGCUGGUAGUUACUCUUUUUUCCCCCCACCCCCUUAAUCAGACUUUAAAAGUGCUUAACCCCUUAAACUUGUUAUUUUUUACUUGAAGCAUUUUGGGAUGGUCUUAACAGGGAAGAG--AGAGGGUGGGGGAGAAAAUGUUUUUUUCUAAGAUUUUCCACAGAUGCUAUAGUACUAUUGACAAACUGGGUUAGAGAAGGAGUGUACCGCUGUGCUGUUGGCACGAACACCUUCAGGGACUGGAGCUGC-UUUUAUCCUUGGAAGAGUAUUCCCAGUUGAAGCUGAAA---AGUACAGCACAGUGCAGCUUUGGUUCAUAUUCAGUCAUCUCAGGAGAACUUCAGAAGAGCUUGAGUAGGCCAAAUGUUGAAGUUAAGUUUUCCAAUAAUGUGACUUCUUAAA-------------AGUUUU--AUUAAAGGGGAGGGGCAAAUAUUGGCAAUUAG---UUGGCAGUGGCCUGUUA-CGGUUGGG-AUUGGUGGGGU-GGGUUUAGGUAAUUGUUUAGUUU--AUGAUUGCAGAUAAACUCAUGCCAGAGAACUUAAAGUC-----UUAGAAUGGAAAAAGUAAAGAAAUAUCAACUUCCAAGUUGGCAAGUAACUCCCA-AUGAUUUAGUUUUU--U-CCCCCCA--GUUUGAAUUGGGAAGCUGGGGGAAGUUAA--AUAUGAGCCACUGGGUGUACCAGUGCAUUAAUUUGGGCAAGGAAA-GUGUCAUAAUUUGAUACUGUAUCUGUUUUCCUUCAAAGUAUAGAGCUUUUGGGGAAGGAAAGUAUUGAACU-GGGGGUUGGUCUGGCCUACUGGGCUGACAUUA--------------AUUA-----------CAAUUAUGGGAAAUG--CAAAAGU--------UGUUUGGAUAUGGUAGUGUGUGGUUCUCUUUUGGAA-UUUUUUUCAGGUGAUUUAAUAAUAAUUUAAAA-CUACUAUAGAAACUUCAGAGCAAAGGAAGUG--GCUUAAUGAUCCUGAAGGGAUUUCUUCUGAUGGUAGCUUUUGUAUUAUCAAGUAAGAUUC-UAUUUUCAGUUGUGUGUAAGCAAGUUUUUUUUUUAGCGUAGGAGAAAUACU-UUUCCAUUGUU-UAACUGCAAAACAAGAUGUUAAGGUAUGCUUCAAAAAUU-UUGUAAAUUGUUUAUUUUAAAUUUAUCUGUUUGUAAAUUGUAACUGAUUAAGAAUUGUGAUAGUUCAGCUUGAAUGUCUCUUAGAGGGUGGGCUUUUGUUGAUGAGGGAGGGGAAACUUUUUUUUUU-CUAUAGACUUUUUUCAGAUAACAUCUUCUGAGUCAUAACCAGCCUGGCAGUAUGAUGGCCUAGAUGCAGAGAAAACAGCUCCUUGGUGAAUU---GAUAAGUAAAGGCAGAAAAGAUUAUAUGUCAUACCUCCAUUGGGGAAUAAGCAUAACCCUGAGAUUCUUACUACUGAUGAGAACAUUAUCUGCAUAUGCCAAAA--AAUUUUAAGCAAAUGA-------AAGCUACCAAUUUAAA-GUUA-CGGAAUCUACCAUUUUAAAGUUAA---UUGCUUGUCAAGCUAUAAC----CACAAAAAU-AA-UGAAUUGAUGAGAAAU------------------ACAAUG-----AAGAGCCAAUGUCCAUCUCAAAAUACUGCUUUUACAAAAGCAGAAUAAAAGCGAAAUGAAAUGAAAAUGUUAUACUACAUUAAUCCUGGAAUAAAA-GAAGCCGAAAUAAAUGAGAGAUGAGUUGGGAUCAAGUGGAUUGA--GGAGG---CUGUGCUGUGUGCCAAUGUUUCGUUUGCCUCAGACAGGUAUCUCUUCGUUAUCAGAAGAGUUGCUUCAUUUCAUCUGGGAGCAGAAAACAGCAGGCAGCUGUUAACAGAUAAGUUUAACUUGCAUCUGCAGUAUUGCAUGUUAGGGAUA----AGUGCUUAUUUUUAA-------------GAGGUGUGGAGUUCUUAAAUAUCAACCAUGGCACUUUCUCCUGACCCCUU--CCCUAGGGGAUUUCAGGAUU--GAGAAAUUUUUCCAUCGAGCCUCUUUAAAAUU--GUAGGACUUGUUCCUGUGGGCUUCAAUGAUGGGAUA-GUACACUUCACUCAGAGGCAUUUGCA--UCUUUAAAUAAUUUCUUA--------AAAGCCUCUAAAGUGAUCAGUGCCUUGAUG-CCAACUAAGGAAAUUUGUUUAGCAUUGAAUCUCUGAAGGCUCUAUGAAAGGAAUAGCAUGA-UGUGCUGU--UAGAAUCAGAUG------UUAUUGCUAAAAUUUACAUGUUGUGUUGUGAUGUAAAU---UGUGUAGAAAACCAU---UAAAUCAUUCAAAAUAAUAAACUAUUUUUAUUAGAGAAUGU---AUACUUUUAGAAAGCUGUCUCCUUAUUUAAAUAAAAUACUGUUU---GUCUGUAGUUUAGUGUUGGGGCAAUCUUGGGGGGG-AUUCUUCUCUAAUC-UUUCAGAAACUUUGUCUGCGAA-CACUCUUUAA-UGGACCAGAUCAGGAUUUGAGC-GGAAGAACGAAU-----GUAA---------------------CUUUAAGGCAGGAAAGACAAA-UUUUAUUCUUCAUAAA-GUGAUGAGCAUAUAAUAAUUCCAGGCACAUGGCAAUAGAGGCCCUCUAAAUAAGGAAUAAAUAACCUCUUAGACAGGUGGGAGAUUAUGAUCAGAGUAAAAGGUAAUUACAC--AUUUUAUUUCCAGAAAGUCAGG--GGUCUAUAAAUUGACAGUGAUUAGA-------------GUAAUACUUUUU---CACAUUUCCAAAGUUUGCAUGUUAACU-UUAAAUGCUUACAAUCUUAG-----AGUGGUAGGCAAUGU---UUUACAUUAUUGACCUUAUAUAGGGAAGGGAGGGGGUGCCUGUGGGUUUUUAAAGAAUUUUCCUUUGCAGAGG---CAUUUCAUCCUUCAUGAAGCCGUUCAGGAUUUUGAAUUGCAUAUGAGUGCUUGGCUCUUCCUUCUGUUCUCCUAGUGAGUGUAUGA-----GACCUUGCAGUGAGUUUAUCAGCAUACUCAA--AA--UUUUUUUCCUGGAAUUUGGAGGGAUGGGAGGAGGGGGUGGGGCUUACUUGUUGU-AGCUUUUUUUUUUU--ACAGACUUCACAGAGAAUGCAGUUGUCUUGACUUCAGGUC-UGUCUGUUCUGUUGGCAAGUAAAU---GCAGUACUGUUCUGAUCCCGCUGCUAUUAGAAUGCAUUGUGAAACGACUGGAGUAUGAUUAAA---AGUUGUGU---UCCCCA-AUGCUUGGAGUAGUGAUUGUUGAAGGAAAAAAUCCAGCUGAGUGAUAAAGGCUGAGUGUUGAGGAAAU----UUCUGCAGUUUU-AAGCAGUCGUAUUUGUGAUUGAAGCUGAGUACAUUUUGCUGGUGUAUUUUUAGGUAAAAUGCUUUUUGUU-CAUUUCUGGU---------GCUGGGAGGGGACUGAAGCCUUUAGUCUUUUCCAGAUGCAACCUUAAAA-UCAGUGACAAGAAACAAAUUCCAAACAAGCAACAGUCUUCAAGAAAUUA-AACUGGC------AAGUGGAAAUGUUUA-AACAGUUCAGUGAUCUUCAGUGCAUUGUUUUUG--UGUGGGU-UUCUCUCUCCCCUCCCUUGGUCUUAAUUCUUACAUGCAGGAACACU-----CAGCAGACACACG--UAUGCGAAGGGCCAGAGAAGCCAGACCCAGUAAG-----AAAAAAUAGCCUA-UUUACUUUAAAUAAA--------CCAAACAUUCCAUUUUAAAUGUGGGGAUUGGGAACCACUAGUUCUUUCAGAUGGUAUUCUUCAGAC-UAUAGAAGGAGCUUCCAGUUGAAUU------CACCAGUGGACAAAAUGAGGAAAACAGGUGAACAAGCUUUUU-CUGUAUUUACAUACAAAGUCAGAUCAGUUAUGGGACAA------UAGUAUUGAAUA----CCAGCUUUAUGCUGGAGUAACU---GGCAUGUGAGCAAACUG----UUGGCG--UGGGGGUGGAGGGGUGAGGUGGGCGCUAAGCCUUUUUUUAAGAUUUUUCAGGUACCCCUCACU-AAAGGCACUGAAGGCUUAAA-GUAGGACAACCAUGGAGCCUUCCUGUGG--CAAGAGAGACAA-CAAAGUGCUAUUAUCCUAAGGUCAAGAGAAG---UGUCAGCCUCA----UCUGAUUUUUAUUAGUAAUGAGGACUUGCC------------UCA-ACUCCCUCUU----------UGUGGAGUGAAGCAUCCGAAGGAAUGCUUUGAAGUAC-------CCCUGGGCUUCUCUUAACAU-UU--AAGCAAGCUGUUUUUAUAGCAGCUCUUAAUAAUAAAGCCCAAAUCUCAAGCGGUGCUUGAAGGGGAGGGAAA-GGGGGAAAGCGGGCAACCACUUUUCCCUAGCUUUUCCAGAAGCCUGUUAAAA-GCAAGGUCUCCCCACAAGCAACUUCUCUGCCACAUCGCCACCCCGUGCCUUUUGAUCUAGCACAGACCCUUCACCCCUCACCUCGAUGCAGCCGGUAGCUUGGAUCCUUGUGGGCAUGAUCCAUAAUCGGUUUCAAGGUAACGAUGGUGCCGAGGUCUUU-----GGUGGGUUGAACUAUGUUAGAAAAGGCCAUUAAUUUGCCUGCAAAUUGUUAA------CAGAAGGAUAUUAAAACCACAGCUAAGUAGCU-CUAU--AUAACAC--UUAUCCAGUGACUAAAACCAACUUAAACCAGUAAGUGGAGAAAUAACA-UGUUCAAGAACUGUAAUGCUGGG-UGGGAACAUGUAACUUGUAGACUGGAGAA-GAUAGGUAUUUG-AGUGGCUGAGAGGGCUU-UUGGG-UGGGAAUGCAAAAAUUCUCUGCUAAGACUUUUUCAGGUGAACAUAACAGACUUGGCCAAGCUAGCAUCUUAGCAG-AAGCUGAU-CUCCAAUGCUCUUCAGUAGGGUCAUGAAGGUUUUUCUUUUCCUGAGAAAACAACA-CGUUUUGUUUUCUCAGGUUUUGCUUUUUGGCCUUUUUCUAGCUUAAAAAAAAAA---GCAAAAGAUGCUG.GUGGUUGGCACUCCUGGUUUCCAGGACAGGGUUCAAAUCCCUG.CGGCGUCUUUGCUUUGACCA
Bushbaby                 ---------------------------------------------------------------------------------------------------------------------------------------------------------------------------------------------------------------------------------------------------------------------------------------------------------------------------------------------------------------------------------------------------------------------------------------------------------------------------------------------------------------------------------------------------------------------------------------------------------------------------------------------------------------------------------------------------------------------------------------------------------------------------------------------------------------------------------------------------------------------------------------------------------------------------------------------------------------------------------------------------------------------------------------------------------------------------------------------------------------------------------------------------------------------------------------------------------------------------------------------------------------------------------------------------------CUCCUGGGGAACUAC-UUUUGCUUCCCUCACAAAGGCGGCGGAAGGUU.ACUGAAUUCCGGU.GGUGUGAGCUGUCAUCCGUCUAUAAAUACGCCUCUCUCGG-CUCUGCGGCAGGCAUUCAGGCAGCGAGCGCAGGAAAGCUGUUGCAGGGGCGGGAAGCCCAGCUUG-GGAGAGCGCAGAUAAGUUUUUCUUU------UUAAAACAAGAUAAUUUAAGGCAUUAUUAAGAAAUA-UAAAUACGUAGUUUUCCUAAUG-------UAUUGCUUAGCAAGAAAUUCUGAAU--AGUUUUGUUAACUUAAAAAA-------GCUUUAAGAGACAGUCUC-AAGACUUAGAAU---AAUUUGAGGAAAGAAAAGCUGUAAAACGUGACCGGAGGUUAAGAGAUGAAACUUCUUUAAGGAAG--UAACUUU-AU---UUU--GAAAAGAUUGUUGAGGA-AGGAACAUAGAGUCUGGAAUUAAGAAAG-CUUUAAGUUGAUGGGCAA-AC----AGAUU-------AAAAUGAAGGUGUUUUAAAC-----CUAAACGCUAU-UUAAAAAGUCAAGUUGUAGGUGAUUAAGU--AGUUUAAAGGCAAUCGUUCAGAA-AGGUUAAAUUGAAGGUGG-UCAUUCGAUAGAC-CAGAAAUUUAUGACGCAGAAAAGAAUUGCGUUAUUUA-----------CUAAAACUAGGCAU------------AAAUAGGAAAACUUAACUGGGAGUGGUAGGUUAA--AAAACAUGGAGA---UAGAAAUUUG---AAGUGGAAAACUGGAAGAAAGAAGUACAGGAAAGU--GAAGAUAU-------AGAGAAGAUAGGAAAAGUAGAAGAUAGAAAACGGCCAUAGAAGA--------------------CAAAAGUUAAUAGGCAGAAGAA-------------UAAA-CAGGAAACAGAAGCAACU-AAGUGCAAAAU--AUACAAACUA-AGAAAACUAGAAGAUAGGAAAUAGAAAAUGAUGUAAGAAUAUUGCCAAGUA-UUUCAGAUCAGAAAU--GAAAACCAGAAGCUAAGACAACUAUUUUGGACACGAGCAGAGAAGAUAGAC------AUCAAGAUAGAAGAUAUAAAAAGUUAAAGGCAAAUACU--GGAUAAAAUGCGAGCA------CUGAAAACAGGAGGUUAAUAGCAAUCAG--UUUACUUUAAAGGCCCAUCAAUUCAGUUCUUGGUGCAGAAGUUC-------AAAAGGCCUUAAGAAAUGAGGGUAAUUGAUCUUAUGCAGAC-AGGACCACUUUAAAAGAAUAUUUU--AAGCUAGA-GGAGAAA-UCUGUUAAAAAUUGCAUCAA---AAAGC-----UACUAAAAGGACUGA---AGUAAUUUUAAAAACGAAGGCAGAAUAUUUUGGGAAGAGUUAAAAGAAUUGGAAAGGCUUGAAAUACAGGAGCUUAG-----UUUGAA-AUUUGAAAGGACUUUAAUAA-GU--GUAAUUCAA------GAUCAACUACCAACUUAAAAUUUUUGCUUUGGACUUCGAGCUAAGAU--UUC-UAAAAUCCUGAGGACUAGCAUUAAUUGGCAGCUGACCCAGGUGCUACGCAGAAAUGGAUUCAGUGAACCUAGGAAGACAGGAGCAGCAGACAGGAUUCCAGCAACCAGUGUUUGGUGAAGCUAGGA----CUGAGGAGCAAGAAGCAG------------------------------GAAAGGAGUCCAGGAACCAGUGCGAUGUG-UGAAGGAAGCUAGGAAGAAGGAAGGAGCCCUAAAGAUUUGGUGGUGAAGCUAGGAAAGAGGAUUCGAG-GAAGG---AGCCAGUGC----AAUU-G--GUGAUGAAGCUAGCAGGC--GGCU-------UGGCUUGGCAACCAACCCCGCGGAGGAGGCG---AGCAGGCGGUUUGGAGA--AUAGAUAAAGGCUCCUAGA----CCAGCAUGCCAGUGUGC----AAGGCAGCAGGGAGUGCGAG----------------UGGU-UGGUAAAAGUCCGUGAGGUCG---GCGAUAAGUUGUUGCUCUGGA---------------------------ACUUGAACGUAUGGUAACCUUUAUUUUCCUAAUGUAAUGGGGGAGUUAAUGUGGGGAUGUAGGCCGA--UUUCCGGGUGUUGUAGGUUUCUCUUUUUCAGGCUUAUAUUCUCAUGCAUCUUAUCUGAAGCUUUUGAGGGCAGACUGCCAAGGCCUGGAG----GAAUGGUAGAUGGCAAGUUUUU-----UUUGUCUUUUUUGGUUAACCAAUUUGAAGAAAACCAAAUGAAUUUCAUAGAAACAACUUUGAGGCAAAAUUUGAGCAAA-UUUAUAAACAGUAA--AUUU---AGUUGGGGUAGU--------------UCAGUUUUGUGAAUAAAGGACCUAUUUUUAUUUUCUCGCCCU.GAAUUAAUAGUUUUCUAAAUGUGGAGCUUGGGUA------------AGUGGGGGGCUAU---------UUUUUGUGG-GGGUGGGGGC-AAAUAUGUUUUGAGUUCUUUUCCCCUUAGGUCUGUCUAGAAUCCUAAAGACAAAUGACUCAAGGU--AACAGGAAACGAGAAAAUCCAGU-AUCAGGAUAAUCAGAACACUACAGGUUUACAGUUCAUAGAAACU--AGAGCACGAG-UAGUUCUCA-CUUUAAGGUCUAUGGAGGAGCUGCCCAUUGGAGAAAUGGCUGGUAGUUA---UUCUUCCCCCCCUU----------AAGCUUUU---AUAUUU------UUACAUGUAAA-GUGUUU-------------UGGGAUGGUCUUAACAGGGACGAG--AGAGGGUGGGGGAGAAAAUGUUUUUUUCUAAGAUUUUCCACAGAUGCUAUAGUACUUUUGAAAAACUGGGUUAGAGAAGGAGUGUAC------------GGCACGAGCACCUUCAGGGAUUGGAGCUGC-UUUUAUCCUUGGAAGAGUAUUCCCAGUUGAAGCUGAAAAAAAGUACAGCACAGUGCAGCUUUGGUUCAUAUUCAGUCAUCUCAGGAGAACUUCAGAAGAGCUUGACUAGGCCAAAUGUUGAAGUUAAGUUUUCAAAUAACAUGAUUUUUAAAAUAAAUAU-UAAAUGCUACUUUAUUAAAGGGGAGGGGCAAGUGUUGGCAUUUAGUUGUUGGCAAUGGCGUGUUA-UGGUUGGG--CUGGGGGGGU-GGGUUUAGGUAAUUGUUUAGUUUAUAUGAUUUCAGAUAA-CUCAUGCCAGAGAACUUAAAUACAAUACUUAGGAUGGAAAAUUUAAAGAAAUCUCAGCUUCUGAGUUGGCAAGUAACUCCAG--UUCUCUAGUUUUUGUUUACCCCAGUUGUU-GAAUUGGGCAGCUGGGGAAAGUUCA--UGAAGAUACAGUGGGUGUACCAGUGUGUUAAUUUGGGCAAGGAAA-GUACCAUGAUUU--UGUAACU----UCCUCCUCUAAAUGUAGGGC---UUGGGGAAGGAAAGUACUGGAUG-UGGAGUUGGUCUGGCCUACUGAGCUGACAUUAGCCA--------CGAUCU--------GGGGAAUUUUUUGAAACG--CUGAAGUG------UAAUAUGGAUAUGGUAGUGUGUGGUUCUCUUUUGGAA-UUUUUUUCAGGUGAUAUAAUG-UAACUUAAUA-CUACUGUAGGAACUUCAAAGCAAAGGAAGUGUGGCUUAAUGAUCCUGAAGGGAUUUCUUCUGAUGGUAGCUUUUAUAUUAUCAAGUAAGAUAC-UAUUUUCAGUUGUGUGAAAACAAGUAUUU---UUAGUAUAGGAAAAAUAUUUUUUCAUGUAUAAUGACUGCAAAGCAAGAUAUUAAGGUAUGCUUCAAAAAU--UUUUAAAUGAUAUAUUUA----CCAUUUGUCUCUAUUUGUAAAUC--UUAAGAAUUGUGAUCUUUCAGUUUGAAUGUCUCUUAGAGGGUGGGCUUUUGUUGACGAGGGAGGGGAAACCUUUUUUUU--CUGUAGACUUUUUUCAGAUAACAUCUUCUGAGUCAUAACCAGCCUGGCAGUAUGAAGGCCUAGAUGCAGAGGGAACAGCUCCUUGGAGAAU----GAUAAGUAAAGGCAGAAAAGAUUAUAUGUCAUACCUCCAUUGGGGAGUAA-CAUAAUGCUGAGAUCUUUACUACUGAUGAAAACAUAAUCUGCAUAUGCCAAAAAAAAAUUUAAAAAAAUGA------AAGCCUACCAAUUUAAAAGUUA-CAGAAUCUACCAUUCUAAAGUUA----UUGCUUAUCAAGCUAUACC----CACAAAAAU-AA-UGAAUUGAUGAGAGAU------------------ACAGUG-----AAGAUGAAAUGUCCGUCACAAAAUACUGCUUUUACAAAAGCAGAAUAAAA---GAAAAGAAAUGAAAAACUUAACUACAUUAAUCCUGGAAUAAAA-GAAGCUGAAAAAAUUCAGAGAUGAGUUGGGAUCAAGUGGAUUGA--GGAGG---CUGUGCUGUGUGCCAAUCUUUCGUUUGCCUCAGACAGGUUUCUCUUCAUAAUCAGGAGAGUUGCUUCAUUUCAUCUCGGAGCAGAAAACAGCAGGCAGCUGUUAACAGAUAAGUUUAACUUGCA------AUAUUGCAUGUUAGGGAUA----AGUGCUUAUUUUAA--------------GAGCUGUGGAAGUU----GUAUUAACUACAGCACUUUUUCCUGACCCCUU--UCCUAGGGGAUUUCAGGGUUGUGAGGAAUUUUCUCAUUCAGCCUUUU----------AAAAAUUUGC-CUUAUGGGUUUCC-UGAUGGGAU----GUACCUCACUGAG--GCAUUUCU---AUCUUUAAUUCUUUAAAAGCCUCUUAAGUGAUUAAAGUUUGAUUUAAAGCGUA----CAAAUCUGAGGAAUUUGUUUAGCAUUGAAUCUCUGAAGACCCUGUGAAAGGGAUACCAUAAACGUGUUGUGUAAGAAUCAGAUG---UUAGUCUUGCCAAAAUUUAAAUGUGUUGC---AAUGUAUAUAAUUGUGUAGAAAACCAUCUUUAUAACAUUCACAAUAAUAAACUAU-UUUAUUAGAGAAUGU---AUACUUUUAGAAAGUUGUCUGCUUAUUUAAAUAAAGUAUUAUUU---GUCUGUAGUU-AGUGUUGGGGCAAUCUUGGGGGGG-AUUCUUCUCUAAUC-UUUCAGAAACUUUGU----GAA-CACUCUUUAA-UGGACAAGAUCAGGAAUUGAGC-AGAAGAACGAAUGUUACUUAAGGCAGGAAAACCAAAUUUUAUUCUUCGUAAAGGAAAGACAAA-UUUUAUUCUUCAUAAAAGUGAUGAGCAUAUAACAAUUCCAGGCACAUGGCAAUAGAGGCCCUCUUAAUAAGGAAUAAAAUACCUCUUAGACAGGUGGGAGAUUGUGAUCAGAGUAAAAGGUAACUACAC--AUUUUGUUUCUAGAAAGUCAGG----UCUGUGAAGUGAUAGUGGUUAUAG------AGUAAUGAAAUACUUGUU---CAUAUUUCCAAAGUUUGCAUGUU-----UUACGUGUUUAACA-----------AGUGUUAGCAUAU-----------------GUUUUAUGUAGGCAUUGGUGGG---GC-UGUGGGUUUUUAAAGAAUUUUCCUUUGCAGAGG------------CUUCAUGAAGCUGUUCAGAAUUUUGACUUGC----------UUGGCUCUGCCUUCUGCUUUCC--------UAGUGA-----GACCUUGCAAUGAGUUUACCAGCAUACUCAAGUAAAUUUUUUUUCCUGGAAUUUGGAGGGAAGGGAGGAGGGGGUGGGGCUUACUUGUUUU-AGCUUUUUUUU-----ACAGACUUCACAGA--AUGCAGUUGUCUUGACCUCAGGUC-UGUCUGUUCUGUUGGCAAGUAAUAA-CGCAGUACUGUUCUGAUAACGCUGCUAUUAGAAUGCGUUGUGAAACAACUGGAGUAUUGUUAAA---AGUUGUGAUU-CCCCCA-AUGCUUGGAGUAGUGAUUAUUGAAGGAAAA--UCCAGCUGAGUGAUAAAGGCUGAGUGUUGAGGAAAU----UUCUGCAACUUUUAAGCAGUCGUGUUUGUGAUUGAAGCUAAGUACCUU-UGCUG-UGCUUCCUUAGGUAAACUGCUUUUUGUU-CAUUUUUGUUAGGGGGGCUGUGGGGGGGGCACUGAAGCCUUUAGUCUCUUACAGAUGCAACUUUUAAGAUCAGUGGCAAGAAAUAAAUUCCAAACAAGCAACAGUCUUCAAGAAAUAU-AACUGGC------AAGUGGAAAUGUUU--AACAGUUCAGUGAUCUU-AGUGCAUUGUCUUUG--UGUGGGU-UUCUCUCUCCCCUCCCUUGGUCUUAAUUCUUACAUGCAGGAACAUUCAGAACAGCAGACACAUG--UAUUCGAAGGGCCAGAGAAGCCAGACCCAGUAAGAA---AAAAAAUAGCCUA-UUUACUUUAAAUAGA---------CAAACACUUCAUUUUAAAUGUGGGGAUUGGGAACCACUAGUUCUUUCAGAUGGUACUCUUCAGAC-UAUAGAAGGAGUUUCCAGUUGAAUU------CACCAGAGGACAAAAUGAGGACAACAGGUGAACAAGCUUUUU-CUAUAUUUACAUACAAA----GAUCAGUUAUGGGGUGAAUAAUUUAGUGUUGAGUAGACUCCAGCUUUAUGCCGGAGUAAUUGUUAGCAUGUGAGCAAGUUGUGUGUUGGCA--UGGGGGUGGAGGGGUGAGGUGGGCGCUAAGCCUCUUUUUAAGAUUUUUCAGGUACCCCUCACUUAAAGGCACCGAAGGCUUAAAAGUAGGACAACC-UGGAGCCUUCCUGUGG--CAAGAGAGACAA-CAAAGCGCUAUUAUACUAAGGUCAAUAAAAGUGGUAUCGGCCUCAUAACCUGAUUUUGAUAUAGCAACGAGGAUUUUCC------------UCA-AUAUCCACUU--G-------AUUGGAAUGGAGCAUCCAAAGGAGUGCUUUGAGCACC-------CUCAGGCUCACUUUUAAGAU-UU--AAGCAAGCUGUUUUCAUAGCAGCUCUUAAGUA-AAAG-UCAAAUCCCAAGUGGUGCUUGAAGGGGAGGGAAA-GGGGGAAAGCGGGCAACCAGUUUUCCCUAGCUUUUCCAGAAGCCUGUUAAAA-GCAAGGUCUCCCCACAAGCGACUUCUCUGCCACAUCGCCACCCCCUGCCUUU-GGCCUAGCACAGACCCUACACCCCUCACCUCGAUGCAGCCGCUAGCUUGGAUCCUUCAGGGCUUGAUCCAUAAUCGGUUUCAAGGUAACAGUGGUGCUGAGGUCUUC-----GGUGGGUUGCACAAC--UAGAAAAGACCAUCAAUUUGCCUGGAAAUUGUUU----------CCCACAGCUAAA-UAGCUG--AGAUGAUUUACAUAUGUAACAC------CUAGUGACUAAAGCCAACUU---------AGUGGAGAAGUAACA-UGUUCAGGAACUGUAAUUUUGGG-UGGGAACAU-----UUGUAAGUU---GAA-GAUAGGCAUUUU-AGUGGUUGAGAGGGUC--UUGGG-UGGGAAUGCAAAAUUUCUCUGCUAAGACUUUUACAGGUGAACAUAAGAGACUUGGCCAAGGUAGCAUCUUAGUUGGAAGCAGAUUCUCCAGUGCUCUUCAGUAGGGUUAUAAAGGUUUUUCUUUUCCUGAGAAAACAAAA-UCUUUUGUUUUCUCAGGUUUUGCUUUUUGGCCUUUCCCUAGCUUAAAAAAAAAAAA-GCAAAAGAUGCUG.GUGGUUGGCACUCCUGGUUUCCAGGACGGGGUUCAAAUCCCUG.UGGCGUCUUUGCUUUAUACU
Mouse                    ------------------------------------------------------------------------------------------------------------------------------------------------------------------------------------------------------------------------------------------------------------------------------------------------------------------------------------------------------------------------------------------------------------------------------------------------------------------------------------------------------------------------------------------------------------------------------------------------------------------------------------------------------------------------------------------------------------------------------------------------------------------------------------------------------------------------------------------------------------------------------------------------------------------------------------------------------------------------------------------------------------------------------------------------------------------------------------------------------------------------------------------------------------------------------------------------------------------------------------------------------------------------------------------------------------------AACUA--UUUUUCUUCCUUCACCAAGGUGGUGGAGGGUU.ACUAGGUUCCGGU.GGAGUGACGUGUCCCUUUGCAAUAAAUACCGGCGCUCCGGGCUCUGCGUCAGGCAUUCAGGCAGCGAGAGCAG---AGCAG-CGUAGAGCAGCACAGCUGAGCUCG-UGAGGCAGGAGACUCAGCCCGAGGAAAUCGCAGAUAAGUUUUUAAUUAAAAAGAUUGAGCAGUAAAAAGAAUUAGAACUCUAAACUUAAGCU---AAUAGAGUAGCUUAUCGAAAUAUUACUU-AGUCUUAAUAAUCUAAGAAG-------AUCUUAAGAGAUAACAUG-AAGGCUUAUUUA---AACAGUUUGAAAAAGGAAAUGAGGAGAAAAGU-----AUU------UGUA-CUGUAUAAUGGAGG--CUGACCAGAGCAGUUU---AGGAGAUUGUAAAGGGAGGUUUUGUGAAGUUCUAAAAGGUUC-------UAGUUUGAAGGUCGG-CCUUGUAGAUU-------AAAACGAAGGUUACCUAAAU-----------AGAAUCU----AAGUGGCAUUUAAAACAGUAAAG----UUGUAGAGAAUAGUUUGAAAAUGAGGUGUAGUUUUAAAAGAUUGAGAAA--AGUAGGUUAAGUUGACGGCCGUUAUAAAAAUCCUUCGACUGGCGCAUGUACGUUUGAAGGCAUGAGU---------UGGAAACAGGGAAGA-----UGGAAGUGUUAGGCUAGCCGGGCGAUGGUGGC-GCACGCCUUUA---AUCCUAGCACUUGGGAGGCAGAGGCAGGCGGAUUUCUGAGUUCGAGGCCAGCCUGGUCUACAGAGUGAGUUCCAGGACAGCCAGGGCUACACAGAG---------------AAACCCUGUCUUGAAAAAACAAAAAGGUUAGGCUAGUAUUUGGAGAAAGAAGAUUAGAAAAUGGAAGUGAAAGACGAAGAAGACAUACAGGAAGGUGAAGAAAAAGCUGUUAGAGAAGAUAGGAAAAUAGAAGACAAAG-CAUCUUUAGAAGACA--GAAAA-GGUACUUAAAGGCACAGGUA----------------GUAGGAAGCC------GAAGAAUAGAAGAUAGAAAGAAGCAAGAUAGAAAAAC--AAAAUGGAAGUUAAGACAACUUUGGAUGCCAGCAUUCAAGAUAGGCAAAGAAGAUAAGAUUGAGGCCAAAAGGUUGGAUAAGAUAUAAAGUCAGAA-----GGAAAUUAUCUUUAAAGCCAUAAGU-UCAAAUUUCUGAUGGAGCGAG--CAGUUUAGAAGAGUCUUUAGACAGCCACAUACAAGAUUGAAGCUAGCAAUCAAAGCUACU------------------AGGACUGA--------AGUAAAAAGUUAAGGCAGAAUGCCUUUGAA-GAGUUAGAAGAAUAUUAAAAGCCUUAACU--UGUAGCUUAAUUUUGCUUGAU-GACAAAAGGACUUUUGAUAACAG-----UUUCAA----------GAUUGUCAGCA------UUUUGCAUUGGACUU-GAGCUGAGGUGCUUU-UAAAAUCCUAACGACUAGCAUU----GGCAGCUGACCCAGGU-CUACACAGAAGUGCAUUCAGUGAA-CUAGGAAGACAGGAGCGGCAGACAGGAGUCCCGAAGCCAGU--UUGGUGAAGCUAGGAAGGACUGAGGAGCCAGCAGCAGCAGUGCAU-------------------GGUGAAGAUAGCCCAGGAAAGAGUGCGGUUCGGUGGAGGAAGCUAGGAAGAAGGA----GCCAUACGGAUGUGGUGGUGAAGCUGGGAAA--GGGUUCCAG-GAUGGUGGAGCGAGAGCG---AGUU-G--GUGAUGAAGCUAGCUGGC--GGCU-------UGGCUUGUCAACUGCGC----GGAGGAGGCG---AGCAGGCAUUGUGGAGAGGAUAGAUAGCGGCUCCUAGA----CCAGCAUGCCAGUGUGCAAGAAAGGCUGCAGGGAGAGCAUG----------------CGGUGCGGUAACAUUCCUUGAGGUCGGCAACAUGGUGGUGGUUUUCUGUAACUUGG-AUGGUAACUUGUUUACUUUGUCUUAAUAGUUAUGGGGGAGUUGUAGG-CUUCUGUGUAAAGAGAUAUAUCU-GGGGCUGUAUGUAGGCCUUUGCGGGUGUUGUAGGUUUUUCUUUUUCAGGGUUAUGUCCUCUUGCAUCUUGUCAGAAGCUUUUGAGGGCUGACUGCCAAGGCCCAGAAAGAAGAAUGGUAGAUGGCAAGUUGUC-----UUU-------------AACCGCUCAGAGGGGAAUGAAUGG-------UAGAGC------CAGCACAACCUCCCAGU----UUUGUAAGACGUUG-----U-------------------------------AGUUU---GAACAGAUGACCUACCACAAGCCUCACUCC--.-----------UGUGUAGGGGAGGUAAUUGGGCA------------------AAGUGCU-----------UUUGGGGG-AAUGGGGGCAAAAUAUAUUUUGAGUUCUUUUCCCCUUAGGUCUGUCUAGAAUCCUAAAGGCAGAUGACUCAAGGG--AACCAGAAAAAAGGAAAUCCACU-CUCAGGAUAAGCAGAGCUCGCCAGGUUUACAGUUUGUAGGAAGUAGAGGAUGGAUGCUAGCUUUCA-CACUGAG---UGUGGAGGAGCUGGCCAU-GGCGGAAUUGCUGGUAGUUUAC-UCUUUCCCCCU----CCCUUAAUGAGAUUUGUAAAAU-CCUAAACACUUUUACUUGAA-AUAUUUG-------------GGAGUGGUCUUAACAGGGAG------GAGUGGGUGGGGGAAACGUUUUUUUUCUAAGAUUUUCCACAGAUGCUAUAGUUGUGUUGACACACUGGGUUAGAGAAGGCGUGUACUGCUAUGCUGUUGGCACGA-CACCUUCAGGGACUGGAGCUGCCUUUUGUCCUUGGAAGAGUUUUCCCAGUUGCCGCUGAAGU------CAGCACAGUGCGGCUUUGGUUCA----CAGUCACCUCAGGAGAACCUCAG--GAGCUUGGCUAGGCCAGAGGUUGAAGUUAAGUUUUACAGCACCGUGA--UUUAAAA---------------UAUUUCAUUAAAGGGGAGGGGUAAAACUUAG----------UUGGCUGUGGCC--UUG-UGUUUGGG---UGGGUGGG--GGUGUUAGGUAAUUGUUUAGUUUAU--GAUUUCAGAUAA--UCAUACCAGAGAACUUAAAUAU----------UUGGAAAAAC--AGGAAAUCUCAGCUUUCAAGUUGGCAAGUAACUCCCA----AUCCAGUUUUUGCUUCUUUUUU-CCUUUUUCUUUUUUUGAGGCGGGCAGCUAA---GGAAGGUUGGUUCCUCUGCCGGUCCCUC--------------------------------------------------------------------------GAAAGCGUAGGGCUUGGGGGUUGGUCUGGUCCACUGGGAUGAUGUGAU---------------------------GCUACAGUGGGGACUCUUCUGAAGCUGUUGG-AUGAAUAUAGAUUGUAGUGUGUGGUUCUCUUUUGAAA-UUUUUUUCAGGUGACUUAAUG-UAUCUUAAUAACUACUAUAGGAAC--------AAAGGAAGUG-GCUUUAAUGACCCUGAAGGAAUUUCUUCUGGUGAUAGCUUUUAUAUUAUCAAGUAAGAGAUACUAUCUCAGUUUUGUAUAAGCAAGUCUUUUUCCUAGUGUAGGAGAAAUGA--UUUUCCUUGUG------ACUAAACAAGAUGUAAAGGUAUGCUUUUUUUCUUCUUGUGCAUUGUAUACUUG-----UGUUUAUUUGUAACUUAUAAUU---UAAGAAUUAUGAUAAUUCAGCCUGAAUGUCUUUUAGAGGGUGGGCUUUUGUUGAUGAGGGAGGGGAAACCUUUUUUUUU-CUGUAGACCUUUUUCAGAUAACACCAUCUGAGUCAUAACCAGCCUGGCAGUGUGAUGACGUAGAUGCAGAGGGAGCAGCUCCUUGGUGAAUGAGUGAUAAGUAAAGGCAGAAAAAAUAAU--GUCAUGUCUCCAU-GGGGAAUGAGCAUGAGCCAGAGAUUGUUCCUACUGAUGAA-----AAGCUGCAUAUGCAAA-----AAUUUAAGCAAAUGA-------AAGCAACCAGUAUAAA-GUUAUGGCAAU--ACC-UUUAAAAGUUAUGGCUUAUCUACCAAGCUUUAUC----CACAAAAGU-AA-AGAAUUGAUGAAAAAC--------------------AGUG-----AAGAUCAAAUGUUCAUCUCAAA--ACUGCUUUUACAAAAGCAGAAUAGAA-----AUGAAGUGAAAAUG-----CUGCAUUAAGCCUGGAGUAAAAAGAAGCUGAGCUUGUUGAGA--UGAGU-GGGAUCGAGCGG-CUGC---GAGG---CGGUGCAGUGUGCCAAUGUUUCGUUUGCCUCAGACAGGUUUCUCUUCAUAAGCAGAAGAGUUGCUUCAUUCCAUCUCGGAGCAGGAAACAGCAGACUGCUGUUGACAGAUAAGUGUAACUUGGAUCUGCAGUAUUGCAUGUUAGGGAUAGAUAAGUGCCUUUUUUCUCUU-UUUCCAAAAAGACCUGUAGAGCUG--UUGAAUGUUUGCAGCUGGCCCCUC--------------UUAGGCAGUU-CAGAAUUUUGAGUAGUUUUCCCAUCCAGCCUCUUAAAAAUUC-CUAAGCCUUGCACCGAUGGGCUUUCAUGAUGGGAUA-GCUAAUAGGCUUUUGCAUCGUAAACUUCAACACAAAAGCCUACAUGA-----UUAAUGCCU-ACUUUAAUUACAUUGCUUA----CAAGAUUAAGGAA--UCUUUAUCUUGAAGACCCC---------AUGAAAGGGAU--CAUUA-UGUGCUG----AAAAUUAGAUG---UUCAUAUUGCUAAAAUUUAAAUGUGCUCC---AAUGUACUU----GUGCUUAAAAUCAU---UAAAUUAUACAAAUUAAUAAAAUAC-UUCACUAGAGAAUGU---AUGUAUUUAGAAGGCUGUCUCCUUAUUUAAAUAAAGUCUUGUUUGUUGUCUGUAGUU-AGUGU--GGGCAAUUUUGGGGGGAUGUUCUUCUCUAAUCUUUUCAGAAACUU-GACUUCGAA-CACU---UAAGUGGACCAGAUCAGGAUUUGAGCCAGAAGACCGAAA-----UUAA---------------------CUUUAAGGCAGGAAAGACAAA-UUUUAUUCUCCAUGCA-GUGAUGAGCAUUUAAUAAUUGCAGGCC--UGGCA-UAGAGGCCGUCUAACUAAGGACUAAGU---ACCUUAGGCAGGUGGGAGAUGAUGGUCAGAGUAAAAGGUAACUACAU--AUUUUGUUUCCAGAAAGUCAGG--GGUC--UAAUUUGACCAUGGCUAAACAUCU---AGGGUAAGACACUUUUCCCCCACAUUUCCAAA-UAUGCAUGUUGAGU-UUAAAUGCUUACGAUCAUCUCAUCCACU-UUAGCCUUUUG-----U-CAC--CUCACUUGAGCCACGAGU--GGGGUCAGGCAUGUGGG--UUUAAAGAGUUUUCCUUUGCAGAGCCU-CAUUUCAUCCUUCAUGGAGCUGCUCAGGACU-----UUGCAUAUAAGCGCUUGCCUCUGUCUUCUGUUCUGCUAGUGAGUGUGUGAUGUGAGACCUUGCAGUGAGUUUG---------------------UUUUUCCUGGAAUGUGGA-----GGGAGGGGGGGAUGGGGCUUACUUGUUCU-AGCUUUUUUUUU----ACAGACCACACAGA--AUGCAGGUGUCUUGACUUCAGGUCAUGUCUGUUCU-UUGGCAAGUAAUAUGUGCAGUACUGUUCCAAUC-UGCUGCUAUUAGAAUGCAUUGUGACGCGACUGGAGUAUGAUUAAAGAAAGUUGUGUUU--CCCCAAGUGUUUGGAGUAGUGGUUGUUGGAGGAAAA--GCCA--UGAGUAACA--GGCUGAGUGUUGAGGAAAUGGCUCUCUGCAGCUUUAAGUAACCCGUGUUUGUGAUUGGAGCCGAGUCCCUU-UGCUG-UGCUGCCUUAGGUAAA-UG-UUUUUGUU-CAUUUCUGGUGAGGG----GGGUUGGGAGCACUGAAGCCUUUAGUCUCUUCCAGAUUCAAC-UUAAAA-UC--UGACAAGAAAUAAAU--CAGACAAGCAACAUUCUUGAAGAAAUUUUAACUGGC------AAGUGGAAAUGUUUUGAACAGUUCCGUGGUCUUUAGUGCAUUAUCUUUG--UGUAGGUGUUCUCUCUCCCCUCCCUUGGUCUUAAUUCUUACAUGCAGGAACAUUGACAACAGCAGACAUCUAUCUAUUCAAGGGGCCAGAGAAUCCAGACCCAGUAAG-----GAAAAAUAGCCCA-UUUACUUUAAAUCGAUAAGUGAAGCAGACAUGCCAUUUUCAGUGUGGGGAUUGGGAAGCCCUAGUUCUUUCAGAUG---UACUUCAGAC-UGUAGAAGGAGCUUCCAGUUGAAUUGAAAUUCACCAGUGGACAAAAUGAGGACAACAGGUGAACGAGCCUUUU-CU-UGUUUA-----------AGAUUAGCUACUGG-UAA----UCUAGUGUUGAAUCCUCUCCAGCUUCAUGCUGGAGCAGCU---AGCAUGUGAUGUAAU-----GUUGGCC--UUGGGGUGGAGGGGUGAGGUGGGCGCUAAGCCUUUUUUUAAGAUUUUUCAGGUACCCCUCACU-AAAGGCACUGAAGGCUUAAU-GUAGGACAGC---GGAGCCUUCCUGUGUGGCAAGA--AUCAAGCAA-GCAGUAUUGUAUCGAGACCA----AAGUGGUAUCAUGGUCG--------GUUUUGAUUAGCAGUGGGGACUACCC------------UACCGUAACACCUU--G-------UUGGAAUUGAAGCAUCCAAAGAAAAUACUUGAGAGGC--------CCUGGGCUUGUUUUAACAUCUGGAAAAAAGGCUGUUUUUAUAGCAGCGGUUA-----CCAGCCCAAACCUCAAGUUGUGCUUGCAGGGGAGGGAAAAGGGGGAAAGCGGGCAACCAGUUU-CCCCAGCUUUUCCAGAAUCCUGUUA-----CAAGGUCUCCCCACAAGUGAUUUCUCUGCCACAUCGCCACCAUGGGCCUUUGGCCUAAUCACAGACCCUUCACCCCUCACCUUGAUGCAGCCAGUAGCU-GGAUCCUUGAGGUCACGUUGCAUA-UCGGUUUCAAGGUAACCAUGGUGCCAAGGUCCU-------GUGGGUUGCACCA-----GAAAAGGCCAUCAAUUUUCCCCUUGCCUGUAA----------UUUAACAUUAAAACCAUAGCUAAGAUGUUUUAUAC-AUAGCAC--CUAUGCA--GAGUAAA-------CAAACCAGUA--UGGGU--AUAGUA-UGUUUGAUACC---AGUGCUGGG-UGGGAAUGUA------GGAAGUCG--GAU-GAAAAGCAAGCC-UUUGUAGGAAGUUG----UUGGGGUGGGAUUGCAAAAAUUCUCUGCUAAGACUUUUUCAGGUGGACAUAACAGACUUGGCCAAGCUAGCAUCUUAGUGG-AAGCAGAU----------UCGUCAGUAGGGUUGUAAAGGUUUUUCUUUUCCUGAGAAAACAACC---UUUUGUUUUCUCAGGUUUUGCUUUUUGGCCUUUCCCUAGCUUUAAAAAAAAAAAAGCAAAAGACGCUG.GUGGCUGGCACUCCUGGUUUCCAGGACGGGGUUCAAGUCCCUG.CGGUGUCUUUGCUUGACUCU
Cat                      --------------------------------------------------------------------------------------------------------------------------------------------------------------------------------------------------------------------------------------------------------------------------------------------------------------------------------------------------------------------------------------------------------------------------------------------------------------------------------------------------------------------------------------------------------------------------------------------------------------------------------------------------------------------------------------------------------------------------------------------------------------------------------------------------------------------------------------------------------------------------------------------------------------------------------------------------------------------------------------------------------------------------------------------------------------------------------------------UUUUU-------CGGGGGGGGGGGU-GCUGUU---UGCUCUACUUAUG-UGUGAUUCUGUUUUUGCCUACAU-------UUUCAACUCAAAUGUGCUGGCUAGUUAAGUUUUAAAAAACGCGUGGGUACCUAGUGUGCAAUCAAGUUGCGUGAACUGUCACGAAAAAUCUGGAAAGUCUUGUAAAACUGGAUUCUAUUUUUAACCCUGCCCUGGAACUA-UUUUUGUUUCCCUCACAAAGGCGGCGGAGGGUU.AUUGAGAUC--GC.GGUGUGAUCCGUCAUUCGUCUAUAAAUACGCCUCUCCGGGGCUCUGCGGCAGGCUUUCAGGCAGCGAGCGCAG--AGGCGG-CUGGGAGGCAGGAGGCACUGCCUGAGGAGAUUGCAGAUAAGUUUUUCUCUGAAAAAGAGAUAGACAGGAAUUGAUACGAUUCUUUAGGAAACGUAAAAUAGUGCUAAUGCUUAUUGA---GAUAUUGCUUAGCAUGAAACUCUUAG---AGUAAUUUAAUCUUAAAAAGAUC-UUCAGUAAGGGAAAAG--AUG-AAGACUUCUAGGUU-GAGAAAGAGGAAAGAUCUUUCUAGAACAAGAC-GGAGGUUAAGAGACGAAGCUUCUUCAUGCAGUGGAAAAAACUUAGGCUUUAAA-GA---UUG--AGGCC-AGAACUGCCAAGCCCGGGAUUCAAAAAAUCCUUAAAUUGAAGGGCAG-CCGUGUAGAUUGACGUUAAAAAUGUAAGCGACCUAAACAGGGCCUAAAUGCUAUUUUAAAAAGACGAGUUGUAGACGAUUAAA---AAAAUUUAAGUUUAUUCUAAAAA-GAUUUAAGUUGAAGGUGCCUUAAGAGAUAGGCCUUCAAAUUCAUGGCGCAGGGAGGA-UUGCAUCAUUUGAAACUUGGUUCUUAAAAUGAUAAAUACUAAUUGGAAGUGGUAGGAUAAA--AAUUUGGAGAGCUUAGAAAAUUGGAGAACUCAGAAGACAGAAGUACAGGAAGGUGAAGACUUAAAG-ACAGAAGUACAGGAAGGU--GAAGAAAAGACUU--AGAGAAGAUAGGAAAACUGGAAGAAAAAUUACGGCUUUUAGAAGACAGAA----AAUUAAAAGUCCAAAGGGAGGAAGCAGAAGAAAAGGUGUGUUAGACAAACUAGAAAACCAAGGCAACUAAGGUCUCAGGUU-ACAAGUUCAGGAGAAAAGCAGAAGUUGG-AAAC--GAGGUGGAAGAUGCCUUCAGGGAAAGUAUUUCAGGU-AGAA-UACGAAA------AGCUAGGACGACUAUU--GAGCGCGAGCUUAGAAGAGAGACGUCAAAAAGAAGAUAGAAAAGGUUAAA-GCCAAAAACAAAAAAUU-GGAUUAAGUACAAGAACAGGAAAACUAAGGAGGAAACUAAUAUUUAUUAGAAUUUCUUAUAAACGCCCAUGAAUUUACUUUCUGGUGAUGCAGAA--------GCUAGAUUUGAGAAGAUGAGGGUGUUAAAACAACUCUAGACCGGCGCCAACUUAGAAGAAUUAUUCAGAAGCUAGA-AGGGGAA-UCAGUUUAAAAUUACAGCGUUUCAUGGCCUUGGUACUAAAAAGACUUG---AAAUUAUUUAAGAACCAAGGUAGCAUAUUUUUGGA-GAGCUAAAAAUGU--CAAAGUCUUUAAAUGCAGUAGCUUAGUGUCUUUUGGAAAAUUUAAAGAACUUUCAUAAC--AAGUAAUUCAAGAUCAAGAAUAACUUCCAACUUAACAUUUCUGCAUUGGACUUUGGGCUAAGAUGAUU--UUAAAUCCUGAGGACUAGCGUAAUUGGC-AGCUGACCCAGGUGCUACGCAGAAGUGGAUUCAGUGAACCUAGGAAGACAGGAGCAGCAGACAGGAUUCCAGGAACCAGUGUUUGGUGAAGCUAGGA----CUGAGGAGCCAGCAGCAGUUCGUGGUGAAGAUAGGAAGGAAGGAAGGAAGGAGAAGUCCAGGAGCCAGUGCGGUUUGGUGAAGGAAGCUAGGAAGAAAGAAGGAGCCCUAACGAUUUGGAGGUGAAGCUAGGAGAGAGGCUUCCAG-GAAGG---AGGAGGAGCC---AGUGCGAUGUGAUGAAGCUAGCGAGC--GGCU----UGGCGGCUGUGGCUCGGUGACCACG-AGGAGGCGGCGAGCAGGCGGUGUGGAGG--AUAGAUAGAGGAUCCUAGAGCAGCAAGCAUCCCAGUGUGC----AAGGCCGCAGGGAGAGCGAGCGAGCGAGCGAGCGAGUGGUGUGGUAAAAAUCCGUGAGGUCGGCUAAUGUGUUUUUUGUAACUGGAGUA-----CGGUAACCUUUAUUUGUUUUUCCAAUGGUAACGGGGGAGUCGUGUAUCUAAGC-GCCAAGGGAUUUGA---CGGGGUGUAGGCCGA--UU-CCGGGUGUUGUAGGUUUCUCUUUUUCAGGCUUGUUUUCUCAUGCAUCUUGUCUGAAGCUUUUGAGGGCAGACUUCCAAGGCCCGGAG----GAAUGGUAGAUGGCAAGUUUUU-----UUUGUUUAU-------AACCAAUUUGAUUUGAACCAAAUGAAUUUGAUAGAAC-AACUUUGAGACCAGAUCUUGGCAAGUUUUGUAAGAAGUUUUUAUUUUUAGCUUGGGGUAAUG------AAGCAUUUCAGUUU-GUGAAUAGAUGACCUAUUUUUCUUCCCUCACCCU.GUAUUAA-AGUUAUGUAAAUGUGGAGUUUGGGUGUGUAA-CUCUGGGGGGGGAAGUUUU---------CUUGUGGGGAUGGGGGGGGCAAAAUAUGUUUUGAGUUCUUUUCCCCUUAGGUCUGUCUAGACUCCCAAAGGCAAAUGACUCAAGGU--AACAGAAAAAAAGAAAAUCCAGU-AUCAGGAUAAUCAGAACACCACAGGUUUACAGUUUCUAGAAACU--AGAGCACGAG-CAGCUCUCAGUUUUGAGUUCUGUGGCGGAGCUGUCCAUUGGAGAAAUGGCUGGUAGUUACUCUUUUUUUCC---ACCCCUUUG-UCAGCUUUUUA--AUACAUAACCCUUUAAAUUUGUC-AUAUUUACUUA-----UUUUGGGGUGGUCUUAACAGGGAA------GAGGGUGGGGGAGAAAAUUUUCUUU-CUAAGAUUUUCCACAGAUGCUAUAGUACUAUUGACAAACUGGGUUAGAGAAGGAUUGUACUGCUAUGCUGUUGGCACGAACACCUUCAGGGAUUGGAGCUGC-UUUUUUCCUUGGAAGAGUAUUCCCAGUUGAAGCUGGAGU--GGUACAGCACAGUGCAGCUUUGGUUCAUAUUCAGUCCUCUCAGGAGCACUUCAGAAGAGCUUGACUAGGCCAAAUGUUGAAGUUAAGUUUUCAAGUAACGUGACCUUUAAAAU-----------CACUUUU---AUUAAAGGGGAGGGCAAAUUUUGGCAAUUGGUAGUUGGCAGUGGCCUGUUAAUGGUUGGGAUUUGGGAGGGUUGGGGUUAGGUAAUUGUUUAGUUUAU--GAUUUCAGAUAA-UUCAUGCCAGAGAACUUAAAUAC-----UUAGGAUGGAAAAACUAAAGAAAUCUCAACUUCCAAGUUGGCAAGUAACUCCCG-AUCCUCUAGUUUUUGUUUUCCCCCAAUGUUUGAAUUGGGCAGCUGGG-GAAGUUCA--UGAAGAUCCAUUGGAUUCAC-AGUGUA-------GGGC--------------------------------------------------------UUGGGGAAGGCAAGUACAGGACU-GGGGGUUGGUCUAGCCCA-CUGGCUGACUUAG------------AAACUU--------UGGGAACUUUGAAAAAUGACUUAAAGU-------UUGUUUGGAUAUGGUAGUGUGUGGUUCUCUUUUGGAAUUUUUUUUCAGGUGAUUUAAUA-UAACUUAAUA-CUACUGUAGGAGCUUCAGAGCAAAGGAAGUG--GCUUAAUGAUCCUGAAGGGAUUUCUUCUGAUGGUAGCUUUUAUAUUCUCAAGUAAGAUUC-UAUUUUCAGUUGUGUAUAAGCAAGUUUUUUUCUUAGUGUAGGAAAAGUAUU-UUUCUUUUGUA-UGACUGCAAA-CAAGAUGCUAAGGUAUGCUUCA-----------AAAU-------------------UGCUGUAAAUUGUGUAUU--UUAA------UCAUA------ACUGA------UACAGAGGGUGGGUCUUUGUGGAUGAGGGAGGGGAAACCUUUUUUUUU-CUGUAGACUUUUUUCAGAUAACUUCUUCUGAGUCAUAACCAGCCUGGCAAUAUGAUGGCCUAGAUGGAGAGGGAACAGCUCCUUGGUGAAU----GAUAAGUAAAGGCAGAAAAGAUUCUAUUUCAUACCUCCAUUGGGGAAAAAGCAUAACCUUGAGAUCCUUACUACUGAUGAACGCAUGGUCUGCAUAUGCAAAAAAAAAAAAAAAAAAAUUAACCAAAUGAAACUACCAAUUUAAA-GUUAAUGGAAUCUACCAUUUAAAAGUUC----UGGCCUAUCAAGCUAUACCCACACACAAAAAUGAAUUG-AU-GA-GAAAUAA--UAUAAUGAAUUGAUGAGAAAUGCAACGAAGAUCAAGUGUCCAUCUCAAAAUGCUGCUUUUACAAAAGCAGAAUAAAG---AAAUGAAAUGAAAAUAAU--ACUACAUUAAUCGUGGAAUAAAA-GAAGCUGAAAUAAUUCAGA-----GU-GGGAUCAAGUGGAUUGAGAGGAGGAGGCUGUGCUGUUUGCCAAUCUUUCGUUUGCCUCAGACAGGUUUCUCUUCAUUAUCAGAAGAGUUGCUUCAUUUCAUCUGGGAGCAGAAAACAGCAGGCAGCUGUUAACAGAUAAGUUUAACUUGCACCUGCAGUAUUGCAUGUUAGGGAUA----AGUGCUUAUUUUAAAUAAGAGCUGUGGAUGUCUUGAGUAUUGAACAUGGCCGUUUUUCCUGAUCCCUU--CCCUAGGGGAUUCCAGGAUUGU-GAGG---------AAUUUUCCCAUCUAGCCUUUGUAAAGUUAGACAGGACUUGUACCUGUGGGCUUCCAUGAUGGGAUC-GCACACCUCACUCAG--GCAAGUAA---UUCCUAAAAGCCUUGAGGG------UGGUGCCUUUAUAUAAUAAGGCGGCGUUUUAUAAACCUAAGAAAACUUGUUUAGCAUUGAAUCGCUUAAAUCCUAC-AAAAGG-AUAGCAUAA-UGU---GU-UAAGAAUCGGAUGCUGUUAAUCUUGCUAAAAU------GUGUUGU---GAUGUACGU---UGUGCAGAAAAC-AU---AAAAUCGUUCAAAAUAA--AACCAU-UUUAAUAUAGAGAAU-GUAUGCUUUUAGAAAGCUGUCUCCUCAUUUAAAUAAAGUAUUGUUU---GUUUGUAGUU-AGUGUUGGG-CAAUCUUGG-GGGG-AUUCUUCUCUAAUCUUUCAGAAACUUUGUCUUCGAAA-CACACUUUAA-UGGACAAGAUCAGGAAUUGAGC-GGAAGAACGAAU-----UUAA---------------------CUUUAAGGCAGGAAAAACA---UUUUAUCCUUCGUAAA-GUGAUGAGCAUUUAAUAAUUCCAGGCACAUGGCAAUAGAGGCCCUCUAAAUAAGGAAUAAAU-ACCUCUUAGACAGGUGGGAGAGUAUGAUCAGAAUAACAGGUAACUACACCAACACCGUUUCUAGAAAGUCAGG--GGUCUAUAAAUUGACAGUGGUAGAG---------UAAUACAAUACUG-UC---CACAUU-CCAGAGUUUGCAUGUUAACUUUUAAAUGCUUAUAAUCAUCUCAUCUGGUGUUAGCCAAC----GUUUAUACAACUGGCCUUUCAUAUAGGUAUGGGGG-GGGCAUGUGGGUUUUUAAAGAAUUUUCCUUUGCAGAGGCUUCAUUUCAUCCUUCAUGAAGCUGUUCAGGAUUUUGACUUGCAUAUAAGCGCUUGGCUCUGCCUUCUGUUCUCCUAGUGAGUGUGUGA-----GACCUUGCAGUGUAUCCG-CAUAAUACUCAAGUAAAUUUUUUUUCCCCUGUUUUGGAGGGAAGGGAGGAGGGGGUGGGGCUUACUUGUUUU-AGCUUUUUUUU--U--ACAGACCACACAGAGAAUGCAGUUGUCUUGACCUCAGGUC-UGUCUGUUCUGUUGGCAAGUAAU----GCAGUACUGUUCUGAUC-UGCUGCUAUUAGAAUGCAUUGUGAAACGACUGGAGUAUGAUUAAA---AGUUGUGUUCCCCCCCA-AUGCUUGGAGUAGUGAUUGUUGAAGGAAAA--UCCAGCUGAGUGAUAAAGGCUGAGUGUUGAGGAAAU----UUCUGCAGCUUU-AAGCAUUCGUGUUUGUGAUUGAAGUCGAGUACCUUUUGCUG-UGCUUCUUUAGGUAAAAUGCUUUUUGUU-CACUUCUGGUAGGGGGCG-GUGGGGAGGGCACUGAAGCCUUUAGUCUUUUCCAGAUGCAACCUUAAAA-UCAGUGACAAGACAUAAAUUCCAAACAAGCAACAGUCUUCAAGAAAUGU-AACUGGC------AAGUGGAAAUGUUU--AUCAGUUCAGUGGUCUU-AGUGCAUUGUCUUUG--UGUGGGU-UUCUCUCUCCCCUCCCUUGGUCUUAAUUCUUAUACGCAGGAACAUUCAAAACAGCAGACG------UAUGCGAAGGGCCAGAGAAGCCAGACC-AGUAAGGAAAAAAAAAAUAGCUUA-UUUACUUUAAAUAAA-------------CAUUCCAUUUAAAAUGUGGGGAUUGGGAACCACUAGUUCUUUCAGAUGGUAUUCUUCAGACAUGUAGAAGGAGCUUCCAGUUGAAUU------CACCAGUGGACAAAAUGAGGACAACAGGUGAACAAGCUUUUUUCUAUAUUUACGUACCAAGUCGGAUCCAUGAUGAG-UAAAUAAUUUAGUGUUAAAUAG-UUUCAGCUUUAUGCUGGAAUGAAU---AGCAUGUGAGCAAGCUGUUUGUUGGCC--UGGGGGUGGAGGGGUGAGGUGGGCGCUAAGCCUUUUUUUAAGAUUUUUCAGGUAUCCUUCCCU-AAAGGCACCGAAGGCUUAAA-GUAGGACAACCAUGGAGCCUUCCUGUGG--CAAGAGAGACAA-CAAUGCGCUCUUAUACUAAGGUCAAUAAAAACGGUGUCGGCCUCAUAACCCCAUCUUCUGUUAGAAACGAGGACUCGCCUCCACGCCCUUGGCAGACAUGCACUGAGGCUCUUUUUGGAGAAUGGAGCAUCUAAAGGAAUGCUUUGAGUACCUUGUAUACUCUUGGGCCUGUCUGACCU-UU--GAUUGUGCUGCUUUUACAGCAGCUCUUUAAUAAAAAGCCCAAACGUCCAGUGACGGUUGAAGGGGAGGGAAA-GGGG-AAAGCGGGCAACCACUUUUCCCUAGCUUUUCCAGAAGCCUGUUAAAAAGCAAGGUCUCCCCACAAGUGACUUCUCUGCCACAUCGCCACUCCCUGCCUUU-GGCCUAGCGCAGACCCUUCACCCCUCACCUCGAUGCCGCCAGUAGCUUGGAUCCUUCAGGCCAUGAUCCAUAAUCGGUUUCAAGGUAACAGUGGUGCUGAGCUGUUCCUUCCGGUGGGUUGCACUAC--UAGAAGAGGCCAUUAAUUUGCCUGCAAAUAGUUAACGUUAUUAAAAGCACAACUAAAAGCUCAAAGA-UACUUUAAAUCUAUAACCCCAUUAUCCAGUGAUUAAAAC--ACUUAAACCAGUGAAUGGAGA-AUAA---UGUUUUAAGACUGUCCUGUUGGG-UGGGAGAAUCUACCUUGUAAACUGAAGAAACAUCGGCGUUUUAGU---CUCGAGGACUG--UUGGG-UGGGAUUGCAAAAAUUCUCUGCUAAGACUUUUUCAGGUGAACAUAACAGACUUGGCCAAGCUAGCAUCUUAGCUG-AAGCAGAUUCUCCAGUGUUCUUCAGUAGGGUUGUAAAGGUUUUUCUUUUCCUGAGAAAACAAG----UUUUGUUUUCUCAGGUUUUGCUUUUUGGCCUUUUCCUAGCUUAAAAAAAAAAAAAGCAAAAGAUGCUG.GUGGUUGGCACUCCUGGUUUCCAGGACAGGGUUCAAAUCCCUG.CGGCGUCUUUGCUUGACUCU
#=GC SS_cons             --------------------------------------------------------------------------..........<<<<<<........>>>>>>...<<<<<<....>>>>>><<<<<.<<<<-<<...>>>>>>....>>>>>.<<<<<<<<<..<<<<.<<<<<.<<<..<<<......>>>>>>>>>>>>>>>..>>>>>>>>>.............<<<<<<.....>>>>>>.........................<<<<.....>>>><<<<<..<<<....>>>..>>>>><<<<<<<....>>>>>>>..<<<<<<<<<-<<<<<<<<<.......>>>>>>>>>....<<<<<<....<<<<<<<<...>>>>>>>>>>>>.>>.......<<<...>>>........>>>>>>>.>>....<<<<<<<<<<<<..<<<<....>>>>>>>>>>>>>>>>..<<<<<<<<<.......<<<<<<<......>>>>>>>..>>>>>>>>>.<<<<.<<<<<<........>>>>>>.>>>>........<<<<<<<<..<<<<<<..<<...<<<<<<<<<<....>>>>>>>>.>>....>>>>>>>>...............>>>>>>>><<<<<.<<<<<.........>>>>>>>>>>..<<<<...>>>>.<<<.<<<.<<<.<<<<<.........>>>>>.......>>>>>>>>>....<<<<<<<<<..<<<<....>>>>.....>>>>>>>.>>....<<<<<...<<<<<<<<<<<..<<<<....<<<.......>>>..>>>>..>>>...>>>>>>>>>>>>><<<.<<<....>>>>>>............<<<<<.<<.............>>>>>>>....<<<<<.<<...>>.>>>>><<<<<<<<..........>>>>....>>>>..<<<<<<.<<<<<<......>>..>>>>>>>>>>....<<<<<<<<...<<<<<....<<<<....<<<<<<<<<....>>>>>>>>>....>>>>.>>>>>....>>.>>>>>>...............<<<<<<<.....>>>>>>>.........<<<<<<<<.....>>>>.>>>>.<<<<.<<.<<<<<<......>>>>>>>>.>>>><<<<<<<.............>>>>>>>.....<<<<<..<<<<<<----<<<<...........>>>>>>>...-----.......>>>.>>>>>..............<<<<<<<..<<<<<.<<<<.....>>>>.<<<<.<<<.....>>>>>>>........>>>>>>>>>...>>>........<<<<<<<<<<<<<<...<<<..--......<<<<<.....>>>>><<<<............>>>>......<<<<<..<<<<----<.........>>>>>..>>>>>...............--.<<<<<..<<<<<<.<<<<<.-------.....>>>>><<<<<<....>>>>>>.<<<<<<<<....>>>>>>>>...--..............>>>>>>...>>>>>.<<<<<<<<<<......<<...<<<<<<<...........->>>>>>>--...>>....>>>>>>>>>>....--..........---...............--.................<<<<...<<<....-------..>>>....>>>>...<<<<<<<<<<<-------<........<<.<<<<<..<--------<<<<<..............>>>>>>>>>>>.>>.....>>>>>>>>>>>><<<<<<<<...>>>>>>>>......<<<<<.......-----..>>>>>.......<<<<<<<<<......->>>>>>>>>........---<<<<<<<....>>>>>>>...............-........<<<<<...<<......>>...--.>>>>>...................---...................................--............---..............................<----<<<<.......>>>>>...........<<<<.....>>>>..............-------................--......<<-<<<.<<<...>>>.....>>>>>.................<-<<<<..<<<<<...<<....>>.>>>>>....>->>>>...<<<<<<<<--<<<<--<<...<<<....<<<...>>----------------->....>>>------------.......................<<<<...>>-->>..............------................<<<<<...>>>>-->...........<<<<.<<.<<<<..<<<<.<<<..<<<............>>>..>>>.>>>>>>>>>>>>>>.....------..........<<<<<<<<<............--.______..-.....>>>>>>>>>..............---.....-----...<<<<...<<....>>..>>>>......<<-<....<<<<<...>>>>>....>>>...<<<..<<...>>...>>>........______..-----...........<<<<..<<<<<<<...>>>>>>>..>>>>.....<<<<<<<<<....<<<<<<<.<<<<.......>>>>.>>>>>>>...>>>>>>>>>.....<<<<.<<...<<<...........>>>..>>>>>>.............<<<<<<<...>>>>>>>..............---.<<<<<.<<<...>>>>>>>><<<<....>>>>..<<<----<<<....<<..........>>..>>>>>>.........------............<<<....<<<<<......>>>>>...>>>..............<<<..<<<<<.......<<<<......>>>><<<<......>>>>..-.....---....>>>>>.---.>>>---.................<<<<<.<<-------<...-----........----....>>>.>>--->>>.<<<<<..<<.<<-----...----.........>---->>>..>>>>>....<<<<---<<..<<<<...........>---------------->>>>->>>>>....<<<<.<<<....---<<<...>>>.....>>>>>>>..<<<<<...>>>>>....>>>>>>>>>>>>>>.....................-.<<<<.<<.<<<<<<<.<<<<<.....-<<.<<<<....--...>>>>>>..>>>>>...>>>>>>>..>>..>>>>..--..........<<.<<<............<<<<...>>>>.......>>>.---->>...........<<<<<<<<<--<..............---.>>>>>>>>>>..................---........<<<<<<<<<..<--<<<<<.....-....<<<<<<.......>>>>->>..........------>>>>>>.>>>>>>>>>...<<<<<<.....>>>>>><<..<<<<<<<<<<<.<<<<<<<---<<<...>>>>...>>>>>>.........<<<<<<.............>>>>>>.............>>->>>>>>>..>>>>..<<<<<<<.<<<.......<<<<.<<<<<<<<<..........>>>>>...>>>>.>>>>...>>>.>>>>>>>............-............<<<<<......>>>>>..<<<<<....>>>>>--------....-...<<<.<<-<<........>>>>>>>.......<<<<<.....>>>>>......................<<<<<<<<<<.<<<<......<<<......>>>..<<<<<<<<<<.....<<<<......>>>>...........>>>.>>>>..>>>.....--..........<<<<<<<<...>>>>>>>>...........<<<<<<<....>>>.>.>>>...............<<<<<.<<....<<.<<<.......>>>>>.>>.>>>>>...<<<<<<<<.<<<-<<<<........>>>>>>>>>.>>>>>>..........---.<<<<......>>>><<<<<<................<<<.<<<....>>>.>>>................>>>.>>><<<<<<<.<<<.......>>>.>>>>>>><<<<<-------------<...>>--.>>>>............<<<<..<<<<<<<..---.....>>>>>>>>>>>.-.......>->>>>>.>>>>>->>>....................--....<<<<<<<<<<<<<.....................-----......<<<<<...<<...<<....>>.>>>>>>>...............<<<<-....<<<<<.<<<<--<<<<<<<.<--<<<<........>>>>>>>>>>>>>..>>-->.......<<<<<<.....>>>>>>....<<<<<<<<<<......-.>>>>>.>>>>><<<<...>>>>..<<<<<<<<<<<<<<.....>>>>>....>>>>>>>>>..>>>>>.>->>><<<<<<<.....................<--------------<<<<-----------<<<<<<<...<<<<.--.......--------.>>>>.......>>>>>.>>>>>>>.<<<<<<<...-....<<<<.<<<<.<<<<<.......>>>>>.-.>>>>...>>>>........>>>>>>>....--.......<<<<<<...>>>>>><<<<<<..<<<<<<........>>>>>>>>.>>>>..<-<.<<<<<<......>>.>>>.>>>.........-......<<<<<<....>->>>>>......-....<<<<<<<.<<<<<<......>>>.>>>......>>->>>>><<<<<<<...<<<<<<<......>>>>..>>>....>>>.>>>>.............<<<<<...>>>>>.........<<<.<<<.................<<<<<<<..........>>->>.....>>>............................>>>.>>><<.<<<..........................>>>>><<<<<<....---...........................................<<<<<...............>>>>>....................................--..<<<<<......>>>------->>..>>>>>>......-<<<.-<<<..<<<...<<<<.........---......<<<<<.<<<<...----.......>>->.-.>..>>>>>.......------------------....<<-----.<<<<<......>>.>>>>>.....<<<<<<<....>>>>>>>......................<<<<<......>>>>>.......>>>>...>->>..>>>.>>>....................<<<<.....>>>>--.....---....<<<<<.<<<...<<<<<..<<<<<<<<<<<.<<<<<.<<<<<<.......>>>>>>.>>>>>.......>>>>>>.>>>>>>>>>>>>>.>>>>>..........<<<<<...>>>>>........................<<.----<<<.<<<<....>>>------------->.>>>>>...................................<<<<<<<.--....>>>>>.>>..<<<<<<--<<<<<....>>>..>>>>>>>>..........--.<<<<<.....>>>>>...<<<<<<<<<<<<.....-...>>..>>>>>..>>>>>.......--..................--------...<<<<___........>>.>>....__>->>>>>><<<........>>>................-.......<<<....<<<<<<<...-..>>>>>>-->....>>>....------..........<<<<<<<<<......----->>>>>>>>--->..............---..............<<<<<<<.....>>>>>>>..<<<<<.---<<<.<<<....>>>.>>>>.....>>>>................---...........<<<<<<...<<<..........<<-<<<.......>>>>->...............>>>.>>->>>>......-.........<<<<...>>>>..-............-----....---------------------.........<<<<<<......->>>....>>>......-....................<<<......>>>.<<......<<<<<<<<...<<<.........>>>.>>>>>.....>>>...>>........<<<<<<<<<<....>>.>--.>>>>>>>.........<<<..--.<<<........>>>..>>>.....-------------............---.<<<<<<..<<<<<<........>>>>->>>>>>>.>...........-----......<<<<<<<<.---.......>>>>>.>>>........<<<<<<.....<<<<<<.<<.......................>>.>>>--->>>....>>>>>>.....................<<..<<<......>>>>>..................---.............-----...........>>>>>>>>>>>>>.......--..--......................................................-................<<<<<<...<<<<<...<<.<<<<.....>>>>.>>..>>->>>..>.>>>>>............---..................<<<<<<<.....<<.<<<<<<<<......................---........---..>>>>->>>>>>..>>>>>>>..........-.......<<<<<<..........>>>>>.>.<<<..<<...<----<<<<...<<...-..<<<..<<<.<<<<<<<..<<<..<<<...<<<<<<<<<............>>>>>>>>>....>>>>>->.........---------...<<<<<<<<<..<<<<<<<.............<<<<<<...<<<<<<.<<<.<<<....<<<<<--<<<<<.....<<..<<<<.............-.>>>>>>------...>>>.>>>>>>>.-......>>>.>>>>.>>>>>>>>>>>.......--...>>>>->>>....>>>>>>>>>.___.......-.................>----->>.>>>>...>>>--..>>>.....>>...>>>>>>>.>>>........-----........<<<<.-<<<.<<<<<......--------<<<<...<<<<<<.......>>>>>>.>>>>...<<<<<.<<...<<<<<.<<<..<<<<<<....-....>>>>>>....>>>.>>>>>..------.>>.>>>>>......>>>>>.>>>.>>>>......<<<<<<.-.<<<....>>>.>.>>>>>.........<<<....<<<------.<<<.........<<<<<<<<.....>>>>>>>>....---__<<<<<_<<<<.....>-->>>.>>>-->>.........<<<<<.<<<.........>>>..._______..........>>>>>______-______.__.....______-_.......................<<<<--<.<<<<<<<...-...............................---....<<<<<<<----.<<<<<....>>>>>...>>>>>.>><<<.------------<<<-.<<<<.....----------...>>>>>>>.>>><<<...>>>..<<<<-<.<<...-------...<<<<<<<...<<<....-<<--<<<..<<<<<<<.....>>>>>>>>>>>>..>>>>>>>>>>...>>>>>>>..........<<<<<<<....-..<<<<<<<<<<<...........>>>..>>>>>>>>.....<<<<......-.>>.>>>>>>>>>..........>>>>>.>>.....>>>>>________........................................<<<<<<____>>>>>>..<<<<<<<_____>>>>>>>.......<.<<<<<<<..................-----.....>>>>..>>.>>......<<<<<<........................------.....>>>>.>>....<<<<<<<........<-<<..-...<<<<.--<<<<<<<..............<<<<......>>>>>>>>>>>......->>>>..>>>........>>>>..->>>.<<.<<<<<.<<<___________>>->.>>..>>>>>.-.............>>>.->>>..-.....>>>.......................<<<<..>>>>..........<<<<<...>>>>>.......>>>.-..>>>>.>.>>.>>>>>>>...............<<<<<__________<<<<<<<<<<<<<__-____>>>>>>>>>>>>>...........__>>>>>_________________...........<<<<<<<.<<<_____>>>.<<<<<___>>>>>.<<<<<_______>>>>>.>>>>>>>.............
#=GF R2R keep allpairs
//
