# Supplementary material for: Secondary Structural Model of Human MALAT1 Reveals Multiple Structure–Function Relationships
Source: Int J Mol Sci. 2019 Nov 9;20(22):5610. doi: 10.3390/ijms20225610 (PMC6888369; doi:10.3390/ijms20225610)
Supplement: Supplementary file 1 [file ijms-20-05610-s001.zip › File S3.txt]

# STOCKHOLM 1.0
#=GF AU Infernal 1.1.2
bonobo                       CUUuAAGAGGUAU..UUUCAAAGU.uCCGGGGG....U...UUUGUGAGGUGUUuggUGACCCGUUUAAAaUAUGAUU...UCCAUGUUUCUUUUGUcua.......aaguUUGCAGCUCAAAUCUUUCCACACGCUAGUAAUU.UAAGUAUUUCUGCAUGUGUAGUUUGCAUUCAAGUUCCAUAAGCUGUUAAGAAAAA..UCUAGAAA.....AGUA...AAAGUAGAACCUAUU..UUUAAC...........CGAAGAACUAcUUUUU
chimp                        CUUuAAGAGGUAU..UUUCAAAGU.uCCGGGGG....U...UUUGUGAGGUGUUugaUGACCCGUUUAAAaUAUGAUU...UCCAUGUUUCUUUUGUcua.......aaguUUGCAGCUCAAAUCUUUCCACACGCUAGUAAUU.UAAGUAUUUCUGCAUGUGUAGUUUGCAUUCAAGUUCCAUAAGCUGUUAAGAAAAA..UCUAGAAA.....AGUA...AAAGUAGAACCUAUU..UUUAAC...........CGAAGAACUAcUUUUU
human                        CUUuAAGAGGUAU..UUUAAAAGU.uCCGGGGG....U...UUUGUGAGGUGUUugaUGACCCGUUUAAAaUAUGAUU...UCCAUGUUUCUUUUGUcua.......aaguUUGCAGCUCAAAUCUUUCCACACGCUAGUAAUU.UAAGUAUUUCUGCAUGUGUAGUUUGCAUUCAAGUUCCAUAAGCUGUUAAGAAAAA..UCUAGAAA.....AGUA...AAACUAGAACCUAUU..UUUAAC...........CGAAGAACUAcUUUUU
gorilla                      CUUuAAGAGGCAU..UUUAAAAGU.uCCGGGGG....U...UUUGUGAGGUGUUugaUGACCCGUUUAAAaUAUGAUU...UCCAUGUUUCUUUUGUcua.......aaguUUGCAGCUGAAAUCUUUCCACACGCUAGUAAUU.UAAGUAUUUCUGCAUGUGUAGUUUGCACUCAAGUGCCAUAAGCUGUUAAGAAAAA..UCUAGAAA.....AGUA...AAACUAGAAC-UAUU..UUUAAC...........CGAAGAACUAcUUUUU
gibbon                       CUUuAAGAGGUAU..UUAAAAACU.uCCGGGGG....U...UUUGUGAGGUGUUugaUGACCCGUUUAAAaUAUGAUU...UACAUGUUUCUUUUGUcua.......aaguUUUCAGCUCAGAUCUUUCCACACGCUAGUAAUU.UAAAUAUUUCUGCAUGUGCAGUUUGCACUCAAGUUCCAUAAGCUGUUAAGAAAAA..UCUAGAAA.....AGUA...AAACUAGAACCUAUU..UUUAAC...........CGAAGAACUAcUUUUU
goldenSnubnoseMonkey         CUUuAAGAGGUAU..UUUAAAAGU.uCCGGGGA....U...UUUGUGAGGUGUUugaUGACCCGUUUAAAaUGUGAUU...UCCACGUUUCUUUUGUcua.......aaguUUUCAGCUCAAAUCUUUCCACAUGCUAGUAAUU.UAAAUAUUUCUGAAUGUGCAGUUUGCACUCAAGUUCCAUAAGCUGUUAAGAAAAA.aUCUAGAAAagucuUGUA...AAACUAAAACCUAUU..UUUAAC...........CGAGGAACUA.UUUUU
proboscisMonkey              CUUuAAGAGGUAU..UUAAAAAGU.uCCGGGGA....U...UUUGUGAGGUGUUugaUGACCCGUUUAAAaUGUGAUU...UCCACGUUUCUUUUGUcua.......aaguUUUCAGCUCAAAUCUUUCCACAUGCUAGUAAUU.UAAAUAUUUCUGAAUGUGCAGUUUGCACUCAAGUUCCAUAAGCUGUUAAGAAAAA.aUCUAGAAAagucuUGUA...AAACUAAAACCUAUU..UUUAAC...........CGAGGAACUA.UUUUU
crabEatingMacaque            CUUuAAGAGGUAU..UUAAAAAGU.uCCGGGGA....U...UUUGUGAAGUGUUugaUGACCCGUUUAAAaUGUGAUU...UCCACGUUUCUUUUGUcua.......aaguUUUCAGCUCAAAUCUUUCCACAUGCUAGUAAUU.UAAAUAUUUCUGAAUGUGCAGUUUGCACUCAAGUUCCAUAAGCUGUUAUGAAAAA.aUCUAGAAAagucuUGUA...AAACUAAAACCUAUU..UUUAAC...........CGAAGAACUA.UUUUU
rhesusMonkey                 CUUuAAGAGGUAU..UUAAAAAGU.uCCGGGGA....U...UUUGUGAAGUGUUugaUGACCCGUUUAAAaUGUGAUU...UCCACGUUUCUUUUGUcua.......aaguUUUCAGCUCAAAUCUUUCCACAUGCUAGUAAUU.UAAAUAUUUCUGAAUGUGCAGUUUGCACUCAAGUUCCAUAAGCUGUUAUGAAAAA.aUCUAGAAAagucuUGUA...AAACUAAAACCUAUU..UUUAAC...........CGAAGAACUA.UUUUU
anubisBaboon                 CUUuAAGAGGUAU..UUUAAAAGU.uCCGGGGA....U...UUUGUGAAGUGUUugaUGACCCUUUUAAAaUGUGAUU...UCCACGUUUGUUUUGCcua.......aaguUUUCAGCUCAAAUCUUUCCACAUGCUAUUAAUU.UAAAUAUUUCUGAAUGUGCAGUUUGCACUCAAGUUCCAUAAGCUGUUAUGAAAAAaaUCUAGAAAagucuUGUA...AAACUAAAACCUAUU..UUUAAC...........CGAAGAACUA.UUUUU
hamadryasBaboon              CUUuAAGAGGUAU..UUUAAAAGU.uCCGGGGA....U...UUUGUGAAGUGUUugaUGACCCUUUUAAAaUGUGAUU...UCCACGUUUGUUUUGCcua.......aaguUUUCAGCUCAAAUCUUUCCACAUGCUAUUAAUU.UAAAUAUUUCUGAAUGUGCAGUUUGCACUCAAGUUCCAUAAGCUGUUAUGAAAAAaaUCUAGAAAagucuUGUA...AAACUAAAACCUAUU..UUUAAC...........CGAAGAACUA.UUUUU
greenMonkey                  CUUuAAGAGGCAU..UUAAAAAGU.uGCGGGGA....U...UUUGUGAAGUGUUugaUGACCCGUUUAAAaUGUGAUU...UCCACGUUUCUUUUGUcua.......aaguUUUCAGCUCAAAUCUUUCCACAUGCCAGUAAUU.UAAAUAUUUCUGAAUGUACAGUUUGCACUCAAGUUCCACAACCUGUUAUGAAAAA.aUCUAGAAAagucuUGUA...AAACUAAAACCUAUU..UUUAAC...........CGAAGAACUA.UUUUU
marmoset                     -UUuAAGAGGUAU..UAAAAACGU..UCCGGGG....G...UUUGUGAGGUGUUugaUGACCCGUUUAAAaUGUGAUU...CCCACGUUUGUCUAAAg............uUUUCAGCUCACACCUUUCCACGGGCUAGCAAUU.UAGAUAUUUCUGAGUGCGCAGUUUGCACC---------CAAGCUGUUAAGAAAAA..UCUAGAAAaguuuUGUA...GAACCAUUAUCUAUU..UUUAACcc......ugcCGAAGAACUA.UUUUU
squirrelMonkey               -UUuAAGAGGGAU..UAAAAACGU.uCCGGGGGagggG...GUUGGGAGGUGGUcgaUGACCCGUUUAAAaUGUGAUU...CCCACGUUUCUUUUGUcuc.......aaguUUUCAGCUCAGAUCUUUCCACAGGCUAGCAAUU.UAGAGAUUUCUGAGUGCGCAGUUUGCAGC---------CAAGCUGUUAGGAAAAA..UCUAGAAAagucuCGUA...GAACCAUUAUCUAUU..UUUAACcc......ugcCGAGGGACUA.UUUUU
whiteRhinoceros              AUU.AAAAAUUCCcgAGUAAUGGC..UCUGAGU....U...UUUGUGAACUGUUugaUGGUCUACUUAAA.UGUGAUU...UUCACUGUUUUUACCUaa..........auUUUUAGCUCAAAUCUACUUGCUAAUAAGU--CU.UAAAGGUUUCUGGGUAUAUAAUUUACAAUCAAGUUGCAUAAAGUGUU-AGAAAAA..UCUAGAAAgg.cuUGUA...AAU-CAGAUUCUAUU..UUUAACcu......uucCGAGGAACUA.UUUUU
panda                        -AAaAAAUUCCAA..AGUAAUGGU..UCUGAGU....U...AAGGGGAGCUGG-...---UCUACUUAAA.UGUGAUU...UUGUUUUUGCCUAAAU..............CUU---CUCAAAUCUACUUGCUAGUAAG--UUU.UGAAUAUUCCUGGGGACACAGUCGAUAAUCAGGUUGCCUGAACUGUCUCGAAAAA..UCUGGAAAgu.cuUGUA...AAGCUAGGGUCUAUU..UUUAACcc......gucCGAGGAACUA.UUUUU
alpaca                       AGU.AAAACAUUC..UCAAGUAAUggCUCUGAG....U...UUUUUGAGCUGG-...---UCUACUUAAA.UAUGAUUcuuUUCAUUGUUUUUGCCUaa..........guUUUCAGCUUCAACCCACUUGCUAAUAAGU--UU.UAAAU--AUCUGGGUACGUAGCUUGUAAUCAAGUUGCAUAAACUAUUACGAAAAA..UCUAGAAAgc.cuUUGA...AAGCCACAUUCUAUU..UUUAACcc......uucCGAGGAACUA.UUUUU
dolphin                      ---.------CCA..AGUAAUGGC..UCUGAGU....U...UUUGUAAGCUGG-...---UCUAUUUAAA.UGUGAUU...UUCAUUGUUUUUGCCCaa..........auUUUCAGCUCAAAUCUACUUGUUAAUAAGUUUUA.----AAAAUCUGGGUACAGGGCUUGCGAUCAAGUUGCACAAACUU-----AAGAG..UCUAGAAAgu.cuCGUC...-AACCAGAUUCUAUU..UUUACCcc......uccGGAGGAACUA.UUUUU
chinesePangolin              ---.--AAGCUAC..CAAAAAAGU..CCGAAGU....AaugUCCGUGAGCUGUU...UGGUCUAUUUAAA.UGUGACU...AGAUUUUUUCCUGAAU..............UUUCAGCUCAAAUCUACUUGCUA--AAAAGUUU.CAAAUAGU--UCCGAGUA-----CAUAAUAAGGUUGCAUAAAAU-UUACGAAAAA.gUCUAGAAGgg.uuUGUA...-AUCCAGAUUCUAUU..UUUAACuc.......uuCCGGGGACUA.UUUUU
treeShrew                    -UAgAAGUCCUCA..AGUACUAGU..UCUGGGU....U...UUUGUAUGCUGUU...UGGGUCAUUUAAA.UAAAUUU...CUUUUAA---------agcuacauuuacguUCUGAG-----CUCAAACUACUUGUUAGUAGUUuUAACUAUUUCUGGGUAGGUAGUUUAAAAUGAAGCUCCAUAAACUGCUAAGAGAAAuaUCUAGAAGu...uUGCA...AACCACGAUCUUCUAuuUUUAACcuuuccagggcGGGGGAACUA.UUUUG
ferret                       ---.---------..---------..-------....-...-------------...-------------.-------...----------------..............---------------------------------.-------------------------------------------------GAAAAA..UCUAGAAAgc.cuUGUA...AAGCUUGAUUCUAUU..UUUAACcc......gucCGAGGAACUA.UUUUU
elephant                     -AAaAAAUUCCCA..ACUAAUGGC..UCCGAAU....C...UUUGUGAGCUGUUuuaCAGCCAUUUUAAA.UGUGACU...--UUUUUUGCCUAAAA..............UUUCAGUUUAAAUCUUCUAAUAAAU--------.CAAAUAUUUACGGGUAUUUCGUUUGCAACAAAAUUGUACAAACAU-----GGAAA..ACUCGAAAagucu----cguAAACCAGAAUCUAAU..UCUAGCuc......uuaCCAGGAACUA.UUUUU
#=GC SS_cons                 <<<.___>>>,,,..,,,,,,,,,..,,,,,,,....,...,,,,,,,,,,,,,...,,,,,,,,,,,<<.<<<<___...__>>>>->>,,,,,,,..............<<<_____>>>,,,,,,,<<<<-<<-<<<<<<_._____>>>>>>>>->>>><<<<<<<_____________>>>>>>>,,,,,<<<<<..--<<<<<<.....<<<<...___________>>>>..>>>---...........------->>>.>>>>>
#=GC RF                      Ccu.AAGagGUaU..UUUcaaAGU..CCGGGGG....U...uuUGUGAGGUGUU...UGACCCGUUUAaa.cauGAUU...UcCaugUuuCUUUugU..............uugCAgCUcaaAUcUuuccaCacgcUAggaauU.uAAguauuccUgcAuGuguAGuuugCAuUCAAGUUcCAuaagCUgUUAAGaaAAA..UcUaGAAA.....aguA...AAAgUaGAaCCUauu..UUUAAC...........CgaaGAACuA.UUUuu
#=GF R2R keep allpairs
//
