# Supplementary material for: Secondary Structural Model of Human MALAT1 Reveals Multiple Structure–Function Relationships
Source: Int J Mol Sci. 2019 Nov 9;20(22):5610. doi: 10.3390/ijms20225610 (PMC6888369; doi:10.3390/ijms20225610)
Supplement: Supplementary file 1 [file ijms-20-05610-s001.zip › File S4.txt]

# STOCKHOLM 1.0
#=GF AU Infernal 1.1.2
human                        GCCUCCCUCACAAAGGCGGCGGAAG.GUGAUCGAAUUC.C..GGU..GA.UGCGAGUUGUUCUCCGUCUAUAAAUACGCCUCGC.C..CGAGCUGUGCGGUAGGCAUUGAGGCAGCCAGCGCAG..GGGCUUCUGCUGAGGGGGCAGGCGG.AGCUUG....aGGAAACCGCAGAUAAGUUUUUUUCUC......----UUUGAAAGAU....................................AGAGAUUAAUACAA.CUA.CUUAAAAAAU--AUAGUC..A....AUAGGUUACUAAGA--...--U.AU.UG.....CUUAGCGUUAAGUUU...UUAACGuAAUUUU..AA.UAGC............................UUAAGAUUUUA....AGAGAAAAUAUGAA...GACUUA...gAA.GAGUA...GCAUGAG.gAAGG...A................A.....AA....GA.U.....A.AAA.GG.U..UUC.UAAAACAUGAC..................GGAGGUU...GAG......AUGAAGCUUCUUCAUGGAGU...AAAAAAUGUA---UUUAAA.AGAAAAU..UG--AGA......GAAAGGACUAC.AGAGCCCC.GAAUUAAU.......A---....---CC.......AAUAGAAGGGCAAuGCUUU.UAGAUU.....................AAAAUG...A..AG.G.UGACUUAAAC..............AGC.UUA..A...AG.UUUA.GU.UUAAAAGUUGU..AGGUG.AUUAAAa......uaAUUUGAAGGC.GAUC.UUUUAAAAA...gAGAUUAAACCGAAGGUGAU.UA.AA-----AGACCUUGAAAUCC..AUGACGCAG.GGAGAA........UUGCGUCAUUUAAAGCC......-UAGUUAAC.GCA...UUUACUAAA...CGCAGACGA.AAAU.-GGAAAGA.....U.U..AAUUGGGAGUGGUAG...GAUGAA.ACAAUUUGG...AGAA.....G...A.....UAGAAGUUUG...AAGUGGAAAACU.GG.AAGACAGAAGUACGGGAAGGC...GAAGAAAAGAAU...AGAGA.AGAUAGGGA.AA......UUAGAAGAUAAAAA
bonobo                       GCCUCCCUCACAAAGGCGGCGGAAG.GUGAUCGAAUUC.C..GGU..GA.UGCGAGUUGUUCUCCGUCUAUAAAUACGCCUCGC.C..CGAGCUGUGCGGCAGGCAGUGAGGCAGCCAGCGCAG..GGGCUUCUGCUGAGGGCGCGGGCGG.AGCUUG....aGGAAACCGCAGAUAAGUUUUUUUCUC......----UUUGAAAGAU....................................AGAGAUUAAUACAA.CUA.CUUAAAAAAU--AUAGUC..A....AUAGGUUACUAAGA--...--U.AU.UG.....CUUAGCGUUAAGCUU...UUAACGuAAUUUU..AA.UAGC............................UUAAGAUUUUA....AGAGAAAAUAUGAA...GACUUA...gAA.GAGUA...GCAUGAC.gAAGG...A................A.....AA....GA.U.....A.AAA.GA.U..UUC.UAAAACAUGAC..................GGAGGUU...GAG......AUGAAGCUUCUUCAUGGAGU...AAAAAAUGUA---UUUAAA.AGAAAAU..UG--AGA......GAAAGGACUAC.AGAGCCCU.GAAUUAAU.......A---....---CC.......AAUAGAAGGGCAAuGCUUU.UAGAUU.....................AAAAUG...A..AG.G.UGACUUAAAC..............AGC.UUA..A...AG.U---.--.UUAAAAGUUGU..AGGUG.AUUAAAa......uaAUUUGAAGGC.GAUC.UUUUAAAAA...gAGAUUAAACCGAAGGUGAU.UA.AA-----AGACCUUGAAAUCC..AUGACGCAG.GGAGAA........UUGCGUCAUUUAAAGCC......-CAGUUAAC.GCA...UUUACUAAA...CGCAGACGA.AAAU.-GGAAAGA.....U.U..AGUUGGGAGUGGUAG...GAUGAA.ACAAUUUGG...AGAA.....G...A.....UAGAAGUUUG...AAGUGGAAAACU.GG.AAGACAGAAGUACAGUAAGGC...GGAGAAAAGAAU...AGAGA.AGAUAGGGA.AA......UUAGAAGAUAAAAA
chimp                        GCCUCCCUCACAAAGGCGGCGGAAG.GUGAUCGAAUUC.C..GGU..GA.UGCGAGUUGUUCUCCGUCUAUAAAUACGCCUCGC.C..CGAGCUGUGCGGCAGGCAGUGAGGCAGCCAGCGCAG..GGGCUUCUGCUGAGGGCGCAGGCGG.AGCUUG....aGGAAACCGCAGAUAAGUUUUUUUCAC......----UUUGAAAGAU....................................AGAGAUUAAUACAA.CUA.CUUAAAAAAU--AUAGUC..A....AUAGGUUACUAAGA--...--U.AU.UG.....CUUAGCGUUAAGCUU...UUAACGuAAUUUU..AA.UAGC............................UUAAGAUUUUA....AGAGAAAAUAUGAA...GACUUA...gAA.GAGUA...GCAUGAC.gAAGG...A................A.....AA....GA.U.....A.AAA.GA.U..UUC.UAAAACAUGAC..................GGAGGUU...GAG......AUGAAGCUUCUUCAUGGAGU...AAAAAAUGUA---UUUAAA.AGAAAAU..UG--AGA......GAAAGGACUAC.AGAGCCCU.GAAUUAAU.......A---....---CC.......AAUAGAAGGGCAAuGCUUU.UAGAUU.....................AAAAUG...A..AG.G.UGACUUAAAC..............AGC.UUA..A...AG.UUUA.CU.UUAAAAGUUGU..AGGUG.AUUAAAa......uaAUUUGAAGGC.GAUC.UUUUAAAAA...gAGAUUAAACCGAAGGUGAU.UA.AA-----AGACCUUGAAAUCC..AUGACGCAG.GGAGAA........UUGCGUCAUUUAAAGCC......-UAGUUAAC.GCA...UUUA---AA...CGCAGACGA.AAAU.-GGAAAGA.....U.U..AGUUGGGAGUGGUAG...GAUGAA.ACGAUUUGG...AGAA.....G...A.....UAGAAGUUUG...AAGUGGAAAACU.GG.AAGACAGAAGUACAGGAAGGC...GGAGAAAAGAAU...AGAGA.AGAUAGGGA.AA......UUAGAAGAUAAAAA
gorilla                      GCCUCCCUCAUAAAGAAGGCGGAAG.GUGAUCGAAUUC.C..GGU..GC.UGCGAGUUGUCCUCCGUCUAUAAAUACGCCUCGC.C..CGGGCUGUGCGGCAGGCGUUGAGGCAGCCAGCGCAA..GGCUUUCUGCUGAGGGUGCAGGCGC.GGCUUG....aGGAAACCGCAGAUAAGUUU-AUUCUC......----UUUGAAAGAU....................................GGAGAUUAAUACAA.CUA.CUUAAAAAAU--AUAGUC..A....AUAGGUUACUAAGA--...--U.AU.UG.....CUUAGCGUUAAGUUU...UUAACGuAAUUUU..AA.UAGC............................UUAAGAUUUUA....AGAGAAAAUAUGAA...GACUUA...gAA.GAGUA...GCAUGAG.gAAGG...A................A.....AA....GA.U.....A.AAA.GG.U..UUC.UAAAACAUGAC..................GGAGGUU...GAG......AUGAAGCUUCUUCAUGGAGU...AAAAAAUGUA---UUUAAA.AGAAAAU..UG--AGA......GAAAGGACUAC.AGAGCCCU.GAAUUAAU.......A---....---CC.......AAUAGAAGGGCAGuGCUUU.UAGGUU.....................AAAAUG...A..AG.G.UGACUUAAAC..............AGC.UUA..A...AG.UUUA.CU.UUAAAAGUUGU..AGGUG.AUUAAAa......uaAUUUGAAGGC.GAUC.UUUU-AAAG....AGAUUAAA-CGAAGGUGAU.UA.AA-----AGACCUUGAAAUCC..AUGACGCAG.GGAGAA........UUGCGUCAUUUAAAGCC......-UAGUUAAC.GCA...UUUACUAAA...CGCAGACGA.AAAU.-GGGAAGA.....U.U..AAUUGGGAGUGGUAG...GUUGAA.ACAGUUUGG...AGAA.....G...A.....UAGAAGUUUG...AAGUGGAAAACU.GG.AAGACAGAAGUACAGGAAGGC...GAAGAAAA---U...AGAGA.AAAUAGGGA.AA......UUAGAAGAUAACAU
gibbon                       GUCUCCCUCACAAAGGCGGCGGAAG.GUGAUCGAAUUC.C..GGU..GA.UGCGAGUUGUCUUCGGUCUAUAAAUAUGCCUCGC.C..CGGGCUGUGCGGCAGGCAUUGAGGCAGCCAGCGCAG..GGGUUUCUGCUGAGGGUGCAGGCGC.AGCUUG....aGGAAACCGCAGAUAAGUCUUUUUCUC......----UGUGGAA--G....................................GGAGAUUAAUACAA.CUG.CUUAAGAAAU--AUAGUC..A....GUAGGUUAUUAAGA--...--U.AU.UG.....UUUAGCGUUAAGUUC...UU----.AAUUUU..A-.----............................AUAAGAUUUUA....AGAGAAAAUAUGAA...GACUUA....AA.GAGUA...GCAUGAG.gAAGG...A................A.....AA....GA.U.....AaAAA.GG.U..UUC.UAAAACAUGAC..................GGAGGUU...GAG......AUGAAGCUUCUUCAUGGAGU...AAAAAAUGUA---UUUAAA.AGAAAAU..UG--AGA......GAAAGGACUAC.AGAGCCCU.GAAUUAAU.......A---....---CC.......AGUAGAAGGGCAAuGCUUU.UAGAUU.....................AAAAUG...A..AG.G.UGACUUAAAC..............AGC.UUA..A...G-.UUUA.CU.AUAAAAGUUGU..AGGUG.AUAAGAu.......aAUUUGAAGGC.GAUC.AUUUAAAAA...gAGAUUAAACCGAAGGUGAU.UA.AA-----AGAUCUUGAAAUCC..AUGACGCAG.GGAGAA........UUGCGUCAUUUAAAGCCua.guuAAUCUUAAC.GCA...UUUACUAAA...CGCAGACGA.AAAU.-GGAAAGA.....U.U..AAUUGGGAGUGGUAG...GAUGAA.ACAAUUUGG...AGAA.....G...A....uUAGAAGUUUG...AAGUGGAAAACU.GG.AAGACAGAAGUACAGGAAGGC...GAAGAAAAGAAU...AA---.AGAUAGGGA.AA......UUAGAAGAUAAAAA
greenMonkey                  GCCUCCCUCACAAAGGCGGCGGAAG.GUGAUCGAAGUC.C..GGU..GA.UGCGAGCUGUCCUCCGUCAAUAAAUAGGCCUCGC.C..CGGGCUUUGCGGCAGGCAUUGAGGCAGCCAGCGCAG..GGGUUUCUGCUGAGGUGGCAGGCGC.AGCUUG....aGGAACCCGCAGAUAAGUUUUU-UCUC......----UUUGAAAGAC....................................AGAGAUUAAUACAA.CUG.CUUAAGAAAU--GUAGUC..A....GUAGCUUACUAAGG--...--U.UU.UG.....CUUAGCAUUAGAUUC...UUAACGuAGUUUG..AA.UAAC............................UUAAGAUUUUA....AGAGAAAAUAUGAA...GAGUUA...aAA.GAGUA...GCGUGAG.gAAGG...A...............aA.....AG....GA.A.....A.AAA.GG.U..UUC.UAAAACAUGAC..................GGAGGUU...GAG......AUGAAGCUUCUUCAAGAAGU...AAAAAAUGUG---UUUAAA.AGAAAAU..UG--AGA......GAAGGGACUCC.AGAGCCCU.GAAUUAAU.......A---....---CC.......AAUAGAAGGGCAAuGCUUU.UAGAUU.....................AAAAUG...A..AG.G.UGAUUUAAACa............gAGC.UUA..A...GC.GUUG.UU.UGAAAAGUUGU..AGGUG.AUUAAAa......uaAUUUGAAGGC.GAUC.AUUUAAGAU...gAGAUUAAAUCGAAGGUGAU.UA.AA-----AGACCUUGAACUCC..AUGUCGCAG.GGAGAG........UUGCGUCAUUUAAAGCCua.guuAAUCUUAAC.GCA...UUUGCUAAA...CGCAGACGAaAAAU.AGGAAAGA.....U.U..AAUUGGGAGUGGUAG...GAUGAA.ACAAUCUGG...AGAA.....G...A....uUAGAAGUUUG...AAGUGGAAAAC-.-G.AAGACAGAAGUACAGGAAGGC...GAAGAAAAGAAU...AGAGA.AGAUAGGGA.AA......UUAGAAGAUAAAAA
cat                          GUUUCCCUCACAAAGGCGGCGGAGG.GUUAUUGAGAUC.-..-GC..GG.UGUGAUCCGUCAUUCGUCUAUAAAUACGCCUCUC.C..GGGGCUCUGCGGCAGGCUUUCAGGCAGCGAGCGCAG..AGGCGG-CUGGGAGGCAGGAGGCAC.UGCCUG....aGGAGAUUGCAGAUAAGUUUUUCUCUG......AAAAAGAGAUAGAC....................................AGGAAUUGAUACGA.UUC.UUUAGGAAACGUAAAAUA..G....UGCUAAUGCUUAUUGA...GAU.AU.UG.....CUUAGCAUGAAACUC...UUAG--.AGUAAU..UU.AAUC............................UUAAAAAGAUC...uUCAGUAAGGGAAAA...G--AUG....AA.GACUU...CUAGGUU..GAGA...A................A.....GA....GG.A.....A.AGA.UC.U..UUC.UAGAACAAGAC..................GGAGGUUa.aGAG......ACGAAGCUUCUUCAUGCAGUg.gAAAAAACUUAGGCUUUAAA.-GA---U..UG--AGG......CC-AGAACUGC.CAAGCCCG.GGAUUCAA.......AAAA...uCCUUA.......AAUUGAAGGGCAG.CCGUG.UAGAUUgac..............guuaAAAAUG...U..AA.G.CGACCUAAACaggg......ccuaAAU.GCU..A...UU.UUAA.AA.AGACGAGUUGU..AGACG.AUUAAA.........AAAAUUUAAG.UUUA.UUCUAAAAA....GAUUUAAGUUGAAGGUGCC.UU.AAGAGAUAGGCCUUCAAAUUC..AUGGCGCAG.GGAGGA........UUGCAUCAUUUGAAACUu....gGUUCUUAAA.AUG...AUAAAUACU...AAUUGGAAG.UGGU.AGGAUAAA.....-.-..AAUUUGGAGAGCUUA...GAAAAUuGGAGAACUC...AGAA.....G...A.....CAGAAGUACAggaAGGUGAAGACUU.AA.-AGACAGAAGUACAGGAAGGU...GAAGAAAAGACU..uAGAGA.AGAUAGGAA.AA......CUGGAAGAAAAAUU
goldenSnubnoseMonkey         GCCUCCCCCACAAAGGCGGCGGAAG.GUGAUCGAAUUC.C..GGU..GA.UGCGAGCUGUCCUCCGUCAAUAAAUAGGCCUCGC.C..CGGGCUUUGCGGCAGGCAUUGAGGCAGCCAGCGCAG..GGGUUUCUGCUGAGGUGGCAGGCGC.AGCUUG....aGGAACCCGCAGAUAAGUUUUU-UCUC......----UUUGAAAGAC....................................AGAAAUUAAUACAA.CUG.CUUAAGAAAU--GUAGUC..A....GUAGCUUACUAAAA--...--U.UU.UG.....CUUAGCAUUAAGUUC...UUAACGuAAUUUG..AA.UAAC............................UUAAGAUUUUA....AGAGAAAAUAUGAA...GACUUA....AA.GAGUA...GCGUGAG..GAAG...G................A.....AA....AA.C.....A.GAA.GG.U..UUC.UAAAACAUGAC..................GGAGGUU...GAG......AUGAAGUUUCUUCAAGAAAU...AAAAAGUGUA---UUUAAA.AGAAAAU..UG--AGA......GAAGGGACUUC.AGAGUCCU.GAAUUAAU.......A---....---CC.......AGUAGGAGGGCAAuGCUUU.UAGAUU.....................AAAAUG...A..AG.G.UGAUUUAAACa............gAGC.UUA..A...AC.GUUG.UU.UAAAAAGUUGU..AGGUG.AUUAAAa......uaAUUUGAAGGC.GAUC.GUUUAAGAU...gAGAUUAAAUCGAAGGUGAU.UA.AA-----AGACCUUGAACUCC..AUGACGCAG.GUAGAG........UUGCGUCAUUUAAAGCC.....uAAUCUUAAC.GCA...UUUGCUAAA...CGCAGGCGA.AAAU.AGGAAAGA.....U.U..AAUUGGGAGUGGUAG...GAUGAA.AGAAUCUGG...AGAA.....G...A....uUAGAAGUUUG...AAGUGGAAAAC-.-G.AAGACAGAAGUACAGGAAGGC...GAAGAAAAAAAU...AGAGA.ACAUAGGGA.AA......UUAGAAGAUAAAAA
anubisBaboon                 GCCUCCCUCACAAAGGCGGCGGAAG.GUGAUCGAAUUC.C..GGU..GA.UGCGAGCUGUCCUCCGUCAAUAAAUAGGCCUCGC.C..CGUGCUUUGCGGCAGGCAUUGAGGCAGCCAGCGCAG..GGGUUUCUGCUGAAGUGGCAGGCGC.AGCUUG....aGGAACCCGCAGAUAAGUUUU-CUCUC......----UUUGAAAGAC....................................AGAGAUUAAUACAA.CUG.CUUAAGAAAU--GUAGUC..A....GUAGCUUACUAAGA--...--U.UU.UG.....CUUAGCAUUAGGUUC...UUAACGuAAUUUG..AA.UAAG............................UUAAGAUUUUA....AGAGAAAAUAUGAA...GAGUUA...aAA.GUGUA...GCGGGAG.gAAGG...A...............aA.....AG....GA.A.....A.AAA.GG.U..UUC.UAAAACAUGAC..................GGAGGUU...GAG......AUGAAGCUUCUUCAAGAAGU...AAAAAAUGUA---UUUAAA.AGAAAAU..UG--AGA......GAAGGGACACC.AGAGCCCU.GAAUUAAU.......A---....---CC.......AGUAGAAGGGCAGuGCUUU.UAGAUU.....................AAAAUG...A..AG.G.UGAUUUAAACa............gAGC.UUA..A...AC.GUUG.UU.UAAAAAGUUGU..AGGUG.AUUAAAa......ugAUUUGAAGGC.GAUC.AUUUAAAAU...gAGAUUAAAUCGAAGGUGAU.UA.AA-----AGACCUUGAACUCC..AUGACGCAG.GGAGAG........UUGCGUCAUUUAAAGCCca.guuAAUCUUAAC.GCG...UUUGCUAAA...CGCAGACGAaAAAU.AGGAAAGA.....U.U..AAUUGGGAGUGGUAG...GAUGAA.ACAAUCUGG...AGAA.....G...A....uUAAAAGUUUG...AAGUGGAAAAC-.-G.AAGACAGAAGUACAGGAAGGC...GAAGAAAAGAAU...AGAGA.AGAUAGGGA.AA......UUAGAAGAUAAAAA
hamadryasBaboon              GCCUCCCUCACAAAGGCGGCGGAAG.GUGAUCGAAUUC.C..GGU..GA.UGCGAGCUGUCCUCCGUCAAUAAAUAGGCCUCGC.C..CGUGCUUUGCGGCAGGCAUUGAGGCAGCCAGCGCAG..GGGUUUCUGCUGAAGUGGCAGGCGC.AGCUUG....aGGAACCCGCAGAUAAGUUUU-CUCUC......----UUUGAAAGAC....................................AGAGAUUAAUACAA.CUG.CUUAAGAAAU--GUAGUC..A....GUAGCUUACUAAGA--...--U.UU.UG.....CUUAGCAUUAGGUUC...UUAACGuAAUUUG..AA.UAAG............................UUAAGAUUUUA....AGAGAAAAUAUGAA...GAGUUA...aAA.GUGUA...GCGGGAG.gAAGG...A...............aA.....AG....GA.A.....A.AAA.GG.U..UUC.UAAAACAUGAC..................GGAGGUU...GAG......AUGAAGCUUCUUCAAGAAGU...AAAAAAUGUA---UUUAAA.AGAAAAU..UG--AGA......GAAGGGACACC.AGAGCCCU.GAAUUAAU.......A---....---CC.......AGUAGAAGGGCAGuGCUUU.UAGAUU.....................AAAAUG...A..AG.G.UGAUUUAAACa............gAGC.UUA..A...AC.GUUG.UU.UAAAAAGUUGU..AGGUG.AUUAAAa......ugAUUUGAAGGC.GAUC.AUUUAAAAU...gAGAUUAAAUCGAAGGUGAU.UA.AA-----AGACCUUGAACUCC..AUGACGCAG.GGAGAG........UUGCGUCAUUUAAAGCCca.guuAAUCUUAAC.GCG...UUUGCUAAA...CGCAGACGAaAAAU.AGGAAAGA.....U.U..AAUUGGGAGUGGUAG...GAUGAA.ACAAUCUGG...AGAA.....G...A....uUAAAAGUUUG...AAGUGGAAAAC-.-G.AAGACAGAAGUACAGGAAGGC...GAAGAAAAGAAU...AGAGA.AGAUAGGGA.AA......UUAGAAGAUAAAAA
crabEatingMacaque            GCCUCCCUCACAAAGGCGGCGGAAG.GUGAUCGAAUUC.C..GGU..GA.UGCGAGCUGUCCUCCGUCAAUAAAUAGGCCUCGC.C..CGUGCUUUGCGGCAGGCAUUGAGGCAGCCAGCGCAG..GGGUUUCUGCUGAAUUGGCAGGCGC.AGCUUG....aGGAACCCGCAGAUAAGUUUU-CUCUC......----UUUGAAAGAC....................................AGAGAUUAAUACAA.CUA.CUUAAGAAAU--GUAGUC..A....GUAGCUUACUAAGA--...--U.UU.UG.....CUUAGCAUUAGGUUC...UUAACGuAAUUU-..G-.-A--............................AUAAGAUUUUA....AGAGAAAAUAUGAA...GAGUUA...aAA.GUGUA...GCGUGAG.gAAGG...A................A.....AA....GG.A.....A.AAA.ACgU..UUC.UAAAACAUGAC..................GGAGGUU...GAG......ACGAAGCUUCUUCAAGAAGU..aAAAAAAUGUA---UUUAAA.AGAAAAU..UG--AGA......GAAGGGACGCC.AGAGCCCU.GAAUUAAU.......A---....---CC.......AGUAGAAGGGCAGuGCUUU.UAGAUU.....................AAAAUG...A..AG.G.UGAUUUAAACa............gAGC.UUA..A...AC.GUUG.UU.UGAAAAGUUGU..AGGUG.AUUAAAa......uaAUUUGAAGGC.GAUC.AUUUGAAAU...gAGAUUAAAUCGAAGGUCAU.UA.AA-----AGACCUUGAACUCC..AUGACGCAG.GGAGAG........UUGCGUCAUUUAAAGCCua.guuAAUCUUAAC.GCG...UUUGCUAAA...CGCAGACGAaAAAU.AGGAAAGA.....U.U..AAUUGGGAGUGGUAG...GAUGAA.ACAAUCUGG...AGAA.....G...A....uUAGAAGUUUG...AAGUGGAAAAC-.-G.AAGACAGAAGUACAGGAAGGC...GAAGAAAAGAAU...AGAGA.AGAUAGGGA.AA......UUAGAAGAUAAAAA
rhesusMonkey                 GCCUCCCUCACAAAGGCGGCGGAAG.GUGAUCGAAUUC.C..GGU..GA.UGCGAGCUGUCCUCCGUCAAUAAAUAGGCCUCGC.C..UGUGCUUUGCGGCAGGCAUUGAGGCAGCCAGCACAG..GGGUUUCUGCUGAAGUGGCAGGCGC.AGCUUG....aGGAACCCGCAGAUAAGUUUU-CUCUC......----UUUGAAAGAC....................................AGAGAUUAAUACAA.CUA.CUUAAGAAAU--GUAGUC..A....GUAGCUUACUAAGA--...--U.UU.UG.....CUUAGCAUUAGGUUC...UUAACGuAAUUU-..G-.-A--............................AUAAGAUUUUA....AGAGAAAAUAUGAA...GAGUUA...aAA.GUGUA...GCGUGAG.gAAGG...A................A.....AA....GG.A.....A.AAA.ACgU..UUC.UAAAACAUGAC..................GGAGGUU...GAG......ACGAAGCUUCUUCAAGAAGU..aAAAAAAUGUA---UUUAAA.AGAAAAU..UG--AGA......GAAGGGACGCC.AGAGCCCU.GAAUUAAU.......A---....---CC.......AGUAGAAGGGCAGuGCUUU.UAGAUU.....................AAAAUG...A..AG.G.UGAUUUAAACa............gAGC.UUA..A...AC.GUUG.UU.UGAAAAGUUGU..AGGUG.AUUAAAa......uaAUUUGAAGGC.GAUC.AUUUGAAAU...gAGAUUAAAUCGAAGGUCAU.UA.AA-----AGACCUUGAACUCC..AUGACGCAG.GGAGAG........UUGCGUCAUUUAAAGCCua.guuAAUCUUAAC.GCG...UUUGCUAAA...CGCAGACGAaAAAU.AGGAAAGA.....U.U..AAUUGGGAGUGGUAG...GAUGAA.ACAAUCUGG...AGAA.....G...A....uUAGAAGUUUG...AAGUGGAAAAC-.-G.AAGACAGAAGUACAGGAAGGC...GAAGAAAAGAAU...AGAGA.AGAUAGGGA.AA......UUAGAAGAUAAAAA
proboscisMonkey              GCCUCCCCCACAAAGGCGGCGGAAG.GUGAUCGAAUUC.C..GGU..GA.UGCGAGCUGUCCUCCGUCAAUAAAUAGGCCUCGC.C..CGGGCUUUGCGGCAGGCAUUGAGGCAGCCAGCGCAG..GGGUUUCUGCUGAGGUGGCAGGCGC.AGCUUG....aGGAACCCACAGAUAAGUUUUU-UCUC......----UUUGAAAGAC....................................AGAAAUUAAUACAA.CUG.CUUAAGAAAU--GUAGUC..A....GUAGCUUACUAAAA--...--U.UU.UG.....CUUAGCGUUAAGUUC...UUAACGuAAUUUG..AA.UAAC............................UAAAGAUUUUA....AGAGAAAAUAUGAA...GACUUUu..aAA.GAGUA...GCGUGAG..GAAG...G................A.....AA....AA.C.....A.AAA.GG.U..UUC.UAAAACAUGAC..................GGAGGUU...GAG......AUGAAGUUUCUUCAAGAAAU...AAAAAGUGUA---UUUAAA.AGAAAAU..UG--AGA......GAAGGGACUCC.AGAGUCCU.GAAUUAAU.......A---....---CC.......AGUAGAAGGGCAAuGCUUUaUAGAUU.....................AAAAUG...A..AG.G.UGAUUUAAACa............gAGC.UUA..A...AC.GUUG.UU.UAAAAAGUUGU..AGGUG.AUUAAAa......uaAUUUGAAGGC.GAUC.GUUUAAGAU...gAGACUAAAUCGAAGGUGAU.UA.AA-----AGACCUUGAACUCC..AUGACGCAG.GGAGAG........UUGCGUCAUUUAAAGCC.....uAAUCUUAAC.GCA...UUUGCUAAA...CGCAGACGA.AAAU.AGGAAAGA.....U.U..AAUUGGGAGUGGUAG...GAUGAA.AGAAUCUGG...AGAA.....G...A....uUAGAAGUUUG...AAGUGGAAAAC-.-G.AAGACAGAAGUACAGGAAGGC...GAAGAAAAGAAU...AGAGA.ACAUAGGGA.AA......UUAGAAGAUAAAAA
bushbaby                     GCUUCCCUCACAAAGGCGGCGGAAG.GUUACUGAAUUC.C..GGU..GG.UGUGAGCUGUCAUCCGUCUAUAAAUACGCCUCUC.U..CGG-CUCUGCGGCAGGCAUUCAGGCAGCGAGCGCAGgaAAGCUGUUGCAGGGGCGGGAAGCCC.AGCUUG.....GGAGAGCGCAGAUAAGUUUUUCUUU-......-----UUAAAACAA....................................GAUAAUUUAAGGCA.UUA.UUAAGAAAUA-UAAAUAC..G....UAGUUUUCCUAAUG--...--U.AU.UG.....CUUAGCAAGAAAUUC...UGAAU-.AGUUUU..GU.UAAC............................UUAAAAAA---....--GCUUUAAGAGAC...AGUCUC....AA.GACUU...AGAAU--..AAUU...U................G.....AG....GA.A.....A.GAA.AA.G..CUG.UAAAACGUGAC.................cGGAGGUUa.aGAG......AUGAAACUUCUUUAAGGAAG...UAACUUUAUU---UUGAAA.AGA---U..UGUUGAG......GA-AGGAACAU.AGAGUCUG.GAAUUAAG.......AAAG....CUUUA.......AGUUGAUGGGCAA.AC---.-AGAUU.....................AAAAUG...A..AG.G.UGUUUUAAACc...........uaAAC.GCU..A...U-.UUAA.AA.AGUCAAGUUGU..AGGUG.AUUAAG........uAGUUUAAAGG.CAAU.CGUUCAGAA....AGGUUAAAUUGAAGGUGG-.UC.AUUCGAUAGAC-CAGAAAUUU..AUGACGCAG.AAAAGA.......aUUGCGUUAUUUA-----......----CUAAA.ACU...AGGCAU---...---------.AAAU.AGGAAAAC.....U.U..AACUGGGAGUGGUAG...GUUAA-.AAAACAUGG...AGA-.....-...-.....UAGAAAUUUG...AAGUGGAAAACU.GG.AAGAAAGAAGUACAGGAAAGU...GAAGAUAU----...AGAGA.AGAUAGGAA.AA......GUAGAAGAUAGAAA
armadillo                    GCUUCUCUCACAAAGGCGGCGGAGU.GUU-GCGGGUUC.C..GGC..GGgUGUGAGUCGUCCUUGGCCUAUAAAUACACCUCUG.C..GGGACCCUGCAGCAGGCAUUCAGACAGCGAGCUUAG..AAGCAGUCUGGUCCGUGGGAGGUUU.AGC---.....GGAUCCUCCAGAUAAGUUUCCAUGUG......AAGGAUGAAGAUAG....................................AA-AAUUAAGGGAA.UUC.UUUAAAGACAGGAUAGAG..G....UG-UAUAGCUGAGGGAcuaAAU.AA.CG.....AAAAAUUUGAAAAUG...UUGCUU.AGCGUU..UG.UUUC............................AUAGGCAGCUAa..uUUGCUUGAGGAAAA...GGUAUG...gAG.GCUUA...AGUUUGA.gAAAA...A................A.....AA....GA.A.....A.AAG.GA.U..UUG.UAGGUCCUGAU..................GGAGGUU...GAG......AUGCAGCUUCUAAAUGGAGU...AAAUGUCCAU---UUAAAG.AAAAAAA..UGCCGAA......GGCAGGAUUGC.-AAGUCCA.GAAUCG--.......-AAG...gGCUUA.......AGCUGAAGGGCUA.GUCUU.UAGAUUaag..............cuuuAAAA--...-..AG.G.UGAUUU----..............---.--U..A...UG.CUUG.AA.AGUCAAGCUGU..AGGUG.AUAAAA.........AUUGGAAGGC.AGGC.UUUUUAAAA....AGCCUAAGUUGAAGGUGAC.UG.AGAGAACAGAC-UUCAAGAUG..GUGGCGUAG.UAAAGA........UUGCGUCGCUUGAAAUC......GUUCUUAAG.GCG...AUGCUUGCA...AAGAUGGAA.AAAU.AGGAAAGA.....C.U..AAUUAGGAGUAGUAG...GAAAA-.GGAAUUUGG...AGAA.....A...G.....UAGAAAUUUG...AAGUGGAGAUCU.CG.GA-AGACAAGCACGAGAAGAU...GAAGAAAA----...-----.ACGUAGAAA.AA......CUAGAAGGUUUUAA
marmoset                     UUUUGCCUCACAAAGACGGCGGAAG.GUGAUUGGAUUC.C..GGU..GA.UGUGAGUUGUCCUCCGUCUAUAAAUACGCCUCGC.C..GGGGCUCUG-GGCAGGCAUUGAGGGAGCCAGCGCAG..-GGCAG-----GAGGAGGGAGGCGC.AGCUUG....aGGAAACUGCAGAUAAGUUUUUCUCUU......---UAAAAUAAGCU....................................AGGCAUUAAUACAA.CUG.CUUAAAUAUA-AAUAGCC..A....GUAGCUUACUGAGA--...---.-U.UG.....CUCAGCAUUAAGUUC...UUAAU-.-UUAAU..UU.UAGU............................AAAAGGUUAUA....AGAGAAAAUAGGAA...GAUUUA...aAA.GAGUA...GCAUGAG.gAAGG...A................A.....GAgaagGA.A.....U.AAA.UG.U..UUC.UGAAACAUGAC..................GGAGGUU...GAG......AUGAAGCUGCUUCAUGGAGU...AGAAAAUGUA---UUUAAA.AGAAAAU..UG--AAA......AGAAGGAC--U.AGAGUCCU.GAAUUAAU.......A--C....CUUUA.......AUUAGAAGGGCAGuGCUUU.UAGAUUa..................uuAAAA--...-..AG.G.UGACUUAAACaga.......ccuu---.--A..A...AC.GUUA.UU.UAAAAAAUCGU..AGGUG.ACUAAAa......uaGUUUGAACGC.GAUC.AUUUAAAAA...gAGAUUAAGCCAAAGGUGAU.UA.AA-----AGACCUUGAAAUCC..AUGACGCAU.GAAGAA........UUGCGUCAUUUAAAGCCuacuuaGUUUUUAC-.GCG...GUUACUAAA...CGCAGACGA.AGAU.AGGAAAGA.....UuU..AAUUGGGAGUGGUAG...GAGGAAaACAAUUUGG...AGAA.....G...A....uUAGAAGUUUG...AAGUGGAAUACU.GG.AAGACAGAAGUACAGGAAGGC...GAAGAAAAGAAU...AGAGA.AGAUAGGGA.AA......UUAGAAGAUAAAAA
squirrelMonkey               GCCUCCCUCACAAAGACGGCGGAAG.GUGACUGGAUUC.C..GGG..GA.UGUGAGCUGUCCUCCGUCUAUAAAUACGCCUCGC.C..CGGGCUGUGCGGCAGGCAUUGAGGCAGCCAGCGCAG..GGGCAG-----GAGGC---AGGCGC.AGCUUG....aGGAAACCGCAGAUAAGUUUUUCUCUU......---UAAAAUAAGAU....................................AGACGUUAAUACAA.CUG.CUUAAAUAUA-AAUAGCC..G....GUAGCUUACUAAGA--...--UaAU.UG.....CUCAGCAUUAAGUUC...UUAA--.UUUAAU..GU.UAAG............................AUGAGAAG---....--AGAAAAUAGGAA...GAUUUA...aAA.GAGUA...GCAUGAG.gAAGG...A................A.....GA....GA.Aga.agA.AAA.GG.U..UUC.UGAAGCAUGAC..................GGAGGUU...GAG.....g-UGAAGCUGCUUCAUGGAGC...AGAAUAUGUA---UUUAAA.AGAAAGU..UGAGAAG......GA-GGA---CU.AGAGUCCU.GAAUUAAU.......A--C....GUUUA.......AUUAGAAGGGCAGuGCUUU.UAGAUUa..................uuAAAAUG...A..AG.G.UUACUUAGAC..............-GU.UAA..A...CG.UUAA.UU.UAAAAAAUCAU..AGGUG.ACUAAAa......uaGUUUGAAGGC.GAUC.AUAUAAAAA...gAGAUUAAACCAAAGAUGAU.UA.AA-----AGACCUUGAAAUCC..AUGACGCAU.GAAGAA........UUGCGUCAUUUAAAGCCuaaguuAAUUUUAAC.GCG...UUUACUAAG...CGCAGACGA.AGAU.AGGAAAGAuuuauU.U..AAUUGGGAGUGGUAG...GAAGAAaACAAUGUGG...AG--.....-...-.....AAGAAGUUUG...AAGUGGAAAAUU.GG.AAGACAGAAGUACAGAAAGGC...GAAGAAAAGAAU...AGAGA.AGAUAGGGA.UA......UUAGAAGAUAAAAA
mouseLemur                   GUUUCCCUCACAAAGGCGGCGGAAG.UUUAUUGAAUUC.C..GGU..GG.UGUGAGCUGUCCUCCGUCUAUAAAUACACGGCUC.U..GGGGCUCUGCGGCAGGCAUUCAGGCAGCGAGCGCGGagACGCGU-UGCAGAGUCAGGAGGCAC.AGCUUG....gGGAAGCGGCAGAUAAGUUUUUCUCUU......-UAAAAGAAAAGAU....................................AGAAAUUUAAGCAA.UUC.UGAAGAAAUA---UAGUU..A....AUAACUUACUAAGA--...--U.AU.UG.....CUUAGCAACAAGUUC...UAAAUGuAAUUUU..GA.UAAC............................UUAAAAAGAUUu.uaAGAGAAAGUAUGAA...GACUUA....-A.AAGUA...AUUUGAG..AAG-...-................-.....--....GA.A.....G.AA-.--.G..AUG.UAAAACAUGGC..................GGU---Ua.aGAG......AUGAAGCUUCUUUACGGAGU...AAAAAACGUA--UCUUAGA.AAAAGAU..UGUUGAG......GA-AGGACUAC.AGAGUCCU.GAAUUAAG.......AAAG....CCUUA.......AAUUGAUUGGCAA.CCUUG.UAGAUUa..................uuAAAACG...A..AA.G.CGAUUUAAACagaa......ccuaAAA.GCU..A...U-.UUAU.AA.AGUCAAGUUGUacAGGUG.GUUAAAa......ugAUUUGAAGGC.AGCC.GUUUAA-AA....AGGUUAAAUCGAAGGUGGUcAU.ACUAAAUAGACCUUAAAAUUC..AGGACGCAG.GAAGAA........UUGCAUUGUUUAAAGCC......-UUAUUAA-.---...UUUACUAAA...AAGUGACGA.AAAU.AGGAAAAA.....U.U..AACUGGGAGUGGUAG...GUUAAAaACAUUUUGG...AAA-.....-...U.....UAGAAAUUUG...AAGUGGAAAGCU.CG.AAGA--CAAGUACAGGAAGGU...GAAGA-------...---GA.AGAUAGGAA.AA......CUAGAAGAUAAAAA
panda                        GCUUCCCUCACAAAGGCGGCGGAGG.GUUAUUGAGAUC.-..-GC..GG.UGUGAGGCGACUCUGGGCUAUAAAUACGCCUCUC.C..GGGGCUCUGCGGCAGGCUUUCAGGCAGCGAGCGCAG..AGACGGCUGGGGAGGCAGGAAGCAC.UGCUUG....aGGAGACUGCAGAUAAGUUUUUCGCUU......------AAAAACUA....................................-GGAAUGAAUACAG.UUC.UUCAGGAAGUGUAA-AUA..G....CGAUAAUACUUAUUGA...GCU.AU.UG.....CUUAGCAUUAAAUUC...UUAA--.A-----..AA.GAGC............................U-------UAA....AGGGAAAAUAUGAA...GACCUU...aAA.GAGUA...GCUUAAG.aAAGA...A................A.....--....--.-.....A.AGC.UG.U..UUC.UAGAACCCGAC..................GGAGGUUa.gGAG......GUGAAGCUUCUCAAUGGAGUg.gAGAAUACCUAAUUCUUAAA.AAAAAAU..UGCUAAG......---AGGACGGC.AAAGUCCG.GGAUUCAA.......AAAA...uCCUUA.......AAUCGAAGAGCAG.CCUUU.UAGGUUgcc...............auuAAAAUG...U..AC.A.UGACCUAAAUaga........gccUAA.GUG..U...UU.UUAA.AA.AGACAAGUGGU..AGAUA.CUUAAA.........AU--UAAGGU.UUGU.CUUUUAAAA....AGAUCAACUUGAAGGUGAU.UA.AG-----AGCCCUUCAAAUUC..AUGGCGCAG.UGAGGA........UUGCGUCAUUUGAAACC......-UAGAUCA-.---...UGAGGUAUG...ACUUGCUAA.AAAC.UGACAAGU.....AcU..AAUUAGGAGGGGUAG...GAUAA-.ACAUU-UGG...AGAG.....G...U.....UAGAAAAUUG...AAGUGGAGAACUcAG.AAGACAGAAGUACAGGAAGGU...GAAGACUU----...AAAGAcAAGUACAGA.AA......GGUGAAGACAAGAU
minkeWhale                   GCUUCCCUCACAAAGGCGGCGGAAG.GGUAUUGAAAUU.C..GGA..GG.UGUGAGCCGUCCUUCCCCUAUAAAUACGCCGCUG.C..GG-GCGAGGUGGUAGGUAUUGAGGCAGCGAGCGCGG..AGGUUG-CUGUGAGGGAGG-AGCAGcUGCUUG....aGGAGACCGCAGAUAAGUUUUUCUGCU......A---UAAAAGAGAU....................................AAGU-UUAGUAUAA.UUA.UGUAGGAAUU--A---UA..A....AUAGAAUACUGAGA--...--U.AU.UG.....CUUUGCAUUAAAUUC...UUAGAGuAACUUU..GA.UAAC............................UUAAGAUUAUUu..uAGGGGAAAUAUGAA...GA-CUG....AA.GAGUA...GGUUGAG.aAAGG...A................A.....GA....AG.A.....A.AAA.UA.A..UUU.UAGAGCAUGGC..................GGAGGUUa.gGAG......CUGAAACUUCUUCAUGGAGU...GAAAAAA-AUAAUUUUAAA.AGGAAUUgcUGAAAGA......GAUAGGACUGC.AAAGUACG.GAAUUUUC.......U---....---UA.......AAUGAAAG-GCAG.CCUUU.UAGAUUaac...............guuAAAACG...U..AG.G.UGACAUAAACaa.........gccAACaGUC..A...UU.UUAA.AA.AGUCACGUUGU..AGAUG.AUUAAAa.......uACUUUAAAGG.CCGUgUUUUAAGAA....A--GUUAACUGAAGGUGAU.UU.AAGAAAUAUGCCUUCAAAUUC..ACGGCGCAA.UAAAAA........UUGCGACAUUUGAAGCCua.cuuGAUUUUAAG.GGC...UUUAUUU--...-GCUAAAGC.UGAC.-GGAAAUA.....U.U..AAUUAGGGAUGGUAG...GAUAA-.AGAUUUUGAgaaAGAA.....G...A....uUAGAAAUUUG...AAGUGGAAAACUcGG.AAGACAGAAGUACAGGAAGGU...GAAGAGAAGCCU...AGAGA.AGAUAGGAA.AA......GUAGAAGAUAAAAA
alpaca                       GCUUCCCUCACAAAAUUGGCGGAGG.GCUAUUGAAUUC.C..GGC..GG.CGUGAGCAGUCCUCCGUCUAUAAAUAUGCCACUG.C..GGG-CUCUGAGGCAGGCACUGAGGCAGCGAGCGCAG..AGGCGU-CUUUGAGGCAGGAGGCGC.AGCUUG....aGGAGACGGCAGAUAAGUUUCUCUAUU......----AAAAAAGGAU....................................AGGAAUUCGUGUAA.UUC.UUUAGGAACUGUAAAUAG..-....UGAAAGUACUGAGC--...--U.AU.UG.....CUGUGCAUUAAGUUU...UUAGAAuAGCUUU..GA.UAGC............................UUAAGGAGAUC....UUAUUUUAGGGGAA...AU-AUG....AA.GGCUU...UCUUAAA.gAGUA...G................U.....UU....GA.A.....A.AAG.AA.G..A--.--GGAAAGGAG..................----GUU...GAG......AUGAAGCGUCUCCGUGGAGU...AAA----------UUUAAA.AAUCGCU..AA----G......---AGGGCUGC.AGAGCCCG.GAAUUUAG.......A-AA....CCAUA.......AAUGAAAGGGCAG.CAGUU.UAGAUUaac...............gcuAAAACG...U..AGgG.UGACAUAAAUagaa......cuuaAAC.GUC..A...UU.UUAA.AA.AGUCUAGUUGU..AGAUG.AUAAAAa.......uAUUUUAACGG.CCAU.CUUUUAAAAagauGAUUUAAAUCGAAGAUGAU.--.---------GCCUUCAAAAUC..AUGGCGCAG.UAAAAA........UUGUGUCAUUUGAAGCCug.uuuGAUCUUAAG.GCU...UUA----UU...UGCUGAAAU.UGAU.-GGAAAUA.....U.U..AACUAGAAAUAG-AG...UAAAUUuGGAGAAUGA...AGAU.....-...-.....UAGAAAUUUG...AAGAGGAAAACUcGG.AAGACAGAAGUACAGGAAGGU...GAAGAAAAGGCU..uAGAGA.AGAUAGGAA.AA......CUGGAAGAAAAAUC
dolphin                      GCUUCCCUCACAAAGGCGGCGGAAGgGUA-UUGAAAUU.U..GGA..GG.UGUCAGCCGUCCUUCCUCUAUAAAUAUGCCGCAG.C..GGG-CGGGGUGGCAGGUAUUGAGGCAGCGAGCGCAG..AGACUG-CUGUGAGGGAGGAGGCGC.UGCCUG....aGGCGACCACAGAUAAGUUUUUCUGCU......-----AAGAUAGAU....................................-AGGAUUAGUAUAA.UUC.UGUAGGAAUUAUA-----..A....AUAGAAUACUGAGA--...--U.AC.UG.....CUUUGCAUUAAAUUC...UUAGAGuAACUUU..GA.UAAC............................UUAAGAUUAUUu..uACAGGAAAUAUGAA...GACUUA....AA.GGGUA...GGUUGAG.aAAGG...A................-.....-A....GA.A.....-.AAA.UA.A..UUU.UAGAACAUGGC..................GGAGGUUa.gGAG......CUGAAACUUCUUCAUGGAGU...GAAAAAA-AUAAUUUUAAA.AGGAAUUgcUGAAAGA......AAUAGGACUGC.ACAGUACG.GAAUUUUC.......U---....---UA.......AAUGAAAG-GCAG.CCUUU.UAGAUUaac...............guuAAAACG...U..AG.GaUGACAUAAACagaaccuaaaccuaACC.GUC..A...UU.UAAA.AA.AGUCAAGUUGU..AGAGG.AUUAAAa......uuCUUUAAAAGC.CGUC.UUUUAAGAA....AA--UUAACUGAAGGUGAU.UU.AAAAAACAUGCCUUCAAAUUC..AUGGCGCAA.UAAAAA........UUGCGACAUUUGAAGCCua.cuuGAUUAUAAG.GGC...UUUAUUU--...-GCUAAAGC.CGAC.-GGAAAUA.....A.U..AAUUAGGGAUGGUAG...GAUAA-.AGAUUUUGAgaaAGAA.....G...A....uUAGAAAUUUG...AAGUGGAAAACUcGG.AAGACAGAAGUACAGGAAGGU...GAAGAAAAGACU...AGAGA.AGAUAGGAA.AA......GUAGAAGAUAAAAA
malaysianFlyingLemur         GCUUCCCUCACAAAGGCGGCGGAGG.GUUAUCGGAUUC.C..GGC..GG.UGUGAGCCGUCCUUCGUCUAUAAAUACGCCUCGC.C..GGGGCUCUGAGGUAGGCAUUCAGGAGGCGAGCGCAG..AGGAGGCUGGUGAGGCAGGAGUCGC.AGCGUG....aGGAAGUUGCAGAUAAGUUUUUCUGUU......AANAAG--------....................................-----------AUA.UUG.CUUAGCGUUU-UAGGUUU..G....UA-----A--------...---.--.--.....---------------...------.------..--.----uuu.....................ugu.----------A....UGAGGAAAAAUGAA...GACUUA....AA.-----...GCUUG-A..GAG-...-................-.....AA....GA.A.....A.AAA.UG.C..UUA.UAGAACAAGAC..................GGAGGUU...GAGuugagaAUGAACCUUUUUCACGGAGU...AAAAACAAUUC--UUUAAAaAAGAUGU..UG--AGA......GGAAGGACUACaAAAGCCCU.GAAGUU--.......-AAG....CGUUA.......UAUUGAAGGGCAA.CCGUU.UAGCUUuaa..............cuucAAAA--...C..AA.G.UGGUUUAAAUagaa......ccuaAAC.GUU..A...C-.UUGA.AA.AGUCACGUUGU..AGGUG.AUUAAAa.......uAACUUCAAGG.UGAU.AGUUUAAAA...aGGUUAAAUAUGAAGGUGAU.UA.AA-----AGAUUUUAAAAUUC..AUGGCACAG.GA--AA........GUGCGUCAUUCGAAACC.....uUCACUUAAA.GCA..gUUAUUUGCUaacAGUUGACGA.AAAU.AGGGAAGA.....U.U..AAUUGGGAGUGAUAG...UAUAAAaACAAUUUGG...AGAA.....U...GaagauUAGGAACUUA...AAGUGGAAAACU.CG.---ACAAAAAUGCAGGAAGGC...GAAGAAAAGACG..uAGGGA.AGAUAGGAC.AA......CUAGAAGAUAAAGU
mouse                        -------------------------.------------.-..---..--.----------------------------------.-..-------------AGGCAUUCAGGCAGCGAGAGCAG..-AGCAG-CGUAGAGCAGCACAGCUG.AGCUCG.....UGAGGCAGGAGACUCAGCCCGAGGAA......AUCGCAGAUAAGUU....................................UUUAAUUAAAAAGA.UUG.AGCAGUAAAAAGAAUUAG..A....ACUCUAAACUUAAGCU...AAU.AG.AG.....UAGCUUAUCGAAAUA...UUACUU.AGUCUU..AA.UAAU............................CUAAGAAG---....--AUCUUAAGAGAU...AACAUG....AA.GGCUU...AUUUA--..AACA...G................U.....UU....GA.A.....A.AAG.GA.A..AUG.AGGAGAAAAGU..................----AUU...---......-UGUA-CUGUAUAAUGGAGG...CUGACCAGAGCAGUUU---.AGGAGAU..UGUAAAG......GGAGGUUUUGU.GAAGUUCU.AAAAGGUU.......C---....---UA.......GUUUGAAGGUCGG.CCUUG.UAGAUU.....................AAAACG...A..AG.G.UUACCUAAAU..............---.AGA..A...UC.U---.-A.AGUGGCAUUUA..AAACA.GUAAAG.........-UUGUAGAGA.AUAG.UUUGAAAAU...gAGGUGUAGUUUUAAAAGAU.UG.AGAAA--AGUAGGUUAAGUUG..ACGGCCGUU.AUAAAA.......aUCCUUCGACUGGCGCAUg....uACGUUUGAA.GGC...AUGAGU---...------UGG.AAAC.AGGGAAGA.....-.-..---UGGAAGUGUUAG...GCUAGCcGGGCGAUGG...UGGC.....-...G.....CACGCCUUUA...AUCCUAGCACUU.GG.GAGGCAGAGGCAGGCGGAUUUc.uGAGUUCGAGGCCagcCUGGU.CUACAGAGU.GA......GUUCCAGGACAGCC
dog                          ------CUCACAAAGGCGGCGGAGG.GUUAUUGAAAUC.-..-GC..GG.UGUGAGCUGUCUUCCGUCUAUAAAUAUGCCUCUC.C..CGGGUUCUGCUGCAGGCUUUCAGGCAGCGAGCGCAG..AGACGGCUGGUGAGGGAGGAGGGAC.UGCUUA....aGGCGACAGCAGAUAAGUUUUUCUUA-......AAAAAAAAAAAGCU....................................AGGAAUUAAAGCAA.-UC.UUUAGGAAACGUA-AAUA..G....GGAUAAUACUUCUUGA...GAU.AU.UG.....CUUAGCAUUAAAUUC...GUAGAGuAGUAUU..GU.AAUC............................UUAAAAAGAGC....---UUAAAAGGAAA...GCAAUG....AA.GAUUUuaaAGAGUAG.cUUGA...G................A.....AA....GA.A.....A.AUGcUC.U..UUG.UAGAAAAAGAC..................GGAGGUUa.aGAG......AUGAAGC---UUAAUGGAGUg.gAAAGAAAUCUAAUUUUAGA.AGA--AU..UGUU---......GAGAGGACUGC.AAAGUCCG.GGAUUCAA.......UAAAu..cCUUUA.......AAUCUGAGGGCAG.CCUUU.CAGGUUguc...............guuGAAAUG...U..AA.A.UGACCUAAGUa............gAGC.CUA..A...A-.UGUU.UU.AGACCGGUUGU..AGAUG.GUAAAG.........AUUUAAAAAGuUUGU.CUUUUAAAA....AGCUUAACUUGAAGGUGUU.UU.AAG----AGCCCUUCAAAUUC..AUGGGUUAG.UG---A........UUGCGUCAUUUGACACC.....uAGAUCUUAA.GCU...AAUCCUU--...----GCUAA.AACU.UGCAAAUA.....U.U..AAUU---AGUGGUAG...GAUGA-.-AAAUUUGA...AGAG.....A...U.....UAGAAAAUUG...AAGUGGAGAACU.CGcAAGACCGAAGUACAGGAAGGU...GAAGAUUU----..aAAAGA.CCAGAAGUA.AA......GGUGAAGAAAAGAC
ferret                       GCUUCCCUCACAAAGGCGGCGGAGG.GUUAUUGAGAUC.-..-GC..GG.CGUGAGGCGACCAUGGGCUAUAAAUACGCCUCUC.G..GGAGCGUUGCGGCAGGCAAUCAGGCAGCGAGAGCAG..GAGCGCCUGGGCAGGCAGGAGGCAC.AGCUUG....aGGAGACUGCAGAUAAGUUUUUCUCUU......A---AAUAAAAGCU....................................AGGAAUGACUAGGA.UUC.UUAAGGAAAUGUAA-AUA..G....CGAUAAUACUGAGA--...--U.AC.UG.....UUUAGUUUUAAAUUC...UUAGGU.-----U..AA.UCUU............................UUA--------...aAAACGUAAACGGAA...GAUCUU...aAA.GAACA...GUUUU--..-AGA...A................A.....UA....-A.A.....A.AGC.UC.U..UUA.UAGAACCAGAC..................GGAGGUUa.gGAG......GUGAAGCUUCUUAAUGGAGUggaGUAAACCUAAUUUUUUAAA.--AAAAU..AGCUA--......-AAAGGACGGC.AAAGUCCG.ACAUUCAG.......AGAA...uCUUUA.......AAUCGAAGGGCAG.CCUUU.UAGGUUgaa...............guuAAAAUG...U..AA.A.UUAUCUAAAUa............gAGC.UUA..A...AUgUUCCuUU.AAAAAAGUUAU..AGACG.CUUAAA.........A-CUAAAAGA.UGUC.UUUUAAAAA....GGUUAAAGGCG--------.UU.AUAAA--AGUC------CUUC..AUGGCGCCG.CGAGCU.....cggUUGCGUCAUUUGAAACG.....uACAUGUUAAgGUA...UGACUUGCU...AAAAACUAG.CGGC.AGGAUGGA.....U.GgaAAUUUGGAG--AUUA...GAAAAUuGGAGACCUC...AGAA.....G...A.....CAGAAGUACAggaAGGUGAAGACAU.--.---ACAGAACUACAGGAAGGU...GAAGAAAU--UU...AGAGA.AGAUAGGAA.AA......UUGGAAGAAAAAAC
whiteRhinoceros              GCUUCCCUCACAAAGAUGGCGGAGG.GUUAUUAAAUUC.-..AGC..AG.GGUGAGUAGUCCUUGGUCUAUAAAUACGCUCCUC.C..GGG-CUCUGCGACAGGCGUUCAGGCAGCGAGCGCGG..AGGAGGCUGGUGAGGCAGGAGGCAC.UGCUUG....aGGAGACUACAGAUAAGUUUUUCUGUU......-----GAGAAGGGU....................................AGAGGUU-----AA.UUG.UUUAGGAAGUGUAAAUAGcgA....AGAUAGUUAUUAGUUAu.uGAG.AU.UG.....CUUAACGUUGUUUUU...AAAGU-.AAUUUU..GA.UAAC............................UUAAGAUCUU-....--AUUGAAGGAAAA...AUAAUG....AA.GACUU...AUUUAAA..AAGU...AgucggagaaaggaagaG.....GA....GA.A.....A.AAA.GA.U..UUC.UAGAAUAUGAC..................GGAGGUU...GAG......AUGAAGCUUCUUAAUGGAGU...AAAAUAAUU-----UUAAA.---UAGU..CG--AAA......GAUAGGACUGC.UAAGUCCG.AAAUUCAG.......AGAA...gCCUUA.......AAUUAAAGAGCAG.CCUUU.UAGAUGau................aauAAAGCG...U..AG.A.UGAGAUAGAUagaa......ccuaAAG.GUC..G...UU.UUUA.AA.AGUCAAAUUGU..GGAUG.AUAAAAa......uaUUCUAAAAGG.CCUG.UUUU---AA....AGAUUGAAUUGAAGGUGAU.UU.AAGAG---CGCCUUCAAAUUC..GUGGCGCAG.GAAAGA........UUGCGUUAUUUGAAGCCua.guuGAUCUUAAG.GCA...UUAUUUGCU...AAAAAU---.UGAC.-GGAAAUA.....C.C..AAUUAAGAGUGGUAG...GAUAA-.-AAAUAUGG...AGAA.....A...GaagauUAGAAAUUAG...AAGUGGAAAACUcAG.AAGACAGAAGUACAGGAAGGU...GAAGAAAAGUC-...UUAGA.AGAUAGGAA.AA......CUAGAAGAUGAGAC
manatee                      GCUUCCCUCACAAAGGCGGCGGAGG.GUUAUCGAAUUC.CagGAG..GG.UGUGAGACGU-CUCCGUCUAUAAAUCCGCCUCGC.C..GGAGCUGUGCGACAGGCAUUCAGGCAGCGAGCGCAG..AGGUAGGAGUUCAGGCAGG--GGAC.UGCUUG....aGGAACUCGCAGAUAAGGUUUUUUUUUuuccuuAAAAAGAGAAAGAU....................................AGAAAUUGAUAGAA.C-C.CUUAGGAAAUAUAACUAG..-....--------CGAAAAGU...UAA.AU.AG.....UUUUGUAG-------...------.CGUUAU..UAuUUAA...........................gUAAUGAAG---....--ACUUAACAUGAA...------....AA.GUAGU...UUGAGAA..AGGG...A................G.....AA....GA.A.....A.AAA.GA.UuaUUG.UAGAAAAUGAU..................GGAGGCUaaaAAG......AGGAAGCUGCUUCAUCGAGU...CAGUUUCUUU---UUU--C.AAAAGAU..UGCUA--......---A-------.-GAGCCCA.GAAUUCAG.......AAAA...gUCUUA.......AAUCGAAGAUCAA.CCUUC.UAGAUU.....................AAAAUG...A..AA.A.UAAUUUAAACa...........gaACC.UAA..A...UG.UGAA.AU.AGUUCGGGUAU..AUGUG.AUUAAAa.......uAAUUUGAAAG.CAGU.UAUUUAAAAa..cAGCUUAAAUUGAAGGUGA-.UG.AGCUG---GGUCUUCAAAUUG..AUGGCGUAG.AAAAGA........GUGCGUCGUUGGAAGCC......-UAGUUAAG.G--...UUUGCUA--...AAAAGUAAA.AAAU.AGAAAAGG.....C.U..AAUUGGGAGUGAUAG...AAUAAAaAUAAUACGG...AGAAagaaaA...G.....UAGAAAUUUG...AAGCGGAAAACU.CG.GA-AGA------CAGGAAGGU...GAAGAAGAAAGC..aGGGGA.AGAUAGAAA.AA......CUAGAAGAUGAAAA
pig                          GCUUCCCUCACAAAGGCGGCGGAGG.GUUAUUGGAUGA.C..GGG..GG.UGUGAGGUGUCCUUGGGCUAUAAAUACGCCGCGCgCugCGGGUCGGGAGGCAGGCAUUGAGGCAGCGAGAGCAG..AGACGG-CUGAGAGGCAGGAAACGC.UUCUUG....aGGAGACCGCAGAUAAGU---UUUUC-......-----UGUUAAGAU....................................AGGGAUUACUCUUA.UUC.UCUAGGAAUUAUAAAUUA..G....CGAAAAUACUGAGC--...--U.GU.--.....---AGUUUUGAGUUA...-UAAUU.AAUAAG..AA.G---............................GUCUUAUUUUA...gGGGAAAAUGGAGAC...GUCCUU...aAA.AAAUA...GUGUGAG.aAAGG...A................AgaaagAA....GA.A.....A.AAA.GA.UaaUAU.UAGAACAUGAC..................GGAGGUUa.aGAG......CUGAAGCUUCUUCAUGGAGU...GAGAAAG-CUAAUUUUAAA.AGGAGUU..GC--CGA......GACAGGACUGC.AAAGUAUG.GAAUUUU-.......AAAG....UCUUA.......AAUUGAAGGGCAG.CUUUU.UAGAUUauuguucaaacguaaugcuauAAAU--...-..AG.-.-AACCUAAAC..............AA-.--U..A...-C.UUUU.AA.AGUCCAGUCGU..AGAUGgAUUAAAa.......uGUUUUAAAAG.CCAU.CUUU----A....AAGGUCAGUUGAAGGUGAU.UU.AAGAA--AUGCCUUCAAAUUC..ACGGCGCGA.UCAAAA........CUGCGUCAUUUGAAGCC......-UUA---AG.GCU...UUCUUUGGA...AGUUGAUGG.AAGU.A-------.....-.-..---------------...------.------AGA...AGA-.....-...U.....UAGAAAUUUG...AAGUGGAAAACU.CG.GA-AGACAAGUACAGGAAGGU...GAAGAAAAGAUU...AGUGA.AGAUAGGAA.AA......CUAGAAGAUAAAAA
chineseHamster               UCUUCCUUCAUCAAGGUGGCGGAAG.GUUACGAGGUUC.C..GGU..GC.UGCGAGUUGUCCCUGCCCCAUAAAUACGGGUCCC.C..CCGGCGCUGCGGCAGGCAUUCAGGCAGCGAGCGCAG..AGGCGGCUGGUGAGGCAGGAGACGC.AGCUUG....aGGAGAUCGCAGAUAAGUUUUUUUCUU......AAAAAGAUUGAGAU....................................UAAAAAUUAGAACU.CUA.AACUUAGACUGUUAAAUA..G....---AGUAGCUUGUCGA...GAU.AA.GG.....CUUAGAGUUAAAUUC...UUAACU.U-----..-C.UAGU............................GUAAAA-----....AGAUUUUAAAAGAA...AAUAUG....AA.GGCUU...AUUUAAG..GACU...U................U.....AA....AA.CaaggaA.AAA.UA.G..UUG.UACGAUAUGAU..................GGC-GCU...GAG......GUGAAGCUU--UUACGAAGU...AA-----------UUUAAA.AGA---U..UGUAAAG......GGAGAGACAGC.AUAGUCUU.UAAAAG--.......----....---CA.......UUUAGAAUAUCCA.GCUUG.UAAACUac................auuGAAACG...A..GA.A.UUACUUAAAU..............AGA.AUC..A...--.----.-A.AUGCCUUUUAA..AAACA.GUAAAAu.......aGUUUGAAAAU.GAGA.CUU-----A....GGUUGAGUUUGGAGGCGG-.UU.AUAAA--AGAUCUCCG-CUUG..AUGGCGCAG.UAAAGA........UUGCGUCAUUUGAA---......-GCAUUUAU.GUU...UCAAGGCAU...UUGAGGUGG.AACC.-GGAA-GA.....U.U..AAUUGUAAUUGGUAG...UU----.UAGUAUUGG...AGAA.....G...A....uUAGAAGUUGG...AAGUGGAAAGUU.GG.AAGACAGAAGUACAGGAAAGU...GAAGAGAAGCAG..uAGAGA.AGAUAGCAA.-A......AUAGAAGAUGAAGC
sheep                        GCUUUCCUCACAAAGGCGGCGGAGG.AGUAUUGAAUAC.C..GGA..GG.UGUGAGUUGUCCUUCCUCUAUAAAUACACUGCUG.C..GGC-CUGAGCGACAGGCAUAGAGGCAGCGAGCGCAG..AAUCUGCUUUA-AGGCUGGAGGUGC.UGCUUA....aGGAGCCUGCAGAUAAGUUUUUCUAU-......----UAAAAAAGAU....................................AGGCGUUAGUGUGA.UUC.UUUAGGGAUUGUA-AGUA..G....UGAGAAUACGGAGA--...-AU.AC.UG.....CUUUGCAUUAAGUUC...UUAG--.AUAAAU..UU.UAGG............................GAAA-------....--ACAUGAAGACUU...A--CUU...aAA.GAGUA...GUUGGAG.aAAGG...A................A.....GA....GG.Gaa.gaA.AAA.UA.A..UUU.UAGAACCUGAU..................GGAGGUUa.aGAG......CUGAAAUUUUUUCAUGGAGU...GGAAAAU------UUU--A.AGAAAAU..UUC-UGA......GCUAGGACUGC.UAAGUCUG.GAUUUUUU.......UUCUuaagCCUUA.......AGUUGAAGGGCAA.CCUUU.UACCUUaa................cauAAAACG...U.uGG.G.UUACAUAAAUcgaa......ccuaAAC.GU-..-...-U.UUAA.AA.GGUUGAGUUGU..AGAUG.AUUAAAauacuauauACUAUAAAGGcCAUC.UU---A---....AGAUUUAACUGAAGGUGGU.UUcAGAAAUAAUGCCUGCAAAUUC..ACGGCGCAG.UAAAAA........UGGCGUCAUUUGAAGCUua.guuGAUACUGAG.GCU...UUGUUU---...----GGCUA.AAGU.-UGACGGA.....A.G..UAUUAGGAAUGGUAG...GAAA--.GAAAAU---...----.....-...-.....UGGAAGUUUG...AAGUGGAAAAUU.CG.GA-AGACAAGUACAGGAAGCA...GAAGAAAAAACU...AGGGA.AGAUAGAGA.UA......CACGUAUUAGAAGA
chinesePangolin              GCUUCCCUCACAAAGCGGGCGGAGG.GUUAUGGGAAUAg-..-GU..GG.UGUGAGCCGUCUUUUCACUAUAAAUACGCCUCCC.C..GGGC-UCUGCGGCAGGCGUUCAGGCAGCGAGCGCAG..AGGCAGCUGGUGAGGCAGAAGCUUU.CGCUUG.....GGACCGC--AGAUAAGUUUUAUUAAA......A-AGAU--AGAAAU....................................UUUUAUUAGGAGA-.---.-GAAAUUAAUAUAGUUCU..C....UAGAAUUU-GU----A...AGU.AG.UG.....-----AGACAUGCUU...GAGAC-.AAUCU-..--.UAGC............................AGUAGAUUCUU....UGACUUAAAAAGAU...GUUACUu..aAA.AGAAA...AUGUGAAgaCAGU...U................U.....AU....AA.G.....A.-AA.UA.U..UUC.UGGAAUGUGAC..................GAAGGUUa.aGAG......CUGAAGCUUCUUAAUGGAGC...AAAAUUAUAUUGCUGA---.-------..----AGA......GUUAGGACUGC.UAAAUUCA.GGGUUUUA.......AAAA...gCUCUA.......AAUUGAAGG-UGA.CA-UU.AGUGUU.....................AAAACG...U..AG.G.UGGUAUAAAUa...........gaACC.UGA..A...CG.UUUAaAA.AAAAAAGCUGC..AGGAG.AUAAAA........uAUUUUAAAGG.CCAU.CUUGAAAAA....AU--UAAAUUGAAGGUGAU.UU.ACUAGAU-GACCUUGAAAUAC..AUGU--GGC.GUAAAA........-------GUGUGAAGCCc....aGUUCUUAAG.GCA...UUCGCUAAA...UAUUGACGG.AAAU.A-------.....-.-..-----GUAGUGGUAG...GAUAAA.UUCGGACGA...AGAU.....-...-.....UAGAAAUUCG...AAGUGGAAAACUcGG.AAGAUAGAAACACAGGAAGGU...GAAGAAGA----...-GAGA.AGAUAGGAA.AA......CCGGAAGAUAAAAC
tarsier                      GCUCCCCUCGCAGAGGCGGCGGAAG.GUUACCUCCUUC.-..-GG..GG.UGUGAGUUGUCCCCCGUCUAUAAAUGCGCCGCCC.C..-GGACGCUGCGGCAGGCAUUGAGGCAGCGAGCGCAG..CGACGGUGGUUGGAGCGGGAGGCGA.AGCUGG.....GAAAGCCGCAGAUAAGUUUUUCCUCC......UUAAAAAAAAGAUU....................................AGGAAUUAGUGCAG.CUC.UUUAAAAAAACGCUAACU..AgcccAUAAGUCACCGAGA--...--U.AU.CG.....CUUAGCGCUAGGUGU...UGAGAU.CGUUUU..UU.-AAA............................AAAAAAUCUUAuuuaAAAGAAAAUAUGAA...GACUUAuuuaAA.AAGUA...GCCCGAG.aAAGG...A................A.....GU....GA.A....gA.AAG.AA.U..UUC.UAAACCGUGAC..................GGAGGAUa.aAAG......AUGAAGCUUCUUUACGGAGC...AAAAAGCUAAUCUUUUAUA.AGAAAUU..GCUGAAGgaggaaGGAGGGCUUAC.AGAGUCCU.GAAUGGAA.......A-AC....UUUGA.......AGUUGAAGGGCAA.CGCGU.UAGAGUguucaaag....gaaggauuu----UU...A..AA.A.CGGCCUAAAC..............---.GUG..A...UU.UUAG.AA.AGUCAAUCUGU..AGGCG.GCUAAAac.....aaUUUGGAGGCG.UUCG.U-UUAAAAA...gGAGUUAAAUAGGUGGUGAU.AA.AA-----AGAUCUUGAAAGUA..AC-ACGCAG.GAAGAA........AUGUGUUAUUUAAAGCC......-UCCUUAAA.---...AUAGGAAGA...AACGGGGAG.UGGU.AGGAUAAA.....-.-..-AUAAGAACAAUUUG...GAGAAG.A----UUAG...AGAU.....G...C.....GAAGAUUA-G...AAACG-UGAAGU.GG.AAGACAGAAGUAGAGGAAGGUgaaGAAGACUAGAGAaguAGAGA.AGAUAGGAA.AA......CCGGAAGAGAGAUG
elephant                     GCUUCCCCGACAAAGGCGGCGGAGG.GCUGUUGAGUUC.C..GGCagGG.UGUGAGGCGU-CUCCGUCUAUAAAUACGCCUCUC.C..UCGGCCCUGCGGCAGGCAUUCGGGCAGCGAGCGCAG..-GGCUGUAGGUGGGGCACGCAGCUG.--CCCG....aGGAAUCCGCAGGGAAGGUU---UUUA......AGAAAGGAGAAGGA....................................AGGGAUUAGUGUAA.CU-.UGUAAGAAAUG--UAACU..A....GC--GAAAACUAUUUA...AAU.A-.-G.....AUUGUUAGUAAGU--...UAACUA.GAUA--..--.--AC............................-AGAGAUCUUAc..uUAAAUAAUGAAGAC...UUACAG...aAA.AACUA...GUUUGAGaaAGGG...A................G.....AA....GA.A.....A.AAA.GA.U..CGCuCAAAAUAUGAC..................--AAGCUg.aGAG......AUGAGGCUUCUUCAUGGAGU...UAAGGUUUCUUUUUUCAAA.AAG----..----UAG......CUAAGAGUCGU.GAAAAGCU.UAAAUUAA.......A--G....AUCGA.......UCUUGUAGCUUAA.-----.--GGUU.....................AAAAAG...A..--.G.CAAGUUAAAUa...........gaACC.UAA..A...UG.UUAA.AAuAGUUCAGGUGG..AGGUG.AACAGAa......uaACUCGAAGGG.-GAG.UCAUUGCAG....AGUUUAAAUUGAAGGUGA-.UG.GU-----AGGCCUUCCGGUUA..AUGGCGUAG.AAAAGA........UUGCGUCGUUGGAAGCC......-U-AGUUAA.GAU...AAUCUU-CAggcAGUAUUGGC.UAAA.AUGAAAAC.....U.A..GAUAAGACU-AAUCG...AUAAAA.GUAAUUUGG...AGAA.....AggaG.....UAGAAAUUUG...AAGUGGAAAAC-.--.---ACAGAAG-ACAGGAAGGU...GAAGAAAA-AAC...AGGGA.AGAUAGAAA.AA......CUGGAAGAUAAAAG
horse                        GCUUCCCUCACAAAGACGGCGGAGG.GUUAUUAAAUUC.-..AGC..GG.GGUGAGUUGUCCUUGGUCUAUAAAUGCGCGGCUC.C..GGA-CGCAGCGGCAGGCAUUCAGGCAGCGAGCGCAG..A------------------------.------.....--------------------------......--------------....................................--------------.---.------------------..-....----------------...---.--.--.....---------------...------.------..--.----............................-----------....--------------...------....--.-----...-------..----...-................-.....--....--.-.....-.---.--.-..---.-----------g...............g.-------...---......----------------GAGU...GAAAUAAU-----UUUAAA.------U..AG---CU......GAAAGGACUGC.GAAGUCCG.AAAUCAAA.......ACGG....CGUUA.......AAUUGAAGAGCAG.CGUUU.UAGAUUaac...............uuuAAAACG...U..AG.A.UGACGUAAAUa............gAAC.CUA..AacgUU.UUAG.AA.AAUGAGGUUUU..AGAUG.ACGAAAa.......uAUUUUAAACG.CCGU.CUCUUAAAA....-----AGAUUAAAGGUGAU.UU.AAGAGCGAGACCUUCAUGUUC..GUGGC----.GCAGGA........A-AGGUGAUUUGAAGCC.....u--AGUUGGU.CUU...AUGGC--AU...UAUUUGCUA.AAAA.GUGAUAGU.....-.-..AAUUGGGAGUGGCAG...GAUAA-.AAAU-UUGG...AGAA.....A...GaagauUAGAAAUUAG...AAGUGGAAAACUcAG.AAGACAGAAGUACAGGAAGGU...GAAGAAAAGACU...-UAGA.AGAUAGGAA.AA......AUAGAAGAUAAGAC
shrew                        GCUUCCCUCACAAAGGCUGCGGAGG.GUUACCGACUG-.C..GUC..AG.AGUGAGCUGUCCCGGGUCUAUAAAUAGGCCUCUC.G..CGG-CGCUGCGGCAGGCAUUGAGGCAGCGAGCGCAG..-AGCCG-GC-AGCA----GCGGCGG.AGCUUG....aGGAAG--GCAGAUAAGUCUCUG----......--------------cucgagcgagcuuauuagccauucuaaauagcg...-------AAAAUAA.CUU.CUUUAAAAAG--AUUUUU..A....AA--------------...---.--.--.....---------------...------.------..--.----agauaaaaaggucuuaaaggguagcuu.-----------....--------------...-----G....AA.----A...GCGGAGC..AGAG...A................A.....GA....AA.A.....A.CGA.GU.U..UUC.UAGUUCUUAAC..................GGAGGUU...GAG......AUGAAAAUGCUUAACGGAGG...AAAGAAUAAG---CUU--G.AGG-CAG..CG--GCU......GAGAGGACUGU.AAAGUCCUgGAGUUUAA.......AAAGg..aAUUUA.......AACCGAAGGGCAG.GCCGG.UAGGUAgc................ucuGAAAUG...G..AC.-.AGGCAUAAAUaggac...agaaacGGC.GUU..-...--.UUAG.GA.AGCCAGGCCUU..AGGUA.------.........AAUUAAAUGU.AAUG.UU---GA--....ACGUAAAGCUGAAGGUGAU.UU.AAG----AGACCUUCAAGUUC..A-GGCGCAG.GGAAGA........UGGCGUCCUCUCGAGCC......G-------A.GA-gg.-------GG...GAGUGGAUA.AAAU.AGAA----.....-.-..---------------gaa------.------AGA...AGA-.....-...U.....UAGAAAUUUG...AAGUGGAAAA-U.GG.AAGACAGAAGUACAGGAAGGU...GAAGAAAAAGAU...AUAGA.AGAUAGGAAaAA......UUAGAAGAUUUUUA
bison                        -------------------------.------------.-..---..--.----------------------------------.-..--------------GGCAUUGAGGCAGCGAGCGCAG..AGACGGCUUUAGGGGUGG-AAAUGC.UGCUUG....aGGAGCCCGCAGAUAAGUUUUUCUAU-......----UAAAAAAGAU....................................AGGCGUUAGUGUAU.UUC.UUUAGGGAUUAUA-AGUA..G....UGAGAAUACGGAGA--...--U.AC.UG.....CUUUGCAUUAAGUUC...UUAG--.AUAAAU..--.----............................--------UUU....AGGGAAAAUAUGAA...GACUUA....AA.GAGUA...GUUGGAG.aAAGG...A................AgagggAA....GA.A.....A.AAA.GA.UaaUUU.UAGAACCUGAU..................GGAGGUUa.aGAG......CUGAAAUUUUUUCAUGGAGU...GAAAAAUUUA---------.AGAGAAU..UGAUGAG......CU-AGGACUGC.AAAGUCUG.GAUUUUUUuuuuuaaAAA-a..gCCUUA.......ACUUGAAGGGCAA.CCUUU.UACCUUaac...............auuAAAACG...U.uGG.G.UUACGUAAAUcgaa......ccuaAAC.GU-..-...-U.UUAA.AA.GGUUGAGUUGU..AGAUG.AUUAAAa.......uACUAUAAAGGcCAUC.UU----A--....AGAUUUAACUGAAGGUGGU.UUcAGAAAUAAUGCCUUCAAAUUC..ACGGCGCAG.UAAAAA........UGGCGUCAUUUGAAGCCug.cuuGAUAUUAAG.GCU...UUGGCU-AA...AGUUGACGG.AAAU.--------.....-.-..-AUUAGGAAUGGUAG...GAAAG-.-AAAA-U--...----.....-...-.....UGGAAGUUUG...AAGUGGAAAAUUcGG.AAGACAGAAGUACAGGAAGGU...GAAGAAAAAACU...AGAGA.AGAUAGAGA.UAcacguuUUAGAAGACAGAAA
cow                          -------------------------.------------.-..---..--.----------------------------------.-..-----UGUGCGACAGGCAUUGAGGCAGCGAGCGCAG..AGAUGGCUUUAG-GGAUGGAGAUGC.UGCUUG....aGGAGCCCGCAGAUAAGUUUUUCUAU-......----UAAAAAAGAU....................................AGGCGUUAGUGUAU.UUC.UUUAGGGAUUAUA-AGUA..G....UGAAAAUACGGAGA--...--U.AC.UG.....CUUUGCAUUAAGUUC...UUAG--.AUAAAU..--.----............................--------UUU....AGGGAAAAUAUGAA...GACUUA....AA.GAGUA...GUUGGAG.aAAGG...A................AgagggAA....GA.A.....A.AAA.GA.UaaUUU.UAGAACCUGAG..................GGAGGUUa.aGAG......CUGAAAUUUUUUCAUGGAGU...GAAAAAU-------UUAAA.AG--AAU..UGAUGAG......CU-AGGACUGC.AAUGUCUG.GAUUUUUU.......UUUUaaagCCUUA.......ACUUGAAGGGCAA.CCUUU.UACCUUaac...............auuAAAACG...U.uGG.G.UUACGUAAAUcgaa......ccuaAAC.GU-..-...-U.UUAA.AA.GGUUGAGUUGU..AGGUG.AUUAAAa.......uACUACAAAGGcCAUC.UU---A---....AGAUUUAACUGAAGGUGGU.UUcAGAAAUAAUGCCUUCAGAUUC..ACGGCGCAG.UAAAAA........UGGCGUCAUUUGAAGCCug.cuuGAUACUAAG.GCU...-------UU...GUUUGGCUA.AAGU.-UGACGGA.....A.A..UAUUAGGAAUGGUAG...GAAA--.GAAAAUUG-...----.....-...-.....--GAAGUUUG...AAGUGGAAAAUUcGG.AAGACAGAAGUACAGGAAGGU...GAAGAAAAAACU...AGAGA.AGAUA----.--......---AGAGAUACACG
nakedMoleRat                 UUCUUCCUCACAAAGGCGGCGGAGG.GUUAUUUAAUUC.U..AGC..GA.UGUACGCCGUCAUUCAUGCAUAAAUACGGCUCUC.U..CAGCCCCUGCUGCAGGCUUUCAGGCAGCGAGCGCCG..AGGAGGCUUA-------UGAGGCAG.AGCUUG....aGGAAAC-GCAGAUAAGUUUUUACUUA......-------AAAAGAU.................................ugcUGUAAUU-AGAGAA.UUUaAGUAGU------------..-....-UAUUAGCUUAACGAAg.aCAU.AG.CA.....CUUAAAAUUAAGUUU...UUAA--.AGU---..--.-GGC............................-------UUUA....AUGGCUUUUAAAAA...UAAAUAg..gAA.GACAA...AGUAGUU.uGAG-...-................-.....--....--.-.....-.---.-A.A..AAC.AUGAACGUGAU..................G---AUU...GAG......GUGAAGCUUGUGCUUGGAUU...AAAAAAAAAG---GUUAA-.-GCCUCU..A---UAU......U--AAACCUUU.GAAGCCUU.---UUGAU.......UUAG....CC-UU.......UAGUGAAAGGUAG.CCGUG.UAGAUUgu.................uaAACAUG...AcuAA.G.CAAUCUAAAC..............GUU.UUU..A...U-.----.--.---CAAGUUGU..AGGUA.AUUAAA.........AUUCGAAGGC.GGUG.GUUUAAGGA....AGUUUAAAUGGAAGGUGGC.U-.-------------AGAGGACC..AUGACGCAG.GAAAGA........UUUCGUGGU-GGAGUAU......U----UU--.---...-------AU...AAAUAUCGA.AAAU.---AAGUA.....U.C..AGUUGGGAAUGGUAG...GUUAA-.-AUUUGAAG...AAAG.....A...U.....UAGAAAUUU-...----GAAAAACU.CG.AGGACA-----AGUUGAAGGU...GAAGACCU----...AGAGA.AGAUAGGAA.AA......CUAGAAGAUAAAUG
treeShrew                    GCUUCCCUCACAAAGGCGGCGGAGG.GUU-AUGGGUGC.U..GAC..AG.UGUGAAUUGUC-UUGGCCUAUAAAUACGCCUCUC.G..CGGGCAUUGCGGCAGGCAUUCAGGCAGCGAGCUGAG.aCGGCAGGC----AGGA--GACGC--.AGCGUG....aGGAAGCAGCAGAUAAGUUUAUU----......-AGGACUAAAAGGG....................................A---ACUAAUGUAA.UUA.UUUAGAAAUUGUAAAUAG..-....--CGACAAUUUAAUAA...GAU.AAcUG.....CAGAGCGUUGAGUUC...GUAAAAuAAUUUU..GA.UGAC............................UUAAAAAGAUA....CUUAAAAAUAUGAA...GGCUGG....--.---UU...A------..----...-................-.....--....--.-.....-.---.--.-..---.-----------aaaagcgguugaagaug.-------...---......---------AUCUUCCGAGU...AAAUAGU------UUUAAG.AGG-AAU..UGCUAGA......GAAUGC--UUC.CAAGUCCU.GAAUUA--.......-AAA....GCCUA.......UUAUGAAGAUCAGcCCAUU.GCGG--.....................------...-..AA.G.CGGAUUACAC..............A--.AAA..A...CA.UUAG.AU.AAUA-----GA..GAUAA.GAUAAA.........-UCGAAAUAG.GUCG.U-CUGAAAA....AGGUU--AUUGAAGGCGAU.UU.AA---AAAGACUUUCAAGUUCgaAAGGUGCAGcAGAGGA........UUGCGUCAUUUGAGCCU......-UAUUUAAU.-UU...UUAGGC---...-AUU-GUGG.AAAUaAGGAUCA-.....-.-..--AUGGGAGCAGUAG...GAUAAA.AUUUGAAGA...AAGA.....U...C.....UAGAAU-AUG...AA--UGAAAACU.CG.AAGACAAAA------------...----------AG...GGAAA.AGAUAGGAA.AA......---GAAGAUAAAAU
kangarooRat                  -------------------------.------------.-..---..--.---------------GUGUAUAAAUACGCCUCUC.C..CGGCCUCGGCGGCAGGCUUUCAGGCAGCCAGCGCAG..-GACGGUAGGCGAU-------GCGC.AGCGUGaggaaGGAAGCCGCAGAUAAGUUUUAUCAU-......-----UUAAAAGGA....................................G--AACUAAAUGUAgCUU.UUU-UAAACA--AGUGUA..A....A----UAGCUAAGG--...--A.AU.CG.....CUAAGUGUUAAAAUU..gUUAG--.--UUUUgcUA.AAAC............................UAAAAAGGAUU....UUAAUGGAAAAGAUggcUUUUUU...aAA.GAGUA...AUGUGAG.aAAAGcggU................G.....AG....GAgU.....A.AAA.AG.U..UCG.U---UAAUGAU..................GGAGGUU...AAG......AUGAAGCUACCUCACGGAAU...AAAUCUCGUU---UUUAAU.AAU---C..UGAAAGG......GGAAGAGAAGG.UUAG----.--------.......----....-----cgaaucu----------CGU.AGAUG.AAGAUU.....................AAAAUGaagA..AG.G.CGAUUUAGAC..............AGC.UUA..A...AC.AUAA.CU.UAAAAC-----..-----.------.........----------.----.---------....-------------------.--.---------------------..---------.------........-----------------......---------.---...---------...---------.----.--------.....-.-..---------------...------.---------...----.....-...-.....----------...------------.--.---------------------...------------...-----.---------.--......--------------
guineaPig                    ------CUCACAAAGGCUGCGGAGG.GUUAUUU-UUUCgG..AGC..GG.UGC--GCUGCCCCUUGUAUAUAAAUAUGGCUCGC.C..CUGGCCUUGAAGCAGGCUUUCAGGCAGCGACUGCAG..AGGCGGCU--AGAGGA----AGC--.------.....-------GCAGAUAAGUUUU---UUA......AACUUCGAAAAAUU....................................AU-AACUA-GG---.---.-----AGAUU---UAGUU..U....U---------------...---.--.--uagcu---------------aa.------.------..--.----a........................cg.-----------....--------------...------....AA.AAUUA...AUUUU--..AAGU...G................C.....UU....UU.A.....A.ACA.AA.U..AUG.CUUAAAUAGAC..................---GAUU...GAA......AUGAAGCUUAUCAAAGAAGG...UUAAGUCUCC------AGA.AAAAGCU..UUUGGAA......GC---------.---GUUUU.AGUUUAAC.......C---....-UUUA.......GAAUGAAGGGUAG.CUUUG.UAGAUUg..................cuA-----...U..AC.G.UGAUUA----..............AGU.UAA..A...AA.UUUU.AA.AGUAAGGUUGU..AGGUA.AUUACA.........GUUAGAAGGC.GAUG.AUUUAAGAA....--GUUUAAAUG--------.--.---------------------..---------.------........---------UUA-----......-CGCAAGA-.GAA...AUGUGUGGU...GAGGCAGAA.GUAU.AGAAGAUA.....A.U..AGUCGGGGAUGAUAG...GUUAA-.---AUUUGA...AGAC.....-...-.....UGGCAAUUUA...AAAUGAGAAACU.UA.---AGAAGAGUAAAGGGAGGU...GGCGAAAAGACG..uAGAGA.AGAUAGGAA.A-......AUAGAAGAAUUUUG
megabat                      -------------------------.------------.-..---..--.----------------------------------.-..------------------------------------..-------------------------.------.....--------------------------......--------------....................................--------------.---.------------------..-....----------------...---.--.--.....---------------...------.------..--.----............................--------UUA....AGGGAAAAUAUGAA...GACUUA...aAAgUAAUU...UCAGAAAggAAGA..uA................G.....AA....GA.A.....A.AAA.GA.U..UUC.UAGAACUUGAC..................GGAGGUUa.aGAG......AUGAAGCUUCUUCAUGGAGU...UAAAAAAAAA---UUC---.---UCAU..UG---CU......GAAAGGACUGA.AAAGUCCG.AAUUUUAG.......AAAG....CCUUG.......-----AAGGGCAA.ACUUU.AAAAAUggc...............auuAAAACG...U..AG.A.UGACAUAAAUa...........gaAAC.UAAucA...UU.UAAA.GA.AGUCGAGUUAU..AGAUA.ACUAAAnn.....nn-----NNNNN.NAAG.UUGUAAAAAc.uaGGAUGUUUUUGAAACUUAA.AA.AUUUGAAAGGC-CUUAAAUAC..AUGAGC---.------uuagu...---UUUCAUUGGAAAAU......U---UAAAG.GAC...UUUC-----...---------.----.--------.....-.-..---------------...------.---------...----.....-...-.....----------...------------.--.---------------------...------------...-----.---------.--......--------------
#=GC SS_cons                 ::::::::::::::(((((((--((.(((<<<<_____.>..>>>..<<.<<-<<<_____>>>>>>>,,,,,,,,)))))))).)..---))),,,,,,,,,,,,,,,,,,,,,,,,,,,,,,..,,,,,,<<<<<_____>>>>><<<<.______....._____>>>>,,,,,,<<<<<--<<<<......----<_________~~~~~~~~~~~~~~~~~~~~~~~~~~~~~~~~~...>>>>>-->>>>>,,.,,,.,,,,,,,,,,,,,(((((..-....-((((((,<<<<<___...___.__.__~~~~~>>>>><<<<<<____~~.>>>>>>.<<<<<<..<<.____~~~~~~~~~~~~~~~~~~~~~~~~~~~.>>>>>>>>,,,....,,,,,,,,,,,,,,...))))))....--.)))))...,<<<<<<..<<<-...-................-.....--....-<.<.....-.--<.<<.<..<<<.___________~~~~~~~~~~~~~~~~~.>>>>>>>...---......>>---->>>->>>>>>,,,,...,,,,,,,,,,,,,,,,,,,.,,,,,,,..,,,,,,,......,,,,,,,,,,,.,,,<<<<-.--<<<___.......____...._____~~~~~~~>>>---->>>>,,.<<<<<.<<<<<-.....................------...-..--.<.<-<<<<<--<..............<<<.<<_.._...__.____.__.____>>>>>>>..>>>>-.>>----.........>>>>>>>>>>.<<<<.<-<<___>>....>>>>>,,,,,,<<<<<___.__._________>>>>>,,,,,,,..<<<<<<<<<.______~~~~~...>>>>>>>>>,,,,,,,,......,<<<<<<<_.___~~.>>>>>>>,,...,,,,,,,,,.,,,,.,,,,,,,,.....,.<..<<<<---<<______~~~>>----.->>>>>:::...::::.....:...:.....::::::::::...::::::::::::.::.:::::::::::::::::::::...::::::::::::...:::::.:::::::::.::......::::::::::::::
#=GC RF                      GCUUCCCUCACAAAGGcGGcGGAgg.GugaccGagUUC.C..ggu..Gg.uGUgAguUGUCcUcCgcCUAUAAAUAcgCccCgC.C..cGGgCUCUGCGGCAGGCAUUCAGGCAGCGAGCGCAG..AaGCaGcugccGAGGaggcagGCgg.AGCUUG.....GGAgaccGCAGAUAAguuuuuaucuc......AaaguuuaAaAgAu~~~~~~~~~~~~~~~~~~~~~~~~~~~~~~~~~...agagaUUaaaacaA.UUa.uUuAgaAAaaggAaAcuc..a....ucauguuacuaaggga...AAU.Au.uG~~~~~cuuagcguuaAAaUu~~.Uuaacg.agucuU..aa.UAaC~~~~~~~~~~~~~~~~~~~~~~~~~~~.uuAagaauuUA....uuAguuaAaGAgAa...aacaug....AA.gagUu...acaugaa..aAga...a................a.....aa....GA.u.....A.AAa.gc.u..uUc.UAgAaCAuGAc~~~~~~~~~~~~~~~~~.gGagguu...GAG......aUGaAGcUuCuucaugGAGu...aaaaaauguaaAaUUUAAA.AGaAaAU..UGuaAaG......GaAaGgAcugu.aaAGcCcu.GAAuuaAu.......Aaaa....cuuUa~~~~~~~aaUuGAagGgCaa.ccuuu.uagauU.....................AAAAUG...A..AG.G.uGacuUaAAc..............Aac.ucu..A...Ug.UUaA.AA.AGucgaguUgu..AgguG.aUUAAA.........auuugaaagg.aauc.uUuuaAAaa....agauuAAgUUGaagGuGAu.Ua.AaaaaAuAGaCcuugAAaUUc..auGgcGcag.agAaaA~~~~~...uugCgcCauUUgAAacu......guacuuaaa.Gca~~.augaguaaa...aauagguga.AAAU.AGGAAAgA.....U.u..auucgGGaGuGuUAG~~~GuuAAu.ggaauaUGG...AGAA.....g...a.....uAGAAaUUUg...AaGUGgAaAacU.gG.aAGAcAGAAGuACggGAAggU...GAAGAaAAGAcU...AGAGA.AgAUAGgaA.AA......uUaGAAGAuAAAaa
#=GF R2R keep allpairs
//
