# Supplementary material for: Secondary Structural Model of Human MALAT1 Reveals Multiple Structure–Function Relationships
Source: Int J Mol Sci. 2019 Nov 9;20(22):5610. doi: 10.3390/ijms20225610 (PMC6888369; doi:10.3390/ijms20225610)
Supplement: Supplementary file 1 [file ijms-20-05610-s001.zip › File S5.txt]

# STOCKHOLM 1.0
#=GF AU Infernal 1.1.2
chimp                        CAUACUUUUAGAAGaaaaaag.......auaaauuuAAACCUGAAAAGUAGGAAGCAGAAGAAAAA...----AGACAAGCUAGGAAAC....................AAAAAACU.AAG.GGC.A..AAA....UG.uACAAACUUAGAAGAAAAU..UGGAAGAU.AG.AAACAAGAUAGAAAAUGAAA.................AU.A.UUGUCAAGA.....G..U...UUC.....AGAUAGAAAAU...GAAA...-.AA.CAAGCU.A..AGACAA.GUA.UU...---------.------GGAGAAGU-.....------AUAGAAGA...UAGAAAAAUAU..A......AAG.CC.AAAAA.UU..GGAUAAAAUAGCACUG------AAAAAGUGA.....GGA.AA....UUA.UUGG.UAA......CCA.A--UU.UAUUUUAAA.AGCCCAUCA.AUUUAA.UUUCUGGUGGUGCAGAAG.....................uuagaagGUAAAGCUUGAGAAGAUGAGGGUG..UU........UA------CGUAGACCAGAACCAAUUUAGAAGAAUACUU--GAAGCUAGA.AGGGG...........................AAGUUGGUUAAA.AAUCACAUCAA--.AA-.........------AAGGACUGGUGUAAUUUAAAAAAAAACUAAGGCAGAAGGCUUUUGGAAGAGUUAGAAGAAUUUGGAAGGCCUUAA.A....UAU..AGUAGCU..UAG.-----UUUGAAAAAUGUGAAGGA.CUUUCGUAACGGa..aGUAAUUC.AA...GAU....CAAGAGUAAUUACCAACUUAA..UGUU.U..UUGCAUUGGACUUUGAGUU.AAGAUUAUUUUUUAAAUCCU.GAGGACUA.GCAUUAAUUGACA.GCUGACCCAGGU..GCUACACAGAAGUGGAUUCAGU................GAAUCUAGGAAGACAGCA..GCA...GACAGGAUUCCGG...........GAACCAGUGUUUGAUG.AAG.CUAGGA....CUGAGGAGC.AAGCGAGCAAGCAGCAGUUcgugg......ugaagAUAGGAAAAGAGUCCAGGAGCCAGUGCGAUUUGGUG....AA....GGAAGCUAGGAAGAAGGAAGGAGCGCUAACGAUUUGGUGGUGAA.....GCUAGGAAAA.AGGA..........UUCCAG.AAAGG....AGCGA.GUGCG.......AUUU..G..GUGAUGAAGCUAGCAGGC..GGCU................UGGCUUGGCAACCACAC----GGAGGAG.GCG......AGCAGGC..GUU.....GUGCGU.......AGAUAGAGGA.UC.CUA....GA....CCAGCAUGCCAGUGUGCC.......AAGGCC.AC.AGGG..AA......A..ACGA..G........................UGGU-UGGUAAAAAUCC.G...UGAGGUCG...--GCAAUA...UGUU.GUUU...UUC.....UGGAACU......UAUGGUAACCUU.UUAUUU.A.UUUU.CUAAUA
human                        CAUACUUUUAGAAGaaaaaag.......auaaauuuAAACCUGAAAAGUAGGAAGCAGAAGAAAAA...----AGACAAGCUAGGAAAC....................AAAAAGCU.AAG.GGC.A..AAA....UG.uACAAACUUAGAAGAAAAU..UGGAAGAU.AG.AAACAAGAUAGAAAAUGAAA.................AU.A.UUGUCAAGA.....G..U...UUC.....AGAUAGAAAAU...GAAA...-.AA.CAAGCU.A..AGACAA.GUA.UU...---------.------GGAGAAGU-.....------AUAGAAGA...UAGAAAAAUAU..A......AAG.CC.AAAAA.UU..GGAUAAAAUAGCACUG------AAAAAAUGA.....GGA.AA....UUA.UUGG.UAA......CCA.A--UU.UAUUUUAAA.AGCCCAUCA.AUUUAA.UUUCUGGUGGUGCAGAAG.....................uuagaagGUAAAGCUUGAGAAGAUGAGGGUG..UU........UA------CGUAGACCAGAACCAAUUUAGAAGAAUACUU--GAAGCUAGA.AGGGG...........................AAGUUGGUUAAA.AAUCACAUCAAAA.--Ag.......cUACUAAAAGGACUGGUGUAAUUUAAAAAAAAC-UAAGGCAGAAGGCUUUUGGAAGAGUUAGAAGAAUUUGGAAGGCCUUAA.A....UAU..AGUAGCU..UAG.-----UUUGAAAAAUGUGAAGGA.CUUUCGUAACGGa..aGUAAUUC.AA...GAU....CAAGAGUAAUUACCAACUUAA..UGUU.U..UUGCAUUGGACUUUGAGUU.AAGAUUAUUUUUUAAAUCCU.GAGGACUA.GCAUUAAUUGACA.GCUGACCCAGGU..GCUACACAGAAGUGGAUUCAGU................GAAUCUAGGAAGACAGCA..GCA...GACAGGAUUCCAG...........GAACCAGUGUUUGAUG.AAG.CUAGGA....CUGAGGAGC.AAGCGAGCAAGCAGCAGUUcgugg......ugaagAUAGGAAAAGAGUCCAGGAGCCAGUGCGAUUUGGUG....AA....GGAAGCUAGGAAGAAGGAAGGAGCGCUAACGAUUUGGUGGUGAA.....GCUAGGAAAA.AGGA..........UUCCAG.GAAGG....AGCGA.GUGCA.......AUUU..G..GUGAUGAAGGUAGCAGGC..GGCU................UGGCUUGGCAACCACAC----GGAGGAG.GCG......AGCAGGC..GUU.....GUGCGU.......AGA----GGA.UC.CUA....GA....CCAGCAUGCCAGUGUGCC.......AAGGCC.AC.AGGG..AA......A..GCGA..G........................UGGU-UGGUAAAAAUCC.G...UGAGGUCG...--GCAAUA...UGUU.GUUU...UUC.....UGGAACUua..cuUAUGGUAACCUU.UUAUUU.A.UUUU.CUAAUA
bonobo                       CAUACUUUUAGAAGaaaaaag.......auaaauuuAAACCUGAAAAGUAGGAAGCAGAAGAAAAA...----AGACAAGCUAGGAAAC....................AAAAAACU.AAG.GGC.A..AAA....UG.uACAAACUUAGAAGAAAAU..UGGAAGAU.AG.AAACAAGAUAGAAAAUGAAA.................AU.A.UUGUCAAGA.....G..U...UUC.....AGAUAGAAAAU...GAAA...-.--.--AGCU.A..AGACAA.GUA.UU...---------.------GGAGAAGU-.....------AUAGAAGA...UAGAAAAAUAU..A......AAG.CC.AAAAA.UU..GGAUAAAAUAGCACUG------AAAAAGUGA.....GGA.AA....UUA.UUGG.UAA......CCA.A--UU.UAUUUUAAA.AGCCCAUCA.AUUUAA.UUUCUGGUGGUGCAGAAG.....................uuagaagGUAAAGCUUGAGAAGAUGAGGGUG..UU........UA------CGUAGACCAGAACCAAUUUAGAAGAAUACUU--GAAGCUAGA.AGGGG...........................AAGUUGGUUAAA.AAUCACAUCAA--.AA-.........------AAGGACUGGUGUAAUUUAAAAAAAAUGUAAGGCAGAAGGCUUUUGGAAGAGUUAGAAGAAUUUGGAAGGCCUUAA.A....UAU..AGUAGCU..UAG.-----UUUGAAAAAUGUGAAGGA.CUUUCGUAACGGa..aGUAAUUC.AA...GAU....CAAGAGUAAUUACCAACUUAA..UGUU.U..UUGCAUUGGACUUUGAGUU.AAGAUUAUUUUUUAAAUCCU.GAGGACUA.GCAUUAAUUGACA.GCUGACCCAGGU..GCUACACAGAAGUGGAUUCAGU................GAAUCUAGGAAGACAGCA..GCA...GACAGGAUUCCGG...........GAACCAGUGUUUGAUG.AAG.CUAGGA....CUGAGGAGC.AAGCGAGCAAGCAGCAGUUcgugg......ugaagAUAGGAAAAGAGUCCAGGAGCCAGUGCGAUUUGGUG....AA....GGAAGCUAGGAAGAAGGAAGGAGCGCUAACGAUUUGGUGGUGAA.....GCUAGGAAAA.AGGA..........UUCCAG.AAAGG....AGCGA.GUGCG.......AUUU..G..GUGAUGAAGCUAGCAGGC..GGCU................UGGCUUGGCAACCACAC----GGAGGCG.GCG......AGCAGGC..GUU.....GUGCGU.......AGAUAGAGGA.UC.CUA....GA....CCAGCAUGCCAGUGUGCC.......AAGGCC.AC.AGGG..AA......A..ACGA..G........................UGGU-UGGUAAAAAUCC.G...UGAGGUCG...--GCAAUA...UGUU.GUUU...U-C.....UGGAACU......UAUGGUAACCUU.UUAUUU.A.UUUU.CUAAUA
gorilla                      CAUACUUUUAGAAGaaaaaa.........uaaauuuAAACUUGAAAAGUAGGAAGCAGAAGAAAAA...----AGACAAGCUAGGAAAC....................AAAAAACU.AAG.GGC.A..AA-....UG.uACAAACUUAGAAGAAAAU..UGGAAGAU.AG.AAACAAGAUAGAAAAUGAAA.................AU.A.UUGUCAAGA.....G..U...UUC.....AGAUAGAAAAU...GAAA...-.--.--AGCU.A..AGACAA.GUA.UU...---------.------GGAGAAGC-.....------AUAGAAGA...UAGAAAAAUAU..A......AAG.CC.AAAAA.UU..GGAUAAAAUAGCACUG------AAAAAAUGA.....GGA.AA....UUA.UUGG.UAA......CCA.A--UU.UAUUUUAAA.GGCCCAUCA.AUUUAA.UUUCUGGUGGUGCAGAAG.....................uuagaagGUAAAGCUUGAGAAGAUGAGGGUG..UU........UA------CGUAGACCAGAACCGAUUUAGAAGAAUACUU--GAAGCUGGA.AGGGG...........................AAGUUGGUUAAAaAAUCACAUCAAAA.--Ag.......cUACUAAAAGGACUGGUGUAAUUUAAAAAAAAC-UAAGGCAGAAGGCUUUUGGAAGAGUUAGAAGAAUUUGGAAGGCCUUAA.A....UGC..AGUAGCU..UAG.-----UUUGAAAAAUGUGAAGGA.CUUUCGUAACGGa..aGUAAUUC.AA...GAU....CAAGAGUAAUUACCAACUUAA..UGUU.U..UUGCA-UGGACUUUGAGUU.AAGAUUAUUUUUUAAAUCCU.GAGGACUA.GCAUUAAUUGACA.GCUGACCCAGGU..GCUACACAGAAGUGGAUUCAGU................GAAUCUAGGAAGACAGCA..GCA...GACAGGAUUCCAG...........GAACCAGUGUUUGAUG.AAG.CUAGGA....CUGAGGAGC.AAGCGAGCAAGCAGCAGUUcgugg......ugaagAUAGGAAAAGAGUCCAGGAGCCAGUGCGAUUUGGUG....AA....GGAAGCUAGGAAGAAGGAAGGAGCGCUAACGAUUUGGUGGUGAA.....GCUAGGAAAA.AGGA..........UUCCAG.GAAGG....AGCGA.GUGCG.......AUUU..G..GUGAUGAAGCUAGCAGGC..GGCU................UGGCUUGGCAACCACAC----GGAGGAG.GCG......AGCAGGC..GUU.....GUGCGU.......AGAUAGAGGA.UC.CUA....GA....CCAGCAUGCCAGUGUGCC.......AAGGCA.AC.AGGG..AA......A..GCGA..G........................UGGU-UGGUAAAAAUCC.G...UGAGGUCG...--GCAAUA...UGUU.GUUU...UUC.....UGGAACUua..cuUAUGGUAACCUU.UUAUUU.AcUUUU.CUAAUG
gibbon                       CAUACUUUUAGAAGaaaaaag.......auaaauuuAAACCUGAAAAGUAGGAAGCAGAAGAAAAA...-AUUAGACAAGCUAGGAAACa..................aAAGCAACU.AAG.GGC.A.aAAA....UG.uACAAACUUAGAAGAAAAC..UGGAAGAU.AG.AAACAAGAUAGAAAAUGAAA.................AU.A.UUGUCAAGA.....G..U...UUC.....AGAUAGAAAAU...GAAA...AaCA.GAAGCU.A..AGACAA.GUA.UU...---------.------GGAGAAGC-.....------AUAGAAGA...UAGAAAAAUAU..A......AAG.CC.AAAAA.UU..GGAUAAAAUAGCA---------CUGAAAAAA.....GGA.AA....UUA.UUGG.UAA......CCA.A--UU.UAUUUUAAA.AGCCCAUCA.AUUUAG.UUUCUGGUGGUGCAGAAG.....................uuagaagGUAAAGCUUGAGAAGAUGAGGGUC..UU........UA------UGUAGACCAGAACCAAUUUAGAAGAAUAUUU--GAAGCUAGA.AGGG-...........................AAGUUGGUUAAA.AAUCACAUCAAAA.--Ag.......cUACUAAAAGGACUGGUGUAAUUUAAAA--AAACUAAGGCAGAAGGCUUUUGGAAGAGUUAGAAGAAUUUGGAAGGCCUUAA.A....UAC..AGUAGCC..UAG.-----UUUGAAAAAUUUGAAGGA.CUUUCGUAACGGa..aGUAAUUC.AA...GAU....CAAGAGUAAUUACCAACUUAA..UGUU.U..UUGCAUUGGACUUUGAGUU.AAGAUUAUUUUUUAAAUUCU.GAGGACUA.GCAUUAAUUGACA.GCUGACCCAGGU..GCUACACAGAAGUGGAUUCAGU................GAAUCUAGGAAGACAGCA..GCA...GACAGGAUUCCAG...........GAACCAGUGUUUGAUG.AAG.CUAGGA....CUGAGGAGC.AAGCAGCAGUUCGUGGUGAa.............gaUAGGAAAAAGAGUCCAGGAGCCAGUGCGAUUUGGUG....AA....GGAAGCUAGGAAGAAGGAAGGAGCGCUAACGAUUUGGUGGUGAA.....GCUAGGAAAA.AGGA..........UUCAAG.GAAGG....AGCCA.GUGCG.......AUUU..G..GUGAUGAAGCUAGCAGGC..GGCG................UGGCUUGGCAACCACAC----GGAGGAG.GCG......AGCAGGC..GUU.....GUGCGU.......AGAUAGAGGA.UC.CUA....GA....CCAGCAUGCCAGUGUGCC.......AAGGCC.AC.AGGG..AA......A..GCGA..G........................UGGU-UGGUAAAAAUCC.G...UGAGGUCG...--GCAAUA...UGUU.GUUU...UUC.....UGGAACUug..agUAUGGUAACCUU.UUAUUU.AcUUUU.CUUAUG
goldenSnubnoseMonkey         UAUACCUUUAGAAGacaaaag.......auaaauuuAAGCCUGAAAAGUAGGAAGCAGAAGAAAAA...AAUUAGACAAGCUAGGAAACa..................aAAGCAACU.AAG.GGC.A..AAG....UG.uACAAACUUAGAAGAAAAU..CGGAAGAU.AG.AAACAAGAUAGAAAAUGAAA.................AU.A.UUGUCAAGA.....G..U...UUC.....AGAUAGAAAAU...GAAA...-.--.--AGCU.A..AGACAA.GUA.UU...---------.------GGAGAAAU-.....------AUAGAAGA...UAGAAAAAUAC..A......AAG.CC.AAAAA.UU..GGAUAAAAUAGCACUG-----AAAAAAAUGA.....GGA.AA....UUA.UUGG.UAA......UCA.A--UU.UAUUUUAAA.AGCCUAUCA.AUUUAA.AUUCUGGUGGUGCAGAAG.....................uuagaagGUAAAGCUUGAGAAGAUGAGGGUC..UU........UA-CGUUAUGUAGACCAGAACCAAUUUAGAAGAAUAUUU--GAAGCUAGAaGGGGG...........................AAGUUGGUUAAA.AAUCACAUCAAAA.--Ag.......cUGCUAAAAGGACUGGAGUAAUUAAAAAAAAAC-UAAGGCAGAAGGCGUUUGGAAGAGUUAGAAGAAUUUGGAAGGCCUUAA.A....UAC..AGUAGCG..UAG.-----UUUGAAAAAUUUGAAGGA.CUUUCGUAAC--....GGAAAUC.AA...GAU....CAAGAGUAAUUUCCAACUUAA..GGUU.U..UUGCAUUGGACUUUGAGCU.AAGAUGAUAUUUUAAAUCCU.GAGGACUA.GCAUUAAUUGGCA.GCUGACCCAGGU..GCUACACAGAAGUGGAUUCAGU................GAAUCUAGGAAGACAGCA..GCA...GACAGGAUUCCAG...........GAACCAGUGUUUGGUG.AAA.CUAGGA....CUGAGGAGC.AAGCAGCGGUUCGUGGUGA................AGAUAGGAAGAGUCCAGGAGCCAGUGCGAUUUGGUG....AA....GGAAGCUAGGAAGAAGGAAGGAGCGCUAACGAUUUGGUGGUGAA.....GCUAGGAAAA.AGGA..........UUCCAG.GAAGG....AGCGA.GUGCG.......AUUU..G..GUGAUGAAGCUAGCAGGC..GGCU................UGGCUUGGCAACCACAC----GGAGGAG.GCG......AGCGGGC..GUU.....GUGCGU.......AGAUAGCGGA.UC.CUA....GA....CCAGCAUGCCAGUGUGCC.......AAGGCC.AC.AGGG..AA......A..GCGA..G........................UGGU-UGGUAAAAAUCC.G...UGAGGUCG...--GCAAUA...UGUU.GUUU...UUC.....UGGAACUug..agUAUGGUAACCUU.UUAUUU.AcUUUU.CUAAUG
greenMonkey                  CAUACCUUUAGAAGacaaaag.......auaaauuuAAGCCUGAAAAGUAGGAAGCCGAAGAAAAA...AGUUAGACACGCUAGGAAACa..................aAAGCAACU.AAG.GGC.A..AAA....UG.uACAAACUUAGAAGAAAAC..CGGAAGAU.AG.AAACAAGAUAGAAAAUGAAA.................AU.A.UUGUCAAGA.....G..U...UUC.....AGAUAGAAAAC...GAAA...AaCA.GAAGCU.A..AGACAA.GUA.UU...---------.------GGAGAAGU-.....------AUAGAAGA...UAGAAAAAUAU..A......AAG.CC.AAAAA.UU..GGAUAAAAUAGCAC---------UGAAAAAA.....UGA.AA....UUA.UUGG.UAA......UCA.A--UU.UAUUUUAAA.AGCCUAUCA.AUUUAU.AUUCUCGUGGUGCAGAAG.....................uuagaagGUAAAGCUUGAGAAGAUGAGGGUC..UU........UA-CGUUAUGUAGACCAGAACCAAUUUAGAAGAAUAUUU--GAAGCUAGAaGGGGG...........................AAGUCGGUUAAA.AAUCACAUCAAAA.--Ag.......cUGCUAAAAGGACUGGAGUAAUUUAAAA-AAACUUAAGGCAGAAGGCUUUUGGAAGAGUUAGAAGAAUUUGGAAGGCCUUAA.A....UAC..AGUAGCU..UAG.-----UUUGAAAAAUUUGAAGGA.CUUUCGUAAC--....GGAAAUC.AA...GAU....CAAGAGUAAUUACCAACUUAA..UGUU.U..UUGCAUUGGACUUUGAGCU.AAGAUGAUAUUUUAAAUCCU.GAGGACUA.GCAUUAAUUGGCA.GCUGACCCAGGU..GCUACACAGAAGUGGAUUCAGU................GAAUCUAGGAAGACAGCA..GCA...GACAGGAUUCCAG...........GAACCAGUGUUUGGUG.AAG.CUAGGA....CUGAGGAGC.AAGCAGCAGUUCGUGGUGAa..............gAUAGGAAAAGAGUCCAGGAGCCAGUGCGAUUUGGUG....AA....GGAAGCUAGGAAGAAGGAAGGAGCGCUAACGAUUUGGUGGUGAA.....GCUAGGAAAA.AGGA..........UUCCAG.GAAGG....AGCGA.GUGCG.......GUUU..U..GUGAUGAAGCUAGCAGGC..GGCU................UGGCUUGGCAACCACAC----GGAGGAG.GCG......AGCGGGC..GUU.....GUGCGU.......AGAUAGAGGA.UC.CUA....GA....CCAGCAUGCCAGUGUGCC.......AAGGCC.AC.AGGG..AA......A..GCGA..G........................UGGU-UGGUAAAAAUCC.G...UGAGGUCG...--GCAAUA...UGUU.GUUU...UUC.....UGGAACUug.aguAUGGUAACCUUU.U-AUUUaC.UUUU.CUAAUG
proboscisMonkey              UAUACCUUUAGAAGacaaaag.......auaaauuuAAGCCUGAAAAGUAGGAAGCAGAAGAAAAA...AAUUAGACAAGCUAGGAAACa..................aAAGCAACU.AAG.GGC.A..AAG....UG.uACAAACUUAGAAGAAAAU..CGGAAGAU.AG.AAACAAGAUAGAAAAUGAAA.................AU.A.UUGUCAAGA.....G..G...UUC.....AGAUAGAAAAU...GAAA...AaCA.GAAGCU.A..AGACAA.GUA.UU...---------.------GGAGAAAU-.....------AUAGAAGA...UAGAAAAAUAC..A......AAG.CC.AAAAA.UU..GGAUAAAAUAGCACUG------AAAAAAUGA.....GGA.AA....UUA.UUGG.UAA......UCA.A--UG.UAUUUUAAA.AGCCUAUCA.AUUUAA.AUUCUGGUGGUGCAGAAG.....................uuagaagGUAAAGCUUGAGAAGAUGAGGGUC..UU........UA-CGUUAUGUAGACCAGAACCAAUUUAGAAGAAUAUUU--GAAGCUAGAaGGGGG...........................AAGUUGGUUAAA.AAUCACAUCAAAA.--Ag.......cUGCUAAAAGGACUGGAGUAAUUUAAAA--AAACUAAGGCAGAAGGCGUUUGGAAGAGUUAGAAGAAUUUGGAAGGCCUUAA.A....UAC..AGUAGCN..UAG.-----UUUGAAAAAUUUGAAGGA.CUUUCGUAAC--....GGAAAUC.AA...GAU....CAAGAGUAAUUUCCAACUUAA..GGUU.U..UUGCAUUGGACUUUGAGCU.AAGAUGAUAUUUUAAAUCCU.GAGGACUA.GCAUUAAUUGGCA.GCUGACCCAGGU..GCUACACAGAAGUGGAUUCAGU................GAAUCUAGGAAGACAGCA..GCA...GACAGGAUUCCAG...........GAACCAGUGUUUGGUG.AAA.CUAGGA....CUGAGGAGC.AAGCAGCAGUUCGUGGUGAa..............gAUAGGAAAAGAGUCCAGGAGCCAGUGCGAUUUGGUG....AA....GGAAGCUAGGAAGAAGGAAGGAGCGCUAACGAUUUGGUGGUGAA.....GCUAGGAAAA.AGGA..........UUCCAG.GAAGG....AGCGA.GUGCG.......AUUU..G..GUGAUGAAGCUAGCAGGC..GGCU................UGGCUUGGCAACCACAC----GGAGGAG.GCG......AGCGGGC..GUU.....GUGCGU.......AGAUAGCGGA.UC.CUA....GA....CCAGCAUGCCAGUGUGCC.......AAGGCC.AC.AGGG..AA......A..GCGA..G........................UGGU-UGGUAAAAAUCC.G...UGAGGUCG...--GCAAUA...UGUU.GUUU...UUC.....UGGAACUug..agUAUGGUAACCUU.UUAUUU.AcUUUU.CUAAUG
rhesusMonkey                 CAUACCUUUAGAAGacaaaag.......auaaauuuAAGCCUGAAAAGUAGGAAGCAGAAGAAAAA...AAUUAGACAAGCUAGGAA--....................AAGCAACU.AAG.GGC.A..AAA....UG.uACAAACUUAGAAGAAAAC..CGGAAGAU.AG.AAACAAGAUAGAAAAUGAAA.................AU.A.UUGUCAAGA.....G..U...UUC.....AGAUAGAAAAC...GAAA...-.AA.CAAGCU.A..AUACAA.GUA.UU...---------.------GGAGAAGU-.....------AUAGAAGA...UAGAAAAAUAC..A......AAG.CC.AAAAA.UU..GGAUAAAAUAGCACUG------AAAAAAUGA.....GGA.AA....UUA.UUGG.UAA......---.---UU.UAUUUUAAA.AGCCUAUCA.AUUUAA.AUUCUGGUGGUGCAGAAG.....................uuagaagGUAAAGCUUGAGAAGAUGAGGGUC..GU........UA-CGUUAUGUAGACCAGAACCAAUUUAGAAGAAUAUUU--GAAGCUAGAaGGGGG...........................AAGUCGGUUAAA.AAUCACAUCAAAA.--Ag.......cUGCUAAAAGGACUGGAGUAAUUUAAAA--AAACUAAGGCAGAAGGCUUUUGGAAGAGUUAGAAGAAUUUGGAAGGCCUUAA.A....UAC..AGUAGCU..UAG.-----UUUGAAAAAUUUGAAGGA.CUUUCGUAAC--....GGAAAUC.AA...GAU....CAAGAGUAAUUACCAACUUAA..UAUU.U..UUGCAUUGGACUUUGAGCU.AAGAUGAUAUUUUAAAUCCU.GAGGACUA.GCAUUAAUUGGCA.GCUGACCCAGGU..GCUACACAGAAGUGGAUUCAGU................GAAUCUAGGAAGACAGCA..GCA...GACAGGAUUCCAA...........GAACCAGUGUUUGGUG.AAG.CUAGGA....CUGAGGAGC.AAGCAGCAGUUCGUGGUGAa..............gAUAGGAAAAGAGUCCAGGAGCCAGUGCGAUUUGGUG....AA....GGAAGCUAGGAAGAAGGAAGGAGCGCUAACGAUUUGGUGGUGAA.....GCUAGGAAAA.AGGA..........UUCCAG.GAAGG....AGCGA.GUGCG.......AUUU..G..GUGAUGAAGCUAGCAGGC..GGCU................UGGCUUGGCAACCACAC----GGAGGAG.GCG......AGCGGGC..GUU.....GUGCGU.......AGAUAGAGGA.UC.CUA....GA....CCAGCAUGCCAGUGUGCC.......AAGGCC.AC.AGGG..AA......A..GCGA..G........................UGGU-UGGUAAAAAUCC.G...UGAGGUCG...--GCAAUA...UGUU.GUUU...UUC.....UGGAACUug..agUAUGGUAACCUU.UUAUUU.AcUUUU.CUAAUG
crabEatingMacaque            CAUACCUUUAGAAGacaaaag.......auaaauuuAAGCCUGAAAAGUAGGAAGCAGAAGAAAAA...AAUUAGACAAGCUAGGAA--....................AAGCAACU.AAG.GGC.A..AAA....UG.uACAAACUUAGAAGAAAAC..CGGAAGAU.AG.AAACAAGAUAGAAAAUGAAA.................AU.A.UUGUCAAGA.....G..U...UUC.....AGAUAGAAAAC...GAAA...-.AA.CAAGCU.A..AUACAA.GUA.UU...---------.------GGAGAAGU-.....------AUAGAAGA...UAGAAAAAUAC..A......AAG.CC.AAAAA.UU..GGAUAAAAUAGCACUG------AAAAAAUGA.....GGA.AA....UUA.UUGG.UAA......---.---UU.UAUUUUAAA.AGCCUAUCA.AUUUAA.AUUCUGGUGGUGCAGAAG.....................uuagaagGUAAAGCUUGAGAAGAUGAGGGUC..GU........UA-CGUUAUGUAGACCAGAACCAAUUUAGAAGAAUAUUU--GAAGCUAGAaGGGGG...........................AAGUCGGUUAAA.AAUCACAUCAAAA.--Ag.......cUGCUAAAAGGACUGGAGUAAUUUAAAA--AAACUAAGGCAGAAGGCUUUUGGAAAAGUUAGAAGAAUUUGGAAGGCCUUAA.A....UAC..AGUAGCU..UAG.-----UUUGAAAAAUUUGAAGGA.CUUUCGUAAC--....GGAAAUC.AA...GAU....CAAGAGUAAUUACCAACUUAA..UAUU.U..UUGCAUUGGACUUUGAGCU.AAGAUGAUAUUUUAAAUCCU.GAGGACUA.GCAUUAAUUGGCA.GCUGACCCAGGU..GCUACACAGAAGUGGAUUCAGU................GAAUCUAGGAAGACAGCA..GCA...GACAGGAUUCCAA...........GAACCAGUGUUUGGUG.AAG.CUAGGA....CUGAGGAGC.AAGCAGCAGUUCGUGGUGAa..............gAUAGGAAAAGAGUCCAGGAGCCAGUGCGAUUUGGUG....AA....GGAAGCUAGGAAGAAGGAAGGAGCGCUAACGAUUUGGUGGUGAA.....GCUAGGAAAA.AGGA..........UUCCAG.GAAGG....AGCGA.GUGCG.......AUUU..G..GUGAUGAAGCUAGCAGGC..GGCU................UGGCUUGGCAACCACAC----GGAGGAG.GCG......AGCGGGC..GUU.....GUGCGU.......AGAUAGAGGA.UC.CUA....GA....CCAGCAUGCCAGUGUGCC.......AAGGCC.AC.AGGG..AA......A..GCGA..G........................UGGU-UGGUAAAAAUCC.G...UGAGGUCG...--GCAAUA...UGUU.GUUU...UUC.....UGGAACUug..agUAUGGUAACCUU.UUAUUU.AcUUUU.CUAAUG
anubisBaboon                 CAUACCUUUAGAAGacaaaag.......auaaauuuAAGCCUGAAAAGUAGGAUGCAGAAGAAAAA...AAUUAGACAAGCUAGGAAACa..................aAAGCAACU.AAG.GGC.A..AAA....UG.uACAAACUUAGAAGAAAAC..CGGAAGAU.AG.AAACAAGAUAGAAAAUGAAA.................AU.A.UUGUCAAGA.....G..U...UUC.....AGAUAGAAAAC...GAAA...-.AA.CAAGCU.A..AGACAA.GUA.UU...---------.------GGAGAAGU-.....------AUAGAAGA...UAGAAAAAUAC..A......AAG.CC.AAAAA.UU..GGAUAAAAUAGCACUG------AAAAAAUGA.....GGA.AA....UUA.UUGG.UAA......---.---UU.UAUUUUAAA.AGCCUAUCA.AUUUAA.AUUCUGGUGGUGCAGAAG.....................uuagaagGUAAAGCUUGAGAAGAUGAGGGUC..UU........UA-CGUUAUGUAGACCAGAAUCAAUUUAGAAGAAUAUUU--GAAGCUAGAaGGGGG...........................AAGUCGGUUAAA.AAUCACAUCAAAA.--Ag.......cUGCUAAAAGGACUGGAGUAAUUUAAAA--AAACUAAGGCAGAAGGCUUUUGGAAGAGUUAGAAGAAUUUGGAAGGCCUUAA.A....UAC..AAUAGCU..UAG.-----UUUGAAAAAUUUGAAGGA.CUUUCGUAAC--....GGAAAUC.AA...GAU....CAAGAGUAAUUACCAACUUAA..UAUU.U..UUGCAUUGGACUUUGAGCU.AAAAUGAUAUUUUAAAUCCU.GAGGACUA.GCAUUAAUUGGCA.GCUGACCCAGGU..GCUACACAGAAGUGGAUUCAGU................GAAUCUAGGAAGACAGCA..GCA...GACAGGAUUCCAG...........GAACCAGUGUUUGGUG.AAG.CUAGGA....CUGAGGAGC.AAGCAGCAGUUCGUGGUGAa..............gAUAGGAAAAGAGUCCAGGAGCCAGUGCGAUUUGGUG....AA....GGAAGCUAGGAAGAAGGAAGGAGCGCUAACGAUUUGGUGGUGAA.....GCUAGGAAAA.AGGA..........UUCCAG.GAAGG....AGCGA.GUGCG.......AUUU..G..GUGAUGAAGCUAGCAGGC..GGCU................UGGCUUGGCAACCACAC----GGAGGAG.GCG......AGCGGGC..GUU.....GUGCGU.......AGAUAGAGGA.UC.CUA....GA....CCAGCAUGCCAGUGUGCC.......AAGGCC.AC.AGGG..AA......A..GCGA..G........................UGGU-UGGUAAAAAUCC.G...UGAGGUCG...--GCAAUA...UGUU.GUUU...UUC.....UGAAACUug..agUAUGGUAACCUU.UUAUUU.AcUUUU.CUAAUG
hamadryasBaboon              CAUACCUUUAGAAGacaaaag.......auaaauuuAAGCCUGAAAAGUAGGAUGCAGAAGAAAAA...AAUUAGACAAGCUAGGAAACa..................aAAGCAACU.AAG.GGC.A..AAA....UG.uACAAACUUAGAAGAAAAC..CGGAAGAU.AG.AAACAAGAUAGAAAAUGAAA.................AU.A.UUGUCAAGA.....G..U...UUC.....AGAUAGAAAAC...GAAA...-.AA.CAAGCU.A..AGACAA.GUA.UU...---------.------GGAGAAGU-.....------AUAGAAGA...UAGAAAAAUAC..A......AAG.CC.AAAAA.UU..GGAUAAAAUAGCACUG------AAAAAAUGA.....GGA.AA....UUA.UUGG.UAA......---.---UU.UAUUUUAAA.AGCCUAUCA.AUUUAA.AUUCUGGUGGUGCAGAAG.....................uuagaagGUAAAGCUUGAGAAGAUGAGGGUC..UU........UA-CGUUAUGUAGACCAGAAUCAAUUUAGAAGAAUAUUU--GAAGCUAGAaGGGGG...........................AAGUCGGUUAAA.AAUCACAUCAAAA.--Ag.......cUGCUAAAAGGACUGGAGUAAUUUAAAA--AAACUAAGGCAGAAGGCUUUUGGAAGAGUUAGAAGAAUUUGGAAGGCCUUAA.A....UAC..AAUAGCU..UAG.-----UUUGAAAAAUUUGAAGGA.CUUUCGUAAC--....GGAAAUC.AA...GAU....CAAGAGUAAUUACCAACUUAA..UAUU.U..UUGCAUUGGACUUUGAGCU.AAAAUGAUAUUUUAAAUCCU.GAGGACUA.GCAUUAAUUGGCA.GCUGACCCAGGU..GCUACACAGAAGUGGAUUCAGU................GAAUCUAGGAAGACAGCA..GCA...GACAGGAUUCCAG...........GAACCAGUGUUUGGUG.AAG.CUAGGA....CUGAGGAGC.AAGCAGCAGUUCGUGGUGAa..............gAUAGGAAAAGAGUCCAGGAGCCAGUGCGAUUUGGUG....AA....GGAAGCUAGGAAGAAGGAAGGAGCGCUAACGAUUUGGUGGUGAA.....GCUAGGAAAA.AGGA..........UUCCAG.GAAGG....AGCGA.GUGCG.......AUUU..G..GUGAUGAAGCUAGCAGGC..GGCU................UGGCUUGGCAACCACAC----GGAGGAG.GCG......AGCGGGC..GUU.....GUGCGU.......AGAUAGAGGA.UC.CUA....GA....CCAGCAUGCCAGUGUGCC.......AAGGCC.AC.AGGG..AA......A..GCGA..G........................UGGU-UGGUAAAAAUCC.G...UGAGGUCG...--GCAAUA...UGUU.GUUU...UUC.....UGAAACUug..agUAUGGUAACCUU.UUAUUU.AcUUUU.CUAAUG
cat                          ACGGCUUUUAGAAGacaga...........aaauuaAAAGUCCAAAGGGAGGAAGCAGAAGAAAAGgugUGUUAGACAAACUAGAAAACc..................aAGGCAACUaAGG.UCU.C..AGG....UU..ACAAGUUCAGGAGAAAAG..CAGAAGUU.GG.AAAC--GAGGUGGAAGAUGC.................CU.U.CAGGGAAAG.....U.aU...UUC.....AGGU-AGAAUA..cGAAA...-.--.--AGCU.A..GGACGA.CUA.UU...GAGCGCGAG.CUUAGAAGAGAGACGucaaaAAGAAGAUAGAAAA...GGUUAAAGCCA..A......AAA.CA.AAAAA.UU..GGAUUAAGUACAAGAACAGGAAAACUAAGGA.....GGA.AA....CUA.AUAU.UUA......UUA.GAAUU.UCUUAUAAA.CGCCCAUGA.AUUUAC.UUUCUGGUGAUGCAGAA-............................GCUAGAUUUGAGAAGAUGAGGGUG..UU........AAAACAACUCUAGACCGGCGCCAACUUAGAAGAAUUAUUCAGAAGCUAGA.AGGGG...........................AA-UCAGUUUAA.AAUUACAGCGUUUcAUGgcc..uuggUACUAAAAAGACUUG---AAAUUAUUUAAGAACCAAGGUAGCAUAUUUUUGGA-GAGCUAAAAAUGU--CAAAGUCUUUAA.A....UGC..AGUAGCU..UAG.UGUCUUUUGGAAAAUUUAAAGAA.CUUUCAUAACAA....GUAAUUC.AA...GAU....CAAGAAUAACUUCCAACUUAA..CAUU.U..CUGCAUUGGACUUUGGGCU.AAGAUGAUU--UUAAAUCCU.GAGGACUA.GCGUAAUU-GGCA.GCUGACCCAGGU..GCUACGCAGAAGUGGAUUCAGU................GAACCUAGGAAGACAGGA..GCAgcaGACAGGAUUCCAG...........GAACCAGUGUUUGGUG.AAG.CUAGGA....CUGAGGAGC.CAGCAGCAGUUCGUGGUGAagauaggaaggaaggaAGGAAGGAGAAGUCCAGGAGCCAGUGCGGUUUGGUG....AA....GGAAGCUAGGAAGAAAGAAGGAGCCCUAACGAUUUGGAGGUGAA.....GCUAGGAGAG.AGGC..........UUCCAG.GAAGG....AGGAG.GAGCC.......AGUG.cGauGUGAUGAAGCUAGCGAGC..GGCUuggc.......ggcugUGGCUCGGUGACCACGA----GGAGGCG.GCG......AGCAGGC..GGU.....GUGGAGg....auAGAUAGAGGA.UC.CUA....GAgcagCAAGCAUCCCAGUGUGC-.......AAGGCC.GC.AGGG..AG......A..GCGA..Gcgagcgag........cgagcgagUGGUGUGGUAAAAAUCC.G...UGAGGUCG..gCUAAUGUG...UUUU.UUGU...AAC.....UGGAGUA......-CGGUAACCUUU.AUUUGU.U.UUUC.CAAUGG
bushbaby                     ACGGCCAUAGAAGA......................-----CAAAAGUUAAUAGGCAGAAGAA---...-------UAAA-CAGGAAACa..................gAAGCAACU.AAG.UGC.A..AAA....U-..AUACAAACUA-AGAAAAC..UAGAAGAU.AGgAAAUAGAAAAUGAUGUAAGA.................AU.A.UUGCCAAGU.....A..U...UUC.....AGAUCAGAAAU...GAAA...AcCA.GAAGCU.A..AGACAA.CUA.UUu.uGGACACGAG.CAGAGAAGAUAGAC-.....AUCAAGAUAGAAGA...UAUAAAAAGUU..A......AAG.GC.AAAUA.CU..GGAUAAAAUGCGAGCA------CUGAAAACA.....GGA.GG....UUA.AUAG.CAA......UCA.G--UU.UACUUUAAA.GGCCCAUCA.AUUCAG.UUCUUGGUGCAGAAGUUC............................AAAAGGCCUUAAGAAAUGAGGGUA..AU........UGAUCUUAUGCAGAC-AGGACCACUUUAAAAGAAUAUUUU--AAGCUAGA.GGAG-...........................AAAUCUGUUAAA.AAUUGCAUCAAAA.--Ag.......cUACUAAAAGGACUGAAGUAAUUUUAAA---AACGAAGGCAGAAUAUUUUGGGAAGAGUUAAAAGAAUUGGAAAGGCUUGAA.A....UAC..AGGAGCU..UAG.-----UUUGAA-AUUUGAAAGGA.CUUUAAUAA-GU....GUAAUUC.AA...---....---GAUCAACUACCAACUUAA..AAUU.U..UUGCUUUGGACUUCGAGCU.AAGAU--UUC-UAAAAUCCU.GAGGACUA.GCAUUAAUUGGCA.GCUGACCCAGGU..GCUACGCAGAAAUGGAUUCAGU................GAACCUAGGAAGACAGGA..GCAgcaGACAGGAUUCCAG...........CAACCAGUGUUUGGUG.AAG.CUAGGA....CUGAGGAGC.AAGAA-----GCAG-----................----GAAAGGAGUCCAGGAACCAGUGCGAUGUG-UG....AA....GGAAGCUAGGAAGAAGGAAGGAGCCCUAAAGAUUUGGUGGUGAA.....GCUAGGAAAG.AGGA..........UUCGAG.GAAGG....AGCCA.GUGC-.......AAUU..G..GUGAUGAAGCUAGCAGGC..GGCU................UGGCUUGGCAACCAACCCCGCGGAGGAG.GCG......AGCAGGC..GGU.....UUGGAGa....auAGAUAAAGGC.UC.CUA....GA....CCAGCAUGCCAGUGUGC-.......AAGGCA.GC.AGGG..AG......U..GCGA..G........................UGGU-UGGUAAAAGUCC.G...UGAGGUCG...--GCGAUA...AGUU.GUUG...CUC.....UGGAACUugaacgUAUGGUAACCUU.U-AUU-.-.-UUC.CUAAUG
marmoset                     ----------GAAGcagaa............gaaaaAAAUUAGACAAGCUAGGAA----ACAAAAA...----AGAGAAGCUAGAAAAC....................AAGCAACU.AAG.GGC.A..AAA....UG.uGCAAACUUAGAAGAAAAC..--GAAGAU.AG.AAUCAAGCUAGACAA-----.................-U.A.UUGUCAAGA.....G..U...UUC.....AGAUAGAAAAU...GAAA...-.--.--AGCU.A..AGACAA.GUA.UU...---------.------GGACAAGC-.....------AUAGAAGA...UAGAAAAAU--..-......---.--.-----u--..--AUAAAAUAGCA---------CAGAAAAAA.....UGA.AA....UUA.UUGA.CAA......CCA.A--UU.UA-----AA.AGCCCAUCA.AUUUAA.UUUCUGAUGGUGCAGAAG.....................uuagaagGUAAAGUUUCAGAAGAUGAGGGUC..UU........UA-CGUUAUGUAGACCAGAGCCAAUUUAGAAGAAUAUUU--GAAGCUAGA.AGGG-...........................AAGUCGGUUAAG.AUUCGCAUCAAAA.--Ag.......cUGCUGAAAGGAAUGG---AGUAAAUUUAAAAACUAAGGCAGAAGGCUUUUGGAAGAGUUAGAAGAAUUUGGAAGGCCUUAAaA....UAC..GGUAGCU..UAG.-----UUUGAAAAAUUUAAAGGA.CUUUUGUAACGGa..aGUAAUUC.AA...GAU....CAAGAGUAAUUACCAACUUAA..UGUU.U..CCCCAUUGGACUUUGUGCU.AACAUGAUUUUUAAAAUCUU.GAGGACUA.GCGUUAAUUGACA.GCUGACCCAGGU..GCUACACAGAAGUGGAUUCAGU................GAAUCUAGGAAGACAGCA..GCA...GACAGAAUUCCAG...........GAGCCAGUGUUUGGUG.AAG.CUAGGA....CUGAGGAGC.AAGCAGCAGUUCGUGGUGA................AGAUAGGAAGAGUCCAGGAACCAGUGCGAUUUGGUG....AA....GGAAGCUAGGAAGAAGGAAGGAGCGCUAACGAUUUGGUGGUGAA.....GCUAGGAAAG.AGGA..........UUCCAG.GAAGG....AGCGA.GUGCG.......AUUU..G..GUGAUGAAGCUAGCAGGC..GGCU................UGGCUUGGCAACCACAC----GGAGGAG.UCG......AGCAGGC..GUU.....GUGCAU.......AGAUAGAGGA.UC.CUA....GA....CCAGCAUGCCAGUAUGCC.......AAGGCU.AC.AGGG..AA......G..GAGA..G........................UGGU-UGGUAAAAAUCC.G...UGAGGUCG...--GCAAUA...UGUU.GUUU...UUC.....UGGAACUug..agUAUGGUAAUGUU.UUAUUU.A.CUUUcCUAAUG
squirrelMonkey               ACACCUUUUAGAAGaca...............aaaaAAAUCUGAGAAGUAGGAAGCAGAAGAAAAA...AAUUAGACAAGCUAGAAAACaagaaaaaaagcuagaaaacAAGCAACU.AAG.GGC.A..AAA....UG.uGCAAACUUAGAAGAAAAC..--GAAGAU.AG.AAACAAGCUAGAAAA-----.................-U.A.UUGUCAAGA.....G..U...UUC.....AGAUAGAAAAU...GAGA...-.--.--AGUU.A..AGA---.---g--...---------.--------ACAAGC-.....------AUAGAAGA...UAGAAAAAU--..-......---.--.-----.--..--AUAAAAUAGCA---------CUGAAAAAA.....UGA.AA....UUA.UUGA.UAA......CCA.A--UU.UAUUUUAAA.AGCCCAUCA.AUUUAA.UUUCUGAUGGUGCAGAAG.....................uuagaagGUAAAGCUUCAGAAGAUGAGGGUC..UU........UA-CGUUAUGUAGACCAGAAGCACUUUAGAAGAAUAUUU--GAAGCUAGA.AGGG-...........................AAGUCGGUUAAA.AUUCUCAACAA--.ACAg.......cUGCUGAAAGGAAUGGAGUAAUUUAAAA--AAAUUAAGGCAGAAGGCUUUUGGAAGAGUUAGAAGAAUUUGGAAGGCCUUAA.A...gUAC..GGUAGCU..UAG.-----UUUGAA-AAUUUAAAGGA.CUUUUGUAACGGa..aGUAAUUC.AA...GAU....CAAGAGUAAUUACCAAGUUAA..UGUU.U..UUGCAUUGGACUUUGAGCU.AACAUGAUUUUUAAAAUCUU.GAGGACUA.GCGUUAAUUGACA.GCUGACCCAGGU..GCUACAGAGAAGUGGAUUCAGU................GAAUCUAGGAAGACAGCA..GCA...GACAGAAUUCCAG...........GAGCCAGUGUUUGGUG.AAG.CUAGGA....CUGAGGAGC.AAGCAGCAGUUCGUGGUGAa..............gAUAGGAAAAGAGUCCAGGAACCAGUGCGAUUUGGUG....AA....GGAAGCUAGGAAGAAGGAAGGAGCGCUAACGAUUUGGUGGUGAA.....ACUAGGAAAG.AGGA..........UUCCAG.GAAGG....AGCGA.GUGC-.......AAUU..G..GUGAUGAAGCUAGCAGGC..GGCU................UGGCUUGGCAACCACAC----GGAGGAG.GCG......AGCAGGC..GUU.....GUGCAU.......AGAUAGAGGA.UC.CUA....GA....CCAGCAUGCCAGUAUGCC.......AAAGCU.AC.AGGG..AA......A..GCGA..U........................UGGU-UGGUAAAAAUCC.G...UGAGGUCG...--GCAAUA...UGUU.GUUU...GUC.....UGGAACUug..agUAUGGUAAUCUU.UUAUUU.A.CUUUcCUAAUG
mouseLemur                   AGCGACUUUAGAAG......................AAAAAUUAAUUUAAAUAGGCAGAAAAA---...---UAGACAAACUAGAAAAC....................AAC-----.---.--U.A..AAA....U-..ACACA-----AAGGCAAC..UAGGAAAC.AG.------AAAAUGAAUUGAAA.................AU.A.UUGUCAAGU.....A..U...UUC.....AGAUAGAAAAU...GAAA...AaCA.GAAGCU.A..AGACAA.CUA.UU...---------.-----CAACACAGCA.....GACAAGAUAGAAGA...UAGAAAAGUUU..A......AAG.CC.AAAAA.UU..GGAUAAAAUACAAGAA-----CCGAAAAUCA.....GGA.AA....UUA.AUAG.CAA......UCA.A--UU.UCUUUUAAA.AGCCCAUCA.AUUUAA.UUUCUGGUGGUGCGGAAG.....................u.....uUAGAAG---GCGAAGAUGAGGGUA..AU........UGAUC---UGUAGAC-AGGACCAAUUUAGAAGAGUAUUU--GAAGCUAGA.AGGG-...........................AAAUCGGUUAAA.AAUCCCAUCAAAA.--Gg.......cUACUAAAAGGACUGA---AGUAAUACAAAUAC-UAAGGCAGAAUGUUUUUGGAAGAGUUAGAAGAAUUUGAAAGGCCUGAA.A....UAUacAGUAGCU..UAG.-----UUUGAG-AUUUCAAAGGA.CUUUAAUAACAAg..uGUAAUUC.AA...GAU....GAAGAAUAACUACCAACUUAA..AAUU.A..UUGCAUUGGACUUUGAGCU.AAGAU--UUC-UAAAAUCCU.GAGGACUA.GCGUUAAUUGACA.GCUGACCCAGGU..GCUACGCAGAAGUGGAUUCAGU................GAAUCUAGGAAGACAGGA..GCAgcaGACAGGAUUCCAG...........GAACCAGUG-UUGGUG.AAG.CUAGGA....CUGAGGAGUuCAGCAGCAGUUCGUGGUGAag............auAGGAAAGAGGAGUCCAGGAACCAGUGCGAUGUGGUG....AA....GGAAG-----------GA----GCCCUAAAGAU-UGGUGGUGAA.....GCUAGGAAAG.AGGA..........UUCAAG.GAAGG....AGCCA.GUGCG.......AUUU..G..GUGAUGAAGCUAGCAGGC..GGCU................UGGCUUGGCAACCC-----ACGGAGGAG.GCA......AGCAGGC..GGU.....GUGGAGa....auAGAUAGAGGA.UC.CUA....GA....CCAGCGUGCCAGUGUGC-.......AAGGCG.AC.AGGG..AG......U..GCAA..G........................UGGU-UGGUAAAAAUCC.G...UGAGGUCG...--GCGAUA...AGUU.GUUU...UUC.....UGGGACUug..agUAUGGUAACCUU.U-AUU-.-.-UUC.CUACUG
mouse                        AGGGCUACACAGAG......................AAACCCUGUCUUGAAAAAACAAAAAGGUUAggcUAGUAUUUGGAGAAAGAAGAu..................uAGAAAAUGgAAG.UGA.A..AGA....CG.aAGAAGACAUACAGGAAGG..UGAAGAAA.AAgCUGUUAGAGAAGAUAGGAAA.................AU.A.GAAGACAAA.....G..C...AUC.....UUUAGAAGACA...GAAA...A.GG.UACUUA.A..AGGCAC.AGG.UA...---------.-----GUAGGAAGCC.....-GAAGAAUAGAAGA...UAGAAAGAAGC..A......AGA.UA.GAAAA.AC..AAAAUGGAAGUUAAGACAACUUUGGAUGCCA.....GCA.UU....CAA.GAUA.GGC......AAA.GAAGA.UAAGAUUGA.GGCCAAAAG.GUUGGA.UAAGAUAUAAAGUCAGAA.....................g.....gAAAUUAUCUUUAAAGCCAUAAGU-..UC........AAAUUUCUGAUGGAGCGAG--CAGUUUAGAAGAGUCUUUAGACAGCCACAuACAAG...........................AUUGAAGCUAGC.AAUCAAAGCUACU.---.........-------AGGACUGA--------AGUAAAAAGUUAAGGCAGAAUGCCUUUGAA-GAGUUAGAAGAAUAUUAAAAGCCUUAA.C....U--..UGUAGCU..UAA.UUUUGCUUGAU-GACAAAAGGAC.UUUUGAUAACAG....---UUUC.AA...---....-------GAUUGUCAGCA---..---U.U..UUGCAUUGGACUU-GAGCU.GAGGUGCUUU-UAAAAUCCU.AACGACUA.GCAUU----GGCA.GCUGACCCAGGU..-CUACACAGAAGUGCAUUCAGU................GAA-CUAGGAAGACAGGA..GCGgcaGACAGGAGUCCCG...........AAGCCAGU--UUGGUG.AAG.CUAGGAaggaCUGAGGAGC.CAGCAGCAGCAGUGCAU--................-GGUGAAGAUAGCCCAGGAAAGAGUGCGGUUCGGUG....GA....GGAAGCUAGGAAGAAGGA----GCCAUACGGAUGUGGUGGUGAA.....GCUGGGAAA-.-GGG..........UUCCAG.GAUGGu.ggAGCGA.GAGCG.......AGUU..G..GUGAUGAAGCUAGCUGGC..GGCU................UGGCUUGUCAACUGCGC----GGAGGAG.GCG......AGCAGGC..AUU.....GUGGAGag..gauAGAUAGCGGC.UC.CUA....GA....CCAGCAUGCCAGUGUGCAa....gaAAGGCU.GC.AGGG..AG......A..GCAU..G........................CGGUGCGGUAACAUUCC.U...UGAGGUCG..gCAACAUGG...UGGU.GGUU...UUC.....UGUAACUu...ggAUGGUAACUUGU.UUACUU.U.GUCU.UAAUAG
whiteRhinoceros              ACGCCAUCUAGAAGacaggaaa.....acuaauuuuAAACCCGAAAGGUAGGAAGCAGAAGAAAAAg.uAUUUAGACAAACUGGGAAACc..................aAAGCAACU.AAA.GGCgC..AGA....U-..AGAAAUUUAGU---AAAC..UAGAAGAU.AG.AAACAAGGUUGAAAAU-ACU.................GUcA.AGGAAAAGU.....G..U...UUC.....AGAU------A...GAAA...AuGA.AAAGCU.A..AGACAA.CUA.UU...GGAUACAAG.CGUACAAGAUAGACGu...cAAAA-------AUU...UAGAAAAAUUU..A......AAG.CC.AAAAG.AU.uGGAUAAACUACAAGAAAAGAAAAACUAGGGA.....AAU.UA....AUU.AUAA.UAC......UAA.GAAUU.UCUUAUAAA.AGCCUACCA.AUUUAA.UCUCCGGUGAUGCAGAA-............................GUUAGAUUUGAGA---UGAGGGU-..--........CAAACUACUGUAGACCAGGACCAACUUAGAAGAAUAUCUG-GAAUCU-GA.AAGGG...........................AAGUAAGUUAAA.AAUCACAGCAAAA.--Ag.......cUACUAAAAGGACUGAAGUAAUUUAAAA---AU-U----AAGAAUGGUUUUGGAAGAGUUAAAAA--UUCGGAACGCCUUAA.G....UAU..AGUAGCU..UAG.UUUUCUUUGGAAAAUUUAAAGGA.CUUGCAUAAC--....--AAUUG.AA...GAU....CAAGAAUAACCACCAACUUAG..CAUU.U..UUGCAUUGGACUUUGAGUU.AAGAUGAUUCGUUAAGCCCU.GAGGACUA.GCGUUAAUUGGCA.GCUGACCCAGGU..GCUACACAGAAGUGGAUUGAGC................GAAUCUAGGAA-------..---...GACAGGAUUCCAG...........GAGCCAGUGUUUGGUG.AAG.CUAGGA....CUGAGGAGC.GAGCAGCAGUUCGU-----gcug.......aagauAGGAAGGAGGAGUCCGGGAGCCAGUGCGGUGUGGUG....AA....GGCAGCUAGGAAGAAGGAAGGAGCCCUAACGAU-UGGAGGUGGA.....GCUAGGAGA-.-GGA..........UUCCAG.GAAGGa.ggAGCCG.GCGCG.......GUGU..G..GUGAUGAAGCUAGCGGGC..GGCU................UGGCUUGGCGACCACGC----GGCGGCG.GCG......AGCAGGC..GGA.....GUGGAGg....auAGAUAGAGGA.UC.CUA....GA....GCAGCAGCCCAGUGUGC-.......AAGGCC.GC.AGGG..AG......A..GCGA..G........................UGGCGUGGUAAAAAUCC.G...UCAGGUCG...--GCGGUA...----.----...CCG.....UGGAGUG......-U-GGUGGUUUG.UUUUUU.U.UGGC.A-----
panda                        CACGCCUUAG-AAGacag..............aaauAAAGCCUGAAGGCAGGAAGCAGAAGAAAAAg.uAUUUAGAGAAACUAGAAA--....................AGGCAACUaAGG.UCU.C..AGA....U-..ACAAAUUGAGGAGAAAGC..CAGAAAUU.GG.AAAU------GAGGUGGAAA.................AU.A.UGGUCAGGG.....A..G...GGUacuuaAGGUAGAAGAU..g-GA-...A.GA.CAAGCU.A..GGAUAA.CUA.UU...GAAUACAAG.CACACAAGAUAGAC-.....----------AAGA...UAGAAAAGGUU..A......AGC.CA.AAAAA.CU..GGAUUAAAUACAAGAACAGGAAAACUAAGGA.....GGA.AG....UGA.AUUU.---......--G.GAAUU.UCUCCUGAA.AGCCCAUGA.AUUUAA.UUUCUGGUGGUGC-----............................-AGAAGCUAGAGAAGAUGAGGGCG..UU........AAAACUACUGUAGACCGGGAGCAACUUAGAAGAAUUAUCCCGAAGCUAGA.AGGGA...........................AAGU----UAAA.AACCGCAGUUUUA.-CAgcuu.uugcUACUAAAAGGACUGAA----GUUACUU--AAC-UCAGGUAGAAUAUCUUUGGA-GAGCUAAAAAU---GAG-----UUUAA.A....UAC..AGUAGCU..UUUuAGUAUCUUGGAGAAUUUAAAGAG.CUUUCAUAACCGa..aGUAAUUC.AA...GAU....CAAGAAUAACUACCAACUUAA..CACU.U..UCGCAUUGGACUUUGAGCU.AAGAU--UUUUUUAAAUCCU.GAGGACUA.GCGUUAAUUGGCA.GCUGACGCAGGU..ACUACGCAGAAGUGGAUUCAGU................GAAUCUAGGAAGACAGGA..GCAgcaGACAGGAUCCCAG...........GAGCCAGUG-UCGGUG.AAG.CUAGGA....CUGAGGAGC.GAGCUGCAGUUCGUGGUGAagau........aggaAGGAAAGCGAAGUCCGGGAGCCAGUGCGGUUUGGUGauggAA....GGAAGCUAGGAAGAAAGAAGGAGCCCUAACGAUUUGGAGGUGAA.....GCUAGGAGAG.AGGA..........UUCCGG.GAAGGa.ggAGCCA.GUGCG.......AUGU..G..GUGACGAAGCUAGAGAGC..GGCUuggc........agcuUGGCUUGGCGACCACGC----GGAGGCG.GCG......AGCAGGC..GGU.....GUGGAGg....auAGAUAGAGGA.UC.CUA....GA....GCAGCAGCCCAGUGUGC-.......GAGGCC.GC.AGGG..AG......A..GCGA..G........................UGGUGUGGUAAAAAUCC.G...AGAGGUCG..gCUACCGAG...UUUU.UUGU...AAC.....UGGAGUG......-UGGUAACCUUU.UAUUUG.U.UUUU.CUAAUG
minkeWhale                   ACGCCUGUUAGAAGacagaaaa......acuaauuuUAGCCCAGAAGGUAGGAGGCGGAAGAAAAA...--------------------....................--------.---.---.-..---....--..----------GAUAAAAC..UAGAAGAA.AG.AAGG----------UUGAAA.................AU.A.CGGUCGAGU.....A..U...UUU.....AGAUAGAAAAU...GAAA...-.AA.CAAGCU.GuuGGAC--.---.--...----AUAAG.CAUACCAGAUAGACGucaaaAAAAAAUUAGAAGA...UGGGAAAGUUC..A......AAG.CC.AAAAA.AU.uGGAUAAAGCGCAGGAACAAAAACUAAGGAAA.....AUA.AU....UUU.UUAU.AUA......GUU.AAAAG.AAUUAUAAA.AGCCCAUCA.ACUUAG.U-UCUGGUGGUGCAGAA-............................GUUAGAUCUGAGAAGGUGAGGGUU..UU........UAAACUGCUGUAGACCAGGACCAACUUAGAAGAAUAUCCC-GAAACUAGA.AGGG-...........................AAGUCAGUUUAA.AACAACAGCAAAA.--Ag.......cUACUAAAAGGACUGAAGUAAUUUUAAA--ACU------AAGAAUGUUUUUGGAAG-AGUU-AAACAUUUGAAAGGCUUUAA.A....UAC..AGUAGGU..UAG.UUUCCUUUGGAAAAUUUAAAGGA.CU-UCGUAACUGa.agGAAAUCC.AA...GAG....CAAGAAUAACCGUCAAGUUAA..CAUU.U..UUGCAUUGGACUUUGCGCU.AAGGUGAAUUUUUAAAUUCU.GAGGACUAgGCGCUAAUUAACA.GCUGACCCAGGU..GCUACACAGAAGUGGAUUCAGU................GAAGCUAGGAAGACAGGA..GCCgcaGACAGGAUUCGAG...........GAGCCAGUGUUCGGUG.AAA.CUAGGA....CUGAGGAGC.AAGCGGCAGUUCGUGA---ag............auAGGAAAGAGGAGCCCGGGAGCCAGUGCGAUUUGGUG....AA....GGAAGCUAGGAAGAAGGAAGGAGCCCUAACGAUUUGGAGGUGAA.....GCUAGGAGA-.-GGA..........UCCCAG.GAAGGaggaGGCCA.GUGCG.......AUGU..G..CUGACGAAGCUAGCGUGC..GGCU................UGGCUUGGCAACCCCGC----GGAGGAG.GCG......AGCAGGC..GGU.....GUGGAGg....auAGAUAGCGGA.UC.CUA....GA....GCGGCAGCCCAGUGUGCG.......AGGCCC.GC.AGGG..AG......A..GCCA..G........................UGGUGUGGUAAAAAACCcG...UGAGGUCGgcaAUAUCGUG...GGUU.GUUU...UUU.....UA---U-......-UCUUUA-A--U.UUUUUU.U.UUUU.UUGGUA
alpaca                       CCUCCUUUUAGAAGacaaaaau......uaaaccagAAGGCCAGAAGGUAGGAGGUAGAAGAGAAA...U--CAGACA-----------....................--------.---.---.-..---a..a--..----------UAGAAAAC..UAGAAGAU.AG.AAAAAAGG------UUGAAA.................AU.A.UGGUCAAGU.....G..U...UUC.....AGAUAGAAAAU...GAAA...-.AA.GAAGCU.U..A-UUGG.AUA.-C...---------.-----AAGAUAGACG.....UCAAAAUUAGAAGA...UAGACAAGUUC..A......AAGcCA.AAAAA.UU..UGUUAAAGUACAAGAACAGAAAACCUAAGGA.....AAA.UU....UUA.----.U--......---.-AAAG.UAUUGUAGA.AGCCCAUCG.AUUUAAaUAUCUGGUGGUGCAGAA-............................GUUAGAUCUG---AGAUCAGGGUG..UU........UA-----CUGUAGACCAGGACCAACUUAGAAGAAUAUCCU-GAAGCUAGA.AGGG-...........................AAGUCAGUUUAA.AAUGGCAGCAAAA.--Ag.......cUACUUAAAGGACUGAAGU----AAUUUAGAAACUAAAGUAG--UUU--UUGGAAGAAUUAAA-U--CUGAAA-GGCCUUAA.A....UAC..AGUAUCU..UAG.UUUCCUUUGGAGAAUUUAAAGGA.CU-UUAUGACUGa..aGUAAUUG.AA...GAG....CAAGAAUAACCAUCAACUUAA..U---.U..UUGCAUUGGACUUUGAGCU.AAGAG---UUUUUAAAUCCU.GAGGACUAgGUGCUAAUUAACA.GCGGACCCAGGU..GCUACACAGAAGUGGAUUCAGU................GAAUCUAGGAAGACAGGA..GCA..gCGCAGGAUUCCAG...........GAACCAGUGUUUGGUG.AAA.CUAGGA....CUGAGGAGA.AAGCAGCAUUUCGUGA---ag............auAGGAAAGAGGAUCCCGGGAGCCAGUGCGAUUUGGUG....AA....GGAAGCUAGGAAGAAGGAAGGAUCCCUAACGAUUUCGAGGUGAA.....GCUAGGAGA-.-GGA..........UUCCAG.GAAGGaggaAGCCA.GUGCG.......AUGU..G..GUGAUGAAGCUAGCGUGC..GGCUu.............ggCGGCUUGGCAACCACGC----GGAGGAG.GCG......AGCAGGC..GGU.....GUGGAGg....auAGAUAGAGGC.UC.CUA....GA....ACAGCAGCCCAGUGUGCG.......AGGCCC.GC.AGGG..AG......A..GCCA..G........................UGGUGUGGUAAAAAUCC.G...UGAGGUCG...--GCAGUA...UGGUgGUGU...CUU.....UGUAACUg...agUGUGGUAACCUU.UGUUGA.A.UUUC.CCAGUG
dolphin                      ---ACUAAUUUUAG......................---CCCAGAAGGUAGAAGGCGGAAGAAAAA...--------------------....................--------.---.---.-..---....--..----------GACAAAAC..UAGAAGAG.AG.AAAGAAGGUUGAACA-----.................-U.A.CGGUCGAGU.....A..U...UUC.....AGAUAGAAAAU...GAAA...-.AA.CAAGCU.A..UUG---.---.--...-GACAUAAG.CAUACCAGAUAGACGucaaaAAAAAAUUAGAAGA...UGCGAAAGUUC..A......AGG.CC.AAAAA.GU.uGGAUAAAGUAAAGGAACAAAAACUAAGGAAA.....AUA.AU....UUU.UUAU.AGU......UAA.A--AG.AAUUAUAAA.AGCCCAUCA.ACUUAA.-UUCUGGUGGUGCAGAA-............................GUUAGAUUGGAGAA---GAGGGUU..UU........UAAACUGCUGUAGGUCAGGACCAACUUAGAAGACUAUCCC-AAAACUAGA.AGGG-...........................AAGUCAGUUUAA.AAUCACAGCAAAA.--Ag.......cUACUAAAAGGACUGAAGUAAUUUAAAA---AC-U----AAGAAUGUUUUUGGAAGAGUUAAACAU--UUGAAAGGCUGUAA.A....UAC..AGUAGCU..UAG.UUUCCUUUGGAAAAUUUAAAGGA.CU-UUGUAACUGa.agGAAAUCC.AA...GAG....CAAGAAUAACCGUCAAGUUAA..CAUU.U..UUGCAUUGGACUUUGCGCU.AAGAUGAAAUUUUAAAUUCU.GAGGACUAgGCGCUAAUUAACA.GCUGACCCAGGU..GCUACACAGAAGUGGAUUCAGU................GAAUCUAGGAAGACAGGA..GCCgcaGACAGGAUUCCAG...........GAGCCAGUGUUUGGUG.AAA.CUAGGA....CUGAGGAGC.AAGCGGCAGUUCGUGAAUA...............uAGGAAAGAGGAGCCCGGGAGCCAGUGCGAUUUGGUG....AA....GGAAGCUAGGAAGAAGGAAGGAGCCCUAACGAUUUGGAGGUGAA.....GCUAGGAGA-.-GGA..........UCCCAG.GAAGGaggaGGCCA.GUGCG.......AUGU..G..GUGAUGAAGCUAGCGUGC..GGCU................UGGCUUGGCAACCACGC----GGAGGAG.GCG......AGCAGGC..GGU.....GUGGAGg....auAGAUAGAGGA.UC.CUA....GA....GCGGCAGCCCAGUGUGCC.......AGGCCC.GC.AGGG..AG......A..GCCA..G........................UGGUGUGGUAAAAAAAA.UccgUGAGGUCGgccAUAUCGUG...GGUU.GUUU...UUU.....------U......CUCUUUAA---U.UUUUUU.U.UUUU.GUAAUU
malaysianFlyingLemur         ----------AUAGcu.................aagAAU--UGGA---UAUAAAAUAGAAGAA---...CUUAAAAAUAAGGAAGAAAU....................AGCUAAGA.AUU.GGA.UauAAA....AU..AGAAGAACUU-AAAAAUA..AGGAAGAA.AU.----AGCUAAGAAUUGGAUA.................UA.A.AAUAGAAGA.....A.cU...UAA.....AAAUAAGGAAG...AAAU...-.--.--AGCU.A..AGAAUU.GG-.AU...AUAAAAUA-.------GAAGA----.....ACUUAAAAAUAAGG...AAGAAAUAGCU..A......AGA.AU.U----.GG..AUAUAAAAUAGAAG-AACUUAAAAAUAAGGA.....AGA.AA....UCA.GUAG.UGA......UGA.A--UU.UCUUUUAAG.AGCCCAUCA.ACUUAA.UUUCUGGUGGUGCUGAAG.....................u....uaGAAGGAUU----AAGAUGAGGAUG..UU........UAGUCGACGGUAGACCAGGACCAAGUUAAAAGAACAUUG---AAGCUAGA.AGGGG...........................AA-UUGGUUAAA.AAUCACAUCAAAA.--Ag.......cUACUAAAAAGACUGA-----AGUAACAAAAAC-UAAGGCAGAACGUUUUGGGAAGAGUUAGAAGAAUUUGAAAGGCCUUAA.A....UGC..GGUAGUU..UAG.-UUCACUGG-AUAAUUUAAAGGA.CUUGAAUAACUGa..aGUAAUUC.AA...GGU....GAA---UAAUUAUCAACUUAA..CAUU.U..UUGCAUUGGACUUUGAGCU.AAGAUGAUGUUUUAAAUCCU.GAGGACUA.GCAUUAAUUGACA.GCUGACCCAGGU..GCUGCACGGAAGUGGAUUCAGU................GAGUCUAGGAAGACAGGA..GCAgcaGACAGGAUUCCAG...........GAACCAGUGUUUGGUG.AAG.CUAGGA....CUGAGGAGC.AAGCAGCAGUUUCU-----gaa..........gauAGAAAAGAGGAGUCCAGGAACCAGUGCCAUUUGGUG....AA....GGAAGCUAGGAAGAAGGAAGGCUCCCUAACGAUUUGGUGGUGAA.....ACUAGGAAAGaAGGA..........UUCGAG.GAAGGa.ggAGCCG.GUGCG.......AUUU..G..GCGAUGAAGCUAGCAGGC..GGCU................UGGCUUGGCAACCA------C---GGAG.GCA......AGCAGGCgcGUU.....GUGGAGa....auAGAUAGAGGA.GC.CUA....GA....CCAGCAUGCCAGUGUGC-.......AAGGCC.AC.AGGG..AG......A..GCGA..G........................UGGU-UGGUAAAAAUCC.G...UGAGGUCG...--GCAGUA...UGUU.U---...UUC.....UGUGACU......---UGAGUGUUG.UAAUUU.U.UAUU.UUACUA
horse                        GACGCCUCUAGAAGacagaaaa.....acuaauuucAAACCCAAAAGGUAGGAAGCAGAAGAAAAAg.uAUUUAGACAAACUAGGAAACc..................aAAGCAGCUaAAG.GAC.C..AGA....U-..AGAAAUUAAGUAGAAAAC..CAGAAGAG.AG.AAA-AA-AACAAGGUUGAAA.................AU.A.CAGUCAAGGagaagU.gU...UUC.....AGAUAGAAAAU...GAAA...-.--.--AGCU.A..GGACAAaCUA.UU...GGAUACGAG.CAUACAAGAUAGAC-.....AUGACAAAA----U...UAGAAAAAUUU..A......AAG.CU.AAAAA.AU.uGGAUAAAGUACAAGAGCAGAAAAACAGAGGA.....AAU.UAgcuuUUU.AUAG.UGA......UAG.G--AA.UUUUUUAAA.AGCCUAUCA.AUUUAA.UCUCCGGAGAUGCGGAA-............................GUUAGAAUUGAGAAGAUGAGGGU-..--........UAAACUACUGUAGACCAGGACCAAUUUAGAAGAAUUUUC-GGAAGCUAGA.AGAG-...........................AAAUCAGUUAAA.AAUCUCAGCCAAA.--Ag.......cUACUAAGAGGACUGAAGUAAUUUAAUAAAAAU-U----AAGAAUGGUUUUGGAAGAGUUGAAA-A-UUUGAAAUGCCUUAA.A....UAC..AGUAGCU..UAG.UUUUCUUUGGAAAAUUUAAAGGA.CUUUGAUAAC-A....---AUUC.AA...GAU....CAAGAAUACUCAGCAAUUUAA..CCAU.U..UGGCGCUGGACUUUGAGCU.CAGAUGAUU--UAAAUGCC-.GAGGACUA.GCGUUAAUUGACA.GCUGACGCAGGU..GCUACGCAGAAGUGGAUUCAGU................GAU-CUAGGAAGACAGGA..GCGgcaGACAGGAUCCCGG...........GAGCCAGUG--UGCUG.AAG.CUAGGA....CGGAGGC-C.GAGCGGCCGUUC-------gcgg........ugaaGAUAGGAAGGAGCCCGGGAGCCAGUGC-UUGUGGUG....AA....GGCAGCUAGGAAGAAGGAAGGAGCGCUAACGCG-UGGAGGCGCA.....GCUAGGCCA-.--GA..........GCCCGG.GAAGC....AGGA-.--GCC.......GGUGcu-guGUGAUGAAGCUAGCGGGC..GGCUuggc........ggcuUGGCUUGGCGACCCCGC----GGCGGCG.GCG......AGCAGGC..GGA.....GUGGAGg....cuAGCUAGAGCA.UC.CUA....GA....GCAGCG-CCCGGUGUGC-.......GAGGCC.GC.GGGG..AG......A..GCGA..G........................UGGCGUGGUAAAGAUCC.G...CGAGGUCG...--GCA--G...UGUU.GGU-...AAC.....UUGAGCG......-UGGUAACCUUU.--CCUU.A.UUUUcCUAACG
pig                          ACGGCUUUUAGAAGacagaa.........aaaaacuAAGCCCAGAAGGUAGGAGGCAGAAGA----...--------------------....................--------.---.---.-..---...c--..----------UAGAAAG-..-AGAAG--.--.-------------GUUGAAA.................AG.A.UGUUCGAGU.....G..U...UUG.....AGGUAGAAAAU...GAGA...AaCAaGCUGUUgG..AGACAA.GCA.UA...-----CAAG.------AUAGAGGUC....cAAGUAAUUGGAAGA...UAGAAAAGUCC..G......AAG.CC.AAAAA.AU..UGGAUAAGUACAAGACGCAAAACUAAGAAAA.....AUA.AU....UUU.UAAU.A--......GUU.CAAUU.UAUUUAAAA.AGCCCAUCAaCUUUAA.UUUGUGGUGGUGCAGAA-............................GUUAGAUCUGAGAA---GAGGGU-..UU........UAAACUACAGUAGACCAAGACCAACUUAGAAGAAUAUCUC-GAAGCUGUA.GAGGG...........................AAGUAAAUUUAA.AAUCACAGCAAAA.--Ag.......cUACUAAAAAGACUGAUGU--AAAAAUUAAGGUAGACG--------------GAAGAGUUAAAAA--UUUGAAAGGCCUUAA.AuccaUAC..AGUAGUU..UAG.UUUCUUCUGGAAAACUUAAAGGA.C---GAUAA---....---AUUC.AA...GAG....CGAGGAUAAC---CAAGUUAA..CAUU.U.uUUGCAUUGGACUUUGAGCU.AAGAUGAAUUUCUAAACCCU.GAGGACUAgGCGCUAAUUAACA.GCUGACC-AGGU..GCUACACAGAAGUGGAUUCAGA................GAACCUAGGAAGACAGCA..GCA...GACAGGAUUCCAG...........GAGCCAGUUUUUGGUG.AAA.CUAGGA....CUGAGGAGC.GAGCGGCAGUUCGUGA---ag............auAGGAAGGAGGAGCCCGGGAGCCAGUGCGAUUUGGUG....AA....GGAAGCUAGGAAGAAGGAAGGAGCCCUAACG-GUUGGAGGUGAA.....GCUAGGAGA-.-GGA..........UUCCAG.GAAGGaggaAGCCA.GUGCG.......AUGU..G..GUGAUGAAGCUAGCGUGC..GGCUuggc........ggcgUGGCUUGGCAACCCCGC----GGAGGAG.GCG......AGCAGGC..GGU.....GUGGAGg....cuAGAUAGAGCG.UC.CUA....GA....GCGGCAGCCCAGUGUGC-.......AAGGCCgGC.AGGG..AG......A..GCCA..G........................UGGUGUGGUAAAAAUCC.G...UGAGGUCG...GCAUUU--...---U.UGGU...AAC.....AGUA---......-CGGUAA-UCUU.UGUUGU.A.UUUC.CUAAUG
dog                          ACGCCUUUUAGAAGacaaaa.........auaauuuAAACCUCGAAGGCAGGAAGCAGAAGAAAAAa.aUAUU---UAGA-GAAGAACA....................AGGCAACA.AGG.UCU.C..AGA....U-..AC--AAAUUG-AGAAAGC..CAGAAAUU.GG.AAAC--GAGGUGGAAAAUAA................gGU.C.AGGGAAAGU.....A..C...AUC.....AGGUAGAAAAU...GAAA...-.--.--AGCU.A..GGACAA.CCG.CU...GAAUAUAGG.CACAUAAGAUAGACGu...c--------AAAAAA...AAGAGAAGUUU..A......AAG.CC.AAAAA.AU.uGGAAAAAGUAAAAACA------GGAAAACUA.....AGA.AU....UUU.UAAG.UAG......UUAuGGAAU.CUUUCCAAA.AGCCCAUGA.AUUUAA.UUUCUGGUGC--------............................-AGAAGC--UAG-AUUUGAGGGUG..AU........AAAAUUACUGUAGACCGAGACCC-------AGCUUAGCCCAGGAGCUAGA.AGGGA...........................----AAGAUAAA.AAUCAGAUUAACA.GC-g......uuUGCUACCAA-AAAGACUUAAGUUACUUAAG--------UAGAAUAUUUCUGGAG---UUAAAAAUGU--GAGGGUCUUUAA.A....UAU..GGUAGCUuuUAG.UGUUCUUGGAG-AAUUUAAAGAA.CUUUCAUAACUGa..aGUAAUGC.AA...GAU....CAAGAAUAACUACCAACUUAA..CAUU.C..UCCCAUUGGACUUUGAGCU.AAGAUGGUUUUUUAAAUCCU.GAGGACUA.GCGUUAAUUGGCA.GCAGACCCAGGU..ACUACGCAGAAGUGGAUUCAGU................GAAUCUAGGAAGACAGGA..GCGgcaGACAGGAUUCCAG...........GAGCCAGUG-UCGGUG.AAG.CUAGGA....CUGAGGAGC.GAGCUGCAGUUCGUGGUGAagau........aggaAGGAAGGCGAAGUCCGGGAGCCAGUGCUGUUUGGUG....AAggaaGGAAGCUAGGAAGAAAGAAGGAGCCCUAACGAUUUGGAGGUGAA.....GCUAGGAGA-.-GGA..........UUCCAG.AAAGGa.ggAGCCA.GUGCG.......AUGU..G..GUGAUGAAGCUAGCGAGC..AGCUuggcagcuuggcagcuUGGCUUGGCGACCACGC----GGAGGCG.GCG......AACAGGC..GCU.....GUGGAGg....auAGAUAGAGGA.UC.CUA....GA....GCAGCAUCCCAGUGUGC-.......GAGGCC.CC.AGGG..AG......G..ACGA..G........................UGGUGUGGUAAAAAUAC.C...AGAGAUGG..gCUAACGUG...GUUU.UUGUaacUUC.....AGUA---......-UGGUAA-CGUU.AAUUUG.C.UUUU.CUAAUG
sheep                        --------------......................------------------------------...----ACACGUAUUAGAAGAC....................AGAAAACC.UGA.GCC.U..AGU....A-..AGUAGGCAGA-AGAAAAA..-----GAC.--.--------------------aaaug......agaaa.--.-.---------.....-..-...---.....AUUGAAAAU--...AAGA...U.AG.AAUGAA.A..AGAAAG.CUA.UU...GGACGCAAA.CAUACAAGAUAGACGu..ccAGAAAUUUAGAAGA...UAGUUAA----..-......AAA.UC.AAUG-.UU..GGAUAAGUUACAGGA--ACAAAAACUGAGGA.....AAU.UU....UUA.UAGC.CGA......UAA.GAAUU.UAUUGUAAA.AGCCCAUC-.AGCUUA.UUUGUGGUGGUGCGGAA-............................GUUAGAUCUCAGAAGAUGAGGGUU..UUu......uAAAACUACUGUAGACCAGGAACAACUUAGAAGAAAAU-CCGGAAACUAGA.AGA--...........................AAGUCAGUUUAA.AAUCUCAGCAAAA.A--g.......uUACUUAAAGGG---ACUGAAGUAACUUAAAAGCU----AAGAAUGUAUUUGGAAGAGUUAAAAAA-UUUGAAAGGCCUUAA.A....UGC..GGUAGCG..UAG.UUUCCUUUGGAAAAUGUAAAGGA.CUUUA-UAA---....GUGAAUU.AAaugGAAgagcAAGAAUUAACCAUCGAGUU--..----.-..----AUUGGACUUUGAGCU.AAGAUGAAUGUUUAAAUCCU.GACGAGUAgGCGCUAAUUAACA.GCUGACGCAGGU..GCUACACAGAAGUGGAUUCAGU................GAAGCUAGGAAGACAGGA..GCGgcaGACAGGAUUCCAG...........GAGCCAGUGUUCGGUGaAAA.CUAGGA....CUGAGGAGC.CAGCAGCAGUUCGUGA---ag............auAGGAAAGAGAAGCCCGGGAGCCGGUGCGACUUGGUG....AA....GGAAGCUAGGAAGAAGGAGCGAGCCCUAACUAUUUGGAGGUGAA.....GCUAGGAGA-.-GGA..........UUCCAG.GAAAG....AGGAA.--GCC.......AGUG.cGguGUGGUGAAGCUAGCGUGC..GGCU................UGGCUUGGCAACCACGC----GGAGGCG.GCG......AGCAGGC..GGA.....GUGGAGg....auAGAUAGAGGA.UC.CUA....GA....GCAGCAGCCCAGUGUACG.......AGCCCC.GC.AGGG..AG......A..GCCA..G........................UGGUGUGGUAAAACUCC.G...UGAGGUCGgcaCUGUCGUG...GGUU.UUUUu.u-UCcu.ccUGUAACU.....cACUGUGGUAAUA.CCUCUU.A.AAUU.UUCCUA
cow                          ACACGUUUUAGAAGa....................uAAAACCUGAGCCUAGUAAGUAGCAGAAAAA...-----GACAAAU--------....................--------.---.---.-..---cuag--..----------GAGAAAAU..UGAAAA--.--.--------------------uacggucgagugcuua.--.-.---------.....-..-...---.....--AGAUAGAAU...GAAAagaA.AG.CUAUUG.G..ACGCAA.ACA.UA...C--------.-----AAGAUAGACGu..ccAAA-------AAUU...UAGAUAGUUCA..A......AAU.CA.AUAAU.GU..UGGAUAAAUUACA-GGAACAAAAACUAAGGA.....AAU.UU....UUA.UAGC.CAA......UAA.GAAUU.UAUUGUAAA.AGCCCAUCA.A-CUUA.UUUCUGGUGGUGCAAAA-............................GUUAGAUCUCAGAAGAUGAGGGUU..UUuuuuuuuuAAAACUACUGUAGACCAGGACCAACUUAGAAGAAAAUC-CGGAAACUAG-.--GA-...........................GAGUCAAUUUAA.AAUCUCAGCAAAA.--Agu....uacUGA--AGGGGACUGAAGUAA----CUUAAAAGUUAAG-AAUGUAUUUGG--GA-GAGUUAAAAAUCU--GAAAGGCCUUAA.A....UGC..GGUAGCG..UAG.UUUCCUUUGGAAAAUGUAAAGGA.CUUUA-UAAGUGa..aUUAAAUUgAA...GAG....CAAGAAUAACCAUCGAGUUAU..U---.-..-------GGACUUUGAGCU.AAGAUGAAUGUUUAAAUCCU.GAGGACUAgGCGCUAAAUAACA.GCUGACGCAGGU..GCUACGCAGAAGUGGAUUCAGU................GAAGCUAGGAAGACAGGA..GCGgcaGACAGGAUUC--G...........GAGCCAGU-GUUGGUG.AAAaCUAGGA....CUGAGGAGC.CAGCGGCAGUUCGUGA---ag............auAGGAAAGAGAAGCCCGGGAGCCAGUGCGACUUGGUG....AA....GGAAGCUAGGAAGAAGGAGCGAGUCCUAACGAUUUGGAGGUGAA.....GCUAGGAGA-.-GGA..........UUCCAG.GAAGG....AGGAA.G--CC.......AGUG.cGguGUGGUGAAGCUAGCGUGC..GGCU................UGGCUUGGCAACCACGC----GGAGGCG.GCG......AGCAGGC..GGA.....GUGGAGg....auAGAUAGAGGA.UC.CUA....GA....GCAGCAGACCAGUGUACG.......AGCCCC.GC.AGGG..AG......A..GCCA..G........................UGGUGUGGUAAAAAUCC.G...UGAAGUCGgcaCUAUCGUG...GGUU.UUUU...UUCcu.ccUGUAACUca..guAUGGUAAUAUCU.CUUAUU.A.AAUU.UUCCUA
bison                        --------------......................------------------------------...----ACACGUUUUAGAAGAC....................AGAAAAC-.---.-CU.G..AGC....CU.aGUAAG--UAGCAGAAAA-..--AAAGAC.A-.AAUCUAGAAGAAAAUUGAAA.................AU.A.CGGGCGAGU.....G..C...UUA.....AGACAGAAUGC...AAAG...AaAG.CUAUUG.G..ACGCAA.ACA.UA...C--------.-----AAGAUAGACGu..ccAAA-------AAUU...UAGAUAGUUCA..A......AAU.CA.AUAAU.AU..UGGAUAAAUUACA-GGAACAAAAACUAAGGA.....AAU.UU....UUA.UAGC.CAG......UAA.GAAUU.UAUUGUAAA.AGCCCAUC-.AACUUA.UUUCUGGUGGUGCAAAA-............................GUUAGAUCUCAGAAGAUCAGGGUU..UUu......uAAAACUACUGUAGACCAGGACCAACUUAGAAGAAAAUC-CGGAAACUA--.-GGA-...........................GAGUCAGUUUAA.AAUCUCAGCAAAA.--Agu....uacUGA--AGGGGACUGAAGUAA----CUUAAAAGUU----AAGAAUGUAUUUGGAAGAGUUAAAAAUCU--GAAAGGCCUUAC.A....UGC..GGUAGCG..UAG.UUUCCUUUGGAAAAUGUAAAGGA.CUUUA-UAAGUGa..aUUAAAUU.GA..aAAG....CAAGAAUAACCAUCGAGUUAU..U---.-..-------GGACUUUGAGCU.AAGAUGAAUGUUUAAAUCCU.GAGGACUAgGCGCUAAAUAACA.GCUGACGCAGGU..GCUACGCAGAAGUGGAUUCAGU................GAAGCUAGGAAGACAGGA..GCGgcaGACAAGAUUC--G...........GAGUCAGC-GUUGGUG.AAAaCUAGGA....CUGAGGAGC.CAGCGGCAGUUCGUGA---ag............auAGGAAAGAGAAGCCCGGGAGCCAGUGCGACUUGGUG....AA....GGAAGCUAGGAAGAAGGAGCGAGUCCUAACGAUUUGGAGGUGAA.....GCUAGGAGA-.-GGA..........UUCCAG.GAAGG....AGGAA.G--CC.......AGUG.cGguGUGGUGAAGCUAGCGUGC..GGCU................UGGCUUGGCAACCACGC----GGAGGCG.GCG......AGCAGGC..GGA.....GUGGAGg....auACAUAGAGGA.UC.CUG....GA....GCAGCAGCCCAGUGUACC.......AGCCCC.GC.AGGG..AG......A..GCCA..G........................UGGUGUGGUAAAAAUCC.G...UGAAGUCGgcaCUAUCGUG...GGUU.UUUU...UUCu..ccUGUAACUca..guAUGGUAAUAUCU.CUUAUU.A.AAUU.UUCCUA
treeShrew                    --------------......................-------------------UAGAAAAAUAG...-------AAGAGAAAAAAGU....................AGAAGAU-.---.AGA.A..AAG....U-..AGAGAAGUAGGAAAAAAC..UAGAAGAU.AG.AAA-AAUAGAAGAUUGGAAA.................GU.A.UCAAGGAAA.....A.gU...UUC.....AGAUAGAAAAU...GGAA...A.G-.--AGCU.A..AGACAA.CUA.UU...GGACACAAA.CAUAGGACAUAGAC-.....AUCAAAAUAGAAGA...GAAAA--AUUC..A......CAG.CC.A----.-U..GGAUAAAAUAACAGGA----ACUGGAAAGAA.....GCA.AG....UUA.----.UAG......U--.-AAUC.UAAUUUAAAuGCCCCAUCA.AUGUAA.UAUCUGGUGGUGCAGAAG.....................u....uaGUAAAGUUUAAUAAGAUGAGUGUUcgGU........AAAUUUCCUGUAGACCAGGAUGAA-AUAAAAGAAUAUUU--GAAGUUAGA.AGGG-...........................AGAGCUGUUAAA.AAUACUACUAC-A.AA-augcuacuuUAA----AGGACUGGAGUAA---CUUAAAA--CUAAGGCAAUAUGUUUUGGGGGGA-AAGGUAGAAUUGUAAAUGUCUUAA.A....---..AGGAGCU..UAG.----UUUGGAAACAUUUAAAGGA.CUUUAAUCAUUGa..aAUAACCC.AA...GAU....CAA----GAGUGCCAACUUAA..CAUU.U..UUGCUUUGGACUUUGAGCU.AAGAUGUU---AAAAAUUCU.AAGGACUA.GCAUU----AACA.GCUGACCCAGGUguGCUACGCAGAAGUGGAUUCAGU................GAAUCUAGG-AGACAGGAcaGCA...GACAGGAUGCCAG...........CGACGAGUGUUCGGUG.AAG.CUAGGA....CUGAG-AGC.AAGCAUCUGUUCGUGGUG-................AAGAUAGGAGAGUCCAGGAACCCUUGCGAUUUG-UG....AA....GCAAGCUAGGAAGAA-GGAGGCUCCGUAAC-AAUUCGUGGUGA-.....GCUAGGAGAG.AGGA..........UUCGAG.GAAGG....AGGCA.GAGCG.......AUUU..G..GUGAUGAAG-UAGCGAGC..GGCU................GGGC-----AACCCCAC----GGAGGAG.GCG......AGCAGGC..GUU.....GCGGAGa....auAGAUAGAGGC.UC.CUAccuaGA....CCAGCGUGCCAGUGUGC-.......AAGGCC.AC.AGGG..AGcaagcaA..GCGA..G........................UGGUGUGGUAAAAUUCC.G...UGAGAGCG...--GCGACG...CGUU.AUUU...UUC.....UGUAACUcg..agUAUGGUAAUCUU.-UAUUU.AcUUUU.CUAAGA
chineseHamster               ------------AG......................C------AUCUUUAGAAGACAGAAAAAG--...UGUUAAAU--GUAAGGAAGC....................AGAA----.---.--G.A..AAA....UA..AAAAA-----AAGAAAAC..U-------.--.--------------------.................--.-.---------.....-..-...---.....AGUAGAAAAGG...-AAA...-.AG.CAAGUU.A..CGACAA.CU-.UU...GGAUUCAAG.CAUUCAAGAUAGGA-.....------AAAGAAGA...UAAGAU---UG..A......GAA.CA.GAAGG.CU..GGAUAAGAUAAGA----------AAAAAUGA.....GGA.AA....UUC.UUAAaUGC......AUA.AAUUC.AAAUUUA--.---------.------.------------------ga.................ca.......------------------------..--........--------------------------------------------------.-----g.........................c---------AGA.AAUCAAAGCUAUU.---.........-------AGGACUGAA----GCAAUUGAAAAGUUAAGGCAGAAUAUGUUUGAA-GAGUUAGAAGAAUUAUAAAUGCCUUAA.C....U--..UGUAGCU..UAA.UUUUGUUUGAAAAC--AAAGGAC.UUUUGGUAACA-....---AUUC.AA...---....-------GAAUAUCAGCA---..---U.U..UUGCGUUGGACUUUGAGCUuGAGGUGCUUUUAAAAAUCCU.AAGGACUA.GCAUU----GGCA.GCUGACCCAGGU..-CUACACAGAAGUGGAUUCAGU..............guGACCCUAGGAAGACAGGA..ACAgcaGACAGGAGUCC-G...........AAGCCAGU--UUGGUG.AAG.AU----....---------.-------------------................-------AGGAGUCCAGGAAACAGUGCGGUUCGGAG....GA....GGAAGCUAGGAAGAAGGA----GCCAUAACGAUGUGGUGGUGAA.....GCUAGGAGA-.-GGA..........UUCCAG.GAAGGu.ggAGCCAgUUGCG.......AGUU..G..GUGAUGAAGCUAGCUGAC..GACU................UGGCUUGUCAACUGCGC----AGAGGAG.GCG......AGCAGGC..AUU.....GUGGAGag..aauAGAUAGCGGC.UC.CUA....GA....CCAGCAUGCCAGUGUGCAcgaaagaAAGGCU.GC.AGGG..AG......A..GCAU..G........................UGGUGCGGUAAAAUUC-.G...UGAGGUGG...CAACGCG-...GUGU.UUGU...AAC.....UUGA--G.....gAUGGUAACUUGU.UUACUU.U.GCCU.UCUUAA
nakedMoleRat                 UAUGCCUUUGGAAGaaguguuaauuuaagcuacaacAUAGGCAGAAGAAACUUAGAAGAUGAAAAU...-ACU-----GUGAAGGAAAGgua..............uugGAGCAACAaAAG.GGC.A..AAA....UAauACAAACCUAGAAGAAAAG..UAGAAGAU.AG.------AAACA-AGAUGAAA.................UU.U.UGGUCAAGG.....A.aA...GGU.....AUUUCAGAUAG...AAAA...-.--.--UGCA.A..UGACC-.-U-.--...---------.------AAAACAACU.....-GGACGAGAAAAGA...UAAAUUG----..A......AGC.CA.GAAAU.AU.gAGAUAAAAUACAAUU----------------.....---.--....---.----.---a....a---.----U.UUUUUAAAA.AGCUUAUUU.-UUAAC.UUAAUGGUGGUG------............................CAUAAGUUUCAAAUGCCAAAAGUG..AG........GA----UGUUUAGACUAGAGCCAGUUGUGAAGAUUAUUU--GAAGAU-GAuAGAUC...........................CAGUUAAGUCUA.CAUGAGAA---A-.---gg....agcUA-UAGAAGGACUGAAGUA----AUUCAAAACCUGAGGCAGAAUGCUUUUGAAAGAGUUGAAAGAAU--UAAAGGCUUUAA.A....UCC..AGUAGCU..UAG.--UUCACUGAAAAAUUUAAAGGA.CUUU---GA---....---AUUC.GA...GAU....CAAGAAUU-----------AA..A--C.U..UUGCAUUGGACUUUGUGC-.----UAAUCCUUAAAACCCU.GAGGACUA.GUAAUAAAUGGCA.GCUAACCCAGGU..GCUACACAGAAGUGGAUUCAGU................GAAUCUAGGAAGACAGGA..GCAgcaGACAGGAUUCCAG...........GAACCAGUG-UUGGUG.AAG.CUAGGA....CGGAGGAGC.CAGCAGUUCGUGGU-----g.............aaGAUAGGAAGGAGUCCGGGAAGCAGUGCGAUUUGGUG....AA....GGU-------------GC----CCCCUAAUGUUUUGGUGGUGAA.....GCUAGGAGA-.-GGA..........GUCGAA.GGCGA....AGCGA.GUGCG.......GUUU..U..GUGA-------AGCUAGC..AGCU................UGGCUUGUCAUCUACCU---CGGAGGCG.GCG......AGCAGGC..GCU.....GUGGAU.......AGAUAGCGGCuUC.CUA....GA....CCAGCAUGCCUGUGUGC-.......AGAGCU.GC.AGGG..AG......A..GCAA..Gcg....................agUGGUGUGGUAAAAACCC.G...----GUCG...--GCUGUG...UGGU.CCUU...UCC.....UGUAACUug..ugUAUGGUAACUUU.UUA---.C.UUUC.CUAAUG
kangarooRat                  --------------......................----------------GAGGUCAUUAACAA...UCCU---CAAGAUAGGAAGA....................AGCAAGAU.AAC.CCU.C..GGA....GA..GCAAGUACA-CAGAAACC..UGGAAGAU.CG.--------------------accac......gauag.--.-.---------.....-..-...--C.....AAAA-AUGAUU..uGAAA...A.UC.CCUGUC.A..AGGCGA.GG-.UA..cUUUCAGAUG.GAAAAUG-AGAAGCUa..cgAGCUUUCAAGAUAG...A-CAAAAAUAG..G......AAG.UC.AG---.UU..GGAUAAAAUGUAA-GC------UGAAAAGGA.....GUG.AU....UAA.UAGC.AGC......UCA.AAAAU.UCCCAUCAG.---------.UUUUAA.UUUUCAGUGGUGCAGUCU............................AUAAGUCUUAAGGCGGGUAAC-GC..UU........AAAUCUCUAUCG----UAAGCCACUUUAGAAGAAUAUUU--GAAGCUA--.----A...........................AAGGCAGUUAGA.CAUCAAAA-----.AGA.........UACUAAAAGGACUGAA--------GUA---AUUUAAGGCAGAAUGCUUUUGGAAGAGCUAGAAGAAUUUAAAAGUCCUUA-.-....---..AGCUGAU..UAG.CUUUACUUUGG----AAGAAGGA.CUUUCAUAGC--....AAAUUUC.AA...GAU....CACGAGUAAUCAGCAGUU---..---U.U..UUGCAUUGGACUUUGAGCC.AAGGUGGUUUUUAAAAUCUU.GAGGACUA.GCAUU----AACA.GCUGACCCAGGU..-CUACUCA--AGUGGAUGCAGU................GAACCUAGGAA-------..---...GACAGGAUUCCAG...........GAGCCAGUGUUU---G.ACG.CUAGGA....CUGAGGAGC.AAGCAGGAGUUCGUGGU--................-GAAGAUAGGAGUCCAGGAGCCAGUGCGAUUUGGUG....UA....GGAA--------GAAGGAAGGAUCCCUGACGAUCUGGUGGUGAA.....GCUAGGAAA-.-GGA..........UUCCAAgGAAGG....AGCCA.GUGCG.......GUUU..G..GUGA---AGCUAGCUGGU..GGCU................UGGCCUAUCAACUACCC----GGAGGAG.GAG......-GCA--C..GUU.....GUGGAGc....auAGAUAGUGGA.UC.CUA....GA....CCAGCAUG--AGUGUGC-.......AAGGCU.AC.C--A..AG......A..GCGU..G........................UGGUGCGGUA---AAAC.U...CGAGGUCG...--GCAAUG...UGUC.UGU-...AAC.....UG--GUG......-UGGUAACUUGU.--UUAU.U.UUCG.UAAUAG
megabat                      --------------......................------------------------------...--------------------....................--------.---.GGG.A..AAA....UA.uGAAGACUUAAAAGUAAUA..AGGAAGAU.AG.AAGAAA--------------...............a.--.-.-----AAGA.....U..C...UUC.....AUGGAGUUAAA...AAAA...A.AU.UCU--C.A..UUGCUG.AA-.--...-------AG.GACUGAAAAGU---C.....CGAAUUUUAGAAAG...CCUUGAAGGGC..A......AAC.UUuAAAAA.UG..GCAUUAAAACGUAGAU-----GACAUAAAUA.....GAA.AC....UAA.UCAU.UUA......AAG.AAGU-.---------.---------.------.------------------............................------------------------..--........--------------------------------------------------.-----...........................---------NNN.NNNNNNAGCUU--.---.........-ACUAAAAGGACUGA---AGUAUAUGUAAAAAC-----UAGGAUGUUUUUGAAAC-UUAAAAAUU-U--GAAAGGCCUUAA.A....UAC..AUGAGCU..UAG.UUUUCAUUGGAAAAUUUAAAGGA.CUUUCAUAA--GugaaGUGAUUC.AA...GAU....CAAGAAUAACCACCGAGUUAAaaCGUU.U..UUGCAUUGGACU--GAGCU.CAGAUGGU---CUAAACCCU.GAGGACUA.GCGUUAAUUGAGA.GCUGACCCAGGU..GUGACACAGAAGUGGAUUCAGU................GACGCUAGGAAGACAGGA..GCAgcaGACAGGAUCCCAG...........GAGCCAGUG--UGGUG.AAG.CUAGGA....CUGAGGAGC.CAGCAGCAGUUCGUGGUGAag............auAGGAAAGAAAAGACCGGGAGCCAGUGCGAUGUGGUG....AA....GGAAGCUAGGAAGAAGGAAGGAGCCCUAACGAUUUGGAGGUGAA.....GCUAGGCGA-.-GGA..........UUCCAG.AAAGG....A---G.GAGCC.......GGUC.cG.aUUGCUGACGCUAGCGUGC..GGCU...............g------CGCGACCCCGC----GGAGGCG.GCG......AGCAGGC..GGU.....GUGGAGg....cuAGAUAG---A.GC.CUA....GA....GCAGCGUCCCC-AGUGC-.......GCGGCU.GC.GGGG..AG......A..GCCA..G........................UGG--UGGUAAAAGUCC.G...GGAGGUCG...--GCCGUG...UCCU.GGUC...UUU.....GGUA---......-ACUUUAUGGUA.ACUUUU.G.UUUA.CUAAUA
armadillo                    AAGGUUUUAAGAAG......................---------------GGAGUAGAAGAA---...UUUU---UAAAUCAGGAAAC....................AAGCUAC-.AAG.UGC.C..AAG....U-..AUACGAACAGUAGAAAAC..UAGAAGAC.AG.-------AAAUAGGAUGAAA.................AU.G.UUGUCCAGG.....A.gA...GGU.....AAUC-GGAAGA..a---A...-.--.--CGCU.A..GGGCAG.CUG.UAgggUUCAAGAUG.GAAGGCAAAAUAG--ag.aaAAGUUUAAAGCCGG...GAAAUUGGAGG..A......AGA.CA.AGUUU.AGcaGUAAGAAGUGGAA-ACGAUUAGUGACCAGGA.....UUU.CC....UUU.AUAC.UUA......AAA.AAAAA.AAAAAAAGC.CCAUCCGUU.GAAUUU.CUUGUGAAG---------............................-GAUUU---AAGAUGAGGGUGUUU..AA........GCUACUCUAGACCAAGGCCGACUUAGAAGA----UCCGGAAGCUAGAAGG.GGAA-...........................AUAGUUAAAAAC.CAAGGCAGAAA--.---gc....uacUGAAGGGACG-----GAGAUAACUAAG--CCAAGGCCGUGUGUGUUUGGACGAGUUAGAAGAGUU-CUGAAGCCCUCAGUG.C....AGU..AGCCUAG..UGA.AUUUUGAGCAGUUUUAAGGACUC.UGAUCGUGG--G....AUCCAG-.-C...CGA....GGAUGGAGGCCGGCG-GGCGU..GCUC.G..CGU-GGACUUUGAGCUGAG.CGGAGGG-UCAGAGCCCGAG.GACUAGCG.UUGAGUGG-AGCU.GGCGCGG-----..-CGCGGCGGUGGCCUCGGAGGA................GCUAGGAAGCCGGGAUCG..---...AGGAG---AGGAG...........CCG----UGGGGGCGG.CUA.GGC---c.cgAGGAGCCGG.CGGCGGUGCGCGGCCGCGU................GGGGAGCAGGAGCCCGGGAGCCAGUGCGGUGCG---....-A....GGAAGCUAGGAAGAAGGAGG------------------------.....----------.----.........c------.-----....-----.-----.......-C-U.c-..---------GCCGCCGGC..GGUG................A--C-----------GC----GGAAGGA.GCG.....gAGC-GGC..GCU.....GCGACC......uAGAUAG-GGC.UC.CUA....GC....CCGGCGCGCCAGGCAGCG.......------.-C.AGAGccAG......U..GCG-..-ggccgag.........cgcccugc--------------UCC.C...--GGGUCG...--GCGUGG...UGUU.GAGG...CUCaguuuGGUAACG......UGCAUCA---CC.UGAAUG.U.CUUC.CUGAUG
ferret                       ACGUCUUUUAGAAGacaga............aaaauAGACCUUGAAGGCAGGAAGAAGAAGAAAAG...-------GAAACUAGAAAAAg..................aAGGCAUCU.CAGgUCU.C..AGU....U-..ACAAGUUGAGAAGUAAGG..UGGAAAAU.AA.--------------------g..............g.--.-.--------A.....A..A...GGU.....AUUUCAGGUAGaaaAAGG...AaAA.UAAGCU.A..GGACAG.CUA.CU...GAAUACAAG.CGCACGAGAUAGAC-.....-GUCAAAAAGAAGA...UAGAAAAGGUU..A......AUC.CA.GAAAA.UU..CGCUAAAGCUCAAGAACAGGAAAACUAAGGAaauuaGUU.UA....UAAaAUUC.UUA......CUG.GAAUU.UCUGCUAAA.AGCCCAGGA.GUUCGA.UUUCUGGUGGUGCAGAA-............................GCUAGCUUGGAGAAGAUGAGGGGG..UC........AGUAC---UGUAGCCCGGGACCGGCUUAGAAGAAUUAUCCCGAAGCUAGA.GGG--...........................AA---GGUUAAA.AAAAAACGCUCUUgACAgcuu.uugcUACUAAAAGGACUGAA----GUUACUUAAGAAUUCAGGCAGAAUAUUUUUGGA-GAGUUAA-----C-GUGAGUUU---AA.A....UGC..AGUAGCG..UUU.AGUGUCCUGGCGAAUUUUAAGA-.--UUCAUAACCA...gUUAAUUC.AA...GAU....CAAGAGUAACCAGCAGCUUAA..CAUU.U..CCCCAUUGGAC-UUGAGCU.GAGAUGG-UCU-CAGUGCC-.GAGGACUA.GCGUAAAUUGGCA.GCGGACCCAGGG..ACUGCGCAGACGCGGAAGCAGU................GAU-CUAGGAAGAGCGGA..GCGgcaGACAGGAU-CCGG...........GCGCCGGCGCC-GGCG.AAG.CUAGGA....CUGAGCAGC.GAGCAGCAGUUCAGCAGUUcguggugaagauaggaAGGAAAGCGGAGUCCGGGAGCCGGUGCGGUUUGGUG....AA....GGAAGGAAGGAAGGAAG--CAAGCUAGGAAGAC-----------agagc----------.----ccggcccgug------.-----....-----.---CGgagguggAGCU.aG..GCGA-----GGAGCCCGC..GGGG................CGGCGGCAGGCCGAGGA----GGAGGCUaGCU......AGC----..---.....------.......-------GCG.UC.CCA....GC....GCCGC-GCCCGGGGCGCC.......CG-GCC.GC.AGGG..AG......A..GCCA..G........................UGGUGUGGGGAAAACCC.G...AGAGGUCG..gCUCGCGGG...GUGU.UUGG...AUC.....CGCAG--.....uGUGGUAACCUUU.--CCUU.C.GCCU.UGACGG
rat                          --------------......................------------------------------...--------------------....................--------.---.---.-..---....--..------------------..--------.--.--------------------.................--.-.---------.....-..-...---.....-----------...----...-.--.------.-..------.---.--...---------.---------------.....--------------...-----------..-......---.--.-----.--..-------------------------------.....---.--....---.----.---......---.-----.---------.---------.------.------------------............................------------------------..--........--------------------------------------------------.-----...........................------------.-------------.---.........---------------------------------------------------------------------------------.-....---..-------..---.-----------------------.------------....-------.--...---....---------------------..----.-..-------------------.--------------------.--------.-------------.------CAAGGU..-CUACACAGAAGUGGAUUCAGU................GAACCUAGGAA-------..---...GACAGGAGUCCCG...........AAGCCAGU--UUGGUG.AAG.CUAGGAaggaCUGAGCAGC.CAGCAGCAGCAGGUCAU--................-GGUGAAGAUAGCCCAGGAAACAGUGCGGUUCGUUG....GA....GGAAGCUAGGAAGAA-GGAGCCGAAAU---GAUGUGGU---GAA.....GCUAGAAAAG.AGGA..........UUCCGG.GAAGGu.ggAGCCA.GUUCG.......AGUU..G..GUGAUGAAGCUAGCUGGC..GUCU................UGGCUUGUCAACGC-------GGAGGAG.GCG......AGCAGGC..AUUgcguuGUGG--agagaauAGAUAGCGGC.UC.CUA....GA....CCAGCAUGUCAAUGUGCAa....gaAAGGCU.GC.AGGG..AA......A..GCAU..G........................UGGUGCGGUAACAUCCC.G...UGAGGUCG..gCAACGCGG...UGGU.GGU-...UUC.....UGUAACUug..agGAUGGUAACUUG.UUUAUU.U.UGCC.UUGGUA
shrew                        AGGCCUGUUAGAAGcca................gga---AGCCCUUGGUACUAGGAGGAAGAAAAU...GCGUAGACAAGAUAGAAAAC....................CGUCUUUU.AAG.GGC.A.cAGA....U-..ACAAAUUCAGUAGAAGAU..GAAGCGAG.GA.AGGUUC--------------ac...........aag.--.-.-----AAGU.....A..C...CUC.....AGAUAGAAAGU...GAAA...A.-U.CCAGCU.A..GGACAA.AG-.UU..cCCACAGGAGcGUUAGAAGAUAGACGc...cAGCAGCCGGGAAGA...UAGAAACGUUU..A......AGA.UG.GAAUA.GC..UCAGGAAGACUGAGGAAGCGUGCGAAAGGGC.....UGAgAA....UUC.CAAG.UGC......UUA.GGA--.---------.---------.------.------------------gcgcaggaagcuuccgaaagg.......------------------------..--........--------------------------------------------------.-----ucagcauguuguaggccaagaucgccu---------UAG.AAGAGCAU-----.---........cUGCAGCUAGA-----AGGAAAGUCGUUAAGAAAUUAGGUAGAAGGCUUUUGGAAGAGUUGGAAGCUU--GGAAGGCCGUAA.A....UGC..GGUAGCU..UAG.UUCUCUUUGGAAAAUUCAAAGGA.CUUUAA---UU-....GGAGAUC.AA...GAA....UA---------UUCAAAAAAA..AAUU.CuuUUGCUUUGGACUUUGAGUU.AAA--------AAUAAACCG.AAGAGUAG.GCGGUAAUUGGCA.GCCGACCCAGGC..GCUACGCAGAAGUGGAUUCA--................GGAUCUAGGAAGG-AGCG..GCA...GACAGGAG-CCAG...........GAGCCAGUG-----U-.--G.CUAGGA....CUGAGGAGC.GAGCGGGA--GCGGCAGUCgcg..........gugAAGAUAGGCGAGCCCGGGAGCCAGUGC-CGGUGGUG....UA....GGAA--------GAAGGA----GCCGUGCCGCCGUGGAGGUGCA.....GCUAGGCGA-.--GA..........UUCCAG.GAAGGa.gcAGCCA.GUGCG.......-GUG..GcgGUGAUGAAGCUAGCGGGC..GGCG................CGGCUUGGCGACCCCGGCGGCGGCGGAG.GC-......AGCA-GG..CGU.....UUGGCGc.....uAGCUAGAGCA.UC.CUA....GA....GCAGCCGCCCCGUAUGC-.......GAGGCC.AC.AGGG..AG......A..GCCA..G........................UGGUGUGGUAACGACCC.G...UGAGG---...CU----U-...GUUU.GUAA...---.....UGGC---g....uAUGGUAA-CCUU.--UUUU.A.UUCU.CCUG--
chinesePangolin              AUGCCUUUUAGAAA.....................gAAGAUAGAAAAACGGAAAACCAAAGGUAGA...-UUUAGACAAGCUAGAAAACc..................gAAGCAACU.AAG.GGCgC..AGA....U-..AGAGAU---GUAGGAAACgaGAGAAGUU.AG.AAACAAGAU-----UGGAAA.................UG.CcGUCGCGAUA.....G..U...UAC.....AGUUACUAAAGa.uAAAA...AuGA.AAAGCU.A..GGAUAA.CUA.UU...GA-------.------AUACAAGUA.....CACAAGAUAGAAAUuuuUAAAAAGCUUU..A......AGG.CC.AAAAA.GU.uGGAUAAACUACGAGGAAAAACAGGAAAUUG-.....---.-A....UUU.UGUA.UAC......UAA.GAAUU.UAUUAACAA.AGCUUACGA.AUUUUG.UU-CAGAAGU------UC............................-GAU-U---GAAAAGA-UGAGGUG..--........-AAACUACCGUAGACCAGGACCAACUUAGAAGACUAUCC-GGAAGCUAGA.AGGAA...........................AA-GCAGUUAAA.AA-----GCCAC-.---.........---UAAGAGGACUGA-----AUUUAG---GAAUUCAGGUAGAUGAUUUUUGGA-GAGCUAA-----UUGA-AAGGCCGUGU.A....UCC..CGUACCU..UAG.UUUUCUUUGGCAAAUUGAAAGGA.CUUUGGUAACUGa..aGUAAUAG.AA...GAU....GAU--GAAAUAAGCAGCUUAA..CAUU.U..-UGCAUUGGACUUUGAGCC.GAGAUUUC---UGAA--CCUcGAGGACUA.GCAUU----GACG.GCCGAGC-AGGU..GCU-GACGGAAGUGGAGUCAGU................GAAUCUAGGAGGACAGGA..GCAgcaGACAGGAUUCCGG...........GGACCGGU----GGUG.AAG.CUAGGA....CCGAGCAGC.GAGCGCAGAUGGU-GGUG-a.............agAUAGGCGAGGAGCCCGGGAGCCGGUGCGCUG---AG....AA....GGCAGCUAGGCAGGAGGAGC--GGCCGGCCCGUUUGGAGGUGAC.....GCUAGGAGA-.-GGA..........UUCCGG.GAAGG....CG-GC.GACCC.......CGCG..-..------------------..----................----------------------------.---......---AGGC..GCA.....GUGGAGg....auGGCUAGAGGG.GC.CCA....GA....GCGGCG-GCCGGUGUGCG.......C-GGC-.GC.GGGG..AG......C..GCA-..G........................UGG-GGCG----AACCC.G...GGAGGCCG..gCGGCAGCG...CGCC.---C...CUC.....UGGGCACu...ug----UAUGGUAA.CC----.-.----.------
manatee                      AACGCCUUUAGAAGacagaa..........aaaauuAAACCCAGAAGGUAGGAAGCGGAAGAA---...----AGACAAGGAAGUAA--....................------AU.AAG.GGC.A..GAG....U-..ACAAACUUGGUAGAAGCC..UAGAAGAUuAG.GAUCAAGAUACAAAACGAGA.................AA.A.UUGUCGAGA.....A..G...UAC.....ACCU-GAUAGA...AGG-...-.AA.UAAGCU.A..GGACAG.CUA.UU...GGACGGAAG.CGUAGAAGAUAGACGg...gGAAAAAAUAGAAGA...UAGAAAACUUGgcA......AAA.UG.AAGA-.-G..GUGCAAAACCUGA--GGAAAAAUAAGCAGGA.....GGA.AA....UCA.GUUU.UUU......AAA.AAAUAgUAUUUUAAA.AGCUCAUUU.GUGUAG.UCUCUGGUGAUGCAGACA.....................g.....uUAAGGGUUUCAGAAGAUAAGGGCG..UU........UAAAUUACCGUAGACCUGGACCGACUUAGAAGAC--CUG--GAAGCUAG-.-----...........................AAGGGAGGCAAG.A------------.---.........-------AGGACUGA---AA---UUUAAAAACUAAAUG--UG---UUCUUGGA--AGUUAGGAU--UUGGAAGGUCUUAAA.A....UAC..AGGAGCG..UAG.UAUACUCUAAAACAUUGGAAGGA.CUUUCAUAAUUGg..aGCAGGUC.AA...GAU....GAAGACUAAUGGGCAGCCGGC..UGUU.C..CG-CUUGGGACUG--AGCU.GAGGU--GU--GAGCCUGAG.G---ACUA.GCGUUAGU-GGCG.GCCGCGC--GGA..-CGAC-----------------ggggagcggcuagg..------------------..---...-------------aaccgggagcu--------GUCGGAGC.GGG.CCA---....--GAGCAGC.CAGCGGUGCGAGGUGGAGU................AGGAAGGAGCAGCCCAGGAGCCGG-----UGUGGUG....GA....GG-AGCUAGGAAGAAGGAAGGCGCCGUA---CGCUGGU-GUGAA.....GCUAGGCGA-.-GGA..........AGCCAG.GAAGG....AGCGG.CCGCUg....cgGCUU..G..-GGCUGCAGCCGGCGGGC..GGCU................UG--------------------GAGGCG.GCG......-GCG---..---.....-CGUAG.......GUGUAGCGGA.GC.CUA....GA....CCGGC--------GGGCG......cCGGGGA.GCaAGGG..AG......C..GAGU..-gagcgguaaaggcgaguccggcucGGCU-GUGU----GUUC.G...UGUUUUCU...CC--G--U...----.----...AAC.....CGAAGUU......-UGGUAAC----.----CU.A.CUUU.CAUUA-
guineaPig                    ------------AGuguuaauu.....uaagcuacc------------AGAUAGGCAGAAGAA---...ACU----UAGAAGAUGCAUG....................AAAAUACU.GUG.A--.-..---....--..-AAAACCCAGAAGAAAAU..UAGAAGAU.AG.--------------------a..............a.--.-.---------.....-..-...--C.....AAGAUAGAAAA...UAAC...Ac--.--UGUC.G..AGGAAA.GA-.UA...CUUAAGAUA.GAAA-AUGAAAAAUG.....AACAAGAAAGAAGA...UAGAGAAGUUG..A......AGU.CA.GAAAU.AC.uGGAUAAAGUGUAAUCG------CUGGUAGUC.....GAU.UU....UUA.AGUU.UA-......---.-----.---------.---------.------.----UGGUGUAGAGGUU-............................AAAAAGCUCAAAA-G---UAGGGG..--........--------UUUAGACCCGAGCCAAUUUGGAAGAUUAUUU--GAAGCUAGG.AGGGA...........................AACCCAGUUAAG.C----CACCAUGAaAA-a......gcAGCUAGAAGGACUGA---AGUCAUUUAU-AAGCCGAGGCAGAACGCUUUCGGAGGAGUUAGGAUUAAAGGCUGUGAGUCCA.G....UAU..AGUUC--..---.---ACUUUGGAAAUUUUGAAGGA.CUUUUUUGA---....---GUUC.AA...GAU....CAAGAAU----UCCAAUUUAG..CCUU.U..UCGCAUUGGACUUUGCGCU.GAU---AGUCA-AAAAAUCU.GAGGACUA.GUGUUAGACGGCA.GAUGGCGCAGA-..-C---------GCGGAUUGAGU................GACGCUAGGAGGACAGCA..G--...GACAGGACCC--G...........GGACCG--GCAUCGUG.AAG.CUCGGC....CUGCGGAGC.CGGCGGCAGU----CUGGUgu...........gaaGAUAGGAAGGAGGCCUGGCGGCGGUGCGGUGCG--G....AA....GGC--------------GCCCC------CCGCGGUGGUGUGGC-.....GCUA------.-GGA..........--C-AG.GAGGC...gAGCA-.-----.......AGGC..G..G------AGCUAGCG-GCugGGCG................UGGC-----GAC------CCCGGAGGCG.GC-......-GCAGGC..GCG.....GUGCAU.......AGAUAGCGGC.UCcCUA....GA....CCCGCACGCCGGGGUGCU.......A-GGCU.CC.AGGG..AG......CggGCGA..G........................UGG--UGGUAACGACCC.G...U-------...--------ucg----.----...---.....UGUG--U......AUGGUAACCUUUuACUUUG.U.UUUC.CCAAUG
tarsier                      ----------AAAGcua...............auaaAAACCCAGA---CAGGGAGAAGAGGAAAUA...-UUUAGACACACUAGGGAAG...................aAAAGCACU.---.--U.G..AGG....CC..AAAAU---AGAAGAAAAG..UAGAAGA-.GG.CAA---GAUAGAAAAUGAAA.................AU.A.UUGGCAAGGa..ga-agU...UUC.....AGAUAGAAGGA...GAAA...AuCA.GGAGCU.G..AGACAA.CUA.UU...---------.------GGACAAGCG.....UACAAGAUAGACGU...CAAAAAGUAGG..AgauuugAAG.CC.AAAAA.UU..GGAUAAA-------ACUACCAGGCACUAAAA.....UGA.AA....UUG.UUAA.UCA......UAA.UCAGU.UUUUUUUAA.AGCCCAUCA.GUUUAA.UUCCUGGUGGUGCAGAAG.....................uuagaagGCAAAGUCUGAGAAGACAGUGCU-..--........UAAGCCACUGUAGACCAGGACCAAGUUAGAAGAGUAUUU--GAAGCUAGA.AGGG-...........................AAGUCGGUUAAA.AAUGGCGUCAG--.GAAg.......cUACUGAGAGGACUGAAGUA-AUCUAGA--AGU-CCAGGCAGAAUGCCUUUGGAAGAGCUGGGCGC-CUUCGGGGGCCUUAG.U....U-A..AGCCCCG..UAG.CUUAGCGGGAG-AGGUCGCAGAAgCUCCCGCAGCCGa..aGUCACGC.GA...GAG....CCAGAGUAACCGCCAGCCUCC..CGUAgC..UGGCGUCGGACUCCGAGCC.GCGGCG-CUCGGGCCGCCCC.GAGGACU-.-------------g-----CGCGGG-..-GCCCGCA--GGUGGCGCCAGU................GGCUCUGGGAAGACGGGA..GCGg.c-------------...........-----------AGGCG.GGA.CCCGG-....-----CCGC.CGGUGGUGGUGCCN-----................NNNNAGAGAGAGUCCGGGAGCCGGUGCG--GUGGUG....GC....GCAAGCUAGCAAGAAGG---------------------------.....----------.----cu.....ggc------.-----....-----.-----.......----..-..--GGCGAUGGCGCCG---..GGCGu..............cCAGCCUGGCGACCCCGC----GGAGGCG.GCGg....c-------..---.....GAGCGU.......AGCUAGAGCG.UC.CCG....-G....CCCGC---GUCCGUGAGC.......GAGGCC.GC.-GGC..AG......A..GCCAguG........................UGGGGCGC-----GCCC.G...CGAGCGAG..gCCCCAAG-...UG--.----...CUC.....UGGAGCUug..agGCUGGUAAUC--.--AAUC.G.CCUUgCUGUUG
elephant                     UACGCCUUUAGAAGaga................aauAAACCCAAGGGGUAGGAAGCGGAAGAG---...----------ACAAGGGAGC....................AAGCGAAC.AGG.--G.C..AGA....GU..ACGAAGUCAGUGGAAGAC..UAGAAGAU.AG.GAUCAAGAUAGAAAGUGAGA.................AA.A.AAGGCGAGA.....A..AuacUCC.....CGAUAGAGAAGa.g----...A.AA.CAAGUU.A..GGCCAG.CUG.UU...GGACAGAAG.CGUAGAAGAUAGACGa...gGAACAAAUAGAAGA...UAGAAAACUUG..A......AAG.GC.AAGAA.GU..UGAAGAAAAUACACGAAGGGAGAAAAAACGA.....GCA.--....---.----.---ggagga---.-----.---------.---------.------.------------------aaunn..........nnnnnn.......------------------------..--........--------------------------------------------------.-----agcg..................aaggc------------.-------------.---.........---------------------------------------------------------------------------------.-....---..-------..---.-----------------------.------------....-------.--...---....---------------------..----.-..-------------------.------------CGUCCGAG.GA---CUA.GCGUUAGU-GGCG.GCGGC------U..GCGC---G-AAG-----ACGGG................G------AGCGGCUAGGA..---...-GCCGGAGCGGUG...........CGGUCGGAGC----GG.--G.CC----....-AGAGCGGC.CGGCGGUGCAGAGGC--GU................AGGAAGGAGCAGCCCGGGAGCCGGUGUGGA--GGAG....GA....GG-AGCUAGGAAGAAGGAAG--GCGCCG-CACGCCGGU-GUGAA.....GCUAGGCGA-.-GGA..........AGCCAG.GAGGG....AGCGG.GCGCU......gCGCU..U..GGGCUGCAGCUGGCG---..GGCG................U--C-----------CU----GGAGGCG.GCGgcgccu---A---..---.....----GG.......UGGUAGCAGA.GC.CUA....GA....CC------GGCGGGCGCC.......G-GGGA.GC.AAGG..-G......A..GCGA..G........................UGA-GCGGUG----AAG.G...CGAGUCCG...--GCGUUU...GGUA.ACCU...AUC.....-------......-------UCCAU.UAAAUG.C.UUCC.CUAACG
#=GC SS_cons                 ::::::::::::::......................:::<<<<_____>>>>,,,,,,,,,,,,,,...,,,,,,,,,,,,,,,,,,,,....................,,,,,,<<.<<<.--<.<..___~~~~>>..----->>>>>,,,,,,,,..,,,,,,,,.,<.<<<<--<<<<<---<<____~~~~~~~~~~~~~~~~.>>.-.>>>>>----.....>..>...>>>.....---[[[[[[[[...[[[[...-.[[.,,,<<<.-..---<<<.___~>>...---------.------>---->>>,.....,,,,,,,,,,,,,,...,,,,,,,,,,,..,......,,,.<<.<<___~>>..>>,,,,,,,,,,,,,,,,,,,,,,,,,,,,,.....,,,.,,....,,<.<<<<.___~~~~~~>>>.>-->,.,,,,,,,,,.,<<<<-<<-.<<<<--.<<<<-<<<--<<<_____~~~~~~~~~~~~~~~~~~~~~.......>>>-->>>->>>>>>>>>>>>>>,..,,........,,,,,,,,,,,,,,,,,,<<<<<<<<<_______________________._____~~~~~~~~~~~~~~~~~~~~~~~~~~~>>>>>>>>>,,,.,,,,,,,,,,,,,.,,,.........,,,<<<<---<<____>>-->>>>,,,,,,<<-<----<<<<<___>>>>>---->>>,,,<<<--<<___>>--->>>,,.,....,,,..,,,,,,,..,,,.,,,,,,,,,,,,,,,,<<<<--<.<--<<<___>>>....>>-->>>.>,...,,,....,<<<<<<<<<----<<<<<<<..-<<<.<.._______>>>>->>>>>>>.--->>>>>>>>>,,,,,<<<.<-<<---<.<<___________~>>>-->>>>>>,..,,,,,,,,,,,,<<<<<<<___~~~~~~~~~~~~~~..>>>>>>>,,,,,,,,,,,..,,,...,<<<<<-<<<___~~~~~~~~~~~>>>>>>>><<<<____.>>>.>,,,<<....<<<----<<.__________>>-->>>>>................,,,,,,,,,,,,<<<----<<<<<______>>>>>-....--....>>>,,,,,,,,,,,,,,(((--(((((,,,,,,,<<<<______~~~~~>>>><<<<__.____~~~~~~~~~~>>>>,,.,,,,,....,,,,).))))-.......-)))..,..,,,,,,,,,,,,,,,,<<..<-<<................<________________________>>>.->-......->>,<<<..<<-.....-<<-<<.......__________.__.___...._>....>>>-->>>>>,,,,<<<<.......<<--<<.<<.____..__......_..____..>........................>>>>->>>>>,,,,<<<.<...-<<<----...--<<<___~~~>>>-.----...>>>.....>>>>,,<......_______>,,,,.]]]]]].].]]]].]]]:::
#=GC RF                      AcGGCUUUaAGAAG......................AAAccccAAAaggaggAAGCAGAAGAAaaA...UuuUAgauAAAuuAGGAAAC....................AAgcAACu.aag.UGc.a..AAa~~~~ug..AuAagaucaGuAGAAAAu..UaGAAGAu.AG.AaacaAgacacaaaAuGAAA~~~~~~~~~~~~~~~~.aU.a.gugucaAGa.....g..u...uUC.....Aguucgagacu...Gaaa...A.ac.gaagcu.A..aGacaA.uuA~Uu...uuaaAgaaG.gaaaGaagAgAagca.....AagaauAUAGAAGA...uAgAAAaAagu..A......AaA.cc.aaAaA~uu..ggAuaAAaUggaAgaacAuuAguaaaaAgGA.....GgA.aa....UUa.uugg.UuA~~~~~~cca.aAAuu.UAauaUAaA.agcccAuca.auuuaa.uuucUgguGaugcAGaAa~~~~~~~~~~~~~~~~~~~~~.......gcaauaccUgagaagaugagggug..uu........uaaaCUcuuguaGAccggaaccaacuuAGAAGAAUacUUaAGaAGCuAgA.AGAgG~~~~~~~~~~~~~~~~~~~~~~~~~~~aaguugguuAAa.AAUuACAgCaAau.AaA.........UacugaaAgGacUGguguAauucaaaaAAaacauAAGGcagaagguuuuugGAaGaguUAGaAgaAuuuaAaaggCcUuAA.a....UgU..AGuAGCU..UAg.uuUUuuUUGAaaaaUaugaaGaa.cUUucgUAAcgg....guAauuc.aA...gau....caagaauaacUacCagCuuaa..uguu.u..uUGCaUUggacUuugaGcu.aAGauuauucuuaAAAUCCU.GAgGACUa.GCaUuaauuGgCA~GCuGACcCAGGU..GCUACgCAGAAGuggauuCAGU~~~~~~~~~~~~~~..GaaucuaGGAAGACAGgA..GCA...GACAGGAuucCAG~~~~~~~~~~~gaaCCAGUGuuuGgUG.aag.CUAGga....cuGAGGAgc.cAGCaGcagagcggCaguu................aaGugaaAggAGuCCAGGAacCagUGCGaUuuGguG....aA....GGaAGCUAGGAAGAAGGgaggAGCcCuAAcGAUuuGGuGGUGAA~~~~~gCUaGGAAAg.AGGa~~~~~~~~~~UUCCAG.GAAGG....AGCGa.GgGCg.......Auuc..G..GUGAUGAAGcUAGCaGGC..GGCu................uGGCUugggaaCgacacgaGCGGAGgaG.GCG......AGCAGGC..guU.....GUGggg.......AGAUAgaGGc.UC.CUA....Ga....cCAGCauGCCAGUGUGcc.......aAGGCc.gC.AGGG..Ag......A..GCGA..G........................cgGUguggUAAAAAUCC.g...UGagGUCG...augcaaua~~~uguU.GUUU...uuC.....uGGAAcu......uuuGUaAacuUU.guuuuU.a.gucu.cgaauG
#=GF R2R keep allpairs
//
