# Supplementary material for: Secondary Structural Model of Human MALAT1 Reveals Multiple Structure–Function Relationships
Source: Int J Mol Sci. 2019 Nov 9;20(22):5610. doi: 10.3390/ijms20225610 (PMC6888369; doi:10.3390/ijms20225610)
Supplement: Supplementary file 1 [file ijms-20-05610-s001.zip › File S6.txt]

# STOCKHOLM 1.0
#=GF AU Infernal 1.1.2
human                        UAAUGGGGGAGUUUCGUA-CUGAGG..UG....UAAAGGGAUUUAUAU...GGGGACGUAGGCCGA..UUUCCGG.....GUGUUGUAGGUU..UCUCUUUUUCAGG...CUUA...UA--CUCAUGAAUCUUGUCUGAAGCUUUUGAGGGCAGACUGCCAAGUCCUGGAG................AAAUAGUAGA....UGGCAAGUUUGUg.............ggUUUUUUUUUUU...uAC....ACGAAUUUGAGGAAAACC.AAAUGAA.UU---UGAUAGCCAAAUUGAGACAA...--UUUCA.GCAAA....UCUGUAAGCAGUUU..GUA.................UGUU.UA.GU..UGGGGUAA-.....UGAAGUAUUUCAGUUUUG.UGAAUAGAUGACCUGUUUUU..A...C..UU.CCUCA.CCCUGAAU..U..C..G..--UUU.UGU...AAAUGU....A..GAGUUUGGAUGUGUAACUGAg.........gcGGGGGGGA..GUUU.......UCAg.uaUUUUUUUUUGUGGG.-.GGUGG.GGGCAAAAUAUGUUUUCAGUUCUUUUUCCCUUA....GGUCUGUCUAGA.AUCCUAA.AGGCA.AAU....GACU....CAAGGUGUAACA..GAAAACAAGAAAA.UCCAAU.AUCAGGAUAAUCAGACCACCA..CAGGUUUA.CAGUUUAUAG....AAACU..----.-AGAG.CAGUUCUCA.CGUUGAGGUCUGUGGAAGAGA..U....GUCCAUUGGAGAA..AU.GGCUGGUAGUUACU.CUU..UUUUCCCCCCACCCC.CUUAAUCAGA.C.U.UUAAAAG.UGCUUAACCCCUUAAACUUGU.UAUUUUUUA.CUU..GAAGCAUUUUG.GGAUGGUCUUA.A.CAGGGAAGAG...AGA.GGGUGGGGGAGAAAA.U.GU..UUUUUU...CU.......AAGAUUUUCCACAGAUGCUAUAGUACUAUUGA.C......AA.A..CUGGGUUA.GAGAAGGAGUGU....ACCG...CUGUGCUGU.UG..GCA.CGAACACCUUCAGGGAC.UGGAGCUGC.UUUUAUCC....UUGGAAGAGUAUU.CCCAGUUGAAGCUGAAA-..AGUACAGCACAGUG.CAGCU.UUGGUU.CAUAUUCAGUCAUCUCAGGAGAACUUCAGAAGAGCUUGAGUAGGCCAAAUGUU.GAAGUUAAGUUUUCCAAUAAUG...UGACUUCUUAAA-...........-AGUU....................UU--AUUAAAGGGGAGGGGCAAAUAUUGGCAAUUAG---UUGGC..AGUGGCCUGUUA.CGGUUGGG.AUUGGUGGGGU.GGG
bonobo                       UAAUGGGGGAGUUUCGUA-CUGAGG..UG....UAAAGGGAUUUAUAU..gGGGAACAUAGGCCGA..UUUCCGG.....GUGUUGUAGGUU..UCUCUUUUUCAGG...CUUA...UA--CUCAUGAAUCUUGUCUGAAGCUUUUGAGGGCAGACUGCCAAGUCCUGGAG................AAAUAGUAGA....UGGCAAGUUUGUug...........gggUUUUUUUUUUU...uUU....ACGAAUUUGAGGAAAACC.AAAUGAA.UU---UGAUAGCCAAAUUGAGACAA...--UUUCA.GCAAA....UCUGUAAGCAGUUU..GUA.................UGUU.UA.GU..UGGGGUAAA.....UGAAGUAUUUCAGUUUUG.UGAAUAGAUGACCUGUUUUU..A...C..UU.CCUCA.CCCUGAAU..U..C..G..--UUU.UGU...AAAUGU....A..GAGUUUGGAUGUGUAACUGAg.........gcGGGGGGGA..GUUU.......UCAg.uaUUUUUUUUUGUGGG.-.GGUGG.GGGCAAAAUAUGUUUUCAGUUCUUUUUCCCUUA....GGUCUGUCUAGA.AUCCUAA.AGGCA.AAU....GACU....CAAGGUGUAACA..GAAAACAAGAAAA.UCCAAU.AUCAGGAUAAUCAGACCACCA..CAGGUUUA.CAGUUUAUAG....AAACU..----.-AGAG.CAGUUCUCA.CGUUGAGGUCUGUGGAAGAGA..U....GUCCAUUGGAGAA..AU.GGCUGGUAGUUACU.CUU..UUUUCCCCCCACCCC.CUUAAUCAGA.C.U.UUAAAAG.UGCUUAACCCCUUAAACUUGU.UAUUUUUUA.CUU..GAAGCAUUUUG.GGAUGGUCUUA.A.CAGGGAAGAG...AGA.GGGUGGGGGAGAAAA.U.GU..UUUUUU...CU.......AAGAUUUUCCACAGAUGCUAUAGUACUAUUGA.C......AA.A..CUGGGUUA.GAGAAGGAGUGU....ACCG...CUGUGCUGU.UG..GCA.CGAACACCUUCAGGGAC.UGGAGCUGC.UUUUAUCC....UUGGAAGAGUAUU.CCCAGUUGAAGCUGAAA-..AGUACAGCACAGUG.CAGCU.UUGGUU.CAUAUUCAGUCAUCUCAGGAGAACUUCAGAAGAGCUUGAGUAGGCCAAAUGUU.GAAGUUAAGUUUUCCAAUAAUG...UGACUUCUUAAA-...........-AGUU....................UU--AUUAAAGGGGAGGGGCAAAUAUUGGCAAUUAG---UUGGC..AGUGGCCUGUUA.CGGUUGGG.AUUGGUGGGGU.GGG
chimp                        UAAUGGGGGAGUUUCGUA-CUGAGG..UG....UAAAGGGAUUUAUAU..gGGGAACGUAGGCCGA..UUUCCGG.....GUGUUGUAGGUU..UCUCUUUUUCAGG...CUUA...UA--CUCAUGAAUCUUGUCUGAAGCUUUUGAGGGCAGACUGCCAAGUCCUGGAG................AAAUAGUAGA....UGGCAAGUUUGUggguuuuuuuuuuuuuUUUUUUUUUU-u..uUU....ACGAAUUUGAGGAAAACC.AAAUGAA.UU---UGAUAGCCAAAUUGAGACAA...--UUUCA.GCAAA....UCUGUAAGCAGUUU..GUA.................UGUU.UA.GU..UGGGGUAAA.....UGAAGUAUUUCAGUUUUG.UGAAUAGAUGACCUGUUUUU..A...C..UU.CCUCA.CCCUGAAU..U..C..G..--UUU.UGU...AAAUGU....A..GAGUUUGGAUGUGUAACUGAg.........gcGGGGGGGA..GUUU.......UCAguauUUUUUUUUUGUGGG.-.GGUGG.GGGCAAAAUAUGUUUUCAGUUCUUUUUCCCUUA....GGUCUGUCUAGA.AUCCUAA.AGGCA.AAU....GACU....CAAGGUGUAACA..GAAAACAAGAAAA.UCCAAU.AUCAGGAUAAUCAGACCACCA..CAGGUUUA.CAGUUUAUAG....AAACU..----.-AGAG.CAGUUCUCA.CGUUGAGGUCUGUGGAAGAGA..U....GUCCAUUGGAGAA..AU.GGCUGGUAGUUACU.CUU..UUUUCCCCCCACCCC.CUUAAUCAGA.C.U.UUAAAAG.UGCUUAACCCCUUAAACUUGU.UAUUUUUUA.CUU..GAAGCAUUUUG.GGAUGGUCUUA.A.CAGGGAAGAG...AGA.GGGUGGGGGAGAAAA.U.GU..UUUUUU...CU.......AAGAUUUUCCACAGAUGCUAUAGUACUAUUGA.C......AA.A..CUGGGUUA.GAGAAGGAGUGU....ACCG...CUGUGCUGU.UG..GCA.CGAACACCUUCAGGGAC.UGGAGCUGC.UUUUAUCC....UUGGAAGAGUAUU.UCCAGUUGAAGCUGAAA-..AGUACAGCACAGUG.CAGCU.UUGGUU.CAUAUUCAGUCAUCUCAGGAGAACUUCAGAAGAGCUUGAGUAGGCCAAAUGUU.GAAGUUAAGUUUUCCAAUAAUG...UGACUUCUUAAA-...........-AGUU....................UU--AUUAAAGGGGAGGGGCAAAUAUUGGCAAUUAG---UUGGC..AGUGGCCUGUUA.CGGUUGGG.AUUGGUGGGGU.GGG
gorilla                      -UAAUGGGGAGUUUCGUA-CUGAGG..CG....UAAAGGGAUUUAUAU...GGGGACGUAGGCCGA..UUUCCGG.....GUGUUGCAGGUU..UCUCUUUUUCAGG...CUUA...UA--CUCAUGAAUCUUGUCUGAAGCUUUUGAGGGCAGACUGCCAAGUCCUGGAG................AAAUAGUAGA....UGGCAAGUUUGUgguu........uuuuUUUUUUUUUU-u..uUU....ACGAAUUUGAGGAAAACC.AAAUUAA.UUUGAUAGC--CAAAAUUGAGACAA...--UUUCA.GCAAA....UCUGUAAGCAGUUU..GUA.................UGUU.UA.GU..UGGGGUAA-.....UGAAGUAUUUCAGUUUUG.UGAAUAGAUGACCUGUUUUU..A...C..UU.CCUCA.CCCUGAAU..U..C..G..--UUU.UGU...AAAUGU....A..GAGUUUGGAUGUGUAACUGAgg........cgGGGGGGGA..GUUU.......UCA...gUAUUUUUUUUUGUG.G.GGUGG.GGGCAAAAUAUGUUUUCAGUUCUUUUUCCCUUA....GGUCUG------.--UCUAG.-----.AAU....GACU....CAAGGUGUAACA..GAAAACAAGAAAA.UCCAAU.AUCAGGAUAAUCAGACCACCA..CAGGUUUA.CAGUUUAUAG....AAACU..----.-AGAG.CAGUUCUCA.CGUUGAGGUCUGUGGAAGAGA..U....GUCCAUUGGAGAA..AU.GGCUGGUAGUUACU.--C..UUUUCCCCCCACCC-.CUUAAUCAGA.C.U.UUAAAAG.UGCUUAACCCCUUAAACUUGU.UAUUUUUUA.CUU..GAAGCAUUUUG.GGAUGGUCUUA.A.CAGGGAAGAG...AGA.GGGUGGGGGAGAAAA.U.GC..UUUUUU...CU.......AAGAUUUUCCACAGAUGCUAUAGUACUAUUGA.C......AA.A..CUGGGUUA.GAGAAGGAGUGU....ACCG...CUGUGCUGU.UG..GCA.CGAACACCUUCAGGGAC.UGGAGCUGC.UUUUAUCC....UUGGAAGAGUAUU.CCCAGUUGAAGCUGAAA-..AGUACAGCACAGUG.CAGCU.UUGGUU.CAUAUUCAGUCAUCUCAGGAGAACUUCAGAAGAGCUUGAGUAGGCCAAAUGUU.GAAGUUAAGUUUUCCAAUAAUG...UGACUUCUUAAA-...........---AG....................-UUUAUUAAAGGGGAGGGGCAAAUAUUGUCAAUUAG---UUGGC..AGUGGCCUGUUA.UGGUUGGG.AUUGGUGGGGU.GGG
gibbon                       UAAUGGGGGAGUGUCGUA-CUGAGG..UG....UAAAGUGAUUUAUAU...GGGGACGUAGGCCGA..UUUCCGG.....GUGUUGUAGGUU..UCUCUUUUUCAGG...CUUA...UA--CUCAUGAAUCUUGUCUGAAGCUUUUGAGGGCAGACUGCCAAGUCCUGGAG................AAAUAGUAGA....UGGCAAGUUUGUg..............gUUUUUUUUUUU....UU....ACGAAUUUGAGGAAAGCC.AAUGAAU.UU---GAUAGCCAAAAGUGAGACAA...AAUCUCA.GCAAA....UCUGUAAGCAGUUU..GUA.................UGUU.UA.GU..UGGGGUAA-.....UGAAGUGUUUCAGUUUUG.UGAAUAGAUGACCUGUUUUU..A...C..UU.CCUCA.CCCUGAAU..U..C..G..--UUU.UGU...AAAUGU....AgaGAGUUUGGAUGUGUAACUGAggcgggggggagGGGGGGGA..AUUU.......UCAg.uaUUUUUUUUUGUGGG.-.GGUGG.GGGCAAAAUAUGUUUUCAGUUCUUUUUCCCUUA....GGUCUGUCUAGA.AUCCUAA.AGGCA.AAU....GACU....CAAGGUGUAACA..GAAAACAAGAAAA.UCCAGU.AUCAGGAUAAUCAGACCACCA..CAGGUUUA.CAGUUUAUAG....GAACU..----.-AGAG.CAGUUCUCA.CGUUGAGGUCUGUGGAAGAGA..U....GUCCAUUGGAGAA..AU.GGCUGGUAGUUACU.CUU..UUUUCCCCCCACCCC.CUUAAUCAGA.C.U.UUAAAAG.UGCUUAACCCCUUAAACUUGU.UAUUUUUUA.CUUguGAAGUAUUUUG.GGAUGGUCUUA.A.CAGGGAAGAG...AGA.GGGUGGGGGAGAAAA.U.GUuuUUUUUU...CU.......AAGAUUUUCCACAGAUGCUAUAGUACUAUUGA.C......AA.A..CUGGGUUA.GAAAAGGAGUGU....ACCG...CUGUGCUGU.UG..GCA.CGAACACCUUCAGGGAC.UGGAGCUGC.UUUUAUCC....UUGGAAGAGUAUU.CCCAGUUGAAGCUGAAA-..AGUACAGCACAGUG.CAGCU.UUGGUU.CA----UAGUCAUCUCAGGAGAACUUCAGAAGAGCUUGAGUAGGCCAAAUGUU.GAAGUUAAGUUUUCCAAUAAUG...UGACUUGUUAAA-...........-AGU-....................-U--UAUAAAGGGGAGGGGCAAAUAUUGGCAAUUAG---UUGGC..AGUGGCCUGUUA.CGGUUGGG.AUUGGUGGGGU.GGG
goldenSnubnoseMonkey         UAUUGGGGGAGUUUCGUA-CUAAGU..UG....UAAAGGGAUUUAUAU...GGGGAUGUAGGCCGA..UUUCCGG.....GUGUUGUAGGUU..UCUCUUUUUCAGG...CUUA...UA--CUCAUGACUCUUGUCUGAAGCUUUUGAGGGCAGACUGCCAAGUCCUGGAG................GAAUAGUAGA....UGGCAAGUUUGU...............gUUUUUUUUUUU...uUA....ACCAAUUUG---AAAACC.AAAUGAA.UUUGAUAGAGCCAAAAUUGAGACAA...AAUUUCA.GCAAA....UCUGUAAGCAGUUU..GUA.................UGUU.UA.GU..UGGGUUAA-.....UGAAGUAUUUCAGUUUUG.UGAAUAGAUGACCUGUUUUU..A...C..UU.CCUCA.UCCUGAAU..U..A..G..--UUU.UCA...AAAUGU....G..GAGUUUGGAUGUGUAACUGA............GGGGGGGA..AUUU.......UAA....GUAUUUUUUUUGUG.G.GGUGG.GGGCAAAAUAUGUUUUGAGUUCUUUUCCCCAUA....GGUCUGUCUAGA.AUCCUAA.AGGCA.AAU....GACU....CAAGGUGUUACA..GAAAACAAGAAAA.UCCAAU.AUCAGGAUAAUCAGAACACCAcaCAGGUUUA.CCGUUUGUAG....AAACU..----.-AGAG.CAGUUCUCA.CGUUAAGGUCUGUGGAGGAGA..U....GUCCAUUGGAGAA..AU.GGCUGGUAGUUACU.CUU..UUUUCCCCCCUCCCUcCUUAAUAAGG.C.U.UUAAAAG.UGCUUAACCCCUUAAACUUGU.UAUUUUUUA.CUU..GAAGUAUUUUG.GGAUGGUCUUA.A.CAGGGAAGAG...AGA.GGGUGGGGGAGAAAA.U.GU..UUUUUU...CU.......AAGAUUUUCCGCAGAUGCUAUAGUACUAUUGA.C......AA.A..CUGGGUUA.GAGAAGGAGUGU....ACCG...CUGUGCUGU.UG..GCA.CGAACACCUUCAGGGAC.UGGAGCUGC.UUUUAUCC....UUGGAAGAGUAUU.CCCAGUUGAAGCUGAAAA..-AUACAGCACAGUAgCAGCU.UUGGUU.CAUAUUCAGUCAUCUCAGGAGAACUUCAGAAGAGCUUGAGUAGGCCAAAUGUU.GAAGUUAAGUUUUCAAAUAAUG...UGACUUCUUAAA-...........-AGUU....................UU--AUUAAAGGGGAGGGGCAAAUAUUGGCAAUUAG---UUGGC..AGUGGCCUGUUA.UGGUUGGG.AUUGGGGGGGU.GGG
greenMonkey                  UACCGGGGGAGUUUCGUA-CUGAGU..UG....UAAAGGGAUUUAUAU...GGGGAUGUAGGCCGA..UUUCCGG.....GUGUUGUAGGUU..UCUCUUUUUCAGG...CUUA...UG--CUCAUGACUCUUGUCUGAAGCUUUUGAGGGCAGACUGCCAAGUCCUGGAG................GAAUAGUAGA....UGGCAAGUUUGUggg..........uuuUUUUUUUUUU-u.aaAU....ACCAAUUCG---AAAACC.AAAUGAA.GUUGAUAGAGCCAAAAUUGAGACAA...AAUUUCA.GCAAA....UCUGUAAGCAGUUU..GUA.................UGUU.UA.GU..UGGGGUAA-.....UGAAGUAUUUCAGUUUUG.UGAAUAGAUGACCUGUUUUU..A...C..UU.CCUCA.UCCUGAAU..U..A..G..--UUU.UCU...AAAUGU....G..GAGUUUGGAUGUGUAACCGA............GGGGGGGC..AUUU.......UAA...gUAUUUUUUUUUGUG.G.GGUGG.GGGCAAAAUAUGUUUUGAGUUCUUUUCCCCAUA....GGUCUGACUAGA.AUCCUAA.AGGCA.AAU....GACU....CAAGGUGUUACA..GAAAACAAGAAAA.UCCAAU.AUCAGGAUAAUCAGAACACCAcaCAGGUUUA.CCGUUUAUAG....AAACU..----.-AGAG.CAGUUCUCA.CGUUAAGGUCUGUGGAGGAGA..U....GUCCAUUGGAGAA..AU.GGCUGGUAGUUACU.CUU..UUUUCCCCCCUCCCUcCUUAAUAAGA.C.U.UUAAAAG.UGCUUAACCCCUUAAAUUUGU.UAUUUCUUA.CUU..GAAGUAUUUUG.GGAUGGUCUUA.A.CAGGGAAGAG...AGA.GGGUGGGGGAGAAAA.U.GU..UUUUUU...CU.......AAGAUUUUCCGCAGAUGCUAUAGUACUAUUGA.C......AA.A..CUGGGUUA.GAGAAGGAGUGU....ACCG...CUGUACUGU.UG..GCA.CGAACACCUUCAGGGAC.UGGAGCUGC.UUUUAUCC....UUGGAAGAGUAUU.CCCAGUUGAAGCUGAAA-..AAUACAGCACAGUG.CAGCU.UUGGUU.CAUAUUCAGUCAUCUCAGGAGAACUUCAGAAGAGCUUGAGUAGGCCAAAUGUU.GAAGUUAAGUUUUCAAAUAAUG...UGACUUCUUAAA-...........-AGUU....................UU--AUUAAAGGGGAGGGGCAAAUACUGGCAAUUAG---UUGGC..AGUGGCCUGUUA.UGGUUGGG.AUUGGGGGGGU.GGG
anubisBaboon                 UACCGGGGGAGUUUCGUA-CUGAGU..UG....UAAAGGGAUUUAUAU...GGGGAUGUAGGCCGA..UUUCCGG.....GUGUUGUAGGUU..UCUCUUUUUCAGG...CUUA...UA--CUCAUGACUCUUGUCUGAAGCUUUUGAGGGCAGACUGCCAAGUCCUGGAG................GAAUAGUAGA....UGGCAAGUUUGUguu..........ugu-UUUUUUUUUUa.auAU....ACCAAUUUG---AAAACC.AAAUGAA.UUUGAUAGAGCCAAAAUUGAGACAA...AAUCUCA.GCAAA....UCUGUAAGCAGUUU..GUA.................UGUU.UA.GU..UGGGGUAA-.....UGAAGUAUUUCAGUUUUG.UGAAUAGAUGACCUGUUUUU..A...C..UU.CCUCA.UCCUGAAU..U..A..G..--UUU.UCU...AAAUGU....G..GAGUUUGG-UGUGUAACUGA............GGGGGGGA..AUUU.......UAA....GCAUUUUUUUUGUG.G.GGUGG.GGGCAAAAUAUGUUUUGAGUUCUUUUCCCCAUA....GGUCUGACUAGA.AUCCUAA.AGGCA.AAU....GACU....CAAGGUGUUACA..GAAAACAAGAAAA.UCCAAU.AUCAGGAUAAUCAGAACACCAcaCAGGUUUA.CCGUUUAUAG....AAACU..----.-AGAG.CAGUUCUCA.CGUUAAGGUCUGUGGAGGAGA..U....GUCUAUUGGAGAA..AU.GGCUGGUAGUUACU.CUU..UUUUCCCCCCUCCCUcCUUAAUAAGA.C.U.GUAAAAG.UGCUUAACCCCUUAAACUUGU.UACUUUUUA.CUU..GAAGUAUUUUG.GGAUGGUCUUA.A.CAGGGAAGAG...AGA.GGGUGGGGGAGAAAA.U.GU..UUUUUU...CU.......AAGAUUUUCCGCAGAUGCUAUAGUACUAUUGA.C......AA.A..CUGGGUUA.GAGAAGGAGUGU....ACCG...CUGUACUGU.UG..GCA.CGAACACCUUCAGGGAC.UGGAGCUGC.UUUUAUCC....UUGGAAGAGUAUU.CCCAGUUGAAGCUGAAA-..AAUACAGCACAGUG.CAGCU.UUGGUU.CAUAUUCAGUCAUCUCAGGAGAACUUCAGAAGAGCUUGAGUAGGCCAAAUGUU.GAAGUUAAGUUUUCAAAUAAUG...UGACUUCUUAAA-...........-AGUU....................UU--AUUAAAGGGGAGGGGCAAAUACUGGCAAUUAG---UUGGC..AGUGGCCUGUUA.UGGUUGGG.AUUGGGGGGGU.GGG
hamadryasBaboon              UACCGGGGGAGUUUCGUA-CUGAGU..UG....UAAAGGGAUUUAUAU...GGGGAUGUAGGCCGA..UUUCCGG.....GUGUUGUAGGUU..UCUCUUUUUCAGG...CUUA...UA--CUCAUGACUCUUGUCUGAAGCUUUUGAGGGCAGACUGCCAAGUCCUGGAG................GAAUAGUAGA....UGGCAAGUUUGUguu..........ugu-UUUUUUUUUUa.auAU....ACCAAUUUG---AAAACC.AAAUGAA.UUUGAUAGAGCCAAAAUUGAGACAA...AAUCUCA.GCAAA....UCUGUAAGCAGUUU..GUA.................UGUU.UA.GU..UGGGGUAA-.....UGAAGUAUUUCAGUUUUG.UGAAUAGAUGACCUGUUUUU..A...C..UU.CCUCA.UCCUGAAU..U..A..G..--UUU.UCU...AAAUGU....G..GAGUUUGG-UGUGUAACUGA............GGGGGGGA..AUUU.......UAA....GCAUUUUUUUUGUG.G.GGUGG.GGGCAAAAUAUGUUUUGAGUUCUUUUCCCCAUA....GGUCUGACUAGA.AUCCUAA.AGGCA.AAU....GACU....CAAGGUGUUACA..GAAAACAAGAAAA.UCCAAU.AUCAGGAUAAUCAGAACACCAcaCAGGUUUA.CCGUUUAUAG....AAACU..----.-AGAG.CAGUUCUCA.CGUUAAGGUCUGUGGAGGAGA..U....GUCUAUUGGAGAA..AU.GGCUGGUAGUUACU.CUU..UUUUCCCCCCUCCCUcCUUAAUAAGA.C.U.GUAAAAG.UGCUUAACCCCUUAAACUUGU.UACUUUUUA.CUU..GAAGUAUUUUG.GGAUGGUCUUA.A.CAGGGAAGAG...AGA.GGGUGGGGGAGAAAA.U.GU..UUUUUU...CU.......AAGAUUUUCCGCAGAUGCUAUAGUACUAUUGA.C......AA.A..CUGGGUUA.GAGAAGGAGUGU....ACCG...CUGUACUGU.UG..GCA.CGAACACCUUCAGGGAC.UGGAGCUGC.UUUUAUCC....UUGGAAGAGUAUU.CCCAGUUGAAGCUGAAA-..AAUACAGCACAGUG.CAGCU.UUGGUU.CAUAUUCAGUCAUCUCAGGAGAACUUCAGAAGAGCUUGAGUAGGCCAAAUGUU.GAAGUUAAGUUUUCAAAUAAUG...UGACUUCUUAAA-...........-AGUU....................UU--AUUAAAGGGGAGGGGCAAAUACUGGCAAUUAG---UUGGC..AGUGGCCUGUUA.UGGUUGGG.AUUGGGGGGGU.GGG
squirrelMonkey               UAAUGGGGGAGCUUCGUA-CUGAGG..UG....UGAAGGGAUUUAUAU...GGGGAUGUAGGCCGA..UUUCCGG.....GUGUUGUAGGUU..UCUCUUUUUCAGG...CUUA...UG--CUCAUGAAUCUUGUCUGAAGCUUUUGAGGGCAGACUGCCAAGUCCUGGAG................GAAUAGUAGA....UGGCAAGUUUGU................UUUUGUUUUGUu.uuUC....ACCAAUUUGAGGAAAACC.AAAUGAA.UUUGAUAGAGCUAAAAUUGAGACAA...--UUUCA.GCAAA....UCUGUAAGCAGUUUguGUA.................UGCU.UA.GU..UGGGGUAA-.....UGCAGUGUUUCAGUUUUG.UGAAUAGAUGACUUGUUUUU..G...C..UU.UCUCA.CCCUGAGU..C..A..G..--UUU.UCU...AAAUGU....G..GAGUUUGAAUGUGUAACUGA............UGGGGGGA..AUUU.......UGAu..uGCUUUUUUUGUGGG.-.GGUGG.GGGCAAAAUAUGUUUUGAGUUCUUUUCCCCUUA....GGUCUGUCUAGA.AUCCUAG.AUGCA.AAU....GACU....CAAGGUGUAACA..GAAAACAAGAAAA.UCCAGU.AUAAGGAUAAUCAGAACACCA..CAGGUUUA.CAGUUUAUAG....AAACU..----.-AGAG.CAGUUCUCA.CUUUAAGGUCUGUGGAGGAGC..U....GUCCAUUGAAGAA..AU.GGCUGGUAGUUACU.CUU..UUUUUCCCCCUCUCCcCUUAAUCAGA.C.U.UUUAAAG.UGCUUAACCCCUUAAACUUGU.U-AUUUUUA.CUU..GAAGUGUUUUG.GGAUGGUCUUA.A.CAGGGAAGAG...AGA.GGGUGGGGGAGAAAA.U.GU..UUUUUU...CU.......AAGAUUUUCCACAGAUGCUAUAGUACUGUUGA.C......AA.A..CUGGGUUA.GAGAAGGAGUGU....ACGG...CUGUGCUGU.UG..GCA.CGAACACCUUCAGGGAC.UGGAGCUGC.UUUUAUCC....CUGGAAGAGUAUU.CCCAGUUGAAGCUGAAA-..AGCACAGCACAGUG.CAGCU.UUGGUU.CAUAUUCAGUCAUCUCAGGAGAACUUCAGAAGAGCUUGAGUAGGCCAAAUGUU.GAAGUUAAGUUUUCAAAUAAUG...UGACUUCUUAAA-...........----G....................UUUUAUUAAAGGGGAGGGGCAAAUAUUGGCAAUUAG---UUGGC..AGUGGCCUGUUA.UGGUUGGG.AUGGGGGGGGA.GGG
proboscisMonkey              UAUUGGGGGAGUUUCGUA-CUAAGU..UG....UAAAGGGAUUUAUAU...GGGGAUGUAGGCCGA..UUUCCGG.....GUGUUGUAGGUU..UCUCUUUUUCAGG...CUUA...UA--CUCAUGACUCUUGUCUGAAGCUUUUGAGGGCAGACUGCCAAGUCCUGGAG................GAAUAGUAGA....UGGCAAGUUUGUg..............uGUUUUUUUUUU....UA....ACCAAUUUG---AAAACC.AAAUGAA.UUUGAUAGAGCCAAAAUUGAGACAA...AAUUUCA.GCAAA....UCUGUAAGCAGUUU..GUA.................UGUU.UA.GU..UGGUUUAA-.....UGAAGUAUUUCAGUUUUG.UGAAUAGAUGACCUGUUUUU..A...C..UU.CCUCA.UCCUGAAU..U..A..G..--UUU.UCU...AAAUGU....G..GAGUUUGGAUGUGUAACUGA............GGGGGGAA..-UUU.......UAA....GUAUUUUUUUUGUG.G.GGUGG.GGGCAAAAUAUGUUUUGAGUUCUUUUCCCCAUA....GGUCUGUCUAGA.AUCCUAA.AGGCA.AAU....GACU....CAAGGUGUUACA..GAAAACAAGAAAA.UCCAAU.AUCAGGAUAAUCAGAACACCAcaCAGGUUUA.CCGUUUAUAG....AAACU..----.-AGAG.CAGUUCUCA.CGUUAAGGUCUGUGGAGGAGA..U....GUCCAUUGGAGAA..AU.GGCUGGUAGUUACU.CUU..UUUCCCCCCUCCCUC.CUUAAUAAGG.C.U.UUAAAAG.UGCUUAACCCCUUAAACUUGU.UAUUUUUUA.CUU..GAAGUAUUUUG.GGAUGGUCUUA.A.CAGGGAAGA-...-GA.GGGUGGGGGAGAAAA.U.GU..UUUUUU...CU.......AAGAUUUUCCGCAGAUGCUAUAGUACUAUUGA.C......AA.A..CUGGGUUA.GAGAAGGAGUGU....ACCG...CUGUGCUGU.UG..GCA.CGAACACCUUCAGGGAC.UGGAGCUGC.UUUUAUCC....UUGGAAGAGUAUU.CCCAGUUGAAGCUGAAAA..-AUACAGCACAGUAgCAACU.UUGGUU.CAUAUUCAGUCAUCUCAGGAGAACUUCAGAAGAGCUUGAGUAGGCCAAAUGUU.GAAGUUAAGUUUUCAAAUAAUG...UGACUUCUUAAA-...........-AGUU....................UU--AUUAAAGGGGAGGGGCAAAUAUUGGCAAUUAG---UUGGC..AGUGGCCUGUUA.UGGUUGGG.AUUGG-GGGGG.UGG
crabEatingMacaque            UACCGGGGGAGUUUCGUA-CUGAGU..UG....UAAAGGGAUUUAUAU...GGGGAUGUAGGCCGA..UUUCCGG.....GUGUUGUAGGUU..UCUCUUUUUCAGG...CUUA...UA--CUCAUGACUCUUGUCUGAAGCUUUUGAGGGCAGACUGCCAAGUCCUGGAG................GAAUAGUAGA....UGGCAAGUUUGUgguuu.....uuguuu-UUUUUUUUU-uaauAU....ACCAAUUUG---AAAACC.AAAUGAA.UUUGAUAGAGCCAAAAUUGAGACAA...AAUCUCA.GCAAA....UCUGUAAGCAGUUU..GUA.................UGUU.UA.GU..UGGGGUAA-.....UGAAGUAUUUCAGUUUUG.UGAAUAGAUGACCUGUUUUU..A...C..UU.CCUCA.UCCUGAAU..U..A..G..--UUU.UCU...AAAUGU....G..GAGUUUGG-UGUGUAACUGA............GGGGGGGA..AUUU.......UAA....GUAUUUUUUUUGUG.G.GGUGG.G-GCAAAAUAUGUUUUGAGUUCUUUUCCCCAUA....GGUCUGACUAGA.AUCCUAA.AGGCA.AAU....GACU....CAAGGUGUUACA..GAAAACAAGAAAA.UCCAAU.AUCAGGAUAAUCAGAACACCAcaCAGGUUUA.CCGUUUAUAG....AAACU..----.-AGAG.CAGUUCUCA.CGUUAAGGUCUGUGGAGGAGA..U....GUCUAUUGGAGAA..AU.GGCUGGUAGUUACU.CUU..UUUUCCCCCCUCCCUcCUUAAUAAGA.C.U.UUAAAAG.UGCUUAACCCCUUAAACUUGU.UACUUUUUA.CUU..GAAGUAUUUUG.GGAUGGUCUUA.A.CAGGGAAGAG...AGA.GGGUGGGGGAGAAAA.U.GU..UUUUUU...CU.......AAGACUUUCCGCAGAUGCUAUAGUACUAUUGA.C......AA.A..CUGGGUUA.GAGAAGGAGUGU....ACCG...CUGUACUGU.UG..GCA.CGAACACCUUCAGGGAC.UGGAGCUGC.UUUUAUCC....UUGGAAGAGUAUU.CCCAGUUGAAGCUGAAA-..AAUACAGCACAGUG.CAGCU.UUGGUU.CAUAUUCAGUCAUCUCAGGAGAACUUCAGAAGAGCUUGAGUAGGCCAAAUGUU.GAAGUUAAGUUUUCAAAUAAUG...UGACUUCUUAAA-...........-AGUU....................UU--AUUAAAGGGGAGGGGCAAAUACUGGCAAUUAG---UUGGC..AGUGGCCUGUUA.UGGUUGGG.AUUGGGGGGGU.GGG
rhesusMonkey                 UACCGGGGGAGUUUCGUA-CUGAGU..UG....UAAAGGGAUUUAUAU...GGGGAUGUAGGCCGA..UUUCCGG.....GUGUUGUAGGUU..UCUCUUUUUCAGG...CUUA...UA--CUCAUGACUCUUGUCUGAAGCUUUUGAGGGCAGACUGCCAAGUCCUGGAG................GAAUAGUAGA....UGGCAAGUUUGUgguuu.....uuguuu-UUUUUUUUU-uaauAU....ACCAAUUUG---AAAACC.AAAUGAA.UUUGAUAGAGCCAAAAUUGAGACAA...AAUCUCA.GCAAA....UCUGUAAGCAGUUU..GUA.................UGUU.UA.GU..UGGGGUAA-.....UGAAGUAUUUCAGUUUUG.UGAAUAGAUGACCUGUUUUU..A...C..UU.CCUCA.UCCUGAAU..U..A..G..--UUU.UCU...AAAUGU....G..GAGUUUGG-UGUGUAACUGA............GGGAGGGA..AUUU.......UAA....GUAUUUUUUUUGUG.G.GGUGG.G-GCAAAAUAUGUUUUGAGUUCUUUUCCCCAUA....GGUCUGACUAGA.AUCCUAA.AGGCA.AAU....GACU....CAAGGUGUUACA..GAAAACAAGAAAA.UCCAAU.AUCAGGAUAAUCAGAACACCAcaCAGGUUUA.CCGUUUAUAG....AAACU..----.-AGAG.CAGUUCUCA.CGUUAAGGUCUGUGGAGGAGA..U....GUCUAUUGGAGAA..AU.GGCUGGUAGUUACU.CUU..UUUUCCCCCCUCCCUcCUUAAUAAGA.C.U.UUAAAAG.UGCUUAACCCCUUAAACUUGU.UACUUUUUA.CUU..GAAGUAUUUUG.GGAUGGUCUUA.A.CAGGGAAGAG...AGA.GGGUGGGGGAGAAAA.U.GU..UUUUUU...CU.......AAGACUUUCCGCAGAUGCUAUAGUACUAUUGA.C......AA.A..CUGGGUUA.GAGAAGGAGUGU....ACCG...CUGUACUGU.UG..GCA.CGAACACCUUCAGGGAC.UGGAGCUGC.UUUUAUCC....UUGGAAGAGUAUU.CCCAGUUGAAGCUGAAA-..AAUACAGCACAGUG.CAGCU.UUGGUU.CAUAUUCAGUCAUCUCAGGAGAACUUCAGAAGAGCUUGAGUAGGCCAAAUGUU.GAAGUUAAGUUUUCAAAUAAUG...UGACUUCUUAAA-...........-AGUU....................UU--AUUAAAGGGGAGGGGCAAAUACUGGCAAUUAG---UUGGC..AGUGGCCUGUUA.UGGUUGGG.AUUGGGGGGGU.GGG
marmoset                     UAAUGGGGGAGUUUCGUA-CUGAGG..UGu..aAAAAGGGAUUUAUAU...GGGGAUGUAGGCCGA..UUUCCGG.....GUGUUGUAGGUU..UCUCUUUUUCAGG...CUUA...UG--CUCAUGAAUCUUGUCUGAAGCUUUUGAGGGCAGACUGCCAAGUCCUGGAG................GAAUAGUAGA....UGGCAAGUUUGUuuu.........uguuUUUGUUUCUUU...uUU....ACCAACUUGCGGAAAAUC.AAAUGAA.UUUGAUAGAGCCAAAAUUGAGACAA...AAUUUCA.GCAAA....UCUGUAAGCAGUUU..GUA.................UGUU.UA.GU..UGGGGUAA-.....UGCAGUAUUUCAAUUUUG.UGAAUAGAUGACUUGUUUUU..A...C..UU.UCUCA.CCCUGACU..U..A..G..--UUU.UCU...AAAUGU....G..GAGUUUGAAUGUGUAACGGAu..........gGGGGGGAA..UUUU..gauug---uuuuUUUUUGUGUGUGUGcG.GGUGG.GGGCAAAAUAUGUUCUGAGUUCUUUUCCCCUUA....GGUCUGUCUAGA.AUCCUAA.AUGCA.AAU....GACU....CAAGGUGUAACA..GGAAACAAGAAAA.UCCAGU.AUCAGGAUAAUCAGAACACCA..CAGAUUUA.CAGUUUGUAG....AAACU..----.-AGAG.CAGUUCUCA.CUUUAAGGUCUGUGGAGGAGC..U....GUCCAUUGGAGAA..AU.GGCUGGUAGUUACU.CUU..UUUCCCCCCUCCCCC.CUUAAUUAGA.U.UuUUUAAAG.UGCUUAACCCCUUAAACUUGU.UACUUUUUCuUUU..GAAGUAUUUUG.GGAUGGUCUUA.A.CAGGGAAGAG...AGA.GGGUGGGGGAGAAAA.U.GU..UUUUUU...CU.......AAGAUUUUCCACAGAUGCUAUAGUACUAUUGA.C......AA.A..CUGGGUUA.GAGAAGGAGUGU....ACGG...CUGUGCUGU.UG..GCA.CGAACACCUUCAGGGAC.UGGAGCUGC.UUUUAUAC....CUGGAAGAGUAUU.CCCAGUUGAAGCUGAAA-..AGUACAGCACAGUG.CAGCU.UUGGUU.CAUAUUCAGUCAUCUCAGGAGAACUUCAGAAGAGCUUGAGUAGGCCAAAUGUU.GAAGUUAAGUUUUCAAAUAAUG...UGACUUCUUAAA-...........---AG....................-UUUAUUAAAGGGGAGGGGCAAAUAUUGGCAAUUAG---UUGGC..AGUGGCCUGUUA.AGGUUGGG.A-UGGGGGGGA.GGG
cat                          UAACGGGGGAGUCGUGUAUCUAAGC..-G....CCAAGGGAUUUGA--...CGGGGUGUAGGCCGA..UU-CCGG.....GUGUUGUAGGUU..UCUCUUUUUCAGG...CUUG...UUUUCUCAUGCAUCUUGUCUGAAGCUUUUGAGGGCAGACUUCCAAGGCCCGGAG................GAAUGGUAGA....UGGCAAGUUUUU................UUUGUUUAU--....-A....ACCAAUUUGAUUUGAACC.AAAUGAA.UUUGAUAGAAC-AACUUUGAGACCA...GAUCUUG.GCAAG...uUUUGUAAGAAGUUU..UUA.................UUUU.UA.GC..UUGGGGUAA.....UGAAGCAUUUCAGUUU-G.UGAAUAGAUGACCUAUUUUU..C...U..UC.CCUCA.CCCUGUAU..U..A..A..AGUUA.UGU...AAAUGU....G..GAGUUUGGGUGUGUAA-CUCu.........ggGGGGGGAA..G---.......---....UUUUCUUGUGGGGA.U.GGGGG.GGGCAAAAUAUGUUUUGAGUUCUUUUCCCCUUA....GGUCUGUCUAGA.CUCCCAA.AGGCA.AAU....GACU....CAAGGU--AACA..GAAAAAAAGAAAA.UCCAGU.AUCAGGAUAAUCAGAACACCA..CAGGUUUA.CAGUUUCUAG....AAACU..AGAGcACGAG.CAGCUCUCAgUUUUGAGUUCUGUGGCGGAGC..U....GUCCAUUGGAGAA..AU.GGCUGGUAGUUACU.CUU..UUUUUCC---ACCCC.UUUG-UCAGC.U.U.UUUA--A.UACAUAACCCUUUAAAUUUGU.C-AUAUUUA.CUU..A-----UUUUG.GGGUGGUCUUA.A.CAGGGAA---...-GA.GGGUGGGGGAGAAAA.U.UU..UCUUU-...CU.......AAGAUUUUCCACAGAUGCUAUAGUACUAUUGA.C......AA.A..CUGGGUUA.GAGAAGGAUUGU....ACUG...CUAUGCUGU.UG..GCA.CGAACACCUUCAGGGAU.UGGAGCUGC.UUUUUUCC....UUGGAAGAGUAUU.CCCAGUUGAAGCUGGAGU..GGUACAGCACAGUG.CAGCU.UUGGUU.CAUAUUCAGUCCUCUCAGGAGCACUUCAGAAGAGCUUGACUAGGCCAAAUGUU.GAAGUUAAGUUUUCAAGUAACG...UGACCUUUAAAAU...........CACUU....................UU--AUU-AAAGGGGAGGGCAAAUUUUGGCAAUUGGUAGUUGGC..AGUGGCCUGUUAaUGGUUGGGaUUUGGGAGGGUuGGG
mouseLemur                   UAAUGGGGGAGUUACAUA-AUUCGG..UA....UGAAGGGAUUUAUAU...GGGGAUGUAGGCUGA..UUUCCGG.....GUGUUGUAGGUU..UCUCUUUUUCAGG...CUUA...UGUUCUCAUGCAUCUUGUCUGAAGCUUUUGAGGGCAGACUGCCAAGGCCUGGAG................GAGUGGUAGA....UGGCAAGUUUUU...............uGUUCUUUUUUU....AA....ACUAAUUUGAGGAAAACU.AAAUGAC.UUUGAUAGAAGCAACUUUGAAGCAA...AAUUUCA.ACAAA....UUUGUAAGCAGUUA..GUA.................UAUU.UA.GU..UGGGGUAA-.....UGAAGUAUUUCAAUUUUA.UGAAGUGAUGACGUAUUUUU..A...U..UU.CCUCA.CCCUCAAU..G..A..U..AAUUU.UCU...AAAUGU....G..GAGCUUGGGUGUGUAA-CUG............GGGAGGGA..GUUG.......U--....----AUUUUGUGGG.-.AGUGG.GGGC-AAAUAUGUUUUGAGUUUUUUUCCCCUUA....GGUCUGGCUAGA.AUCCUAA.AGGCA.AAU....GACU....CGAGGUGUAACA..GAAAACAAGAAAA.UCCAGU.AUCAGGAUAAUCAGAACACCA..CAGGUUUA.CAGUUCAUAG....AAACU..AGAGcAUGAG.UAGUUCUCA.AUUUAAGGUCUGUGGAGGAGC..U....GUCCAUUGGAGAA..AU.GGCUGGUAGUUAUU.CUU..U----CCCCCCUCCC.CUUAAUCAGA.C.U.UUUAAAG.UGCUUAACCCCUUAAACUUGC.UGUUU-UUA.CUU..GAAGUAUUUUG.GGAUGGUCUUA.A.CAGGGAAGAG...AGA.GGGUGGAGAAGAAAA.U.GU..UUUUUU...CU.......AAAAUUUUCCACAGAUGCUAUAGUACUAUUGG.C......UA.A..CUGGGUUA.GAGAAGGAGUGU....ACGG...CUAUGCUGU.UG..GCA.CGAACACCUUCAGGGAU.UGGAGCUGC.CUUUAUCC....UUGGAAGAGUAUU.CCCAGUUGAAGCUGAAA-..AGUACAGCACAGUG.CAGCU.UUGGUU.CAUAUUCAGUCAUCUCAGGAGAACU-CAGAAGAGCUUGACUAGGCCAAAUGUU.GAAGUUAAGUUUUCAAAUAACA...UGACUUUUAAAAU...........-ACUA....................CUUUAUUAAAGGGGAGGGGCAAGUGUUGGCAAUUAGUAGUUGGC..AAUGGCCUGUUA.UGGUUGGG.AUGGGAGGGUG.GGU
bushbaby                     UAUGGUAACCUUUAUUUUCCUAAUG..UA....AUGGGGGAGUUAAUG..uGGGGAUGUAGGCCGA..UUUCCGG.....GUGUUGUAGGUU..UCUCUUUUUCAGG...CUUA...UAUUCUCAUGCAUCUUAUCUGAAGCUUUUGAGGGCAGACUGCCAAGGCCUGGAG................GAAUGGUAGA....UGGCAAGUUUUU................UUUGUCUUUUUugguUA....ACCAAUUUGAAGAAAACC.AAAUGAA.UUUCAUAGAAACAACUUUGAGGCAA...AAUUUGA.GCAAA....UUUAUAAACAGUAA..--A.................UUU-.-A.GU..UGGGGUAGU.....---------UCAGUUUUG.UGAAUAAAGGACCUAUUUUU..A...U..UU.UCUCG.CCCUGAAU..U..A..A.uAGUUU.UCU...AAAUGU....G..GAGCUUGGGUA---------............AGUGGGGG..GCUA.......U--....----UUUUUGUGGG.-.GGUGG.GGGC-AAAUAUGUUUUGAGUUCUUUUCCCCUUA....GGUCUGUCUAGA.AUCCUAA.AGACA.AAU....GACU....CAAGGU--AACA..GGAAACGAGAAAA.UCCAGU.AUCAGGAUAAUCAGAACACUA..CAGGUUUA.CAGUUCAUAG....AAACU..AGAGcACGAG.UAGUUCUCA.CUUUAAGGUCUAUGGAGGAGC..U....GCCCAUUGGAGAA..AU.GGCUGGUAGUUAUU.CUU..C---CCC------CC.CU--------.-.-.-UAA--G.CUUUUAUAUUUUUACAUGUAA.AG-UGU---.---..-------UUUG.GGAUGGUCUUA.A.CAGGGACGAG...AGA.GGGUGGGGGAGAAAA.U.GU..UUUUUU...CU.......AAGAUUUUCCACAGAUGCUAUAGUACUUUUGA.A......AA.A..CUGGGUUA.GAGAAGGAGUGU....AC--...---------.-G..GCA.CGAGCACCUUCAGGGAU.UGGAGCUGC.UUUUAUCC....UUGGAAGAGUAUU.CCCAGUUGAAGCUGAAAAaaAGUACAGCACAGUG.CAGCU.UUGGUU.CAUAUUCAGUCAUCUCAGGAGAACUUCAGAAGAGCUUGACUAGGCCAAAUGUU.GAAGUUAAGUUUUCAAAUAACA...UGAUUUUUAAAAUaaaua.uuaaaUGCUA....................CUUUAUUAAAGGGGAGGGGCAAGUGUUGGCAUUUAGUUGUUGGC..AAUGGCGUGUUA.UGGUUGGG.-CUGGGGGGGU.GGG
horse                        UAACGGGGGAGUUGCGUACUUAAG-..CG....UCAAGGGAUUUACUA..cGGGGAUGUAGGCCGA..UUUCCGG.....GUGUCGUAGGUU..UUUCUUUUUCAGG...CUUG...UUUUCUCAUGCAUCUUGUCUGAAGCUUUUGAGGGCAGACUUCCAA-GCCCGGAG................GAAUGGUAGA....UGGCAAGUUUUU................UUU-----UAAa..aAA....ACCGAUCUGAGGGAAACC.AAAUGAA.UUUGAUAGAAC-AACUUUGAGACAA...-AUGUUG.GCAAG...uUUUAUACGCAGUUU..CUA.................UUUU.UA.GC..UUGGAGUAA.....UGAAGCAUUUCAGUUCUG.UGAAUAGAUGACCUAUUUUU..C...U..GU.CCUCA.CCCUGUAU..U..A..A..AGUUU.UCU...AAAGGU....G..GAGUUGGGGUGUGUAA-CUU............UGGGGGGA..GUU-.......---....------UUUGUGGG.-.GUUGGgGGGCAAAAUAUGUUUUGAGUUCUUUUCCCCUUAggucGGUCUGUCUAGA.AUCCAAA.AGGCA.GAU....GACU....CAAGUU--AACA..GAAAAAAGGAAAA.UCCAGU.AUCAGGAUAAUCAGAACACCA..CAGGUUUA.CAGUUUCUAG....AAACU..AGAAcACGAG.CAGCUCUCA.CUUUGAGGUGUGUGGCGGAAU..U....AUCCAUUGGAGAA..AU.GGCUGGUAGUUAUU.CUU..UUUUCCACCC-----.CUUAAUCAGG.U.C.UUCAAAG.UACGUAACCCCUUAAACAUUA.U-U--UUUA.CUU..GAAGUAUUUUG.GAGUGGUCUUA.C.CAGGGAA---...-GA.GGGUGGGGGAGGAAA.U.GU.gUUUUUU...CU.......AAGAUU-UCCACAGAUGCUAUAGUGCUAUUGA.C......AA.A..CUGGGUUA.GAGAAGGAUUGU....ACUG...CUAUGCUGU.UG..GCA.CGAACGCCUUCAGGGAU.UGGAGCUGC.UUUUUCCC....UUGGAAGAGUAUU.CCCAGUUGAAGCUGAAAU..--UACAGCACAGUG.CAGCU.UUGGUU.CAUAUUCAGUCAUCUCAGGAGAACUUCAGAAGAGCUUGACUAGGCCAGAUGUU.GAAGUUAAGUUUUCAAAUAAUG...UGACUUUUAAAAU...........-ACC-....................UUUCUUAAAAGGGGGUGGGCAAAUUUUGGCAAUUAGUAGUUGGC..AGUGGCCUGUUA.UGGUUGGG.AUUGGGAGGGUuGGG
dog                          UAACGGGGGAAUUGUGGUACUUAAG..CG....CUAAGGGAUUUAUG-...-GGGGUGUAGGCCGA..UUUCCGG.....GUGUCGUAGGUU..UCUCUUUUUCAGG...CUUG...UUUUCUC----AUCUUGUCUGAAGCUUUUGAGGGCAGACUUCCAAGGCCUGGAG................GAAUGGUAGA....UGGCAAGUUUUU................UUGUUUUGUUU...uUA....ACCAAUUUGAGGGAAACC.AAAUGAA.UUUGGUAGAUC-AACCUUGAGACCA...AAUUCUG.GCAAG...uUUUGUAAGAAGUUU..---.................--UU.AG.CU..UGGGGUAA-.....UGAAGCCUUUCAGUUUUU.UGAAUAGAUGACCU--UAUU..C...U..UC.CUUCA.CCCUGCAU..U..C..A..AGUUU.UCU...AAAUGU....G..GAGUUUGGCUGUGUAU----............GGGGGGGA..GAGU.......U--....---UUUUGUGGGGA.U.GGGGG.CGCAAAAAUAUGUUUUGAGUUCUUUUCCCCUUA....GGUCUGUCUAGA.GUCCCAA.AGGCA.AAU....GACU....CAAGGU--AACA..GGAAAAAAGAAAA.UCCAGU.AUCAGGAUAAUCAGAACACCA..CAGGUUUA.CAGUUC-UAG....AAACU..AGAGcACGAG.CAGCUCUCAcUUUUGAGUUCUGUGGCGGAGC..U....GUCCAUUGGAGAA..AU.GGCUGGUAGUUC--.-UU..GUUUUUCCAUUU---.AUUCAUCAGA.U.A.UUUU-AA.UACAUAACCCUUUAAAUUCGU.U-ACAUUUA.CUU..A----ACUUUG.GGGUGGUCUUA.A.CAGGGAA---...-GA.GGGUUGGGGGAGAAA.U.UU..UUCUUU...CU.......AAGAUUUUCCACAGAUGCUAUAGUACUAUUGA.C......AA.A..CUGGGUUA.GAGAAGGAUUGU....ACUG...CUAUGCUGU.UG..GCA.CGAACACCUUCAGGGAU.UGGAGCUGC.UUUUUUCC....UUGGAAGAGUAUU.CCCAGUUGAAGCUGAAAU..GGUACAGCACAGUG.CAGCU.UUGGUU.CAUACUCAGUCUUCUCAGGAGCACUUCAGAAGAGCUUGACUAGGCCAGAUGUU.GAAGUUAAGUUUUCAAGUAAUG...UGA--UCUUUAA-...........----C....................UUUUAUUAAAGGGGAGGGGCAAAUUUUGGCAAUUGAUAGUUGGC..AGUGGCCUGUUAaUGGUUGGG.AUUGGGGAGGG.UUG
panda                        UAACGGGGGAGUUGCGUG-CUUAGG..CG....CUAAGGGAUUUAU--...-GGGGUGUAGGCUGA..UU-CCGG.....GUGUUGUAGGUU..UCUCUUUUUCAGG...CUUG...UUUUCUC----AUCUUGUCUGAAGCUUUUGAGGGCAGACUUCCAAGGCCCGGAG................GAAUGGUAGA....UGGCAAGUUUUUguu..........uugUUUUUUUUUUU....UA....ACCAAUUUGAGGGAAACC.AAAUGAA.UUUGAUAGAAC-AACCUUGAGACAA...GU-----.-----....UUUAUAAGCUUUUA..--U.................GUUU.AG.CU..UGGGGUAAU.....G-AAGCCUUUCAGUUUUA.UGAGUAGAUGACCUAUUUUU..U...C..UUcCCUUA.CCUUGUAU..U..A..G..AGUUU.ACU...AAAUG-....-..GAGUUUGGGUGUGUAA-CUA...........uGGGGGGAA..AGUU.......U--....------UU----UG.U.GGGGG.GGGCAAAAUGUGUUUUGAGUUCUUUUCCCCUUA....GGUCUGUCUAGA.GUCCCAA.AGGCA.AAU....GAAU....CAAGGU--AACA..GAAAAAAAGAAAA.UCCAGU.AUCAGGAUAAUCAGAACACCA..CAGGUUUA.CAGUUUCUAG....AAACU..AGAGcACGAG.CAGCUCUCAaUUUUGAGUUCUGUGGCGGAGC..U....GUCCAUUGGAGAA..AU.GGCUGGUAGUUACU.CUU..UUUUUCCCC-ACCCU.-UUCAUCAGA.U.U.UUUA--A.UACGUAACCCUUUAAAUUUGU.U-GUAUUUA.CUU..------AUUUG.GGGUGGCCUUA.C.CAGGGAA---...-GA.GGGUGGGGGAGAAAA.U.UU..UCUUU-...CU.......AAGAUUUUCCACAGAUGCUCUAGUACUAUUGA.C......AA.A..CUGGGUUA.GAGAAGGAUUGU....ACUG...CUAUGCUGU.UG..GCA.CGAACACCUUCAGGGAU.UGGAGCUGC.UUUUUUCC....UUGGAAGAGUAUU.CCCAGUUGAAGCUGAAAU..GGUACAGCACAGUG.CAGCU.UUGGUU.CAUGCUCAGUCCUCUCAGGAGCACUUCAGAAGAGCUUGACUAGGCCAAAUGUU.GAAGUUAAGUUUUCAAGUAAUG...UGACCUUUAAACU...........AACCU....................UU--AUUAAAGGGGAGGGGCAAAUUUUGGCAGUU-------GGC..AGUGGCCUGUUAaUGGUUGGGaUUUGGGAGGGUuUGG
whiteRhinoceros              UAAUGGGGGAGUUGUGUACUUAAG-..CG....UCAAGGGAUUUAUUA..cGCGGGUGUAGGCCGA..UUUCCGG.....GUGUUGUAGGUU..UCUCUUUUUCAGG...CUUA...UGUUCUCAUGCAUCUUGUCUGAAGCUUUUGAGGGCAGACUUCCAA-GCCCGGAG................GAAUGGUAGA....UGGCAAGUUUUU................UUU----UUUU....AA....ACCAAUUUGAGGGAAACC.AAAUGGG.UUUGGUAGAAC-AACUUUGAGACAG...CGUUUUG.GCAAG...uUUUGUAAGCAGUUU..UUA.................UUUU.UA.GC..UUGGAGUAG.....UGAAGCAUUUCAGUUCUG.UGAAUGGAUGACCCGUUUUU..C...U..UU.CCUCA.CCCCGUAU..U..A..A..AGUUU.UCU...AAAUGU....G..GACCUCGG-UGUGUAA-CUG............GGGGGGUA..A---.......---....----GUCUUGUGGG.-.GUUGGgGGGCAAAAUAUGUUUUGAGUUCUUUUCCCCUUAggucGGUCUGUCUAGA.CUCCCAA.AGGCA.AAU....GACU....CGAGUU--AUCA..GGAAAAAAGAAAA.UCCAGU.AUCAGGAUAAUCAGAACACCA..CAGGUUUA.CAGUUUCUAG....AAACU..AAAAuACGAG.CUGCUCUCA.CUUUGAGGUCUGUGGCAGAAG..U....AUCCAUUGGAGAA..AU.GGCUGGUAGUUAUU.CUU..UUUUCCACCC-----.CGUAAUCAGA.U.U.UUC----.--AGUAACUUCUUAAACGCAU.UGUUU-UUA.CUU..GAAGUAUUUUG.GGAUGGGCUUA.A.CAGGGAA---...-AA.GGGUGGGGGAGGAAA.U.GU..UUUUUUuccCU.......AAGAUUUUCCACAGAUGCUAUAGUACUAUUGA.C......AA.A..CUGGGUUA.GAGAAGGAUUGU....ACUG...CUAUGCUGU.UG..GCA.CGAACACCUUCAGGGAC.UGGAGCUGC.UUUUUUCC....UUGGAAGAGUAUU.CCCAGUUGAAGCUGAAAU..--UACAGCACAGUG.CAGCU.UUGGUU.CAUAUUCAGUCAUCUCAGGAGAACUUCAGAAGAGCUUGACUAGGCCAAAUGUU.GAAGUUAAGUUUUCA---AAUG...UGUCUUUAAAAAU...........ACC--....................UUUUAUUAAAGGGGAGGGGCAAAUUUUGGUGAUGAGUAGUUGGC..AGUGGCCUGUU-.UGGUUGGG.UUUGGGAGGGUuGGG
alpaca                       UAAUGGGGGAGUUGUGUAUUUAAGC..-A....UAAAGGGUAUUACCU...GGGGUUGUAGGCCGA..UUUUCGG.....GUGUCGUAGGUU..UCUCUUUUUCAGG...CCUA...UUUCUCAAUGCAGCUUGUCUGAAGCUUUUGAGGGCAGACUUCCAAGGCCCGGAG................GAAUAGUAGA....UGGCAAGUUUUU................---CUAUUUU-....UA....ACUGAUUUGAGGGGAAAA.AAUUAAU.UUGAUAGAA--CAACUUUGAGACAA...--UUUCA.GCAAG...uUUCGUAAGCAGGUU..UAA.................UUUU.UA.GC..CUGGGGUAA.....UGAAGCAUUUCAGUUUUG.UGACUAGAUCACCUAUUUUU..C...U..UC.UCUCA.CCCUGUGC..U..CuaA.aAGUUU.UCU...AAAUGU....-..-AGUUUGGGUGUGUAAUUGU............GGGGGGA-..----.......-AA....----GUU-----U-.U.UGGGG.GGGCAAAAUAUGUUUUGAGUUCUUUUCCCCUUA....GGUCUGUCUAGA.AUUCCAA.AGGCA.AAU....GACU....CAAGGU--AACG..GGAAAAAAGAAAA.UCCAGU.AUCAGGAUAAUCAGAACACUA..CAGGUUUA.CAGUUUGUAG....AAACU..AGAGcACAAG.CAGCUCUCA.CU--GAGGUCUGUGGCGCAGC..U....GACCACUGGAGAA..AU.GGCUGGUAGUUACU.CUU..UUUUUCC---ACCCA.--UAAUCAGA.U.A.U------.---GUAACCCCUUAAACUGGU.U-GUUUAUA.CUU..GAAGUAUUU-G.GGGUGGUCUUA.A.CAGGGAA---...-GA.GGGUGGGGGAGAAAA.U.GU..UUUUU-...CU.......AAGAUUUUCCACAGAUGCUAUAGUGCUAUUGA.C......AA.A..CUGAGUUA.GAGAAGGAUGGU....ACUG...CUAUGCUGU.UG..GCA.CCAACACCUUCAGGGAU.UGGAGCUGC.UUUUUUCC....UUGGCGGAGUAUU.CGCAGU-GAAGCUGAAA-..UGUACAGCACAGUG.CAGCU.UUGGUU.CAUAUUCAGUCAUCUCAGGAGAACUUCAGAAGAGCUUGACUAGGCCAAAUGUU.GAAGUUAAGUUUUCAAGUAACG...UGACCUUUAAGAU...........A--UC....................UUUUAUUAAAGGGGAGGGGCAAAUUUUGGCAAUUAGUAAUCGGC..AGUGGCCUUUCA.UGGUUGGG.CUUGGGAGGGUuGGG
dolphin                      UAAUGGGGGAGUUGUGUACUUAAG-..CA....UAAAGGGUUUUAUG-...-GGGAUGUAGGCCGA..UUUUCGG.....GUGUCGUAGGUU..UCUCUUUUGCAGG...CCUA...UUUUCUCAUGCAUCUUUUCUGGAGCUUUUGAGGGCAGACUUCCAAGGCCCGGAG................GAAUGGUAGA....UGGCAAGU-GUU................UUUGUUUUU--....-A....ACCAAUAUGAGGGAAAAC.AAAUGGA.UUUGAUAGAAC-GACUUUGAGA--G...GAUUUCA.GCAAG...uUGUGUAAGCAGGUU..UUA.................UAUU.UA.GC..UUGGGGUAA.....UGAAGCAUUUCAAUUUCG.UGAAUAGAGGACCUAUUUUU..C...U..UU.CCUCA.CCCUGUAUucU..A..A.aAGUUU.UCU...GAAUAU....G..UAGCUUGGGUGUGUAAUUGU............GG------..----.......---....----GGGGAAAGUU.U.UGGGG.GGGCAAAAUAUGUUUUGAGUUUUUUUCCCUUUA....GGUCUGUCUAGA.AUUCCAA.AGGCA.AAU....GACU....CAAGGU--AACA..GGAAAAAAGAAAA.UCCAGU.AUCAGGAUUAUCAGAACACCA..CAGGUUUA.CAGUUUGUAG....AAACG..AGAGcACAAG.CAGCUCUCA.UU-UGAGGUCUGUGGCGGAGC..U....AUCCAUUGGAGAA..AU.GGCUGGUAGUUAUU.CUG..UUUUUCC---ACCC-.CUUAAUCAGA.U.A.UUUU---.--UUAAAGUACG-UAACUGGU.U-AUUUUUA.CUU..GAAGUAUUUU-.-----------.-.-GGGGAC---...-GA.GGGUGGGGGAGAAAA.U.GU..--UUCU...CU.......AAGAUUUUCCACAGAUGCUAUAGUACUAUUGA.C......AA.A..CUGAGUUA.GAGAAGGAUUGU....ACUG...CUACGCUGUuUG..GCA.CCAACGCCUUCAGGGAU.UGGAGCUGC.UUUUUUCC....UUGGAAGAGUAUU.CCCAGU-GAAGCUGAAA-..UGCACAGCACAGUG.CAGCU.UUGGUU.CAUACUCAGUCAUCUCAGGAGAACUUCAGAAGAGCUUGACUAGGCCAAAUGUU.GAAGUUAAGUUUUCAAAUAAUG...UAACUUUUAAGA-...........---UA....................ACUUAUUAAAGGGGAGGGGCAGACUUUGGCAAUUAG---UUGGC..AGUGGCCU---A.UGGUUGGG.AUUGGGAGGGUuGGG
minkeWhale                   UAAUGGGGGAGUUGUGUACUUAAG-..CA....UAAAGGGUUGUAUG-...-GGGAUGUAGGCCGA..UUUUCGG.....GUGUCGUAGGUU..UCUCUUUUGCAGG...CCUA...UUUUCUCAUGCAUCUUUUCUGGAGCUUUUGAGGGCAGACUUCCAAGGCCCGGAG................GAAUGGUAGA....UGGCAAGU-GUU................UUUGUUUUU--....-A....ACCAAUAUGAGAGAAAAC.AAAUGGA.UUUGAUAGAAC-AACUUUGAGA--G...AAUUUCA.GCAAG...uUGUGUAAGCAGGUU..UUA.................----.--.--..---------.....-----U-AUUCAGUUUCG.UGAAUAGAGGACCUAUUUUU..C...U..UU.CCUCA.CUCUGUAU..UcuA..A.aAGUUU.UCU...AAAUGU....G..UAGCUUGGGUGUGUAAUUUU............CGGGGG--..----.......AAA....----GUUU----UG.-.GGGGG.GGGCAAAAUAUGUUUUGAGUUUUUUUCCCUUUA....GGUCUGUCUAGA.AUUCCAA.AGGCA.AAU....GACU....CAAGGU--AACA..GGAAAAAAGGAAA.UCCAGU.AUCAGGAUUAUCAGAACACCA..CAGGUUUA.CAGUUUGUAG....AAACU..AGAGcACAAG.CAGCUCGCA.CUUUGAGGUCUGUGGCGGAGC..U....GUCCAUUGGAGAA..AU.GGCUGGUAGUUAUU.CUU..UUUUUCC---ACCC-.CUUAAUCAGA.U.U.UUUU---.--UUAAAGUACGUA-ACUGAU.U-AUCUUUA.CUU..GA---------.----AGUAUC-.U.UGGGGAA---...-GA.GGGUGGGGGAGAAAA.U.GU..--UUCU...CU.......AAGAUUUUCCACAGAUGCUCUAGUACUAUUGA.C......AA.A..CUGAGUUA.GAGAAGGAUUGU....ACUG...CUACGCUGUuUG..GCA.CCAACACCUUCAGGGAC.UGGAGCUGC.UUUUUUCC....UUGGAGGAG--UU.CCCAGU-GACGCUGAGA-..UGCACAGCGCAGUG.CAGCU.UUGGCU.CAUGUUCAGUCAUCUCAGGAGAACUUCAGAGGAGCUUGACUAGGCCAAAUGUU.GAAGUUAAGUUUUCAAAUAAUG...UGACUUUUAAGAU...........ACCU-....................-UUUAUUAAAGGGGAGGGGCACAUUUUGGCAAUUAG---UUGGC..AGUGGCUUAUUA.UGGUUGGG.AUUGGGAGGGUuGGG
sheep                        UAAUGGGGGAGUUGUGUACUUAAGC..-A....UAAAGGGGAUUUUAUuacGGGGAUGUAGGCCGG..UUUUCGG.....GUGUCGUAGGUU..UCUCUUUUUCAGG...CCUA...UUUUCUCAUGCAUCUUGUCUGGAGCUUUUGAGGGCAGACUG-CAAGGCCCGGAG................AAAUGGUAGA....UGGCAAGUGUUC................UUUUUUUUU--....-A....ACCAAUAUGAGGGAUAUC.--CUGAA.UUUGAUAGAAC---AACUGAGACAA...--CUUCA.GCAAG...cUUUGUAAACAGGUU..UUA.................UAUU.GA.GUuuUUGGGUAA-.....UGAAGCAUUUCAGUUUUG.UGAGUAGAGGGCCUACUUUU..C...U..UU.CCUCA.CCCUGUAU..U..U.uAaaAGUUU.UCU...AAAUAU....G..CAGUUUCGGUGUAUAAUUAU............------GG..GCGG.......GGG....----GAGUUUUUUG.U.GGGGG.GAGCAAAAUAUGUUUUGAGUUCUUUUCCCUUUA....GGUCUGUCUAGA.AUUCCAA.AGGCA.GAU....GACU....CGAGGU--AACA..GGCGAAAAGAAAA.UCCAGU.AUCAGGAUAAUCAGAACACUG..CAGGUUUA.CAGUUUAUAG....AAACU..AGCA.-CAAG.CAGCUUUCA.CUUUGAGGUCUGUGGCGCAGC..U....GUCCAUUGGAGAA..AU.GGCUGGUAGUUUAU.-UC..UUUUAUUCC-CACCC.CUUAAUUAUA.U.U.UUUA---.---UAAAGUACAUA-ACUGGU.U-AUUUUUA.CUU..AAA-UAUUUUG.GGGUGGUGUGA.A.CAGGGAA---...-GA.GGGUGGGGGAGAAAC.G.GU..UUUUUU...CU.......AAGAUUUUCCACAGAUUCUAUAGUACUAUUGA.C......AA.A..CUGAGUUA.GAGAAGGAUUGU....ACUG...CUACGCUGUuUG..GCA.CCAACACCUUCAGGGAU.UGGAGCAGC.UUUUUUCC....UUGGAAGAGUAUU.CCCAGU-GAAGCUGAAA-..UGUACAGCACAGUG.CAGCU.UUGGUU.CAUAUUCAGUCAUCUCAGGAGAACUUCAGAAGAGCUUGACUAGGCCAAAUGUU.GAAGUUAAGUUUUCAAGAUACC...U----UUUAAGA-...........UACC-....................-UUUAUUAAAGGGGAGGGGCAAAUUUUGGCAAUUUGUAGUUGGC..AGUGGCUUGUGA.UGAUUGGG.AUGGGGGGGCGuGGG
bison                        UAAUGGGGGAGUUGUGUACUUAAGC..-A....UAAAGGGGAUUUUAUuacGGGGAUGUAGGCCGG..UUUUCGG.....GUGUCGUAGGUU..UCUCUUUUUCAGG...CCUA...UUUUCUCAUGCAUCUUGUCUGGAGCUUUUGAGGGCAGACUU-CAAGGCCCGGAG................GAAUGGUAGA....UGGCAAGU-GUU................CUUGUUUUU--....-A....ACCAAUAUGAGGGAUAUC.--CUGAA.UCUGGUAGAAC-AACUGUGAGACAA...--CUUCA.GCAAG...cUUUGUAAACAGGUU..UUG.................UAUUcAG.UU..UGGGGGUAA.....UGAAGCAUUUCAGUUUUG.UGAGUAGAGGGCCUACCUUU..A...U..UU.UCUCA.CCCUGUAU..UuuA..A.aAGUCU.UCU...AAAUAU....G..UAGUUUCGGUGUAUAAUUCU............------GG..GCGG.......GGG...gAG--UUUUUUUGGG.-.GGGGG.GAGCAAAAUAUGUUUUGAGUUCUUUUCCCUUUA....GGUCUGUCUAGA.AUUCCAA.AGGCA.AAU....GACU....CGAGGU--AACA..GGCGAAAAGAAAA.UCCAAU.AUCAGGAUAAUCAGAACACUG..CAGGUUUA.CAGUU-AUAG....AAACU..CUAGcACAAG.CAGCUUUCA.CUUUGAGGUCUGUGGCGCAGC..U....GUCCAUUGGAGUA..AU.GGCUGGUAGUUUAU.-UC..UUUUUUUCCCCACCC.CUUUAUUAAA.U.A.UUUU---.U-AUAAAGUACGUA-ACUGGU.U-AUUUUUA.CUU..AAAUAUUUUGG.GGGUGGUGUGA.A.CAGGGAA---...-GA.GGGUGGGGGAGAAAC.U.UU..UUUUUU...CU.......AAGAUUUUCCACAGAUUCUAUAGUACUAUUGA.C......AA.U..CUGAGUUA.GAGAAGGAUUGU....ACUG...CUACGCUGUuUG..GCA.CCAACACCUUCAGGGAU.UGGAGCAGC.UUUUUUCC....UUGGAAGAGUAUU.CCCAGU-GAAGCUGAAA-..UGUACAGCCCAGUG.CAGCU.UUGGUU.CAUAUUCAGUCAUCUCAGGAGAACUUCAGAAGAGCUUGACUAGGCCAAAUGUU.GAAGUUAAGUUUUCAAAUAA--...UGACUUUUAAGAU...........---AC....................CUUUAUUAAAGGGGAGGGGCAAAUUUUGGCGAUUUGUAGUUGGC..AGUGGCUUGUGA.UGAUUGGG.AUGGGGGGGCGuGGG
manatee                      ---UCAUUAAAAUGCUUUCCUAACG..-G....UAAAGGGAUGUCUGA..cGAGGGUGUAGGCCGA..UUUCCGG.....GUGUCGUAGGUU..UCUCUUUUUCAGG...CUUG...UUUUCUCAUGCAUCUUGUCUGAAGCUUUUGAGGGCAGACUGCCAAGGCCCGGAG................GAAUGGUAGA....UGGCAAACUGUU................UUU--------....UA....AACAAAUUGAGGGAAGCC.GGAUGAA.UUUGAUAGAACCUACCUUGAGACAA...AAUUUCA.GCAAA....UUUGUAAGCAGU--..---.................UUCU.AG.CG..UGGGAUAAA.....-GAUACAUUUCAGCUUUG.UGAAUAGAUGACCUAUUUUU..C...U..UU.CCUCA.UUCUGAAU..U..A..A..AAUUU.UCG...AAAUAG....G..GAGUCUGGGUGUGUAACUCA...........g-UGGGGGG..AAGG.......UUA....--UUUUUGUGGGGG.-.GGGGG.GGGGGGAAUAUGUUUUGAGUUCCUUUUCCCUUA....GGUCUGUCUAGA.GUGCCAA.AGGCA.AAU....GACU....CAAGGU--CACA..-GAAAAAAGAAAA.UCCAGU.AUCAGCAUAAUCAGAGCACC-..-AGAUUUAaCAGUUC-UAG....AAACU..AGAGcACCAG.UAGCUCUCA.CUUUGAGGUCUGUGGAGGAGC..U....GUCCAUUGGAGAA..AU.GGCUGGUAGUUAUA.-UU..AUUUCUGUUU-----.UUUCAUCAGA.U.U.UUUAAAA.A--AUAAUCCCUUAAACUUAC.UGUUU-UUA.CUU..GAAGUAUUUUG.GGGUGGUCUUA.A.CAGGGAACAG..aAGG.GGGUGGGGGAGGAAA.U.GU..UUUUU-...CU.......AAGAUUCUCCACAGAUGCUAUAGUACUAUUGA.C......AA.A..CUGAGUUA.GAGAAGGAUUGU....ACUG...CUAUGCUGU.UG..ACA.CGAACAUGUCCAAGGAU.UGGAGCUGC.UUUUUUCC....UUGGAAGAGUAUU.CCCAGUUGAAGCUGAAAAaaAGUACAGCACAGUG.CAGCU.UUGGUU.CAUAUUCAGUCAUCUCAGGAGA---CCAGAAGAGCUUGACUAGGCCAAAUGUGcGAAGUUAAGUUUUCAAACAAUA...UGAUUUUUAAAA-...........-----....................-U--GUUAAAGGGGAGGG---AUUGUUGUGCAGUCG---UUGAC..AGUGC-CUGUUA.UGGUUGGG.AUUGGGAGGGU.UGG
chinesePangolin              UAUCCGCGGCGCUGU--G-CCGAG-..UA....CGGGGGGAGUCGUCC..cGGGGGCGCAGGCCGG..UUUCCGG.....GUGGUGCAGGCU..UCUCUUUUUCAGG...CUUA...UUUUCUCAUGCGUCUUGUCUGAAGCUUUUGAGGGCAGACUUCCAAGUCUCGGAG................GAAUGGUAGA....UGGCAAGUUUGU................UUCGUUUUU--....-A....A------AGAGGGAAACC.AAGUGAA.UU---AGAA--CAACUUGGAGAAAA...--UUUCG.GGAAAg..aACUUU---------..---.................-UUU.GG.CU..UGGGGUAA-.....UGAAGCAUUUCAGUUACG.UGAAUGGA----CCUUUUUU..C...U..CU.CCUCA.CCCUGUAU..U..G..A..ACUUU.UCU...AGAUGU....G..GAGUUUGGGUGUGUAACUCG............----GGAA..AAAG.......---....-------UGGGGGC.U.GGGGG.GAGCAAAAUAAGUUUUGAGUUCUUUUCCCCUUA....GGUCUGUCUAGA.AUCCCAA.AGGCA.AAU....GACU....CAAGGU--AACA..GAAAAA-AGAAAA.UCCAGU.AUCAGGAUAAGCAGACCACCA..CAGGUUUA.CAGUUUCUAG....AAACU..AGAG.CGCAAcCAGCUCUCAcCUUUGAGGUCUGUGGCGGAGC..U....GUCUAUUGAAGAA..AU.GGCUGGUAGUUACU.CUU..UUUUCCACCC-----.UUUAAUAAGA.U.U.UUUAAAG.U--GAACUCCCUUUCACCUGA.A-GUCUAUU.GU-..----------G.GGG-UGUCUUA.A.AAGGGAA---...-GA.GGGUGGGGGAGGAAA.U.GU..UUUUUU...CU.......AAGAUUUUCCACAGAUGCUAUAGUACUAUUGA.C......AA.A..CUGGGUUA.GAGAAGGAUUGU....ACCG...CUUUGCUGU.UG..GCA.CGAACACCUCCAGGGAU.UGGAGCCGC.UUUUUCCC....UUGGAAGCGUAUU.CCCAGUUGAAGCUGAAA-..UGCACAGCGCAGUG.CAGCU.UUGGUU.CAUACUCAGUCAUCUCAGGAGCGCUUCAGAGGAGCUUGACUAGGCCAGAUGUC.CAAGUUAAGUUUUCACAUAACG...UGACUUUUAAAAU...........ACC--....................UUUUAUUAAAGGGGAGGGGCAAACUUCCGCAGUUAG---UUGUC..AGUGGCCUGAUAaUGGUUGGU.AUUGGGAGGGUuGGG
megabat                      UAAUGGGGGAGUUUUGUACUUAAG-..CG....GCAAGGGAUUUAUUA...UGGGAUGUAGGCCGA..UUUCCGG.....GUGUCGUAGGUU..UCUCUUUUUCAGG...CUUA...AUUUCUCAUGCAUCUUGUCUGAAGCUUUUGAGGGCAAACUUCCAAGGCCCGGAG................GAAUGGUAGA....UGGCAAGUGUUUu..............gGUUUUGUCUUU....UA....ACGAAUUUGAGGGAAAC-.--AUGAA.UUUGAGACAAA-------------A...------G.GCAAG...uUUUGUAAGCAGUUU..UUG.................UUUU.UAgCU..CGGGGUAAU.....-----GA---------AG.U----------------AUU..C...G..UU.-----.--UUGGGG..A..A..-..-----.UAG...AUGUGA....A..UGCCGUGGGUGUGUAAC-U-............GUUGGGAA..UUUU.......---....UUUGUGGGUGGGGG.-.-----.--GCAAAAUAUGUUUUGAGUUCUUUUCCCCUUA....GGUCUGUCUAGA.AUCCCAG.AGGCA.AGU....GACU....CAAGGU--AACA..GAAAGAA------.UCCAGU.AUAAGGAUAAUCAGAACACCA..CAGGUUUA.CAGUUACUAG....AAACU..AGAGcACGAG.CAGCUCUC-.--UUGAGGUCUGUGGCGGAGC..A....GUCCAUUGGAGAA..AU.GGCUGGUAGUUAAU.ACU..UUUUUCC---ACCC-.CUUAAUCAGA.U.U.UUUAAAG.UAUGUAACCCCUUAACUUUAC.C------UG.AUG..------UUUUG.GGGUGGUUUCA.A.CAGGGAA---...AAG.GGGUGGGGGAGAAAA.U.GU..UUUUUU...CU.......AAGAUUUUCCGCAGAUGCUAUAGUACUGUUGAgA......AA.A..CUGAGUUA.GAGAAGGAUUGU....ACCG...CUGUGCUCU.UG..GCA.CCAACACCUUCAGGGAU.UGGAGCUGC.UUUUUCCC....UUGGAAGAGUAUU.CCCAGUUGAAGCUGAAA-..UGUACAGCACAGUG.CAGCU.UUGGUU.CAUAUUCAGUCAUCUCAGGAGACCUUCAGAAGAGCUUGACUAGGCCAAAAGUU.GAAGUUAAGUUUUCAAAUAAUG...UAACUUUUAAAAU...........ACCUU....................GU--AUUAAAGGGGAGGGGCAAAUUUUGGCAAUUAGUUGUUGGC..AGUGGCCUGUUA.CGGUUGGG.AUUGGGAGGGUuGGG
pig                          UGAUGGGGGAGCUGUGUACUUAAG-..CA....UAAAGGGUUUUAU--...GGGGAUGUAGGCCGA..UUUUCGG.....GUGUUGUAGGUU..UCUCUUUUUCAGG...CGUA...UUUUCUC----AUCUUGUCUGAAGCUUUUGAGGGCAGACUACCAAGGCCCGGAG................GAAUAGUAGA....UGGCAAGU-GUU................UUCGUUUUU--....-A....ACCAAUAUGAGGGAAAAC.AAAUGAA.UUUGAUAGAAC-AACCUUGAGACAG...--UUUCA.GCCAG...cUUUGUAAGCAGGUU..UUA.................UAUU.UA.GC..UUGGU----a...aUGAAGCAUUUCCGUUUUG.UGAGUAGAUGACUUAAUUUU..C...U..UU.CUCAUuCUCUAUUC..U..A..A..GUUACcUAU...AUAUAU....A..UAG-UUGGGUGUGUAAUUCG............GGGGGG-U..AA--.......AGG....-----UUUUGG---.-.---GG.GGGCAAAAUAUGUUUUGAGUUCUUUUCCCCUUA....GGUCUGUCUAGA.AUUCCAA.AGGCA.AAU....GACU....CAAGGU--AACA..GGAAAAAAGAAAA.UCCAGU.AUCAGGAUAAUCAGAACACCA..CAGGUUUA.CAGUUUGUAG....AAACU..AGAAcACGAG.CAGCUCUCA.CU-UAAGGUCUGUGAUGGAAC..U....--CCAGUGGAGAA..AU.GGCUGGUA------.-CU..UUUUCCACCC-----.CUUAAUCAGA.U.U.UUUUUUU.UAAUUAAAGUAUGUAACCGGU.U-AUUUUUA.CUU..GAAGUAUUUUG.GGGUGGUCUUA.A.CAGGGAA---...-GA.GGGUGGGGGAGAAAA.U.GU..UUUUUU...CU.......AAGACUUUCCACAGAUGCUAUAGUACUAUUGA.C......AA.A..CUGAGUUA.GAGAAGGAUUGU....ACUG...CUAUGCUGU.UG..GCAcCAAACACCUUCAGGGAU.UGGAGCUGC.UUUUUUCC....UUGG---AGUAUU.CCCAGU-GAAGCUGAAAU..-AUACAGCACAGUG.CAGCU.UUGGUU.CAUAUUCAGUCAUCUCAGGAGAACUUCAGAAGAGCUUGACUAGGCCAAAUAUU.GAAGUUAAGUUUUCAAAUAAUG...GAACUUUUUAAG-...........---AU....................GCCUUUUAAAGGGGAGGGGCAAGUUUUGGCAAUUAG---UUGGC..AGUGGCCUGUUU.UGGUUGGG.GUUGGGUGGGUuGGG
cow                          UAAUGGGGGAGUUGUGUACUUAAGC..-A....UAAAGGGGAUUUUAUuacGGGGAUGUAGGCCGG..UUUUCGG.....GUGUCGUAGGUU..UCUCUUUUUCAGG...CCUA...UUUUCUCAUGCAUCUUGUCUGGAGCUUUUGAGGGCAGACUU-CAAGGCCCGGAG................GAAUGGUAGA....UGGCAAGU-GUU................CUUGUUUUU--....-A....ACCAAUAUGAGGGA--UG.UCCUGAA.UUUGGUAGAAC-AACUGUGAGACAA...--CUUCA.GCAAG...cUUUGUAAACAGGUU..UUA.................UAUUcAG.UU..UGGGGGUAA.....UGAAGCAUUUCAGUUUCG.UGAGUAGAGGGCCUACUUUU..C...U..UU.CCUCA.CCCUGUAU..UuuA..A.aAGUCU.UCU...AAAUAU....G..UAGUUUCGGUGUAUAAUUCU............------GG..GCGG.......GGG...gAGU---UUUUUUGG.-.GGGGG.GAGCAAAAUAUGUUUUGAGUUCUUUUCCCUUUA....GGUCUGUCUAGA.AUUCCAA.AGGCA.AAU....GACU....CGAGGU--AACA..GGCGAAAAGAAAA.UCCAAU.AUCAGGAUAAUCAGAACACUG..CAGGUUUA.CAGUU-AUAG....AAACU..CUAGcACAAG.CAGCUUUCA.CUUUGAGGUCUGUGGCGCAGC..U....GUCCAUUGGAGUA..AU.GGCUGGUAGUUUAU.UCUuuUUUUCCCCA---CCC.CUUUAUUAAA.U.A.UUUU---.U-AUAAAGUACGUA-ACUGGU.U-AUUUUUA.CUU..AAA-UAUUUUG.GGGUGGUGUGA.A.CAGGGAA---...-GA.GGGUGGGGGAGAAAC.U.UU..UUUUUU...CU.......AAGAUUUUCCACAGAUUCUAUAGUACUAUUGA.C......AA.U..CUGAGUUA.GAGAAGGAUUGU....ACUG...CUACGCUGUuUG..GCA.CCAACACCUUCAGGGAU.UGGAGCAGC.UUUUUUCC....UUGGAAGAGUAUU.CCCAGU-GAAGCUGAAA-..UGUACAGCCCAGUG.CAGCU.UUGGUU.CAUAUUCAGUCAUCUCAGGAGAACUUCAGAAGAGCUUGACUAGGCCAAAUGUU.GAAGUUAAGUUUUCAAAUAACG...--ACUUUUAAGAU...........---AC....................CUUUAUUAAAGGGGAGGGGCAAAUUUUGGCGAUUUGUAGUUGGC..AGUGGCUUGUAA.UGAUUGGG.AUGGGGGGGGC.GUG
armadillo                    CGAUGGGGGCGUUGUGUGCCUGUGC..UG....AAAGGGGACUUAG--...GGGGGUGUAGGCCGA..UUGCCGG.....GUGUCGUAGGUU..UCUCUUUUUCAGG...CUUA...UUUUCUCAUUCACCUUGUCAGAAGCUUUUGAGGGCAGACUGCCAAGCCCCGGAG................GAGUGGUAGA....UGGCAAGUUUUU................UUUCUUUAAUCaaauUU....AGAAAUCA-AAGGGUAGA.ACCGAGC.UUGACACCA--UUUCAGCAG--UUU...GUAAGCG.GUUUU...uAUUU--AGCUUGGG..GUA.................AUGAuCA.CG..AAGCAUUCUaguuuUGUAUAUAGAUGACUUGU.UUUUCUCCAUCCUCACCCUG..A...U..AA.-AAUA.CUAUAAAC..C..G..G.aGUUCG.GGG...UGUGUA....A..ACAGUGGGGGGGAAAGUUAA............------UU..UCUG.......UGG....GGUGGGGGAAAAUA.U.GUUUU.GAGUUCUUUUCCCCUUAGGUCUG-CUAGAGUCC....CAAAGGCAAGUG.AUUCCAG.AU--A.ACA....----....-AACGAAAGUCC..AGUUAUCAGGAUA.AUCUGAaCGCCACAGGCUCACAGUUUCU..AGAAUCUC.UAGAGCGCCA....G-UAG..----.-----.---CUCUCA.CUUUGAGGUC--UGGAGGAGCcgU....GUCCAUUGGAGAA..AU.GGCUGGUAGUUAU-.---..-----CCCACACCCC.CC---UCAGA.U.U.UUUAAAA.UACUUAACCCCUUGAACUUAA.CUGUUUUUA.CUU..GAAGUGUGUUG.GGGUGGUCUUA.A.CAGGGAACAAg.aAGG.GGGUGGGGGAGAAAA.U.GU..UUUUU-...CU.......AAGAUUUUCCACAGAUAAUA--GUACUGUUGA.C......AA.A..CUGGGUUA.GAGAAGGAUUGC....ACUG...CUAUGCUGU.UG..GCA.CGAACACCUCCAGGGAU.UGGAGCUGC.UUUUUUCC....UUGGAAGAGUAUU.CCCAGUUGAAGCUGAAA-..AGUACAGCACAGUG.CAGCU.UUGGUU.CAUAUACAGUCAUCUCAGGAGAACUUCAGAAGAGCUUGGCUAGGCCAAAUGUU.GAAGUUAAGUUUUCA---AAUG...UGACUUUUAAAAUauauguauauaUAUUU....................UUUGGGUAAAGGGGAGGGGUGAAAUUUGGCAUUUAGUAGUUGAC..AGUUGUCUGUUA.UGGUUGGG.UUUGGGUGGGU.GGG
mouse                        UUAUGGGGGAGUUGUAGG-CUUCUG..UG....UAAAGAGAUAUAUCU...GGGGCUGUAUGUAGGccUUUGCGG.....GUGUUGUAGGUU..UUUCUUUUUCAGG...GUUA...UGUCCUCUUGCAUCUUGUCAGAAGCUUUUGAGGGCUGACUGCCAAGGCCCAGAAag............aaGAAUGGUAGA....UGGCAAGUUGUC................UUU--------....-A....ACCGCUCAGAGGGGAAUG.AAUGG--.-----UAGAGC------CAGCACAA...CCUCCCA.GU---....UUUGUAAGACGUUG..-UA.................----.--.--..---------.....------------G---UU.UGAACAGAUGACCUACCACA..A...G..--.CCUCA.CUC-----..-..-..-..--CUG.UGU...AGGGGA....G..GUAAUUGGGCA---------............------AA..GUGC.......U--....------UUUGGGGG.-.AAUGG.GGGCAAAAUAUAUUUUGAGUUCUUUUCCCCUUA....GGUCUGUCUAGA.AUCCUAA.AGGCA.GAU....GACU....CAAGGG--AACC..AGAAAAAAGGAAA.UCCACU.CUCAGGAUAAGCAGAGCUCGC..CAGGUUUA.CAGUUUGUAG....GAAGUagAGGAuGGAUGcUAGCUUUCA.CACUGAG---UGUGGAGGAGC..U....GGCCAU-GGCGGA..AU.UGCUGGUAGUUUAC.-UC..UUUCCCC----CUCC.CUUAAUGAGA.U.U.UGUAAAA.UCCUA-AACACUUUUACUUGA.A-AUAUUU-.---..---------GG.GAGUGGUCUUA.A.CAGGGAG---...-GA.GUGGGUGGGGGAAAC.G.UU..UUUUUU...CU.......AAGAUUUUCCACAGAUGCUAUAGUUGUGUUGA.C......AC.A..CUGGGUUA.GAGAAGGCGUGU....ACUG...CUAUGCUGU.UG..GCA.CGA-CACCUUCAGGGAC.UGGAGCUGCcUUUUGUCC....UUGGAAGAGUUUU.CCCAGUUGCCGCUGAAGU..----CAGCACAGUG.CGGCU.UUGGUU.CA----CAGUCACCUCAGGAGAACCUCAG--GAGCUUGGCUAGGCCAGAGGUU.GAAGUUAAGUUUUACAGCACCG...UGA--UUUAAAA-...........---UA....................UUUCAUUAAAGGGGAGGGGUAAAACUUAG----------UUGGC..UGUGGCC--UUG.UGUUUGGG.--UGGGUGGGG.GUG
malaysianFlyingLemur         UCCCAAUGGCGAUGGGGGAGUUAGG..UAugucUAAAGGGAUUUACAU..gGGGAAUGUAGGCCGA..UUGCCGG.....GUGUUGUAGGUU..UUUCUUUUUCAGG...CUUA...UGUUCUC----AUCUUGUCUGAAGCUUUUGAGGGCAGACUACCAAGGCCUGGAA................GAAUGGUAGA....UGGCAAGUUUGU................UUUU---UU--....-U....ACCAAUUUUAGGAAAACC.AAAUGAAgUUUAUUAGAACCAACUUUGAGACAA...AAUCACA.GCAAA....UUUAUGAGCAGUUU..GU-.................UUUU.UA.GU..AGGGGUAA-.....UGAAGUAUUUCAGUUUUGuUUAGUAGGUGACCUGUUAA-..-...-..--.-CUCA.CCCUGAAU..U..A..G..--UUU.UCU...AAAUGUgaauG..AAGUUCGGGUGUGUAA----............GGGGGGUU..AGU-.......---....UAUUUUCUUGUGGG.-.AGUGG.GAGCAAACUG--UUUUGAGUUCUUUUCCCCUUA....GGUCUCUCUAGA.AU-CUAA.AGGCA.AAUgaauGACU....CAAGGU--AACA..GAAA---AGAAAA.UCCAUU.UUCAGGAUAAUCAAAACACCA..CAGGUUUA.CAGUUUCUAG....AGACU..AGAGcACGAG.UAGUUCUCA.CU--GAGGUCUGUGGAGGAGC..U....GUCGGUUGCAGAAguAU.CG--GGUAGUUAUU.CUA..U----CCCCUUCCCU.CCA--UCAGA.C.U.UUUAAAG.UGCUUAACCCCUUAAAAUUGC.U-AUUUUUA.CUU..GAAGUAUUUGG.GGAUGGUCUUA.AaCAGGGAAGAG...AGG.GUGGUGGGGGGAAAUgU.GU.gUUUUUU...UU.......AAGACUUUCCACAGAUUGUAGAGUACUAUUGA.C......AG.A..CUGGGUUA.GCGAAGGAGUGU....GCUG...CUAUCCUGU.CG..GCA.CGAACACCUUCAGGGAU.UGGAGCUGC.UUUUAUCC....UUGGAAGAGUAUU.UCCAGUUGAAGCUGAAAA.gUGUACAGUACAGUG.CAGCU.UUGGUU.CA----UGUUCAUCUCGGGAGAACUUCAGAAGAGCUUGAGUAGGCCAAAUGUU.GAAGUUAAGUUUUCGAAUAACA...UGA---CUUAAAA...........UAUUU....................UUUUAUUAAAGGGGAGGGGCAAAUGUUGGUAACUAGUAGUUGGCagUGUGGCCUGUUA.UGGUUGGG.ACGGGAGGGGU.UGG
ferret                       -UAACGGGGAGUUGCGGCCCGAAG-..CG....CUGAGGG-UCGGU--...-GGGGUGUAGGCCGG..---UCGG.....GUGUUGCAGGUUucUCUUUUUUUCAGG...CUUG...UUUUCUC----AUCUUGUCUGAAGCUUAUGAGGGCAGACUCCU--GGCCCGGAG................GAAUGGUAGA....UGGCAAGUUUUUg.............guC------UU--....-A....ACCAACAUGA--------.-AUGCGA.UAG--AACAAA------CGAGACAA...G-UUUCU.GAGUU....UUUAC-------UU..GUA.................----.-G.CU..UGGGGUG--.....UGAAGCCUUUCAGUGUGA.UGACUAGAUGACCUAUUUCU..-...-..UC.CCUUA.CCCUGUG-..-..-..A..AGUUU.ACU...AAAUGC....G..GAGUUUGGGUGUGUAAUUAU............GGGGGGAAaaGUUU.......UUU....UUUGUGUGGGCAUG.-.GGGGG.GGGCAAAAUAUGUU-UGAGUUCUUUUCCCCUUA....GGUCUGUCUAGA.GUCCCAA.AGGCA.AGU....GACU....CAAGGU--AACA..GAAAAAAAGAAAA.UCCAGU.AUCAGGAUAAUCAGAACACCA..CAGGUUUA.CAGUUUCUAG....AAACU..AGAGcACGAG.CAGCUCUCUcUUUUCAGUUCUGUGGCGGAGC..U....GUCCAUUGGAGAA..AU.GGCUGGUAGUUACU.UUU..UUUUUCC---ACCCC.-UUUAUCAGA.A.U.UUUA--A.UAUGUAACCCCUUAAAUUUGU.U-ACAUUA-.---..------UUUUG.GGGUGGCCUUU.C.CAGGGAA---...-GA.GGGUGGGGGAGAAAU.U.UU..UCUUU-...CU.......AAGAUUUUCCACAGAUGCUCUAGUACUAUUGA.C......AA.A..CUGGGGUA.GAGGAGGAUUAU....ACUG...CUAUGCUGU.UG..GCA.CGAACACCUUCAGGGAU.UGGAGCUGC.UUUUUUCC....UUGGAAGAGUAUU.UCCAGUUGAAGCUGAAAU..GGUACAGCACAGUG.CAGCU.UUGGUU.CAUAAUCAGUCUUCUCAGGAGCACUUCAGAAGAGCUUGACUAGGCCAAAUGUU.GAAGUUAAGUUUUCAAGUAACG...UGACCUUUACAA-...........-----....................UUUUAUUAAAGGGGAGGGGAGAAUUUUGGCAGUU-------GGC..AGUGGCCUGUUAaUGGUUGGGaUUUGGGAGGGU.GGG
kangarooRat                  UAAUGGGGGAGUUGUGUA-CUUCUG..UA....UAAAGGGAUUUAUAU...--GGGU-UAGGCCGA..UUUCCGG.....GUGUCGUAGGUU..UUUCUUUUUCAGG...CUUC...UAUUCUCAUACACCUUGUCUGAAGCUUUUGAGGGCAGACUGCCAA-GCCUGGAG................GAAUGGUAGA...aUGGCAAGUUUUU................GUC-----UUU....AA....AACAAUUUGAGGG--AAG.ACAUGAA.UUUCACAGAAC---CAGCAG--AAU...UUGGGCA.GA---....UUUGUAAGCAGUUU..--U.................UUUU.UA.GU..UGGGGAUUU.....UGUGGACAGAUGAUUUUG.U-----------------UU..-...-..UC.CUCCA.CCCUGAAU..U..A..A..A-UUU.UGU...AAGUAA....G..GACUUUGGGUGUUUAA-GCG............GGUGGAAA..GUUA.......U--....----UUUGUGUGUG.U.GGGGG.GGGCAA-AUAUGUUUUGAGUUCUUUUCCCCUUA....GGUCUGU--AGA.AUCCUAC.AGGCA.GAU....GACU....CGAGGU--AAAA..GAAAAAAAGAAAAaUCCAAU.AUCAGGAUAAUGAGAACAUCA..CAGGUUUA.CAGUUUCUUU....AAACU..AGAGcACCAG.UAGCUCU--.-------GUC-UUGGAGGAGC..U....GACCAUUGGAGAA..AU.GGCUGGUAGUUA--.-UU..CUUUCCCUCCCUCCC.CUUGGUCAGG.UuU.UUUAAAG.UGAUUAAUCCCUUCAACAUGC.U-AUUUUUA.CUU..GAAUUAUUUGGgGGAUGGUCUUA.A.CAGGGAAGA-...-GA.GGGUGGGGGAGAAAA.U.GU..UUUUU-...CU.......AAGAUUUUCCACAGAUGCUAUAGUACUGUUGA.C......AAaA..GUGGGUUA.GAGAAGGCGUGU....ACUG...CUGUGCUGU.UG..GCA.CGAACACCUUCAGGGAU.UGGAGCUGCcUCUUACCC....UUGGAAGAGUUUU.UCCAGUUGAAGCUGAAAA..AGU-----ACAGUG.CAGCU.UUGGCU.CAUACUCAGUCAUCUCAGGAGAACUUCAGGAGCGCUUGACUAGGCCAAAUGUU.GAAGUUAAGUUUCCAAAUACCAa.gUGACU--UAAAA-...........--ACA....................CUUCAUUAAAGGGGAGGGAGAAAUUCUGGC---GAUUAGUUGGC..CAAGGCCUGUUU.GGGAUGGG.GGUGGGG----.---
elephant                     UAACGGGGC----GUGUA-CGUCG-..-G....UAAAGGGAUGUCUUA..cGAGGGUGUAGGCCGA..UUUCCGG.....GUGUCGUAGGUU..UCUCUUUUUCAGG...CUUG...GGUUCUCACGCAUCUUGUCUGAAGCUUUUGAGGGCAGACUGCCAAGGCCCGGAG................GAAUGGUAGA....UGGCAAGUUGCU................UUU--------....UA....AACAAGUUGAGGGAAACC.AAGUGAA.UUUGAUAGAACCAUCCUUGAGACGAgaaAAUACCA.GCAGAcaaaUUUGUAAGCAGU--..---.................UUUU.AG.CU..UGGGAUGCAg...aUGGA---UUUCAGUUUUG.UGAACAGAUGACCUGUUUUU..C...UcuUU.UCUCA.CCCU----..-..-..G.uAAUUU.UGA...AAUAGG....-..GAGUCUGGGUGUGUAACU-C............AGUGGGCG..GGGG.......GA-....GUUAUUUU----UG.U.GUGGG.GGGC-AAAUAUGUUUUGAGUUCUUUUCCUCUUA....GGUCGGUCUAGAcAUUCCAA.AGGCA.AAU....GACU....CAAGGU--CACA..GAAAAAAAGAAAA.UCCAGU.AUCAGCAUAAUCAGAACACCA..--GAUUUAaCAGUUC-UAG....AAACU..AGAGcACCAG.UAGCUCUCA.CUUUGAGGUUUGUGGAGGAGC..U....GUCCCUUGGAGAA..AC.GGCUGGUAGUUAAA.AUU..U--------------.----------.-.U.UAAAAAU.UACUUAAUCCCUUAAACUUGU.UUUU----A.CUU..GAAGUAUUUUG.GGGUGGUAUUA.A.CAGGGAAGAG..aAGG.GGGUGGGGGAGGAAA.U.GU..UUUUUU...CU.......AAGAUUUUCCACAGAUGCUAUAGUACUAUUGA.C......AA.A..CUGAGUUA.GAGAAGGAGUGU....ACUG...CUAUGCUGU.UG..GCA.CGAACAUCUCCAAGGAU.UGGAGCUGC.UUUUUUCC....UUGGAAGAGUAUU.CCCAGUUGAAGCUGAAA-..AGUACAGCACAGUG.CAGCU.UUGGUU.CAUAUUCAGUCAUCUCAGGAGA---CCAGAAGAGCUUGACAGGGCCAAAUGUU.GAAGUUAAGUUUUCAAAUAAUA...CGAUUUUNN----...........-----gggggaaaaaaguuguuugg-------AUAUGGUAGUGUGUGGUUCUCUUUUGGAAUUUUUU--..------------.--------.-----------.---
nakedMoleRat                 UUUUGGGGGAGUUGUGUC-CU---U..UG....UAAAGUGUUUUACAU...--GGGUGUAGGCCGA..UUUCCGG.....GUGUUGUAGGUU..UUUCUUUUUCAGGcuuAAAG...UUCUGUCAUGCAUCUUGUCUGAAGCAUUUGAGGGCAGACUGCCAAGGCACGGAG................GAAUGGUAGA....UGGCAAGUUUUU................--------UAA....AA....ACCUAUUUGAAGGAAA--.AUUUUAA.UUUUAUAGAGCCAGC----AGACAA...AUUUUGAaGUAAA....UCUGUAAGGAGUCG..---.................UGUU.UA.GU..UGGAGUUAA....aUAAAG--UUUCAGUUUUG.UGACU---------UGUUUU..U...U..UU.CCUCG.CCCUGAAU..U..A..A.uAGUUC.UGU...AAACAU....G..GAGUCUGGGUGUUG--U-AA............CGGGGGAA..AUUU.......U--....-UU-UCUGUGGUGG.G.GAUG-.GGACAAAAUGUAUUUUGAGUUCUUUUCCCCUUA....GGUCUGUCUAGA.AUCCUAA.AGGCA.AAU....GACU....CAAGGU--AACA..GAAA---AGAAAA.UCCAGU.AUCAGGAUAAUCAGAAAACCG..CAGGUUUA.CAGUUUCUAG....AGACU..AGAGcACCAG.UAGCGCUCA.CUUUCAG---UCUGGAGGAGC..U....GUCCAUUGGAGAA..AU.GGCUGGUAGUUUUA.CUC..UUUUUUAAAC---CC.CUUAAUCAGA.C.U.UUU----.---UAAAGCACUUUAACGCCU.G-AACUGUA.---..------UUUGG.GGAUGGUUUUA.A.CAGGGAAGAG...GGG.GCGGGGGGAGGAAAU.G.UG..UUUUUU...UU.......AAGAUUUUCCACAGAUACUAUAGUGCUAUUGA.C......AG.A..CUGAGUUA.GAGAAGGCGAGU....ACCG...CUAUGCUGU.UG..GCA.CGAACAUCUGCAGGGAU.UGGAGCUGC.UUUUAUCC....UUGGAAGAGUUUU.CCCAGUUGAAGCUGAAA-..AGUACAGCACAGUA.CAGCU.UUGGUU.CAUACUCAGUCAACUCAGGAGAACUUCAGAAGAGCUUGGCUAGGCCAAAUGUU.GAAGUUAAGUUUUCAAAUAACG...-----GUUUAC--...........-AGUA....................C----CAAAAGGGGAGGGGCAAUUUUUGGCAAUUAG---UUGAC..A---GCUUGUUG.UGGUUGGG.AUGGGG--GGG.GUU
chineseHamster               UAAUGGGGGAGUUGUAAG-CUUCUG..UG....UCAAGGGAUUUACUU...GGUACUGUAGGCCGA..UU-CCGG.....GUGUUGUAGGUU..UUUCUUUUUCAGG...CUUA...UGUCCUCUCGAAUCUUGUCUGAAGCUUUUGAGGGCAGACUGCCAAGGCCCAGAA................GAAUGGUAGA....UGGCAAGUUGUC................U----------....-A....AUCGAUUUGAGGGAAAAU.GAAUGAA.UG----AAUGAUAGAACCAACACAA...U--U---.-----....--------------..---ccaccag...uuuuaga----.--.--..---------.....---AGU--UUUAGUUUUG.UUAACAGAUGACCUACUGCA..G...U..CU.UCU--.--GCGAGC..C..U..C..ACUAC.UAU...GUAGU-....-..---UUUGGGAGGUAAC-UUC............---GGGCA..----.......--A....AUUGUUUUUGUGGG.-.-GAUG.GGGCCAAAUAUGUUUUGAGUUCUUUUCCCCUUA....GGUCUUUCUAGA.ACCCUAA.AGGCA.GAU....GACU....CGAGGG--AACC..AGAAAAGA-AAAA.UCCAGU.AUCAGGAUAAUCAGGACUCAA..CAGGUUUU.CAGUUUCUAG....GAAUUagAGGAuGAAUAcUAGCUUUCA.CUUUGAG---UCUGGAGGAGC..U....GUCCAUUGGAGAA..AU.GGCUGGUAGUUUAU.-UC..UUUUUCCCCCCUUCC.-CUAAUGAGA.U.G.UGUAAAG.UUCUUUACCGUUUAAACGCAU.U----UUUA.CUU..GAAAUAUUUGG.GAAUGGUCUUA.A.CAGGGAG--G...AUC.GGGUUGG-GGGAAAU.G.UU..GUUUU-...CU.......AAGAUUUUCCACAGAUGCUAUAGUUCUAUUG-.-......GC.A..CUGGGUUA.GAGAAGGCCUAU....ACUU...CUAUGCUGU.UG..GCA.CGA-CACCUUCAGGGAU.UGGAGCUGCaUUUUAUCC....UUGGAAGAGUUUU.CCCAGUUGCCGCUGAA--..-GUACAGCACAGUG.CAGCU.UUGGUA.CA----CAGUCACUUCAGGAGAACCUCAG--GAGCUUGACUAGGCCAGAAGUU.GAAGUUAAGUUUUCAAGCACCA...UGAC---UUAAA-...........-AAAU....................UUCAAAUAAAGGGGAGGGGCAAAACUUAG----------UUGGC..UGUGGCCUUUUG.UGUUUGGG.--UGGUGGUGG.GGG
rat                          ---UGGGGGAGUUUGUAGGCUUCUGucUG....UGAAGAGAGUCAUCU...GGGGCUGUAGGCCGC..--UGCGG.....GUGUUGGAGGUU..UUUCUUUUUCAGG...GUUG...UGUCCUCUUGCAUCUUGUCUGAAGCUUUUGAGGGCAGACUGCCAAGGCCCAGAA................GAAUGGUAGA....UGGCAAGUUGUC................UUA--------....-A....CCCGAUCUGAGGGAAAAUgAAUGG--.-----UAGAGC-----------CAA...CAGUCUC.GCCAG...uUUUGUAAGACGUU-..---.................----.--.--..---------.....---------UUAGUUCUG.UGAACAGCUAACCUACUGCA..G...U..CU.UCUGC.AA--GUCU..U..A..C..UACUG.UGU...AGGGGA....G..GUAAUUGGGCA---------............------AA..GUGC.......U--....-UGGGGGGUG----.-.GGGUG.GGACAAAAUAUAUUUUGAGUUCUUUUCCCCUUA....GGUCUGUCUAGA.AUCCUAA.AGGCA.GAU....GACU....CAAGGG--AACCagGAAAAAAAGAAAA.UCCAGU.AUCAGGAUAAGCAGAACUCAA..CAGGUUUA.CAGUUUCUAG....AAAUU..AG--.AUGAA.UAGCUUUCA.CGUUGAA---UAUGGAGGAGC..U....GUCCAUUGGCGAA..AU.GGCUGGUAGUUUAU.-UC..UUUUCCCCCUCC---.CUUAACAAGA.C.U.UGUAAAA.UUCCUAAUCUUUUGAAU----.--AUUUUUA.CUU..GAAAUAUUUGG.GAAUGGUCUUA.A.CAGGGAG---...-GA.GUGGGUGGGGGAAAA.U.GU..UUUUU-...CU.......AAGAUUUUCCACAGAUGCUAUAGUUCUGUUGG.C......AC.A..CUGGGUUA.GAGAAGGCGUGU....ACUG...CUAUGCUGU.UG..GCA.CGA-CACCUUCAGGGAC.UGGAGCUGCcCUUUAUCC....UUGGAAGAGUUUC.CCCAGUGGCCGCUGAA--..-GUACAGCACAGUG.CAGCU.UUGGUU.CA----CAGUCACCUCAGGAGAACCUCAG--GAGCUUGAGUAGGCCAGAUGUU.AAAGUUAAGUUUUCAAGCACCA...UGAC---UUAAA-...........---CA....................UUUCAUUAAAGGGGAGGGGCAAAACUUAG----------UUGGC..UGUGACC--UG-.---UUGUA.UUUGGGUGGGG.GGG
tarsier                      UGCUGUUGCCGCGGGGGAGCCGCGU..--....-CAGGGCCUUGGUGU...UGGGGCGUGGGCCGA..UU-GCGG.....GUGUCGUAGGUU..UCUCUCUUUCAGG...CUUG...CGUCCUCAGGCAUCUUGUCUGGAGCUUGUGAGGGCAGCCUGCCAAGGCCUGGAA................GGAUGGUAGA....UGGCAAGCUUUU................UGGUUUUGUUG...uUC....GCCAGUUGGAGGAAGACC.AAAUGAA.CUGGCUAGAACCAAGUGUGAGACGC...AGUUUCA.GCACG....UUUGUAAGCAGUUU..GUG.................UGUU.GA.GU..CGGGGCGA-.....UGGAGUAUUUCAGUUU--.-UGUGAGAUGACCUGCCGUU..U...U..CU.CC---.-CCCGAAG..U..G..G..--UUU.UCU...AAACGU....G..GAGUUCGGUUGCAUCACUGG............-GGCGACU..UCUU.......UCG....------UGUGGGGG.C.----G.GGGCAAAA--UGUUUUGAGUUCUUUUCC-----....------------.-------u-----.---....----....--------GACA..GAAAACGAGACAA.UCCAGU.AUCAGCAUAAUCAG--CACCA..CAGG-UUA.CAGUUUCUAG....GAACU..AGAGcACCAG.UAGUUCUCA.CGUUAAGGUCU-UGGAGGAGC..U....GUCCAUUGGAGAA..GU.GGCGGGUAGUUGCU.UUU..CUUCCCC---UCCCC.CUUAAUGGGA.C.C.UUCAGGG.CGCUUAACCCCUUCAACUUGC.UGUUU-UUA.CUU..GAAGUGUUUUG.GGAUGGUCUUA.C.CAGGGAG---...AGA.GGGUGGG-GGGGAAA.U.GU..UUUUUU...CU.......AAGAUUUUCCACAGAUGCUAUAGUACUAUUGC.C......AA.A..CUGGGUUA.GAGAAGGAGUGUgcgcACGC...CUGUGCUGU.UG..GCA.CCAACACCUUCAGGUAC.UGGAGCUGC.UUUUAUCCcuccCUGGACGAGUAUU.CCCAGUUGAAGCUGAAA-..AGUACAGCACAGUG.CAGCU.UUGGUU.CAUGCUCAGUCAACUCAGGAGAACUUCAGAAGAGCUUGACUAGGCCAGAUGUU.GAAGUUAAGUUUUCAAGUAAUG...UGCCUUUUAACA-...........---UG....................CUUUAUUAAAGGGGAGGGGCAGACGUUGGCAAUUAGCAGUUGGC..AGUGACCUGUUCaUGGUUGGG.G-CGGGGGGGUcGGG
shrew                        ---UAACCUUUUUUAUUCUCCUGG-..UA....GUGGGGGACU-----...-GGGGUGUAGGCCCA..UUUCCGGuuccgGUGUUACAGGUU..UCUCUUUUUCAGG...CUUG...UUUUCUCAUGCGUCUUGUCUGAAGCUUUUGAGGGCAGACUUCCAAGGCCUGGAG................AAAUGGUAGA....UGGCAAGUUUUU................UUCCCCCCCUA....AA....ACUAAUAUGAGGAAAACC.AAAUGAG.UUUGAUAGAA--CAAGUGAAAAAUU...GCCUUU-.-----....--CCUAAGCAG---..---.................UUUU.UA.GU..GUGGGCAAU.....-GAAGUAUUUUAGCUUUG.UCAAUAGAUGACUUGUUUUU..UcugU..UU.UCACC.CU--GAAU..U..A..A..GGUUU.---...AAAUAC....G..GAG-UUGGAUGUGUAAUUAG............------GG..AUUG.......UUG....--------------.-.GGGGG.GGGCAAAAUAUGUUUUGAGUUCUUCUCCCCUUA....GGUC--UCUAGA.AUUCCAA.AGGCA.AAU....GACUgauuCAAGGU--AACA..-GCAAAAAGAAAA.UCCAGU.AUCAGGAUAAUCAG--CACCA..CAGGUUUA.CAGUUUCUAG....ACACUagAGCA.CGAAG.CAGCUU--A.CUUUGAGGUCUGUGGAGGAGC..U....GUUCAAUGGAGAA..AU.GGCUGGUAGCUAAUuCUU..UUUUCCACC--C---.CUUAACCAGA.U.U.UUUUAAAaGUUUAUAACUGUUACAGCUGG.UUAUUUUAC.UUG..GAAGUCUCUUG.GGGUGGUCUAA.A.CAGGGAA---...---.---AGGGGGGGGAAA.U.GU..UUUUUU...CU.......AAGAUUUUCCGCAGAUGAUAUAGCACUAUGGA.-......AA.A..CUGGGUUA.GAGAAGGAUUGU....ACUG...CUAUGCUGU.UG..GCA.CCAACACCUUCAGGGAUuUGGAGCUCC.UUGACUCC....UUGGAAGAGUAUU.CCCAGUUGAAGCUGAAA-..UGUACAGCACAGUG.CAGCU.UUGGUU.CAUAAUCUGUCACCUCAGGAGAACAUCAGAAGCGAUUGACUAGGCCAGAUGUU.GAAGUUAAGUUUUA-AAAUGUG...UGACCUUAAAAAU...........ACC--....................UUUUAUUAAAGGGGAGGGGCAAA-AUUGGUGAUUAG---UUGUC..AGUGAUCUGUUA.UGGUUGGG.AUUGGGGAGGG.GGG
guineaPig                    UAUCGGGGGAGCCCCGUA--CUCG-..-G....UAAAGUGGUUUAC--...CCGGGUGUAGGCCGA..UCGCCGG.....GUGUCGUAGGCU..UUUCUUUUUCAGG...CCUGacgUUCUGUCAUGCAUCUUGUCUGAAGCGUGUGAGGGCA--CUGCCAAGGCACGGAG................AAUUGGUAGA....UGGCAAGUU---................-UU--------....-A....AAAACCUUG-GAGGAAAA.ACAUGAG.UUUUGCAGAGCCUGCAGCUAAAAAU...--CUU--.--AAA....UCUGUGAGGAGUGC..GGU.................UCU-.-G.GU..UGGAGUAAU.....--GAGAUUUUAGUUUCU-.------------------UU..U...U..UU.UCUCA.CCCUGCAU..U..A..-..---AC.AGC...UUAAAC....G..GAGUCUGGGUG-----UUGU...........aACGGGGAG..AUUU.......GCG....------UGUGUGGG.-.GAUGG.GGGCAAAAUC-AUUUUGAGUUCUUUUCCCCUUA....GGUCUGUCUAGA.AUCCUAA.AGGCA.AAU....GGCU....CAAGUU--AACA..GGAA---AGAGAA.UCCAGU.AUCAGGAUAAUGAGCAGCGCG..CA-GGUUA.CAGUAG--AG....--AAG.uAGAC.GCCAG.GGGCGCCCA.CGCUGUGAGGCG-GGAGCAGC..U....GGCCGUUGGAGAC..GU.GGCUGGUAGAUUCA.CUC..U---GAACAAAUCCC.UUUAAUUAGA.C.U.UUCAAAG.CGCU-------UUUAACUUGUgAAUUGUUUG.UAC..UCAGCGUUUGG.GGACGGUUGUA.A.CAGGGAAGA-...-GA.GGGUGGGGGAGGAAA.UcUU..UUUUUU...CU.......AAGAUUUUCCACAGAUGCUAUAGUACUGUUGG.CagaggcAG.A..CUGGGUUA.GAGAAGGCGUGU....GCUGcugCUAUGCUGU.UG..GCA.CGGACACCUGCAGGGAU.UGGAGCUGC.UUUUA-CC....UUUGAAGAGUUUU.CCCAGUUGAAGCUGAAA-..AGUACAGCACAGUG.CAGCU.UUGGUU.CAUACUCAGUCACCUCAGGAGAACUUCAGACGAGCUUGGCUAGGCCAAAUGUU.GAAGUUAAGUUUUAAAAUAAUU...UGG--UUUACG--...........--AUA....................C----CAAAAGGGGAGGGGCAGAUU-UGGCAAUUAG---UUGGC..AGCUGCUUGUCG.UGGUUGGG.--AGGGGGGGU.UAG
treeShrew                    UAAUCGGGGUGUUUAUUUCC---G-..UG....UAAAGGCAAGU----...GGGGAUGUAGGCUGU..AUUCCGG.....GUGUUGUAGGUC..UCUCUCUUUCAGG...CAUA...UAGUCUCAUGCAUCUUGUCUGAAGCUUAUGAGGGCAGACUGCCAAGGCCUGGAA................GAGUGGUAGA....UGGCAAGUUUUUg.............ug--UGUUUUUCU...uUA....UACAAUUUUAGGGAAACA.ACCAACU.UU-----------------------...-------.-----....--------------..---cagacgauuuuuaguug----.--.--..---------.....------------------.-------------GGUAAUG..A...A..GU.UUUCA.GU------..-..-..-..---UU.UGU...GGA---....-..--AGUGGGGUGUGUAAU--U............GGUGGGAA..AGUC.......---....AUUUUUUGUG--GG.-.GGUGG.GGGCAA-AAAUGUUUUGAGUUCUUUUCCCCUUA....GGUCUGUCUAGA.AUCCUAA.AGGCA.AGU....GGCU....CAAGGU--AACA..GAAAA--AGAAAA.UCCAGA.AUCAGGAUAAUCAGGACACCA..CAGGUUUA.CAG-UUCUAG....AACCU..AGAGcAUGAG.UAUCU--CA.CUUUGAGGUCU--G---GAGC..U....GCCCUUUGGAGAA..AU.GGCUGGUAGUUAUG.CUC..CU---CCCCUACCCC.CA---UCAGAaU.U.UAAAAAG.UGCUUAUGCCUUUAAACAUGC.UACUUUU--.---..GAAGUAUUUUG.GGAUGGUCUUA.A.CAGGGAAGA-...-GA.GGGUGGGAGAGAAAA.U.GU..UUUUUU...UUccccccuAAGAUUUUCCACAGAUGCUAUAGUACUAUUG-.-......--.-..---GGUUA.GAGAAGGAGUGU....ACUG...CUAUGCUGU.UG..GCA.UCAACACCUUCAGGGAU.UGGAGCUGC.UUUUAUCC....UUGGAAGAGUGUU.CCCAG-------------..--------------.-----.------.-----------------------------------------------------.----------------------...-------------...........-----....................--------------------------------------------..------------.--------.-----------.---
tenrec                       UAACGGGGC----GUGUG-CCUUC-..GG....UAAGGGGGUGUCUGG..cGAGGGUCUAGGCCGG..UUUCCGG.....GUGUCGUAGGGU..UUCUCUCUUCCAG...GCUG...GUUGCUCACGCAUCUCACCUGGAGCUUUUGAGGGCAGACUGCCAAGGCCCGGAG................GACUGGUAGC....UGGCA-------................-----------....--agaa-------AGAGGGAGACG.-----CA.UUAA-------CACAGUAGAAGCAG...CGCUUUU.GUAAGc..cGUUUCAUCCAGUUC..---.................GGGA.UG.CG..UAG------.....AGAAGCAUUUCCGUUCUG.CGCCUAGACUCGUUUUGU-U..A...U..UU.UCCCU.CACC----..-..-..-..-----.---uuu------....-..--------------------............--------..----uu.....---....-------UUGCUAA.AgUUGGG.GGGCAAAUUGUUUU--CAGUUCUUUUCUCCCUA....GGUCUGUCUAG-.-UCUCAA.AGGCA.AAU....GACU....GGAGGU--CACA..GC-AAAAAGAAAA.UCCAGU.AUCAGGAUAAUC--A-----G..CA-----U.CAGAUUGGCA....GUUCU..AGAA.AGUAG.--ACUCAC-.-UUUGAGUUCUUGGGAGGAGC..UgucuGUCCAUUGGAGAA..AU.GGCUGGUAGUUAAC.AGG..UUUUUACCCCUUUUA.AUGAGACUUA.A.U.UCUU---.--AAAGUGCUUUUACUGGAAG.UAUCUUGGG.G--..-GGAGGGGCGG.GUGU---CUUA.A.CAGGGAAGAG...AA-.------GGGGGGGUG.U.UU..UUUCCC...CU.......AAGAUUUUCCACAGAUGCUAUAGUACUCUUGA.C......AA.AauCUGGGUUA.GAGAAGGAUU-U....ACUG...CUAUGCUGU.UG..GCA.CGGACAUCUCCAAGGAU.UGGAACUGC.CUUUUUCC....UUGGAAGUCAAUU.CCCAGCUGAAGCUGAAA-..AGUACAGCCCAGUG.CAGCUgUUGGCU.CCUAUUCAGUCACCUCGGGAGGCCUUCAGAAGAGCUUGGCUAGGCCAGAUGUU.GAAGUUAAGUUUUCAAAUAACGaccUGAUUUUUAUU--...........-----....................-----AAAAAAGGGAUUCAAUCCCUGUGACGGUUGGGGA-----..UUAGG-GAGGGAgGGGUUGGG.UUUAGGUAAUU.GUU
rabbit                       -------------------------..--....---------------...-----AGGAGGCCGA..UGGCCGG.....GUGUUGCAGGUU..UCUCUCUUCCAGG...CUUA...AAUUCUA------CUUGUCUGAAGCUUGUGAGGGCAGACUGCCAAGGCCCGGAG................GAAUGGUAGA....UGGCAAGUCUUU................---GUUUUU--....-A....ACCAGUUUGAGGGAGAUG.--GUAAA.UUUGAUGGAGCCCAUUUUGAGACAG...--GUUCC.GCAAA....UUCCUAGGCAGUUU..--A.................UUUC.CG.CU..-GGGGCAAU.....-GAAGCA-CUUAGUUUUG.UGAAUAGAUGAUCUGACCCC..C..cU..CC.ACCCA.CCCUGAAU..U..U..U..AGUUU.UCU...A--AGU....G..GAGUCUGGGUG----UCUCA...........cUGGGGGUU..UUAA......aUGA....AUUUUUCGGGGG--.-.AGAGU.GGGCAGUGUGU----UGAGUUUU-UUCCCCUUA....GGUCUGUCUAGA.AUCCUAA.AGGCAgAAA....GAAU....CGAGU---AUCA..--------GACUA.UUCAGU.C--------------------..--------.----------...u-----..----.-GUAG.---------.-----AGGCC------GGAGC..C....GAUCCC-GGAGGA..AU.GGCUGGUAGUUACU.CCC..U--------------.CCCCACCAGA.C.U.UCAA--G.UGCUUCACUCC-GGAACUUGC.UACUG-AUG.---..CUUACAUUUGG.GGAUGAUCUUAaA.CAGGGGAGAG..gAAA.GGGU---GGGGAAAA.U.GU..UUCUCC...CC.......AAGGU--CUCGCAGAUGCUAUAGUACUAUUGG.C......AG.A..CGGGGUUA.GUGU--------....----...---------.--gg---.---------CUGUGGAU.UGGAGCUGC.CUUUGUCC....UG---GAG--UUG.CCCGGUCGGAGCUGCAG-..-GCACAGCACAGUG.CAGCU.UUGGUU.CCUGGGCAGUCGUCUCAGGAGC-CGGCAGAAGAGCUUGGCUAGGCCAGCUGUG.GAAGUUAAGUUCCCAAGUCACC...UGACUUC----A-...........-AAUC....................UU------CAGGGGAGGGGCAGAUUUUGGCAAUUA------GGC..AGGGGCCGGUUAaUGGUUGGGgGUG----GGGU.GGG
rockHyrax                    -------------------------..--....---------------...---------------..-------.....------------..-------------...----...------------------------------------------------------................----------....------------................-----------....--....------------------.-------.-------------------------...-------.-----....--------------..---.................----.--.--..---------.....------------------.--------------------..-...-..--.-----.--------..-..-..-..-----.---...------....-..--------------------............--------..----.......---....--------------.-.-----.---------------------------------....------------.-------.-----.---....----....------------..-------------.------.---------------------..--------.----------....-----..----.-----.-----CUCA.CUUUGAGGUCUGUGGAGGAGC..U....GUUCAUUGGCGAA..AUuGGCUGGUAGUUACA.AUU..UUUUCCUCUUUU--A.UCAGAUUUAA.A.G.GGGAAAG.AAAACCAA----ACAGCUUGU.U-AUUCUUA.CCU..GAAGUAUUUUG.GGGUGGUCUUA.A.CAGGGAAGAA...AGGgGUAUGUGGGGGGAAA.U.GU..CUUCU-...CU.......GAGAUUUUCCACAGAUGCUCUAGUACUAAUGA.C......AG.A..CUGAGGUAgGAGGAGGACUGU....GCUG...CUGUGCUGU.UG..GCU.CGAACAUCCCCAAGGAU.UGGAGCUGC.UUUUUUCC....CUGGAAGAAUGUUuUUCAUUUGAAGCUGAAAA..--CACAGCGCAGUG.CAGCU.UUGGUUgUGUGUUCAGUCAUCUCAGGAGA---CCAGAAGAGCUUGAGUAGGCCAGAUGUU.GAAGUUAAGUUUUCAAAUAA--...UGAUUUUUAAAA-...........---UU....................-UCUGUUUAAAGGGGAGGGACAAUUUUUGUGUUAGUCUUU-GGC..CUGUACCUGUUA.CGGUUGGG.CUUGGGAGGGU.UGG
tasmanianDevil               -------------------------..--....---------------...---------------..-------.....------------..-------------...----...------------UCUUGUCUGAAGCUUUUGGGGGCAGUCUGCCAAG--CUGGAGuguuaacugucugcccAAUUAG--GAugccUGCAGGUUUCCU................UUC-------A....AA....AGGAAGUCU-----AAGC.AACUGGA.UUGCAAGCAGC-UAA----------...-------.GUUAA....UCUUUCAGCUUGGA..CAA.................AUUU.--.--..---------.....UGAGUAUUUUUA-UCUUA.UGCCUAAACUUCUUUUUCUUucC...C..UC.CCACC.CCUCAAAU..U..U..U.aAUUUU.CGA...AGUAAG....A..AUGUUU---UAAACUGUUUU...........uUGGGGGUC..UUUA.......AAA....G---GGGUAGGAAU.U.GGGGA.GGGCAAAAUUU-UGUUCAGUUCUUUUCCCCCCA....GGUGUUUUCUAG.AGCUCAA.GGUCA.GAU....GACU....C---GAAUAACA..A-AGAAAAGA--A.GCCAGU.AUCAGGAUAAA----------..--------.----------cguu-----..----.-----.---UUUACA.GUUUGUA--UUUUGGAAAAGA..U....GGCGGUAGUUA--..--.----UAUUGUUU--.-UU..UUUCCCCAACAGACU.UUAA-AGAUG.U.G.CAGAUAA.UCUACA---GAUAAAUCCAUG.UACUUUUGG.---..GAAGA-----G.CUAAGUGUUUU.A.-----CUGAGuuuUAU.GGGUGGGGGUAGAUG.U.GU..----UU...CU.......AAGACUUUCCCC--GUCAAAAUGGG-U--AGA.A......GC.A..UU------.------GAUUGC....ACUG...CAGUGCUGU.UG..GCA.AGAAAACC-GCAGAAUU.GGAAAAUGCaGCAUGUU-....-------------.------------------..--------------.-----.------.-----------------------------------------------------.----------------------...-------------...........-----....................--------------------------------------------..------------.--------.-----------.---
#=GC SS_cons                 ::::::::::::::::::::<<<<-..<<....-<<<<<<<-<<<<<-...----<<-<<<<____..___>>>>.....>>-->>>>>---..>>>>>>>-->>--...>>>>...,,,,,,,,,,,,,,<<-<<<------------<<<<___>>>>------->>>-................>>,,,,,,,,....,,,<<<<<<<<<................___________....__~~~~>>>>>>>>>,,,,,,,,,.,,,,,,,.,,,,,,,,,,,,,<<<<<<<<<--<...--<<<<<.-----....----<<<<<<____..___~~~~~~~~~~~~~~~~~>>>>.>>.--..---------.....>>>>>>->>>>>>>>>,,.,<<<<<<_____>>>>>>((..-...-..((.(((((.((((<<<<..<..<..<..--<<<.___~~~>>>>--....-..>>>>>>,,,,,,,,,,,<<<............________..____~~.....>>>....,,,,,,,,,,,,)).-.))))).))--)))),,<<<<<<<-<<<-------<<<<-....<<<<<<<<<___._______~>>>>>.---....>>>>....->>>>--->>>-..>>>>>>>,,,,,,.,,,,,,.,,,,,,,,,,,,<<<<<____..__>>>>>,.,<<<<<____~~~~>>>>>..,,,,.,,,,,.,,,<<<-<<.<<________>>>>>>>,,,,..,....,,<<<<<_____>..>>.>>,,,,,,,,,,,,.,,,..,,,,,,,((((((((.((-((((,,,.,.,.,<<<___.___>>>,,<<<<<<<<<<---.--<<<<___.___..>>>>-------.---->>>->>>.>.-->>>,,,,,...,,,.,,,,,,,<<<<<<<<._.__..>>>>>>...>>.......,,,,,,,,,,,<<<<<<<____>>>->->>>,.,......,,.,..,,,,,,,,.,,<<<<<-<<--....--<<...-<<<_____.__~~>>>.>>->>->>>>>,,,<<<.<<<<<-<<<.<<<<____....____>>>>>>>>>.->>>>>>,,,,,,,,,,,..,<<<<______>>>.><<<<.<<<<<-.--<<<<<<<---<<<-<<<____>>>->>>----->>>>>>>->>>>>>->>>.<<<<<<<-<<<_______>>>-...>>>>>>><<<<<-...........-<___~~~~~~~~~~~~~~~~~~~~>>--->>>>,,,,,,,,,,,,<<<<--<<<<<<<__________..>>>>>>>>>>>,.,,,,,,,).)))))-))))).)))
#=GC RF                      UaauGGgGgaGUuauGugaCuaagG..UG....uagaGgGauuuauau...GGGGacGuaGguCGa..UUUcCgg.....guGUuguagGUU..uCuCucuUUCAGG...cuua...UuuacUcaUGuAUcuuGuCuGAAGcUUUUGAGgGCaGACuGCcAAGGcCugGaG................aaAUgGUAGA....UGGCcagUuggu................UUUauuUUUuu....aA~~~~accaAuugGAgGaaAAca.AAauGaa.UUgaaUagAAauuacauuGagaCau...guauuCa.Guaaa....UUUguaagcaGUug..GUA~~~~~~~~~~~~~~~~~uguu.ua.cu..ugGggUaaU.....uGaauaauuuCaguuuug.UgaauagAuGACcuauuuuu..A...u..uu.cCaca.cccugAau..u..c..a..guuuu.UGU~~~aaauGu....a..gaguUuGGGuGuauAauugA............GGgGGGua..GuUu~~.....Uca....ggUguuUuUGuGgg.U.ggugu.GgGCaaaaUAuguuuucAGuuCUUUUccCcUuA....GGUCuGucuAGA.AUCCuAA~aggCa.AAU....GACU....CaAgGuaaaaCa..ggaaacaAGaAAA.UCCAgU.aUCAGGAUAAUCAgAcCaCca..cAGgUuUA.CaguUcgUAG~~~~gAacu..agaA.augaG.uAGcUcUCA.cauUGAGuuCugUGgAgGAGu..U....GuCcAUUGGaGAA..AU.gGCUGGUAGUUaCc.CUu..UUUuCCccccacccc.cuuaAucAaA.C.U.UuuuaAA.UuuaaaagcccuuaaacuUau.ugcguuUUg.cUu..gacguAuuuuG.GaAUggucuua.a.cAgggAgGAG...AGA.GuGUGuGGgagaaaa.U.uU..uuuuuu...cU.......AAGAUUUUcCACagAugCUAUAGuacUAuuGA.a......Aa.A..CUGGGUUA.GAGaagGaguGU....AccG...cugugCUgu.uG~~gca.CgAacACcuuCAGGgac.UGGagcugc.uuuuuUCC....UUGGaagaguauu.cCCAguuGaAGCUGAAau..gguacAGCACAgug.cagcu.uugguU.cAuacuCagUCAucucaGGAGaACUucagaAGAGcuuGaguaGgccaaaUguu.gaaGUuaAguuUUcaAAuaaca...ugACuucuuaaaU...........gagUu~~~~~~~~~~~~~~~~~~~~uuuUAuuaaAgGGGAgGGGcAaauaUUgGcaacuaggUuUUGGc..aguggCcuguua.uGGUUGGg.aUugguggggu.ggg
#=GF R2R keep allpairs
//
