# Supplementary material for: Secondary Structural Model of Human MALAT1 Reveals Multiple Structure–Function Relationships
Source: Int J Mol Sci. 2019 Nov 9;20(22):5610. doi: 10.3390/ijms20225610 (PMC6888369; doi:10.3390/ijms20225610)
Supplement: Supplementary file 1 [file ijms-20-05610-s001.zip › File S7.txt]

# STOCKHOLM 1.0
#=GF AU Infernal 1.1.2
00|chimp                        UUUAGGUAAUUGUUUAGUUU.-AUGAUUGCAGAUAAACUCAUG...CCAGAGAACUUAAAGUC................UUAGA...AUGGAAAAAGUAAAGAAAUAUCAACUUCCAAGUUGGCAAGUAACUCCCA..AUGAUUUAGUUU..U.U.--.UUCCCCCCA-..GUUUGAAUUGGG..............AAGCUGGGGG.AA.GUUAA..AUAUGAGC.C.A.CUGGG.U.GUA...............CCAG.UGCAUUAAUUUGG..GCAAGGa..a-aG....U..GU.CAUAAUUUGAUACUG....UAUCUGUUUUccuUC.AAAGUAUAGA........GCUUUUGGGGAAGGAAAGUA.UUGAACU........GGGGGUUGGUCU..GGCCUACUGGGC.UGACAUU.A-.........--AUUA.............---CAAUU.AU.GGGAAAUG-.-C.AAAAGU-......-UGUUUGGAUAUGGUAGUGUGUGGUUCUCUU.UUGGAA.UUUUUUUCAGGUGAUUUAAUAAUAAUUUAAAA.CUACU..AUAGAAACUUCAGAG..CAAAGGAAGUG.-GCUUAAUGAUCCU.GAA.GGGAUUUCUU.CUG....AUGGUAGCUUU.U....GUAUUAUCAAGUAAGAUUC.UAUUUUCAGUUGUG..UG..U..AAGC.AAGUUU......U.U..U.......U..U..UUAGC......GUAGGAGAAAUACU.UUUCCAUUGUU..UAACU.GCAAAACAAG.AUGUUAAGGU.AUGCU.UCAAAAAU..uUUGUAAAUUGUUUAUUUUAAAUUUA..UCU...GUUUGUAAAUUGU...AACUGAUUAA.GAAUUGUGAUA.GUUCAGC..U..UGAAUGUCU..CUUAGAGG...GUGGGCUU.UUGUUGAUGAGG.GAGG.GGAAACU....UU.UUUUUUU...CUAUAGACUUUUUUCAGAUAACAU...CUUCUGAGUCAUAACCAGCCU
01|human                        UUUAGGUAAUUGUUUAGUUU.-AUGAUUGCAGAUAAACUCAUG...CCAGAGAACUUAAAGUC................UUAGA...AUGGAAAAAGUAAAGAAAUAUCAACUUCCAAGUUGGCAAGUAACUCCCA..AUGAUUUAGUUU..U.U.--.UUCCCCCCA-..GUUUGAAUUGGG..............AAGCUGGGGG.AA.GUUAA..AUAUGAGC.C.A.CUGGG.U.GUA...............CCAG.UGCAUUAAUUUGG..GCAAGGa..a-aG....U..GU.CAUAAUUUGAUACUG....UAUCUGUUUUccuUC.AAAGUAUAGA........GCUUUUGGGGAAGGAAAGUA.UUGAACU........GGGGGUUGGUCU..GGCCUACUGGGC.UGACAUU.A-.........--ACUA.............---CAAUU.AU.GGGAAAUG-.-C.AAAAGU-......-UGUUUGGAUAUGGUAGUGUGUGGUUCUCUU.UUGGAA.UUUUUUUCAGGUGAUUUAAUAAUAAUUUAAAA.CUACU..AUAGAAACUGCAGAG..CAAAGGAAGUG.-GCUUAAUGAUCCU.GAA.GGGAUUUCUU.CUG....AUGGUAGCUUU.U....GUAUUAUCAAGUAAGAUUC.UAUUUUCAGUUGUG..UG..U..AAGC.AAGUUU......U.U..U.......-..U..UUAGU......GUAGGAGAAAUACU.UUUCCAUUGUU..UAACU.GCAAAACAAG.AUGUUAAGGU.AUGCU.UCAAAAAU..uUUGUAAAUUGUUUAUUUUAAACUUA..UCU...GUUUGUAAAUUGU...AACUGAUUAA.GAAUUGUGAUA.GUUCAGC..U..UGAAUGUCU..CUUAGAGG...GUGGGCUU.UUGUUGAUGAGG.GAGG.GGAAACU....UU.UUUUUUU..uCUAUAGACUUUUUUCAGAUAACAU...CUUCUGAGUCAUAACCAGCCU
02|bonobo                       UUUAGGUAAUUGUUUAGUUU.-AUGAUUGCAGAUAAACUCAUG...CCAGAGAACUUAAAGUC................UUAGA...AUGGAAAAAGUAAAGAAAUAUCAACUUCCAAGUUGGCAAGUAACUCCCA..AUGAUUUAGUUU..U.-.--.UUCCCCCCA-..GUUUGAAUUGGG..............AAGCUGGGGG.AA.GUUAA..AUAUGAGC.C.A.CUGGG.U.GUA...............CCAG.UGCAUUAAUUUGG..GCAAGGa..a-aG....U..GU.CAUAAUUUGAUACUG....UAUCUGUUUUccuUC.AAAGUAUAGA........GCUUUUGGGGAAGGAAAGUA.UUGAACU........GGGGGUUGGUCU..GGCCUACUGGGC.UGACAUU.A-.........--AUUA.............---CAAUU.AU.GGGAAAUG-.-C.AAAAGU-......-UGUUUGGAUAUGGUAGUGUGUGGUUCUCUU.UUGGAA.UUUUUUUCAGGUGAUUUAAUAAUAAUUUAAAA.CUACU..AUAGAAACUUCAGAG..CAAAGGAAGUG.-GCUUAAUGAUCCU.GAA.GGGAUUUCUU.CUG....AUGGUAGCUUU.U....GUAUUAUCAAGUAAGAUUC.UAUUUUCAGUUGUG..UG..U..AAGC.AAGUUU......U.U..U.......U..U..UUAGC......GUAGGAGAAAUACU.UUUCCAUUGUU..UAACU.GCAAAACAAG.AUGUUAAGGU.AUGCU.UCAAAAAU..uUUGUAAAUUGUUUAUUUUAAAUUUA..UCU...GUUUGUAAAUUGU...AACUGAUUAA.GAAUUGUGAUA.GUUCAGC..U..UGAAUGUCU..CUUAGAGG...GUGGGCUU.UUGUUGAUGAGG.GAGG.GGAAACU....UU.UUUUUUU...CUAUAGACUUUUUUCAGAUAACAU...CUUCUGAGUCAUAACCAGCCU
03|gorilla                      UUUAGGUAAUUGUUUAGUUU.-AUGAUUGCAGAUAAACUCAUG...CCAGA-AACUUAAAGUC................UUAGG...AUGGAAAAAGUAAAGAAAUAUCAACUUCCAAGUUGGCAAGUAACUCCCA..AUGAUUUAGUUU..U.U.GU.UUCCCCCAGU..UUUUGAAUUGGG..............AAGCUGGGGG.AA.GUUAA..AUAUGAGC.C.A.CUGGG.U.GUA...............CCAG.UGCGUUAAUUUGG..GCAAGGa..a-aG....U..GU.CAUAAUUUGAUACUG....UAUCUGUUUUcuuUC.AAAGUAUAGA........GC--UUGGGGAAGGAAAGUA.UUGAACU........GGGGGUUGGUCU..GGCCCACUGGGC.UGACAUU.A-.........------.............---CAAUU.AU.GGGAAAUG-.-C.AAAAGU-......-UGUUUGGAUAUGGUAGUGUGUGGUUCUCUU.UUGGAA.UUUUUUUCAGGUGAUUUAAUAAUAAUUUAAAA.CUACU..AUAGAAACUUCAGAG..CAAAGGAAGUG.-GCUUAAUGAUCCU.GAA.GGGAUUUCUU.CUG....AUGGUAGCUUU.U....GUAUUAUCAAGUAAGAUUC.UAUUUUCAGUUGUG..UG..U..AAGC.AAGUUU......U.U..U......uU..U..UUAGC......GUAGGAGAAAUACU.UUUCCGUUGUU..UAACU.GCAAAACAAG.AUGUUAAGGU.AUGCU.UCAAAAAU..uUUGUAAAUUGUUUAUUUUAAAUUUA..UCU...GUUUGUAAAUCGU...AACUGAUUAA.GAAUUGUGAUA.GUUCAGC..U..UGAAUGUCU..CUUAGAGG...GUGGGCUU.UUGUUGAUGAGG.GAGG.GGAAACU....UU.UUUUUUU...CUAUAGACUUUUUUCAGAUAACAU...CUUCUGAGUCAUAACCAGCCU
04|gibbon                       UUUAGGUAAUUGUUUAGUUU.-AUGAUUGCAGAUAAACUCAUG...CCAGAGAACUUAAAGUC................UUAGG...AUGGAAAAGGUAAAGAAAUACCAGCUUCCAAGUUGGCAAGUAACUCCCA..AUGAUUUAGUUU..U.U.GU.UUCCCCCAGU..UUUUGAAUUGGG..............AAGCUGGGGG.AA.GUUAA..AUAUGAGC.C.A.CUGGG.U.GUA...............CCAG.UGCAUUAAUUUGG..GCAAGAa..a-aG....U..GU.CAUAAUUUGAUACUG....UAUCUGUUUUccuUC.AAAGUACAGA........GC--UUGGGGAAGGAAAGUA.UUGAACU........GGGGGUUGGUCU..GGCCCACUGGGC.UGACAUU.A-.........--ACUA.............---CAAUUaAU.GGGAAAUG-.-C.AAAAGU-......-UGUUUGGAUAUGGUAGUGUGUGGUUCUCUU.UUGGAA.UUUUUUUCAGGUGAUUUAAUAAUAACUUAAAA.CUACU..AUAGAAACUUCAGAG..CAAAGGAAGUG.-GCUUAAUGAUCCU.GAA.GGGAUUUCUU.CUG....AUGGUAGCUUU.U....GUAUUAUCAAGUAAGAUUC.UAUUUUCAGUUGUG..UG..U..AAGC.AAGUUU......U.U..U.......-..-..UUAGC......GUAGGAGUAAUACU.UUUCCAUUGUU..UAACU.GCAAAACAAG.AUGUUAAGGU.AUGCU.UCAAAAAU..uUUGUAAAUUGUGUAUUUUAAAUUUC..UCU...GUUUGUAAAUCGU...AACUGAUUAA.GAAUUGUGAUA.GUUCAGC..U..UGAAUGUCU..CUUAGAGG...GUGGGCUU.UUGUUGAUGAGG.GAGG.GGAAAC-....--.UUUUUUU...CUAUAGACUUUUUUCAGAUAACA-...--UCUGAGUCAUAACCAGCCU
05|anubisBaboon                 UUUAGGUAAUUGUUUAGUUU.-AUGAUUGCAGAUAAACUCAUG...CCAGAGAACUUAAAGUC................UUAGA...AUGGAAAAGGUAAAGAAAUCUCAACUUCCAAGUUGGCAAGUAACUCCCA..AUCCUUUAGUUU..G.U.--.UUCCCCCAAU..UUUUGAAUUGGG..............AAGCUGGGGG.AA.GUUAA..AUAGGAGC.C.A.CUGGG.U.GUA...............CCAG.UGCAUUAAUUUGG..GCAAGGa..a-aG....U..AU.CAUAAUUUGAUACUG....UAUCUGUUUUcccUC.AAAGUAUAGA........GCC-UUGGGGAAGGAAAGUA.UUGGAAU........GGGGGUUGGUCU..GAAGCACUGGGC.UGACAUU.A-.........--GCUA.............---CAAUU.AU.GGGAAAUG-.-C.UAAAGU-......-UGUUUGGAUAUGGUAGUGUGUGGUUCUCUU.UUGGAA.UUUUUUUCAGGUGGUUUAAUAAUAACUUAAAA.CUACU..AUAGAAACUUCAGAG..CAAAGGAAGUG.-GCUUAAUGAUCCU.GAA.GGGAUUUCUU.CUG....AUGGUAGCUUU.U....GUAUUAUCAAGUAAGAUUC.UAUUUUCAGUUGUG..UG..U..AAGC.AAGUUU......U.U..U.......-..-..UUAGC......GUAGGAGAAAUAUU.UUUCCGUUGUU..CAGCU.GCAAAACAAG.AUGUUAAGGU.AUGCU.UCAAAAAU..uCUGUAAAUU-GUGAUUUUAAAUUUA..UCU...GUUUGUAAA----...UCGUAAUUAA.GAAUUGUGAUA.GUUCAGC..U..UGAAUGUCU..CUUAGAGG...GUGGGCUU.UCGUUGAUGAGG.GAGG.GGAAACU....UU.UUUUUUU...CUGUAGACUUUUUUCAGAUAACAU...CUUCUGAGUCAUAACCAGCCU
06|greenMonkey                  UUUAGGUAAUUGUUUAGUUU.-AUGAUUGCAGAUAAACUCAUG...CCAGAGAACUUAAAGUC................UUAGA...AUGGAAAAGGUAAAGAAAUCUCAACUUCCAAGUUGGCAAGUAACUCCCA..AUCCUUUAGUUU..G.U.--.UUCCCCCAAU..UUUUGAAUUGGG..............AAGCUGGGGG.AA.GUUAA..AUAGGAGC.C.A.CUGGG.U.GUA...............CCAG.UGCAUUAAUUUGG..GCAAGGa..a-aG....U..AU.CAUAAUUUGAUACUG....UAUCUGUUUUcccUC.AAAGUAUAGA........GC--UUGGGGAAGGAAAGUA.UUGGAAU........GGGGGUUGGUCU..GAAGCACUGGGC.UGACAUU.A-.........--GCUA.............---CAAUU.AU.GGGAAAUG-.-C.UAAAGU-......-UGUUUGGAUAUGGUAGUGUGUGGUUCUCUU.UUGGAA.UUUUUUUCAGGUGGUUUAAUAAUAACUUAAAA.CUACU..AUAGAAACUUCAGAG..CAAAGGAAGUG.-GCUUAAUGAUCCU.GAA.GGGAUUUCUU.CUG....AUGGUAGCUUU.U....GUAUUAUCAAGUAAGAUUC.UAUUUUCAGUUGUG..UG..U..AAGC.AAGUUU......U.U..U.......-..-..UUAGC......GUAGGAGAAAUAUU.UUUCCGUUGUU..CAGCU.GCAAAACAAG.AUGUUAAGGU.AUGCU.UCAAAAAU..uCUGUAAAUUGUGUAUUUUAAAUAUG..UCU...GUUUGUAAAU---...CGU-AAUUAA.GAAUUGUGAUA.GUUCAGC..U..UGAAUGUCU..CUUAGAGG...GUGGGCUU.UUGUUGAUGAGG.GAGG.GGAAACU....UU.UUUUUU-...CUGUAGACUUUUUUCAGAUAACAU...CUUCUGAGUCAUAACCAGCCU
07|hamadryasBaboon              UUUAGGUAAUUGUUUAGUUU.-AUGAUUGCAGAUAAACUCAUG...CCAGAGAACUUAAAGUC................UUAGA...AUGGAAAAGGUAAAGAAAUCUCAACUUCCAAGUUGGCAAGUAACUCCCA..AUCCUUUAGUUU..G.U.--.UUCCCCCAAU..UUUUGAAUUGGG..............AAGCUGGGGG.AA.GUUAA..AUAGGAGC.C.A.CUGGG.U.GUA...............CCAG.UGCAUUAAUUUGG..GCAAGGa..a-aG....U..AU.CAUAAUUUGAUACUG....UAUCUGUUUUcccUC.AAAGUAUAGA........GCC-UUGGGGAAGGAAAGUA.UUGGAAU........GGGGGUUGGUCU..GAAGCACUGGGC.UGACAUU.A-.........--GCUA.............---CAAUU.AU.GGGAAAUG-.-C.UAAAGU-......-UGUUUGGAUAUGGUAGUGUGUGGUUCUCUU.UUGGAA.UUUUUUUCAGGUGGUUUAAUAAUAACUUAAAA.CUACU..AUAGAAACUUCAGAG..CAAAGGAAGUG.-GCUUAAUGAUCCU.GAA.GGGAUUUCUU.CUG....AUGGUAGCUUU.U....GUAUUAUCAAGUAAGAUUC.UAUUUUCAGUUGUG..UG..U..AAGC.AAGUUU......U.U..U.......-..-..UUAGC......GUAGGAGAAAUAUU.UUUCCGUUGUU..CAGCU.GCAAAACAAG.AUGUUAAGGU.AUGCU.UCAAAAAU..uCUGUAAAUU-GUGAUUUUAAAUUUA..UCU...GUUUGUAAA----...UCGUAAUUAA.GAAUUGUGAUA.GUUCAGC..U..UGAAUGUCU..CUUAGAGG...GUGGGCUU.UCGUUGAUGAGG.GAGG.GGAAACU....UU.UUUUUU-...CUGUAGACUUUUUUCAGAUAACAU...CUUCUGAGUCAUAACCAGCCU
08|crabEatingMacaque            UUUAGGUAAUUGUUUAGUUU.-AUGAUUGCAGAUAAACUCAUG...CCAGAGAACUUAAAGUC................UUAGA...AUGGAAAAGGUAAAGAAAUCUCAACUUCCAAGUUGGCAAGUAACUCCCA..AUCCUUUAGUUU..G.U.--.UUCCCCCAAU..UUUUGAAUUGGG..............AAGCUGGGGG.AA.GUUAA..AUAGGAGC.C.A.CUGGG.U.GUA...............CCAG.UGCAUUAAUUUGG..GCAAGGa..a-aU....U..AU.CAUAAUUUGAUACUG....UAUCUGUUUUcccUC.AAAGUAUAGA........GC--UUGGGGAAGGAAAGUA.UUGGAAU........GGGGGUUGGUCU..GAAGCACUGGGC.UGACAUU.A-.........--GCUA.............---CAAUU.AU.GGGAAAUG-.-C.UAAAGU-......-UGUUUGGAUAUGGUAGUGUGUGGUUCUCUU.UUGGAA.UUUUUUUCAGGUGGUUUAAUAAUAACUUAAAA.CUACU..AUAGAAACUUCAGAG..CAAAGGAAGUG.-GCUUAAUGAUCCU.GAA.GGGAUUUCUU.CUG....AUGGUAGCUUU.U....GUAUUAUCAAGUAAGAUUC.UAUUUUCAGUUGUG..UG..U..AAGC.AAGUUU......U.U..U.......-..-..UUAGC......GUAGGAGAAAUAUU.UUUCCGUUGUU..CAGCU.GCAAAACAAG.AUGUUAAGGU.AUGCU.UCAAAAAU..uCUGUAAAUU-GUGAUUUUAAAUUUA..UCU...GUUUGUAAA----...UCGUAAUUAA.GAAUUGUGAUA.GUUCAGC..U..UGAAUGUCU..CUUAGAGG...GUGGGCUU.UUGUUGAUGAGG.GAGG.GGAAACU....UU.UUUUUU-...CUGUAGACUUUUUUCAGAUAACAU...CUUCUGAGUCAUAACCAGCCU
09|rhesusMonkey                 UUUAGGUAAUUGUUUAGUUU.-AUGAUUGCAGAUAAACUCAUG...CCAGAGAACUUAAAGUC................UUAGA...AUGGAAAAGGUAAAGAAAUCUCAACUUCCAAGUUGGCAAGUAACUCCCA..AUCCUUUAGUUU..G.U.--.UUCCCCCAAU..UUUUGAAUUGGG..............AAGCUGGGGG.AA.GUUAA..AUAGGAGC.C.A.CUGGG.U.GUA...............CCAG.UGCAUUAAUUUGG..GCAAGGa..a-aU....U..AU.CAUAAUUUGAUACUG....UAUCUGUUUUcccUC.AAAGUAUAGA........GC--UUGGGGAAGGAAAGUA.UUGGAAU........GGGGGUUGGUCU..GAAGCACUGGGC.UGACAUU.A-.........--GCUA.............---CAAUU.AU.GGGAAAUG-.-C.UAAAGU-......-UGUUUGGAUAUGGUAGUGUGUGGUUCUCUU.UUGGAA.UUUUUUUCAGGUGGUUUAAUAAUAACUUAAAA.CUACU..AUAGAAACUUCAGAG..CAAAGGAAGUG.-GCUUAAUGAUCCU.GAA.GGGAUUUCUU.CUG....AUGGUAGCUUU.U....GUAUUAUCAAGUAAGAUUC.UAUUUUCAGUUGUG..UG..U..AAGC.AAGUUU......U.U..U.......-..-..UUAGC......GUAGGAGAAAUAUU.UUUCCGUUGUU..CAGCU.GCAAAACAAG.AUGUUAAGGU.AUGCU.UCAAAAAU..uCUGUAAAUU-GUGAUUUUAAAUUUA..UCU...GUUUGUAAA----...UCGUAAUUAA.GAAUUGUGAUA.GUUCAGC..U..UGAAUGUCU..CUUAGAGG...GUGGGCUU.UUGUUGAUGAGG.GAGG.GGAAACU....UU.UUUUUU-...CUGUAGACUUUUUUCAGAUAACAU...CUUCUGAGUCAUAACCAGCCU
10|proboscisMonkey              UUUAGGUAAUUGUUUAGUUU.-AUGAUUGCAGAUAAACUCAUG...CCAGAGAACUUAAAGUC................UUAGA...AUGGAAAAGGUAAAGAAAUCUCAACUUCCAAGUUGGCAAGUAACUCCCA..AUCCUUUAGUUU..G.U.--.UUCCCCCAAU..UUUUGAAUUGGG..............AAGCUGGGGG.AA.AUUAA..AUAGGAGC.C.A.CUGGG.U.GUA...............CCAG.UGCGUUAAUUUGG..GCAAGGa..a-aG....U..GU.CACAAUUUGAUACUG....UAUCUGUUUUcccUC.AAAGUAUAGA........GC--UUGGGGAAGGAAAGUG.UUGGAAU........GGGGGUUGGUAU..GAAGCACUGGGC.UGACAUU.A-.........--GCUA.............---CAAUU.AG.GGGAAAUG-.-C.UAAAGU-......-UGUUUGGAUAUGGUAGUGUGUGGUUCUCUU.UUGGAA.UUUUUUUCAGGUGGUUUAAUAAUAACUUAAAA.CUACU..AUAGAAACUUCAGAG..CAAAGGAAGUG.-GCUUAAUGAUCCU.GAA.GGGAUUUCUU.CUG....AUGGUAGCUUU.U....GUAUUAUCAAGUAAGACUC.UAUUUUCAGUUGUG..CG..U..AAGC.AAGUUU......U.U..U.......-..-..UUAGC......GUAGGAGAAAUAUU.UUUCCA-UGUU..CAGCU.GCAAAACAAG.AUGUUAAGGU.AUGCU.UCAAAAAU..uCUGUAAAUUGUGUAUUUUAAAUUUA..UCU...GUUUGUAAAU---...CGU-AAUUAA.GAAUUGUGAUA.GUUCAGC..U..UGAAUGUCU..CUUAGAGG...GUGGGCUU.UUGUUGAUGAGG.GAGG.GGAAACU....UU.UUUUUU-...CUGUAGACUUUUUUCAGAUAACAU...CUUCUGAGUCAUAACCAGCCU
11|goldenSnubnoseMonkey         UUUAGGUAAUUGUUUAGUUU.-AUGAUUGCAGAUAAACUCAUG...CCAGAGAACUUAAAGUC................UUAGA...AUGGAAAAGGUAAAGAAAUCUCAACUUCCAAGUUGGCAAGUAACUCCCA..AUCCUUUAGUUU..G.U.--.UUCCCCCAAU..UUUUGAAUUGGG..............AAGCUGGGGG.AA.AUUAA..AUAGGAGC.C.A.CUGGG.U.GUA...............C-CG.UGCGUUAAUUUGG..GCAAGGa..a-aG....U..GU.CACAAUUUGAUACUG....UAUCUGUUUUcccUC.AAAGUAUAGA........GC--UUGGGGAAGGAAAGUG.UUGGAAU........GGGGGUUGGUAU..GAAGCACUGGGC.UGACAUU.A-.........--GCUA.............---CAAUU.AG.GGGAAAUG-.-C.UAAAGU-......-UGUUUGGAUAUGGUAGUGUGUGGUUCUCUU.UUGGAA.UUUUUUUCAGGUGGUUUAAUAAUAACUUAAAA.CUACU..AUAGAAACUUCAGAG..CAAAGGAAGUG.-GCUUAAUGAUCCU.GAA.GGGAUUUCUU.CUG....AUGGUAGCUUU.U....GUAUUAUCAAGUAAGAUUC.UAUUUUCAGUUGUG..UG..U..AAGC.AAGUUU......U.U..U.......-..-..UUAGC......GUAGGAGAAAUAUU.UUUCCA-UGUU..CAGCU.GCAAAACAAG.AUGUUAAGGU.AUGCU.UCAAAAAU..uCUGUAAAUU-GUGUAUUUAAAUUUA..UCU...GUUUGUAAA----...UCGUAAUUAA.GAAUUGUGAUA.GUUCAGC..U..UGAAUGUCU..CUUAGAGG...GUGGGCUU.UUGUUGAUGAGG.GAGG.GGAAACU....UU.UUUUUU-...CUAUAGACUUUUUUCAGAUAACAU...CUUCUGAGUCAUAACCAGCCU
12|squirrelMonkey               UUUAGGUAAUUGUUUAGUUU.-AUGAUUGCAGAUAAAGUCAUG...CCAGAGAACUUAAAAGU...............cUUAGG...AUGGAAAAGGUAAAGAAAUCUCAACUUCCAAGUUGGCAAGUAACUCCCA..UUCCUUUAGUUU..U.U.GU.UUCCCCCAAU..UUUUUAAUUGGG..............AAGCUGGGAG.AA.GUUAA..AUAAGAGC.C.A.CUGGG.U.GUA...............CCAG.UGCAUUAAUUUGG..GCAAGGa..gA.G....U..AU.CAUAAUUUGAUACUG....UGUCUGUUUUcccUC.AAAGUAUAGA........GC--UUGGGGAAGGAAAGUA.UUGGACU........GGGGGUUGGUCU..GGCCCACUGGGC.UGACAGU.A-.........------.............--ACUAUU.AC.GGGAAAUG-.-C.AAAAGU-......-UGUUUGGAUAUGGUAGUGUGUGGUUUUCUU.UUGGAA.UUUUUUUCAGGUGAUUUAAUG-UAACUUAAAA.CUACU..AUAGAAACUUCAGAG..CAAAGGAAGUG.-GCUUAAUGAUCCU.GAA.GGGAUUUCUU.CUG....AUGGUAGCUUU.U....GUAUUAUCAAGUAAGAUUC.UGUUUUCAGUUGUG..UG..U..AAGC.AAGUUU......U.U..C.......-..-..UUAGC......UUAGGAGAAAUACU.UUUCCAUUGUU..CAACU.GCAAAACAAAgAUGUUAAGGU.AUGGU.UCAAAAAU..uGUGUAAAUUAUGUAUUUUAAAUGUA..U--...C--UGUAAGUCAU...AACUGAUUAA.GAAUUGUGAUA.GUUUAGC..U..UGAAUGUCU..CUUAGAGG...GUGGGCUU.UUGUUGAUGAGG.GAGG.GGAAACU....UU.UUUUUUU...CUGUAGACUUUUUUCAGAUAACGU...CUUCUGAGUCAUAACCAGCCU
13|marmoset                     UUUAGGUAAUUGUUUAGUUU.-AUGAUUGCAGAUAAAGUCAUG...CCAGAGAACUUAAAAGU...............cUUAGG...AUGGAAAAGGUAAAGAAAUCUCAACUUCCAAGCUGGCAAGUAACUCCCA..UUCGUUUAGUUU..U.U.GU.U-UCCCCAAU..UUUUUAAUUGGG..............AGGCUGGGAG.AA.GUUAA..AUAAGAGC.C.A.CUGGG.U.GUA...............CCAG.UGCAUUGAUUUGG..GCGAGG....A.G....U..GU.CGUAAUUUGAUACUG....UGUCUGUUUUcccUC.AAAGUAUAGA........GC--UUGGGGAAGGAAAGUA.AUGGACU........GGGGGUUGGUCU..GGCCCACUGGGC.UGACAGU.UA.........------.............--ACUAUU.AU.GGGAAAUG-.-C.AAAAGU-......-UGUUCGGAUAUGGUAGUGUGUGGUUCUCUU.UUGGAA.UUUUUUUCAGGUGAUUUAAUA-UAAAUUAAAA.CUACU..AUAGGAACUUCAGAG..CAAAGGAAGUG.-GCUUAAUGAUCCU.GAA.GGGAUUUCUU.CUG....AUGGUAGCUUU.U....GUAUUAUCAAGUAAGAUUC.UGUUUUCAGUUGUG..UG..U..AAGC.AAGUUU......U.U..C.......-..-..UUAGC......GUAGGAGAAAUAUU.UUUCCAUUGUU..CAACU.GCAAAGCAAG.AUGUUAAGGU.AUGCU.UCAAAAAC...-UGUAAAUUAUGUAUUUUAAAUGUA..U--...C--UGUAAGUCAU...AACUGAUUAA.GAAUUGUGAUA.GUUCAGC..U..UGAAUGUCU..CUUAGAGG...GUGGGCUU.UUGUUGAUGAGG.GAGG.GGAAACU....UU.UUUUUU-...CUGUAGACUUUUUUCAGAUAACAU...CUUCUGAGUCAUAACCAGCCU
14|bushbaby                     UUUAGGUAAUUGUUUAGUUUaUAUGAUUUCAGAUAA-CUCAUG...CCAGAGAACUUAAAUACaa...........uacUUAGG...AUGGAAAAUUUAAAGAAAUCUCAGCUUCUGAGUUGGCAAGUAACUCCAG..-UUCUCUAGUUU..U.U.GU.UUACCCCAGU.uGUUG-AAUUGGG..............CAGCUGGGGA.AA.GUUCA..UGAAGAUA.C.A.GUGGG.U.GUA...............CCAG.UGUGUUAAUUUGG..GCAAGGa..a-aG....U..AC.CAUGAUUUUGUAACU....UCCU---CCU...CU.AAAUGUAGGG........C---UUGGGGAAGGAAAGUA.CUGGAUG........UGGAGUUGGUCU..GGCCUACUGAGC.UGACAUU.AGc......caCGAUCU.............GGGGAAUU.UU.UUGAAACG-.-C.UGAAGUG......UAAUAUGGAUAUGGUAGUGUGUGGUUCUCUU.UUGGAA.UUUUUUUCAGGUGAUAUAAUG-UAACUUAAUA.CUACU..GUAGGAACUUCAAAG..CAAAGGAAGUGuGGCUUAAUGAUCCU.GAA.GGGAUUUCUU.CUG....AUGGUAGCUUU.U....AUAUUAUCAAGUAAGAUAC.UAUUUUCAGUUGUG..UG..A..AAAC.AAGUAU......U.U..-.......-..-..UUAGU......AUAGGAAAAAUAUUuUUUCAUGUAUA.aUGACU.GCAAAGCAAG.AUAUUAAGGU.AUGCU.UCAAAAAU...UUUUAAAUGAUAUAUUUA----CCA..UUU...GUCUCUAUUUGUA...AAUC--UUAA.GAAUUGUGAUC.UUUCAGU..U..UGAAUGUCU..CUUAGAGG...GUGGGCUU.UUGUUGACGAGG.GAGG.GGAAACC....UU.UUUUUU-...CUGUAGACUUUUUUCAGAUAACAU...CUUCUGAGUCAUAACCAGCCU
15|mouseLemur                   UUUAGGUAAUUGUUUAGUUU.-AUGAUUUCAGAUAA-CUCAUG...CCAGAAAACUUAAAUACag...........uacUUAGG...AUGGAAAAUUUAAAGAAAUCUCAACUU-CGAGUUGGCAAGUAAAUCACA..AUUCUCUAGUUC..U.U.GU.UUACCCCAAU..UUUUGAAUUGGG..............CAGCUGGG-A.AA.GUUCA..UGAAGAUC.C.A.CUGGG.U.AUA...............CCAG.UGCAUUAAUUUGG..GCAAGGa..a-aG....U..AC.CAUAAUUUGAUAACU....CCAC--CCCC...UC.AUAAUGUAGG........GC--UUGGGGAAGGAAAGUA.UUGGAUU........GGGGAUUGGUCU..GGCCCACUGGGC.UGACAUU.A-.........--ACUU.............-GGGAAUU.UU.UUAAAACG-.-C.UAAAGU-......-UGUUUGGAUAUGGUAGUGUGUGGUUCUCUU.UUGGAA.UUUUUUUCAGGUGAUAUAAUG-UAACUUAAUA.CUACU..GUAGGAACUUCAGAG..CAAAGGAAGUG.-GCUUAAUGAUCCU.GAA.GGGAUUUCUU.CUG....GUGGUAGCUUU.U....AUAUUAUCAAGUAAGAUUC.UAUUUUUAGUUGUG..UG..A..AAGC.AAGUUU......U.U..-.......-..-..UUAGU......GUAGGAAAAAUAUU.UUUCCUGUAUA..UGACU.GCAAAACAAG.AUAUUAAGGU.AUGCU.UCAAAAAU..uUUGUAAAUUGUAUAUUUUAAAUUUG..UAU...CUUUAUUUGCAAA...UAAUAAUUAA.GAAUUGUGGUC.UUUUGGC..U..UGAAUGUCU..CUUAGAGG...GUGGGCUU.UUGUUGAUGAGG.GAGG.GGAAACC....UU.UUUUUU-...CUGUAGACUUUUUUCAGAUAACAU...CUACUGAGUCAUAACCAGCCU
16|cat                          GUUAGGUAAUUGUUUAGUUU.-AUGAUUUCAGAUAA-UUCAUG...CCAGAGAACUUAAAUAC................UUAGG...AUGGAAAAACUAAAGAAAUCUCAACUUCCAAGUUGGCAAGUAACUCCCG..AUCCUCUAGUUU..U.U.GU.UUUCCCCCAA.uGUUUGAAUUGGG..............CAGCUGGG-G.AA.GUUCA..UGAAGAUC.C.A.UUGGA.U.UCA...............C-AG.UGUAGG-------..------....-.-....-..--.---------------....----------...GC.----------........----UUGGGGAAGGCAAGUA.CAGGACU........GGGGGUUGGUCU..AGCCCAC-UGGC.UGACUUA.G-.........AAACUU.............UGGGAACU.UU.GAAAAAUGA.CU.UAAAGU-......UUGUUUGGAUAUGGUAGUGUGUGGUUCUCUU.UUGGAAuUUUUUUUCAGGUGAUUUAAUA-UAACUUAAUA.CUACU..GUAGGAGCUUCAGAG..CAAAGGAAGUG.-GCUUAAUGAUCCU.GAA.GGGAUUUCUU.CUG....AUGGUAGCUUU.U....AUAUUCUCAAGUAAGAUUC.UAUUUUCAGUUGUG..UA..U..AAGC.AAGUUU......U.U..U.......U..C..UUAGU......GUAGGAAAAGUAUU.UUUCUUUUGUA..UGACU.GCAA-ACAAG.AUGCUAAGGU.AUGCU.UCAAAAUU..gCUGUAAAUUGU--------------..---...-------------...-AUU--UUAA.------UCAUA.------A..C..UGA------..UACAGAGG...GUGGGUCU.UUGUGGAUGAGG.GAGG.GGAAACC....UU.UUUUUUU...CUGUAGACUUUUUUCAGAUAACUU...CUUCUGAGUCAUAACCAGCCU
17|tarsier                      GUUAGGUAAUUGUUUAGUUU.-AUGAUUGCAGAUAA-CUCAUG...CCAGAAAACUUAAAAUC................UUAGA...AUGGA----GU-ACGAAAUCUCAACUUCCAAGUUGGCAAGUAACUCCCA..-AGUUCUUGU--..-.U.--.UUCCCUCAAU..UUUUGAAUUGGG..............CAGCU-CGGG.AA.GUUUA..CGAAGAGC.C.A.CUGGG.U.GUA...............CCAG.UGCAUUAAUUUGG..ACAAGGa..a-aG....C..AC.UAUAAUUUGCCAGGU....UCUCUGUUCCc.cUC.AAAGU-----........ACACUUGGGG---GAAAGUG.UUAGACU........GGGGGUUGGUCU..GGCCCCCGGGAC.UGACGUU.AGc......aaCAACCU.............UGGGAGUA.UU.UUAAAAAAU.GC.AAAAGU-......-UGUCUGGAUAUGGUAGUGUGUGGUUCUCUU.UUGGAA.UUUUUUUCAGGUGACUUAAUG-UAACUUAAUA.CUACU..AUAGAAACUUCAGAG..CAAAGGAAGUG.-GCUUAAUGAUCCU.GAA.GGGAUUUCUU.CUC....AUGGUAGCUUU.U....AUAUUCUCAAGUAAGAAUC.UAUUCUCAGUUGUG..UG..U..AAGC.CGAGUU......U.U..U.......U..U..GUAGU......GUAGGAGGUA-UU-.UUUCCAUUGUA..UGACU.GCAGAACACG.AUGUUAAGGU.ACGCU.UCAAAAGU...CUGUAAAUUGUGUAUUUUAAGUUUGugUCU...AUUUGUAACUCAA...GACUGAUUAA.GAAUUGUGAUUgGUUCAGU..U..UGAAUGUCU..CUUAGAGG...GUGGGCCU.UUGUUGAUGAGG.GAGG.GGAAAC-....--.UUUGUUU...UUGUAGACUUUUUUCAGAUAACGU...CUUCUGAGUCAUAACCAGCCU
18|whiteRhinoceros              UUUAGGUAAUUGUUUAGUUU.-AUGAUUUCAGAUAA-CUCAUG...-CAGAGAACUUAAAUAC................UUAGG...AUGGAAAAACUAAAGAAAUCUCAACUUCCAAGUUGGCAAGUAACUCGCA..AUCCUCUAGUUU..U.U.GU.UUUAUCCCAA.uUUUUGAAUUGGG..............CAGCUGGG-G.AA.GUUCU..UGAAGAUC.C.A.CCGGA.U.---...............----.-------------..------....-.-....-..--.---------------....----------...UC.GAAGUGUAGG........GC--CUUGGGAAGGAAAAUA.UUGGACU........GGGGGUUGAUCU..AGCCCACGGGGC.UGACUUA.GAu.......aAAAUCU.............UGGGAAUU.UU.UUAAAACG-.-C.UGAAGU-......-UGUUUGGAUGUGGUAGUAUGUGGUUCUCUU.UUGGAA.UGUUUUUCAGGUGAUUUAAUG-UAACUUAAUA.CUACU..GUAGGAGCUUCAGAG..CAAAGGAAGUG.-GCUUAAUGAUCCU.GAA.GGGAUUUCUU.CUG....AUGGUAGCUUU.U....GUAUUAUCAAGUAAGAUUC.UAUUUUCAGUUGUG..UA..U..AAAC.AAGUUU......U.U..U.......-..U..UUAGU......GUAGGAAAAAUAUU.UUUCCUUUCUG..--ACU.GCAAAACAAG.AUGUUAAGGU.AUGCU.UCAAAAUU..aUUGUAAAUUGUAUAUUUUAAAUUUG..CAU...C--UUAA-G----...UAUU---UGA.AAGU---CAUA.------A..C..UG-------..AUAAAAGG...GUGGGCUU.UUGUUGAUGAGG.GAGG.GGAAACC....UU.UUUUUUU...CUGUAGACUUUUUUCAGAUAACAU...CUUCUGAGUCAUAACCAGCCU
19|chinesePangolin              UUUAGGUAAUUGUUUAGUUU.-AUGAUUUCAGAUAA-CUCAUG...CCAGAGAACUUAAAUAC................UUAGG...AUGGAAAA-CUAAAGAGAUCUCAACUUCCAAGUUGGCAAGUAACUCCCA..AUUCUCCAGUUU..U.U.GC.UCCCCCCCAA.gUUUUGAAUUGGG..............CAGAUGGG-G.AA.GUACG..UGAAGAUC.U.A.CUGGA.U.UC-...............--AG.AGAGUA-----GG..------....-.-....-..--.---------------....----------...GC.----------........----CUGGGGAAGGAAAGCG.UUGGACU........GGGGGUCGGUCU..AGCCCACUGGGC.UGACUUA.A-.........--ACUC.............--GGGAAU.UU.UUAAAACG-.-C.UGAAGU-......-UGUUUGGAUAUGGCAGUGUGUGGUUCUCUU.UUGGAA.UUUUUUUCAGGUGAUUUAAUA-UAACUUAAUA.CUACU..AUAGGAGCUUCAGAG..CAGAGGAAGUG.-GCUUAAUGAUCCU.CAA.AGGAUUUCUU.CUG....AUGGUAGCUUU.U....AUAUUAUCAAGUAAGAUUU.UAUUUUCAGUUGUG..UA..U..AAGC.AAGCUC......U.U..U.......U..U..CUAGU......GUAGGAAAAGUAUU.UUUCCUUUGAC..----U.GCAAAACAAG.AUGUUAAGGU.AUGCU.UCAAAA-U...UCUUA-AUUGUGUAUUUUAAAUUUG..UAU...---UUUAAG----...UAUUUGUAAA.-----------.UCUUAAC..U..GAUGA----..----AAGG...GUGGGCUU.UUGUUGAUGAGG.GAGG.GGAAACU....UU.--UUUUU...CUGUAGACUUUUUUCAGAU---AU...CAUCUGAGUCAUAACCAGCCU
20|ferret                       GUUAGGUAAUUGUUUAGUUU.-AUGAUUUCAGAUAA-CUCAUG...CCAGAGAACUUAAAUAC................UUAGG...AUGGAAAAACUAAAGAAAUCUCAACUUCCAAGUUGGCAAGUAACUCCCA..AUCCUCUAGUUU..U.U.GU.UCCCCCCCAAuuUUUUAAAUUGGG..............CAGCUGGG-G.AA.GUUCC..UGAAGAUC.C.A.CUGGG.U.UCA...............G-AG.UGUA---------..------....-.-....-..--.---------------....----------...--.----------........------------------AG.GAGGACU........UGGGGUUGGUUU..AGCCCAC-UGGC.UGACUUA.GGg.......aAUAUUU.............UGGGAAUU.UU.UAAAAAUG-.GC.UAAAGU-......-UGUUUGGAUAUGGUAGUGUGCGGUUCUCUU.UUGGAA.UUUUUUUCAGGUGAUUUAAUA-UAACUUAAUA.CUACU..AUAGGAGCUUCAGAG..CAAAGGAAGUG.-GCUUAAUGAUCCU.GAA.GGGAUUUCUU.CUG....AUGGUAGCUUU.U....AUAUUCUCAAGUAAGAUUC.UAUUUUCAGUUGUG..UA..U..AAGC.AAGUGU......U.UuuU.......U..U..UUAGU......GUAGGAAAAGUAUU.UUUCCUUUGUA..UAACU.GCAA-ACAAG.AUGUUAAGGU.AUGCU.UCAAAAUU..aCUGUA--------------------..---u.a-------------...--------AA.UUGU-UUAAUU.------U..C..UGA------..AAAAGAGG...GUGGGGCU.UUGUGGAUGAGG.GAGG.GGAAACC....UU.UUUUUUU...CUGUAGACUUUUUUCAGAUAACAA...CUUCUGAGUCAUAACCAGCCU
21|alpaca                       UUUAGGUAAUUGUUUAGUUU.-AUGAUUUCAGAUAA-CUCAUG...CCAGAGAACUUAAAUAC................UUAGG...AUGGAAAAACUAAAGAAAUCUCAACUUCCAAGUUGGCAAGUAACUCCCA..AUCCUCUAGU--..-.-.--.----------..------------..............----------.--.-----..--------.-.-.-----.-.---...............----.--UAUC-------..------....A.G....-..--.--------AUCCACU....GGAU------...UU.AAAGCGUAGG........AC--UUGGGGAAGGAAAGUG.UUGGACU........GGGGGUUGGUCU..AGCCCACUGGGC.UGACUUA.GAu......aaAUACUU.............--GGGAAU.UU.UUUAAACGC.UG.U-AAGU-......-UGUAUGGAUAUGGUAGUGUGUGGUUCUCUU.UUGGAA.UUUUUUUCAGGUGAUUUAAUA-AAACUUAAUA.CUACU..GUAGGACCUUCAGAG..CAAAGGAAGUG.-GCUUAAUGAUCCU.GAA.GGGAUUUCUU.CUG....AUGGUAGCUUU.U....AUAUUAUCAAGUAAGAUCC.UAUUUUCAGUUGUG..UA..U..AAGC.GAGUUU......U.U..U.......-..-..UAAGU......GUAGGAAGAA--GU.UUUCUUUUGUA..UUACU.GCAAAACAAG.AUGUUAAGGU.AUGCU.UCAAAAUU..aCUGUAAAUUGUAUAUUUUGAAUUUG..CAU...C--U--AAGUAUU...UGUGAA-UCA.UAAC--UGAUA.-------..-..---------..--AGAGGG...GUGGGCUU.CUGUUGAUGAGG.GAGG.GGAAAC-....--.UUUUUUU...CUGUAGACUUUUUUCAGAUAACAU...CUUCUGAGUCAUAACCAGCCU
22|panda                        GUUAGGUAAUUGUUUAGUUU.-AUGAUUUCAGAUAA-CUCAUG...CCAGAGAACUUAAAUAC................UUAGG...AUGGAAAAACUAAAGAAAUCUCAACUUCCAAGUUGGCAAGUAACUCCCA..AUCGUCUAGUUU..C.C.GU.UUUCCCCCAG.uUUUUGAUUCGGG..............CAGCUGGG-G.AA.GUUCG..UGAAGACC.C.-.-----.-.---..........c....----.-GGAU--------..------....-.-....-..--.---------------....----------...UA.GAAUGUAGGG........C---CUGGGGAAGGAAAGUA.CAGGACU........GGGGGUUGGUCU.uAGCCCACACUGC.UGACUUA.GAug....auaAUAUCU.............U-GGGAAU.UU.AACAAAAUG.GC.UAAAGU-......-UGUUUGGGUACGGUAGUGUGUGGUUCUCUC.UUGGAA.UUUUUUUCAGGUGAUUUAAUG-UAACUUAAUA.CUACU..GUAGGAGCUUCAGAG..CAAAGGAAGUG.GCUUAAAUGAUCCU.GAA.GGGAUUUCUU.CUG....AUGGUAGCUUU.U....AUAUUAUCAAGUAAGAUUC.UAUUUUCAGUUGUG..UA..U..AAGC.AAGUUU......U.U..U.......U..U..UUAGU......GUAGGAAAAGUACU.UUUCCUUUGUA..UGACU.GCAA-ACAAG.AUGUUAAGGU.AUGCU.UCAAUAUU..aCUGUAAAUUGU--------------..---...-------------...-AUU--UUAA.UCAU------U.------U..C..UGA------..UAAAGAGG...GUGGGGUU.UUGUGGAUGAGG.GAGG.GGAAACC....UU.UUUUUUU...CUGUAGACUUUUUUCAGAUAACUU...CUUCUGAGUCAUAAGCAGCCU
23|minkeWhale                   UUUAGGUAAUUGUUUAGUUU.-AUGAUUUCAGAUAA-CUCAUA...CCAGAGAACUUAAAUAC................UUAGG...AUGGAAAA-CUAAAGAACUUUCAACUUCCAAGUUGGCAAGUAACUCCCA..AUUUUCUAGUUU..U.C.UGuUUUUCCCCAG.uUUUUGAAUUUGA..............CAGCUGGG-G.AA.GUUCA..UGAAGAUU.G.A.CUGGA.U.UUA...............A-AG.UGUAGG-------..------....-.-....-..--.---------------....----------...GC.----------........----UUGGGGAAGGAAAAUG.GUGGACU........GGGGGUUGGUCU..AGCCCACUGGGC.UGCCUUA.GAuu.....aaAAACUU.............--GGGAAU.UU.UUAAAAUG-.-C.UUAAGU-......-UGUUUGCAUAUGGUAGUGUGUGGUUCUCUU.UUGGAA.UUUUUUUCAGGUGGUUUAAUA-AAACUUAAUA.CUACU..AUAGGAGCUUCAGAG..CAAAGGAAGUG.-GCUUAAUGAUCCU.GAA.GGGAUUUCUU.CUG....AUGGUAGCUUU.U....AUAUUAUCAAGUAAGAUUC.UAUUUUCAGUUGUA..UG..U..AAGC.AAGCUU......U.UuuU.......U..U..UUAGU......GUAGGAAAA-----.UUUUUUUUGUG..UGACU.GCAAAACAGG.AUGUUAAGGU.AUGCU.UCAAGAUU..aUUGUAAACUGU--------------..---cuc-------------...-AUC---UAA.GUAUUUGUAAA.UUAUAAC..U..GAUAA----..----GAGG...GUGGGCUU.UUGUUGAUGAGG.GAGG.GGAAACC....CU.UUUUUUUu.cCUGUAGACUUUUUUCAGAUAACAU...CUUCUGAGUCAUAACCAGCCU
24|horse                        UUUAGGUAAUUGUUUAGUUU.-AUGAUUUCAGAUAA-CUCAUG...-CAGAGAACUUAAAUAC................UUAGG...AUGGAAAAACUAAGGAAAUCUCAACUUCCAAGUUGGCAAGUAACUUCCC..GUCCUCUAGGUU..U.U.GU.UUUCCCCCAA.uUUUUGAAUUGGG..............CAACUGGG-G.AA.GUUCA..U-------.-.-.-----.-.---...............----.--AAAG-------..------....-.-....-..--.--------UUCCUCU....GGAU------...UC.AAUGUGUAGG........GC--CUGGGGAAGGAAAAUG.UUAGACU........GGGGGUUGGUCU..AGCCCUCGGGGC.UGACUUA.GAu.......aAAAUCU.............UGGGAGUA.UU.UUAAAAUG-.-C.CAAAGU-......-UGUUCAGCUAUGGGAGUGUGUGGUUCUCUU.UUGGAA.UUUUUUUCAGGUGAUUUAAUA-UUACUUAAUA.CUGCU..AUAGGAGCUUCAGAG..CAAAGGAAGUG.-GCUUAAUGAUCCU.GAA.GGGAUUUCUU.CUG....AUGGUAGCUUU.U....AUAUUCUCAAGUAAGAUUC.UAUUUUCAGUUGUG..UA..U..AAAC.AAGGUU......U.U..U.......-..-..UUAGU......GUAGGAAAGA--UU.UUUCCUUCCUA..UGAAU.GCAAAAGGAG.AUGUUAAGGU.AUGCU.UCAAAAUU..aUUGUGAAUUGUGUAUUUUACAUUUG..UAU...C--UU-AACUAUU...UGUAAA-UCA.UAAC-------.-------..U..GAU------..AAAAGAGG...GCGGGCUU.UUGUUGAUGAGG.GAGG.GGAAACC....UU.UUUUUUU...CUGUAGACUUUUUUCAGAUAACGU...CUUCUGAGUCAUAACCAGCCU
25|mouse                        GUUAGGUAAUUGUUUAGUUU.-AUGAUUUCAGAUAA--UCAUA...CCAGAGAACUUAAAUAU................-----...UUGGAAAAAC--AGGAAAUCUCAGCUUUCAAGUUGGCAAGUAACUCCCA..---AUCCAGUUU..U.U.GC.UUCUUUUUUC..CUUUUUCUUUUU..............UUGAGGCGGG.CA.GCUAA..-GGAAGGU.U.G.GUUCC.U.CUG...............CCGG.UCC----------..------....-.-....-..--.---------------....----------...--.----------.......c------------------CG.UAGGGCU.......uGGGGGUUGGUCU..GGUCCACUGGGA.UGAUGUG.AU.........------.............--GCUACA.GU.GGGGACUCU.UC.UGAAGCUgu.uggAUGAAUAUAGAUUGUAGUGUGUGGUUCUCUU.UUGAAA.UUUUUUUCAGGUGACUUAAUG-UAUCUUAAUAaCUACU..AUAGGAA--------..CAAAGGAAGUG.GCUUUAAUGACCCU.GAA.GGAAUUUCUU.CUG....GUGAUAGCUUU.U....AUAUUAUCAAGUAAGAGAUaCUAUCUCAGUUUUG..UA..U..AAGC.AAGUCU......U.U..U.......U..C..CUAGU......GUAGGAGAAAUGAU.UUUCCU-UGUG..-----.ACUAAACAAG.AUGUAAAGGU.AUGCU.UUUUUUCUu.cUUGUGCAUUGUAUACUUG-----UG..UUU...AUUUGUAACUUAU...AAUU---UAA.GAAUUAUGAUA.AUUCAGC..C..UGAAUGUCU..UUUAGAGG...GUGGGCUU.UUGUUGAUGAGG.GAGG.GGAAACC....UU.UUUUUUU...CUGUAGACCUUUUUCAGAUAACAC...CAUCUGAGUCAUAACCAGCCU
26|dog                          GUUAGGUAAUUGUUUAGUUU.-AUGAUUUCAGAUAA-CUCAUG...CCCGAGAACUUAAAUAC................UUAGG...AUGGAAAAACUAAAGAAAUCUCAACUUCCAAGUUGGCAAGUAACUCCCA..AUCCUCUAGUUU..U.U.GU.UUUCCCCCAA.uUUUUGAAUUGGG..............CAGCUGGG-G.AA.GUUCA..UGAAGAUC.C.A.CUGGA.U.UCA...............U-AG.UGUAAG-------..------....-.-....-..--.---------------....----------...GC.----------........----CUGGGGAAGGAAAGUAuAAGGACU........GGGGGUUGGUCU..AGCCCAC-UGGC.UGACUUA.GAu.......aUCAUCU.............UGGGAAUU.UU.UUUAAAAAUgGC.UAAAGU-......-UGUUUGGAUAUGGUAGUGUGUGGUUCUCUU.UUGGAA.UUUUUUUCAGGUGAUUUAAUA-UAACUUAAUA.CUACU..AUAGGAGCUUCAGAG..CAAAGGAAGUG.-GCUUAAUGAUCCU.GAA.GGGAUUUCUUcCUG....GUGGUAGCUUU.U....AUAUUAUCAAGUAAGAUUC.UAUUUUCAGUUGUG..UA..U..AAGC.AAAUUU......C.U..U.......U..UcuCUAGU......GUAGGAAAAGUAUU.UUUCCAUUA--..--ACU.GCAA-ACAAG.AUGUUAAGGU.AUGCU.UCAAAAUU..aCUGUAAAUUGUA-------------..---...-------------...UAUU--UUAA.UCCU-------.-UUCUGA..U..AAAAA----..---AGGGG...GUGGGGUG.UUGUGGAUGAGG.GCGG.GGAAACC....UU.UUUUUUU..uCUGUAGACUUUUUUCAGAUAAC--...-UUCUGAGUCAUAACCAGCCU
27|dolphin                      UUUAGGUAAUUGUUUAGUUU.-AUGAUUUCAGAUAA-CUCAAA...CCAGAGAACUUAAAUAC................UUAGG...AUGGAAAA-CUAAAGAACUCUCAACUUCCAAGGUGGCAAGUAACUCCCA..AUUUUCUAG-UU..C.U.GU.UUUUCCCCAG.uUUUUGAAUUUGA..............CAGCUGGG-G.AA.GUUCA..UGAAGAUU.-.-.-----.-.---...............----.--GGAU-------..------....-.-....-..--.---------------....----------...UU.AAAGUGUAGG........GC--UUGGGGAAGGAAAAUG.GUGGACU........GGGGGUUGGUCU..AGCCCACUGGGC.UGCCUUA.GAuu.....aaAAACUU.............--GGAAAU.UU.UUUAAAUG-.-C.UUAAGU-......-UGUUUGCAUAUGGUAGUGUGUGGUUCUCUU.UUGGAA.UUUUUUUCAGGUGGUUUAAUA-AAACUUAAUA.CUACU..AUAGGAGCUUCAGAG..CAAAGGAAGUG.-GCUUAAUGAUCCU.GAA.GGGAUUUCUU.CUG....AUGGUAGCUUU.U....AUAUUAUCAAGUAAGAUUC.UAUUUUCAGUUGUA..UG..U..AAGC.AAGCAUa....uU.U..U.......U..U..UUAGU......GUAGGA---A-AAC.-CUUGUGUGUG..UGACU.GCAAAACAGG.AUGUUAAGGU.AUGAU.UCAAAAUU..aUUGUAAACUGU----CUCAAAUUUG..CAU...C--UAAG------...UAUUUGUAAA.UUAU-------.----AAC..U..G--------..AUAAGAGG...GUGGGCUU.UUGUUGAUGAGG.GAGG.GGAAACC....CU.UUUUUUUuucCUGUAGACUUUUUUCAGAUAACAA...CUUCUGAGUCAUAACCAGCCU
28|megabat                      UUUAGGUAAUUGUUUAGUUU.-AUGAUUUCAGAUAA-CUCAUG...CCAGAGAACUUAAAUAC................UUAGG...AUGAAAAAGCU-AAGAAAUCGCAACUUCCAGGUUGGCAAGUAACGCCCA..GUCCUCUAGAUU..U.U.GU.UUUU------..-CCCUAAUUUCU..............GAGG------.AA.GUUAA..UGAAGAUC.C.A.CUGAA.U.UCA...............A-AG.UGUAGG-------..------....-.-....-..--.---------------....--------GU...--.----------........----UUGGGGAAGCAGAGUG.UUUUGCU........GGGGGUUGGUUU..AGGCCCCUGGGC.UGACAUA.GAu.......aACAUUU.............UGGGAAUU.UU.UUAAAACU-.-C.AAAAGU-......-UGUUUGGAUAUGGUAGUGUGUGGUUCUCUU.UUGGAA.UUUUUUUCAGGUGAUUUAAUA-AAACUUAAUA.CUACU..AUAGGAACUUCAGAG..CAAAGGAAGUG.-GCUUAAUGAUCCU.GAA.GGGAUUUCUU.CUG....AUGGUAGCUUU.U....AUAUUAUCAAGUAAGAUUC.CAUUUUCAGUUGUG..CA..U..AAGC.AAGUUU......U.U..U.......-..U..UUAGU......GUAGGA---A-AA-.----ACUUGUA..UGACU.GCAAAACAAG.AUGUUAAGGU.AUGCU.UCAAAAUU..aUUGUAAAUU------GUU-------..--U...GUUUUAAGCUCGC...AUCU--UUAA.GUAUUUGUAAA.UCGUAAC..U..GAUGA----..--AAGAGG...GUGGGCUU.UUGUUGUUGAGG.GAGG.GGAAACC....UU.UUUUUUU...CUGUAGACUUUUUUCAGAUAACAU...CUUCUGACUCAUAACCAGCCU
29|armadillo                    UUUAGGUAAUUGUUUAGUUU.-AUGAUUUCAGAUAA-CUCAUG...CCAGAGAAUUUAAAUACuuaggauggaaaaacuAAAGA...AAUCUCAACUUCCAAGUUGGCAAGUAACUCCAAUGGUCUAUAGAUUUUG.cUUUUCUUAA--G..U.U.UG.AAUUGGGCAG..UGAG-AACGUUC..............AAGUAAUAUU.GC.AUUGGguGUACCAGU.G.C.AUUCG.U.UUG...............GGCG.AGGAAGUAAACCA..UAAUUU....UgG....U..AU.GGUUAUUUUCCCCCU....UAUUGUCGGG...CU.GGGGGAUUGA........AGUGAUGGACU-GGGGGUUG.GUCUUGC.......cCAGCGGGCUGAC..UUAAUUCAAUUC.GGGCUGA.CUuaa...uuc------a..........auUCGCUAUU.CU.UGGGAAUUU.UU.UAAAAUGcuaaacUUGUUUGGAUGCGGCAGUGU--GGUUCUCUU.UGG-AA.UUUUUUUCAGGUGAUUUAAUA-UAACUUAAUA.CUACU..AUAGGAACUUCAGAG..CAGAGGAAGUG.-GCUUAAUGAUCGU.GAA.GGGAUUUCUU.CUG....AUGGUAGCUUU.U....AUAUUAUCAAGUAAGAUCCcUAUUUUCAGUUGCG..UG..U..AAGC.AAGUUU......U.U..-.......-..-..--AGU......GUAGGA-----AAA.CAUCCUUUGUA..UGACU.ACAAAU-AAG.UUAA--AGGU.AUGCU.UUCAA---...CUGUAAAUUGUG---AUUAAAUUUG..CAU...C--UUAA-----U...UACC---UAA.CACU-------.-------..-..-----G--U..CUUAAAGG...GUGGGCUU.UUGUUGGUGAGG.GAGG.GGAAACC....UU.UUUUUUU...CUGUAGACUUUUUUCAGAUAUC--...AUCUUGAGUCAUAACCAGCUU
30|manatee                      GUUAGGUAAUUGUUUAGUUU.-AUGUUUUCAGAUAA-CUCAUA...CCAGAGAACUUAAAUAC................UUAGA...AUGGAAAAACUAAAGAAAUCUCAACUUCCAAGUUGGCAAGUAACUCCCA..AUGCUCUGGUUA..AuU.GC.UUUCUCAAUU..UUU-GAAUUGGG..............CAGCUUGGGG.AA.GUU--..-AA-----.G.G.UGGGG.U.GUA...............CCAG.UGCAUUAAUUUGG..GCAGGGa..a-aG....UcaAC.CAUACUUUGGUAUGU....UACCUGUUCU...CU.-CAGUGUAGG........GG--CUGGGCAAGAAAAAUA.UUGGACGggggguggGGGGGUUGGUCU..GGCCUCCCGGGCuUGACAUU.A-.........--AUUAgguguaaaaugucGGGGGAUU.UU.UUAAAACA-.-U.GAUAGU-......-UGUUUGGAUAUGGUAGUGUGUGGUUCUCUU.UUGGAA.UUUUUUUCAGGUGAUUUAAUA-UAACUUAAUA.CUACU..GUAGGAACUUCAGAG..CAAAGGAAGUG.-ACUUAAAGAUCCU.GAA.GGGAUUUCCU.CUG....AUGGUAGAUUA.U....GUAUUAUCAAGUAAGAUUC.UAUUUUCAGUUGUG..UC..U..AAG-.--GUUU......U.U..U.......-..-..UGAGU......GUAGGAAACAUU--.UUUACU----U..UGACU.GCAGAACAAG.AUGUUAAGGU.AUGCC.UCAAA---...AUGUAAAUUGU----UUUAAAUUUG..CAU...U--UGUAAAUUAU...AAUUGAUAAAcGGAUUGUGGUA.GUUUAGC..U..UGAAUGUCU..U-UAGAGG...GUGGGUUU.UUGUUGAUGAGG.GAGG.GGAAACC....UU.UUUUUU-...CUGUAGACUUUUUUCAGAUAACAU...CUUCUGAGUCAUAACCAGCCU
31|nakedMoleRat                 GUUAGGUAAUUGUUUAGUUU.-AUGAUUUCAGAUAA-UUCAUU...CCAGAGAAGUUAAAAUA...............cUUAGG...AUGGAAAAACUAAGGAAAUCUCAACAUUCAAGUUGGCAAGUAACUCCCA..AUC--CUAGUUC..U.U.UG.UUUCUUCUA-..GUCUGAGUUGGG..............CAGCUGGG--.--.-----..-GAGAUAG.C.G.CUGGG.G.GUA...............CCAG.UGCAUUAAUUUGG..GCAAGG....A.A....U..A-.-AACAAUU--AACAG....UC--UUCCCC...CC.AAAGU-----........GC--UUGGGGAAGGAAAUUG.UUGGA-C........UGGGGUUGGUCU..GGCCUCCUGAAA.UGAUACU.GAauaguuggcGGUCUU.............-GGGAAAA.UU.UUUAAAAC-.-C.UACAU-U......UUGGAUACAGAUGGUAGUGUGUGGUUCUCUU.UUGGAA.UUUUUUUCAGGUGGUUUAAUA-UAACUUAAUA.CUACU..GUAGGAACUUCAGAG..CAAAGGAAGUG.-GCUUAAUGACCCU.GAA.GGGAUUUCUU.CUG....AUGGUAGCUUU.U....AUAUUAUCAAGUAAGAUUC.CAUUUUCAGUUGUG..UG..G..AAGC.AAAUUU......U.U..U.......U..C..CUAGC......UUAGGAAAAA---U.UUUCCUUUGUG..UGACUgGCAGUACAUG.AUGUAAAGGU.AUGCU.UUAAAAUU...UUGUGCAUU--GUAUUUUAAAUUUG..UGU...AUUUGUA------...-------ACA.GAAUUACGAUA.GUUCAGU..U.uUAAAUGUCU..CUUAGAGG...GUGGGCUU.UUGUUGAUGAGG.GAGGgGGAAACC....UU.UUUUUUU...CUGUAGACUUUUUUCAGAUAACAU...CUUCUGAGUCAUAACCAGCCU
32|malaysianFlyingLemur         UUUAGGUAAUUGUUUAGUUU.-AUGAUUUCAGAUUA-CUCAUA...CCAGAGAACUUUAAUAC................UUAGG...AUGGAAAAACUAAAGAAAUCUCAGCUUCCAAGUUGGCAAGUAACUCCCA..AUCCUCUAGUUU..U.U.GU.U-UCCCCCAG.uUUUUGAAUCGGG..............CAGCUGGGGA.AGuGUUCA..UGAUGAUC.C.A.CUGGG.UcUUA...............UCAG.UGCAUUCCUUUGG..GCAAGGa..a-aG....UaaAC.CAUAAUUUUGUUA--....-UCUAUUUCCcau--.AAAGUGUAGG........ACUU---------GGAAGUG.UUGGACG.......uGGGGGUUGGUCU..GGCUCACUGGGC.UGACAUUuAU.........UAGCUA.............---CAAUC.CU.GGGAAUUU-.-A.AAACGCU......AAAGU--UUACUGGUAGUGUGUGGUUCUCUU.UUGGAA.UUUUUUUCAGGUGACUUAAUA-UAACUUAAUG.CUACU..AUAGGAACUUCAAAG..CAAAGGAAGUG.-GCAUAAUGAUCCU.GAA.GGGAUUUCUU.CUG....AUGGUAGCUUU.U....AUAUUAUCAAGUAAGAUUC.UAUUUUCAGUUGGG..CG..U..AAGC.AAGUUA......U.U..U.......-..-..UUAGC......AUAGGAGAAAUAUU.UGUCCUUUGUA..UGACU.GCAAAACAAG.AUGUUAAGGU.AUGCU.UCAAAAGG..uCUGUAAAUU------UUU-----UG..UAU...AUUUUAAAUUUGU...-AUC--UUCA.UUUGUAGUAAA.UUAUAAC..U..GAUGA----..AAAGGAGGgugGUGGGCUU.UUGUUGAUGAGGgGAGG.GGAAAAC....UU.UUUUUUU..uUUGUAGACUUUUUUCAGAU---AU...CUUCUGAGUCAUAAGCAGCCU
33|pig                          UUUAGGUAAUUGUUUAGUUU.-AUGAUUUCAGAUAA-CUCAUG...CCAGAGAACUUAAAUAC................UUAGG...AUGGAAAAACUAAAGAAAUCUCACCUCCCAAGUUGGCAAGUAACUCCUG..AUCCUCUAGUUUcuU.G.UU.UUACCCCAAU..UUUUGAACUGGA..............CAGCUGGG--.AA.CUUCA..A--AGA--.-.-.-----.-.---...............----.-------------..------....-.-....-..--.---------UUCACU....GGAU------...UU.AAAGUGUAGG........GC--UUGGGAAAGGAAAGUG.UUGGAUU........GGGGGUUGGUCU..AGCCCACUGGGU.UGACCAA.GAu......aaAAACUU.............GGGGAAUU.GU.UU-AAACA-.-C.UAAAGU-......-UGUUUGGAUAUGGUAGUGUGUGGUUCUCUU.UUGGAA.UUUUUUUCAGGUGAUUUAAUA-AAACUUAAUA.CUACU..AUAGGAGCUUCAGAG..CAAAGGAAGUG.-GCUUAAUGAUCCU.GAA.GGGAUUUCUU.CUG....AUGGUAGCUUU.U....AUAUUAUCAAGUAAGAUUC.UAUUUUCAGUUA--..CA..U..AAGC.AAGUUU......U.U..U.......-..-..--AGU......AUAGGA-----AA-.---UUUUUGUA..UGGCU.GCGAGACAAG.AUGUAAAGGU.AUGCU.UCAAAAUU..gUUGUAAAUUGUGUAU----------..--U...A--------UUUG...CACC---UAA.GUAU--UUGUA.AAUCAUA..A..UCA----AU..UAAAAGGG...GUGGGUUU.UUGUUGAUG---.GGGG.GGAAACC....UU.UUUUUU-...CUGUAGACUUUUUUCAGAUAACAU...CUUCUGAGUCAUACCCAGCCU
34|rabbit                       UUUAGGUAAUUGUUUAGUUU.-AUGAUUUCAGAUAA-CUCAUG...CCAGAGCACUUAAAUAC................UUAGG...AUGGAAAAACUAAAGAAAUAUCAACUUCCAAGUUGGCAAGUAAACCCCC..AAUCCUCUA-GU..U.UcUG.UUUCUGUAAA..UUUUUAAUUU-U..............GGGUAGUGGGgAA.AUUCA..CAAAGACC.C.G.CUGGC.UcGUU...............CCAG.UGCUUUCCUUUGG..GC----...aA.G....G..AA.AGCG----------A....----GCCCCU...UAaAAGUCACAG-........GGCUUUGGGGAAGAAAGGUG.UUGGACC........GGGGGUUUGGUU..-UCAG-------.UGGAAUA.AC.........AAGUUA.............---CAAUU.UU.GGGGAAUUU.UC.ACUAAA-......--AUUC-GAUAUGGUAGUGUGUGGUUCUCUC.UUGGAA.UUUCUUUCAGGUGAUUUAAUG-UAACUUAAUG.CUACU..GUAGGAACUUCAGAG..CGA-GGAAGUG.-GCUUAAUGAUCCU.GAA.GGGAUUUCUG.CUG....AUGGUAGCUUU.U....AUAUUCUCAAGUAAGA--C.UGUUUUCAGUUGUA..UG..U..AAGC.AAGUUU......C.U..U.......-..-..UUAGU......GUAGGAAAAG-UGU.UUUCUU-UGUA..AGACU.G--AAACCAG.ACGUAAAGGU.AUGCU.UCAAGAAU..uUUGUAAAUUGUAUGUUUGAAAUUUG..UAU...CUUU--AUUUGUA...AAUCAGUUUU.GAAU-------.-------..-..-----GUCU..CUUAGAGG...GUGGGUUU.UUGUUGGUGAGG.GAGG.GGAAACC....UC.UUUUUU-...CUGUAGACUUUUUUCAGAUAACAU...CAUCUGAGUCAUAACCAGCCU
35|bison                        UUUAGGUAAUUGUUUAGUUU.U-UGAUUACAGAUAAACUCAUG...CCAGAGAACUUAAAUAC................UUAAG...GUGGAAAAACUAAAGAAAUCUCAACUUCCAAGUUGGCAAGUAACUCGAA..AUCCUCUGG-UU..C.U.GU.UUUGCCCCAA.uUUUUGAAUUUAA..............CAGAUGGG-G.AA.GUUGA..UGAAGAUU.C.A.CUGGA.U.UUA...............AAAG.AGUAGG-------..------....-.-....-..--.---------------....----------...--.----------........----UUGGGAAAGGAAAAU-.---GACU........GGGGGUUGGUCU..GGCCCUCUGCGC.UGACUUA.GAu......aaAAACUU.............GGGGAAUU.UU.UUUUAAA-U.GG.UA-----......AAGUUCGGAUAUAGUAGUGUGUGGUUCUCUC.UUGGAA.UAUUUUUCAGGUGAUUUAAUA-AAACUUAAUA.CUACU..AUAGGAGCUUCAGAG..CAAAGGAGGUG.-GCUUAAUGAUCCU.GAA.GGGAUUUCUU.CUG....GUGGUAGCUUU.U....GUAUUAUCAAGUAAGAUUC.UUUUUUCGGCUGUA..UA..U..AAGC.AAGAUU......G.U..U.......U..U..U----......--------------.-----U-UAGC.gUA--G.GAAAAGUUUG.UUGUUAAGGU.AUGCU.UCAAAAUU..aUUGUUAAUU--GUAUUUUGAAUUUA..CAU...C---UAAGCCUUG...UAAA---UCA.UAAC--UGA--.-------..-..--------U..AAGAGGGG...GUGGGCUU.UUGUUGAUGAGG.GAGG.GGAAACC....UU.UUUUUUU...CUGUAGACUUUUUUCAGAUAACAU...CUUCUGAGUCAUAACCAGCCU
36|sheep                        UUUAGGUAAUUGUUUAGUUU.U-UGAUUACAGAUAAACUCAUG...CCAGAGAACUUAAAUAC................UUAAG...AUGGAAAAACUAAAGAAAUCUCAGCUUCCAAGUUGGCAAGUAACUCGAA..AUCCUCUGG-UU..C.U.GU.UUUGCCCCAA.uUUUUGAAUUUAA..............CAGAUGGG-G.AA.GUUCA..UGAAGAUU.C.A.CUGGA.U.UUA...............--AG.AGUAGG-------..------....-.-....-..--.---------------u..u----------...--.----------........------GGGAAAGGA----A.AAUGACU........GGGGGUUGGUCC..GGCCCUCUGCGC.UUAGAUU.AA.........AAACUU.............GGGGAAUU.UUuUUUAAAUG-.-G.UAAAGU-......-UGUUUGGAUAUAGUAGUGUGUGGUUCUCUC.UUGGAA.UUUUUUUCAGGUGAUUUAAUA-AAACUUAAUA.CUACU..AUAGGAGCUUCAGAG..CAAAGGAGGUG.-GCUUAAUGAUCCU.GAA.GGGAUUUCUU.CUG....GUGGUAGCUUU.U....GUAUUAUCAAGUAAGAUUC.UUUUUUCGGCUGUA..UA..U..AAGC.AAGAUU......G.U..U.......U..-..-----......---GGUUUAUUUUU.UUCUUUUUUAGcgUA--G.GAAAAGUUUG.CUGUUAAGGU.AUGCU.UCAAAAUU..aUUGUUAAUU--GUAUUUUGAAUUUA..CAU...C--UGAG------...CCUUG--UAA.--A---UCAUA.------A..C..UGA-----U..AAGAGGGG...GUGGGCUU.UUGUUGAUGAGG.GAGG.GGAAACC....UU.UUUUUU-...CUGUAGACUUUUUUCAGAUAACAU...CUUCUGAGUCAUAACCAGCCU
37|rat                          GUUAGGUAAUUGUUUAGUUU.-AUGAUUUCAGAUAA--UCAUA...CCAGAGAACUUAAAUAU................-----...UUGGAAAAACUGAGGAAAUCUCAGCUUUCAAGUUGGCAAGUAACUCCCA..---AUCCAGUUU..U.U.--.UGC-------..------------uu..........gg---------G.C-.AGUAA..GGAAGAUU.G.CcUUGGG.U.GUU...............CCCA.-CUA---------..------....-.-....-..--.---------------....----------...--.----------a......u------------------UG.UAGGGUU........UGGGGGUUGGUC..UGAUCACUAGAG.UGGUGUG.G-.........AAGUUA.............---CAG-U.GU.GGGGAUUCU.CU.AGAAGCU.....aCCGGAUAUAGAUUGUAGUGUGUGGUUCUCUU.UUGAAAuUUUUUUUCAGGUGACUUAAUG-UAUCUUAAUAaCUACU..AUAGGAACUUCAGAG..CAAAGGAAGUG.GCUUUAAUGACCCU.GAA.GGGAUUUCUU.CUG....GUGAUAGCUUU.U....AUAUUAUCAAGUAAGAGAUuCCAUCUCAGUUUUG..UA..U..AAGC.AAGUCU......U.U..C.......-..-..CUAGU......GUAGGAGAAAUGAG.UUUCCU-UGUG..-----.ACUAAACAAG.AUGU-AAGGU.AUGCU.UAUUU--U...UUGUAUAUUGUAUACUUU-------..-GU...AUUUGCAAUUUAU...AAUG---UAA.GAAUUGUGGUA.GUUCAGC..C..UGAAUGUCU..UUUAGAGG...GUGGGCUU.UUGUUGAUGAGG.GAGG.GGAAACC....UU.UUUUUUU...CUGUAGACCUUUUUCAGAUAACAC...CAUCUGAGUCAUAACCAGCCU
38|cow                          UUUAGGUAAUUGUUUAGUUU.U-UGAUUACAGAUAAACUCAUG...CCAGAGAACUUAAAUAC................UUAAG...GUGGAAAAACUAAAGAAAUCUCAACUUCCAAGUUGGCAAGUAACUCGAA..AUCCUCUGG-UU..C.U.GU.UUUGCCCCAA.uUUUUGAAUUUAA..............CAGAUGGG-G.AA.GUUGA..UGACGAUU.C.A.CUGGA.U.UUA...............AAAG.AGUAGG-------..------....-.-....-..--.---------------....----------...--.----------........----UUGGGAAAGGAAAAU-.---GACU........GGGGGUUGGUCU..GGCCCUCUGCGC.UGACUUA.GAu......aaAAACUU.............GGGGAAUU.UU.UUUUUAAAU.GG.UAAAGU-......----UCGGAUAUA---GUGUGUGGUUCUCUC.UUGGAA.UAUUUUUCAGGUGAUUUAAUA-AAACUUAAUA.CUACU..AUAGGAGCUUCAGAG..CAAAGGAGGUG.-GCUUAAUGAUCCU.GAA.GGGAUUUCUU.CUG....GUGGUAGCUUU.U....GUAUUAUCAAGUAAGAUUC.UUUUUUCGGCUGUA..UA..U..AAGC.AAGAUU......G.U..U.......U..U..U----......--------------.-----U-UAGC.gUA--G.GAAAAGUUUG.UUGUUAAGGU.AUGCU.UCAAAAUU..aUUGUUAAUU--GUAUUUUGAAUUUA..CAU...C---UAAGCCUUG...UAAA---UCA.UAAC--UGAU-.-------..-..---------..AAGAGGGG...GUGGGCUU.UUGUUGAUGAGG.GAGG.GGAAACC....UU.UUUUUU-...UUGUAGACUUUUUUCAGAUAACAU...CUUCUGAGUCAUAACCAGCCU
39|rockHyrax                    GUUAGGUAAUUCUUUAGUUU.-AUGAUUUCAGAUUAACUCACA...CCAGAGAACUUAAAUAC................UUAGAgugGUGGAAAAACUAGAGAAAUCUCAACUUUCAAGUUGGCAAGUAAC----A..AUGCUCUAGU-U..C.U.GC.UUUC----U-..CC---AUUUUUG..............GAU----GGG.CA.GCUGGgaGGACCACU.G.G.GUGUG.U.GUA...............CCCCcUGCCUCCAGGUGGcaGAGAAG....G.G....C..ACuCCUACUUGGCGUGGG....A----UCCGU..uGC.CCCUCAGUGG........AGGGUUGGGGCAGGAGAAAA.GUUGACU........UA-GGUUGGUCU..GUCCUACUGGGC.UGACCUU.AC.........---UCU.............GGUAAAAU.AC.UGGGCAAGC.UU.UUUGAAAac..gaCAGUUUGGAUGUGGUAGUGUGUGGUUCUCUU.UUGGAA.UUUUUUUCAGGUUGUUUAAUG-UAACUUAAUA.CUGCU..GUAGGAACUUCAAGG..CAAAGGAAGUG.-GCUUAAUGAUCCU.GAA.GGGAUUUCUU.CUG....AUGGUAGAUUU.U....AUGUUAUCAAGUAAGAUUC.UGUUUUCAGUUGUG..UG..A..AAGC.AAGUUGugggggU.U..G.......U..U..UUAGU......GUAGGAGAAAAUUU.UUUCCUUUGAC..----U.GCAAAACAAG.AUGCUACGGUaAUGCU.UCUAAAUUaagUCGUAUGUCUUAAAUUUGCAACUUG..UGU...GUUACUAAA----...UUACGAUUAA.GACU-GUGGUA.-------..-..-------GU..UCAAGAGG...GUGGGCUU.UUGUUGAUGAGG.GAGG.GGAAACG....UU.UUUUUU-...CUGUAGACUUCUUUCAGAUAACAU...CUUCUGAGUCAUAACCAGCCU
40|guineaPig                    GUUAGGUAAUUGUUUAGUUU.-AUGAUUUCAGAUAA-UUCAUU...CCAGCGAAGUUAAAUAC................UUAGG...AUGGAAAAACUAAGAAAAUCUCCGU--UCACCUUGGCAAGUAACUCCCAacCAAUCCUAGAUU..U.U.GU.UUCUCCUAGU..CUUUGAAAUGGG..............CAG-CGGGGG.AA.GAU--..-U-----U.C.A.CUAGG.U.GCA..............uCCAG.UGCAUUAAUUUGG..GCAAGGaaacU.A....A..AC.CAUGAUGUGGUUCUU....UCCC-----C...UC.AACGUAUAGU........C---UUGGGGAAAG-AAGUU.UUUGGAC........UGGGGAUGAUCU..GGCCCACCGGAG.UGACAUC.UUaau..auacAAUCUU.............GGUAAAAU.UU.UUAAAAACU.ACaUUUUGG-......AUAUAUAGAGAUGGUAGUGUUUGGUGUUCUU.UUGGAA.UUUUUUUCAGGUGAUUUAAUG-UAACUUAAUA.CUACUguGUAGGAACUUCAAAG..CAAAGGAAGUG.-ACUUAAUGAUCCU.GAA.GGGAUUUCUU.CUG....AUGGUAGCUUUuA....AUAUUAUCAAGUAAGAUUC.CAUUUUCAGUUGUG..UGuaU..AAGC.GAGUUU......U.U..U.......U..CccCUAGC......UUAGGAAAAA---U.UUUCCUUGGUA..UGACUgGCAAUACGUG.AUGUAAAGGU.AUGCU.UUAAAAUU...UUGUAAAUUGUAUUU---AAGUUUG..UGU...AUUUUU-------...AAC------A.GAAUUAUGAUA.GUUUGGC..U.uUAAAUGUCUguCUUAGUGG...GUGGGCUUuUUGUUGAUGAGG.GAGG.GGAAACC....UU.UUUUUUU...CUGUAGACUUUUUUCAGAUAACAU...CAUCUGAGUCAUAACCAGCCU
41|shrew                        UUUAGGUAAUUGUUUAGUUU.-AUGAUUUCAGGUAA-CUCAUG...CCAGAGAACUUAAAUAC................UUAGG...AUGGAAAAACUAAAGAAAUCUCAACUUCAAAGUUGGCAAGUAACUCCCA..AUUGUAGGCACC..C.C.AC.CACCACCCAG..UUUU--------..............GAAUUGG--G.CG.GCUGG..GAAAAAUUuG.U.GAAGA.U.UCA...............CUGG.AU-----------..------....-.-ucaa-..--.---------------a.gu----------...--.----------........------------------UA.GGACU-U........GGGGGUUGGAUU.cACCCCACUGGGC.UCUAACC.--........aAAAUCUug........ggaAGAUUAUU.UU.UUUUAAUG-.UU.UUAAGU-......-UGUU-GGAUAUGGUAGUGUGUGGUUCUCUU.UUGGAA.UUUUUUUCAGGUGAUUUAAUAUAAACUUAA--.-UACU..AUAGGAGCUUCAGAG..CAAAGGA-GUG.-GCUUAAUGAUCCU.GAA.GGGAUUUCUG.CUG....AUGGUAGCUUU.U....GUAUUAUCAAGUAAGAU-C.UACUUUUAGUCACG.uUA..U..AAGC.AAGUUU......U.UguU.......U..C..CCAGU......GUAGGAAGU--UU-.UCUCUUUUAUA..UCAUU.UCAAAGCAAG.AUGUUAAGGU.AUGCU.UCGAAAUU..aUUGCGAACU--GUAUAUU-------..--U...-UUAAAA------...UUGCGCUUAA.CUAUUU-----.--GUAAA..U..U----GUUA..CUGACAGG...GUGGGUUU.UUGUUGAUGGG-.GAGG.GGAGGAA....AC.UUUUUUU...CUGUAGACUUUUUUCAGAUUACAU...CUUCUGAGUCAUAACCAGCCU
42|chineseHamster               GUUAGGUAAUUGUUUAGUUU.-AUGAUUUCAGAUAA--UCAUA...CCAGAGAACUUAAAUAC................UUAGG...AUGGAAAACUGAUGAAAAUCUCAGCUUUCAAGUUGGCAAGUAACUCCCA..CUCAUACAGCUU..U.U.UG.UU--------..------------guu........ggg----------.CA.GCUGA..GGAAGAUU.GcU.CUGGG.U.AUA...........cccaCCAG.UCCAUUAAUUUGG..GCAAGGa..gA.G....U..--.-AAAAACCAAAACAG....UUGUCUUUUUc.c--.-------UG-........-------------AAAAGUG.UACGGCU........UGGGA-UGGUCU..GGUCCACUGAAA.UGUUAAG.UU.........------.............--GGGAUU.UU.---AUUUUU.UU.UAAUUUA......CUGGAUGUAGAUUGUAGUGUG----GUUCUC.UUGAAA.UUUUUUUCAGGUGACUUAAUG-UAUCUUAAUAaCUACU..AUAG-AACUUCAGAG..CAAAGGAAGUG.-GCUUAAUGACCCU.GAA.GGGAUUUCUC.CCG....GUGAUAGCUUU.U....AUAUUAUCAAGUAAGAGAUuCCAUCUCA-----G..UA..U..AAGC.A-AGUU......U.U..U.......U..C..CUAGU......GUAGGAGAAAUGCU.UUUCCUUUGUG..-----.-----ACAAG.AUGUGAAGGU.AUGCUgUCUCUUUU...GUGUACAUUGUAUAUUUU----GUA..UUU...AUUUGUAAUUUAU...CAU---UUGA.GAUUUGU----.GUUCAGC..C..UGAAUGUC-..-UUAGAGG...GUGGGCUU.CUGUGGAUGAGG.GAGG.GGAAACC....UU.UUUUUUU...CUGUAGACUUUUUUCAGAUAACAC...CAUCUGAAUCAUAACCAGCCU
43|pika                         UGUAGGUAAUUGUUUAGUUU.-AUGGUUUCAGAUAA--UCGUG...CCAGAGCACUUAAAUAC................UUAAG...AUGGAAAAACUAAAGAA-UAUCAACUU-CAAGUUGGCAAGUAAACUCCU..CCCAAACCUCUG..G.U.UU.UUUUGUUUU-..UGCCGUACUUGG..............CAGUGG--GA.AA.GUUCU..AGAAGACA.C.C.CUGGGcU.AUU...............CCAG.AGCCAG-----GA..AGGUGA....C.G....A..--.---------------....--------CU...CC.AGUGCA----........GGGCUUGGAGAAGGAAGGUG.------U........AG--AGUGGGAU..GGUCUC----GG.UGGCAAA.AC.........AGGUUU.............UGGGCAUU.UU.AAA----AC.CC.UGAAAUU......CU-----GAUAUGAUAGUGUGUGGUUCUCUU.G--GCA.UUUUUUUCAGGUCUUUUAAUG-UAACUUAAUA.CUACU..CUAGGAACAU-----..CAAAGGAAGUG.GCAUUAAAGCUCCU.GAG.GGGAUUUCUU.CUG....AUGGUAGCUUU.U....AUAUUACCAAGUAAGA--C.UAUUUUCAGUUGUG..UG..C..AAGC.AAGUUU......G.U..U.......-..-..UCAGU......GUAGGAAAAC--UU.UUUCCUUUGAGagUGAC-.--AAAACAAG.AUGUGAAGGU.AUGCU.UUAAAAAG...UU---CUUGGAA----------UUG..UAU...GUUUUAAGUUUGU...AUCU---GAA.UUGU------A.AAUCAGCcuU..UGAAUGUUU..CAAAGAGG...GU-GGGUU.UUGUGGAUGAGG.GAGG.GGAAACC....UU.GUUUUU-...CUGUAGACUUUUUUCAGAUAACCU...CAUC--AGUCUAAG-GAGCCU
44|elephant                     --------------------.----------------------...-----------------................-----...-------------------------------------------------..------------..-.-.--.----------..------------..............----------.--.-----..--------.-.-.-----.-.---...............----.-------------..------....-.-....-..--.---------------....----------...--.----------........--------------------.-------........------------..------------.-------.--.........------.............--------.--.---------.--.-------......--------------------------CUCUU.UUGGAA.UUUUUUUCAGGUGAUUUAAUA-UAACUUAAUA.CUA--..---GGAACUUCAGAG..CAAAGGAAGUG.-GCUUAAUGAUCCU.GAA.GGGAUUUCUU.CUG....AUGGUAGAUUA.U....AUAUUAUCAAGUAAGAUUC.UAUUUUCAGUUGUGugUG..U..AAGC.AAGUUG......UgG..U.......U..U..UUAGU......GUAGGAAAAUUGCU.UUUCCUUUGGC..----U.GCAAAACAAG.AUGUUAAGGU.AUGCC.UCAAAA--...-UGUAAAUU--GUGUUUUAAAUUUG..CAU...C--UGAAAUGUUU...GUAAAUUUAA.GAAC--UGAUA.GUUCAGC..U..UGAAUGUCU..-GCAGAGG...GUGGGCUU.UUGUUGUUGAGG.GAGG.GGAAACC....UU.UUUUUU-...CUGUAGACUUUUUUCAGAUAACAU...CUUCUGAGUCAUAACCAGCCU
45|kangarooRat                  UUUAGGUAAUUGUUUAGUUU.-AUGAUUUCAGAUA--UUCAUA...CCAG--AGCUUAAGUAC................UUAGA...AUGGAAAA-CUAAAGAAAUCUCAGCUUCCAAGUUGGCAAGUAACUCGCA..AUCCUAUGGU-U..U.U.UG.UUCCCCUCGU..UUAUGAAUUGG-..............GCGACUGGGG.AA.GAUGG..-CAUUAG-.-.-.----G.U.UUG...............----.--G----------..------....-.-....-..--.---------------....----------...--.AGUGCAUAGG........GCUUGUGG--GAGGAAAGUG.CUGGACU.......uGGGGGUUGGCUU..AGCCCACUGGAA.UGACUAA.A-.........--GUU-.............--UGGAUU.AU.AGA------.--.-------......-----------UGGUAGUGUGUGGUUCUCUU.UUGGAA.UUUUUUUCAGGUA-UUUAAUG-UAACUUAAUA.CUACU..GUAGGAACUUCAGAU..CAAAGGAGGUG.-GCUUAAUGACUCU.GAA.GGGAUUUCUU.CUG....AUGGUAGCUUU.U....AUAUUAUCAAGUAAGACUC.UAUUUUCAGUUUUG..UG..UggAAGCuAAGUUU......U.U..U.......CccU..CUAGA......GUAGGAUAAU-UUU.UCUUUG-UAUG.aUG--G.GCAAAACAAG.AUAUGAAGGU.AUGCU.UAACUUUUuuuUUGUCAAUUGUUUUA----AAUUUG..UGU...---UUGCUUUGUA...AAGUGGUUAA.GAAU-------.-UGUCGA..G..GGAGGGCGU..UUU-----...--------.------------.----.-------....--.-------...------------------------...---------------------
46|hedgehog                     --------------------.----------------------...-----------------................-----...--------------GAAAUCUCAGCUUCGGAGUUGGCAAGUAACUCCCG..AUC---------..-.-.--.----------..------------..............----------.--.-----..--------.-.-.-----.-.---...............----.-------------..------....-.-....-..--.---------------....----------...--.----------c.....ug--------------------.-------........UGGGGGUAGU-U..AGCCCACCGGGC.UGUAGAU.A-.........AGUCUU.............--GGGAAU.AU.UUUAAAUG-.-C.UCAAGU-......-UGUUUGGAUAUGGUAGUGUGUGGUUCUCUU.UUGGAA.UUUUUUUCAGGUGAUUUAAUA-UAACUUAAA-.CUGCU..CUAGGAACUUCAGAG..CAGAGGA-GUG.-GCUUAAUGACCCC.GAG.GGCAUUUCUG.CUG....AUGGUAGCUUU.U....---AUGCCAAGUAAGAUCC.UGUUUUUAGUCUUG..UA..U..AAGC.AAGUAA......C.U..U.......C..U..UUAGU......GUAGGA---A-AA-.--UUCAU----..UGACU.GCAAAACAAG.AUGUUAAGGU.AUGCU.UUGAAGUU..aUUAUG----ACAUGUCUC----GUA..UUU...GCUCUUGAUUAUU...UGU----AAA.-----------.-------..-c.-----G---..----UAGG...GUGGGCUU.UUGUUGAUGAGG.GGAG.GGGAAAC....CU.UUUUUUU...CUGUAGACUUUUUUCAGAUAACUUcauCAUCUGAGUCAGAACCAGCCU
47|tenrec                       UUUAGGUAAUUGUUUAGUUU.-AUGAUUUCAGAUAA-CUCAUAgcaCCAG--AACUUAAUUGA...............gAUGGA...A-----AAACUCAAG--UUG--AAG-----AGUUGGCAAGUAACUACGA..AUACUCUAGU--..-.-.--.----------..------------uuuacauuaauugg----------.--.-----..--------.-.-.-----.-.---gguagggaaaa....----.-------------..------....-.-c..c-..--.---------------auac----------...--.----------uuuaacuu--------------------.----AAU........AGGGGCUGGGCAaaAGCAA--AAUGU.UGGCUGA.AAcaau.caguAAAUUU.............UGGGGAGU.UA.AGAAAAUG-.-A.UAAAGU-......UUGUGUGAAUUGGUAGUGUUGUGGUUCUCUUuUUGGAA.UUUUUUUCAGGUGACUUAAUA-UAACUUAAUAaCUACU..GUAGGAACUUCAGAA..CAAAGGAAGUG.-GCUUAAUGAUCCU.GAA.GGGAUUUCUU.CUG....GUGAUAGA--U.A....AUGUUAUCAAGUAAGAUUC.UAUUUUAAGUUGUG..UG..C..AAAC.A-GUUG......U.U..U.......-..-..--AGU......GUAG---GAACCCUuUUUA-----CC.uUGACU.GCAAAACAAG.ACGUGAAGGU.AUGCC.UCUAUACA...UUGUU----------UUAUAAAUUG..CAU...CUUAACUAGUAAA...UCAU--AACU.GACAAGGGAUU.-------..U..UAAAUGUCU..UUUAAAGG...GUGGGCUU.UUGUUCAUGAGG.GUGG.GGAAACC....GUgUUUUUUU...CUGUAGACCUUUUUCAGAUAACAU...---CUGAGUC--AACCAGCCU
48|rockHyrax                    --------------------.----------------------...-----------------................-----...-------------------------------------------------..------------..-.-.--.----------..------------..............----------.--.-----..--------.-.-.-----.-.---...............----.-------------..------....-.-....-..--.---------------....----------...--.----------........--------------------.-------........------------..------------.-------.--.........------.............--------.--.---------.--.-------......-------------------------------.------.--------------------------------.-----..---------------..-----------.--------------.---.----------.---....-----------.-....-------------------.--------------..--..-..----.------......-.-..-.......-..-..-----......--------------.-----------..UGACU.GCAAAACAAG.AUGUUAAGGU.AUGCC.UCAGU---...-U--AAAUUCUAUGUUUUAAAUUUG..CAU...CUUAAAUACUUGUaaaUAAUGGUUAA.GAAUUGUGAUU.GUUUAGC..C..UCAAUGUCU..U-UAGAGG...GUGGGCUU.UUG----UGAUG.GGGG.GGAAACU....UU.UUCUUUU...CUGUAGACUUUUUUCAGAUAACAU...CUUCUGAGUCAUAACCAGCCU
49|tasmanianDevil               --------------------.----------------------...-----------------................-----...-------------------------------------------------..------------..-.-.--.----------..------------..............----------.--.-----..--------.-.-.-----.-.---...............----.-------------..------....-.-....-..--.---------------....----------...--.----------........--------------------.-------........------------..------------.-------.--.........------.............--------.--.---------.--.-------......----------------------------CUC.UUGGCA.UUUUUUUCAGGUGCUU-AAU--U-AAUUAAAA.A----..-UA-GAACUUCAGAG..GAAAGGCUUUG.---CUAAUGAUCCU.GA-.GGGAUUCCUU.CUCauucAUGGUAGCUU-.-....-U-AUAUCAAGUAAGAUUC.UGUUUUCGGUUGU-..UA..A..AAAC.AAGUCU......C.U..-.......U..C..UUAGUggaggaAUAAAUAAGAUGCUuUUCUUUUUGUA..UGACU.GCAA--CAAG.AUGUUAAGGU.AUGCU.CU------...UUUCAGUUC----UG--------UA..CAU...--UUUGAAAUUCA...C-UUUAACCA.AAGU-------.-----AA..U..-----GUCU..UUCU----...-UGUGCGU.UUG---CGGUGG.GGAG.GGAAAUC....UU.UUUUUUU...CUGUAGACUCUUUUCAGAUAACUU...CAUCUGAUUCAUAACCAG---
50|wallaby                      --------------------.----------------------...-----------------................-----...-------------------------------------------------..------------..-.-.--.----------..------------..............----------.--.-----..--------.-.-.-----.-.---...............----.-------------..------....-.-....-..--.---------------....----------...--.----------........--------------------.-------........------------..------------.-------.--.........------.............--------.--.---------.--.-------......-------------------------------.------.--------------------------------.-----..---------------..-----------.-----AAUGAUCCU.GA-.GGGAUUCCUU.CUC....AUGGUAGCUUU.U....---AUAUCAAGUAAGAUUC.UGUUUUCAGUUGU-..UG..-..-AAC.AAGUUU......C.U..U.......-..C..UUAG-......-----UGGAGGAAU.UUCUUUUUGUA..UGACU.GCAAC-CAAG.AUGUUAAGGU.AUGCC.AU------...UUAUA------AUAUUUAAGUUCUG..---...GUUUACAAAUGAA...UAAC-CAAAA.AAAU--UGAUU.----AAA..U..U-U--GUCU..UCCU----...-UGUUUCC.UUGGCUUUGGGG.AGAG.GGGAAAUcuuuUU.UUUUUUC...CUGUAGACUCUUUUCAGAUUACUU...CAUCUGAAUCAUAACCAG---
51|americanAlligator            --------------------.----------------------...-----------------................-----...-------------------------------------------------..------------..-.-.--.----------..------------..............----------.--.-----..--------.-.-.-----.-.---...............----.-------------..------....-.-....-..--.---------------....----------...--.----------........--------------------.-------........------------..------------.-------.--.........------.............--------.--.---------.--.-------......---------------------------UUCU.UUGGCA.UUUUUUGCAGGUG-UUUUAUG-UAACUUAAUG.CUACU..GUAGAGACUUCAGAGag-AAAGAAGGUG.--CUUAAUGACCCUgGUGuGUGAUUCCUU.CUG....AUGGUAGCUUG.UguguUUUUUCUCAAGUAAGAUUC.UGCUUUCAGUUGUC..UG..U..AAAA.GAGAAA......U.A..CagguuggU..C..UGAGU......GUAGGA--------.-----------..-----.----------.----------.-----.--------...-------------------------..---...-------------...----------.-----------.-------..-..---------..--------...--------.------------.----.-------....--.-------...------------------------...---------------------
#=GC SS_cons                    .......--...---......-.....,,,,,,,,,,,,----...-...---.......,,,................,,,,,...,<<<<<---<<---<<____>>->>>>>>>,,,,((((--(((((((((..----((((((<<..<.<.--.<<<<<<<-<-..<<<<________~~~~~~~~~~~~~~>>>>>>>>>>.>>.>-->>..>,,,,,,,.<.<.<<<<_._.___~~~~~~~~~~~....>>>>.>>,,,,<<<<<<<..<<<___...._._~~~~>..>>.>>->>>>><<<<___~~~~>>>>,,<<<<...<<.<<<<<_____~~~~~~~~>>>>>---->>--->>>>,,.)))))-)........))))))))---)..)))),,,,,,,,.,,,,,,,.<-.........--<<<<.............---<<<<<.<<.---<<<<__.__._______......__>>>>------->>>>>->>>>>>>,<<<<.<<<---.----<<<<-<<<<-<<<<<_______>>>>>-.->>>>..--->>>>--------..>>>>>>>,,,,.,,,,,,,,<<<<<<.___.>>>>>><<<<.<<-....-<<<<<<____._....___>>>>>>>>->>>>,,<.<-<<<<<<______..>>..-..>>>-.>>>,,,......,.,..,.......,..,..,,,,,......,,,<<<<<<____>.>>>>>,,,,,,..,,,,<.<<<<-<-<<<.<<<______>.>>->>.>------>...>>>>><<<<<<<---<<<<<<<___..___~~~>>>>-->>>----...>>>->>>>,,.,,,,,,,,,,,.<<<<<__.._~.>>>>>,,,,..,,,,,<<<...-<<<----.-------<<<<-.-<<<.<<<<___....__._____>>...>>----->>>-->>>>--------...-------------->>>->>>
#=GC RF                         uuUaggUAAUUGUUUaguuu.uacGAuUucAGguaaacucAUa...CCAGAGAAcuuAaagAc................uuAGA...AugGaaAAaguaAAGaAAuauCAacuuCcaAGUUGgCcAGuaacUcCcg..aUuauccaacuu..u.u.gu.uuccccccag..guuuGAAUuuug~~~~~~~~~~~~~~aagcuggggg.aa.gUUaa..auAagAGu.c.a.cuggG.U.uUa~~~~~~~~~~~....ccag.uguAuuaAauucg..gcAagg....a.G~~~~U..gc.cgUaauUugaugCuu~~~~caucguuuuu...uc.aaaggAUuGA~~~~~~~~ccuuuUGGggaAGGaaagUa.gugggcu........cgGgGuuggucu..gGcCUACugggC.uGACuua.aU.........gcacca.............Uugcaacu.au.gGgaaaugU.Uc.UaAAGuU......uUguuuGGAUAUgguaguGugugguuCuCuu.uugGAA.UUUUuUuCAggUgAuuUaaUauUAAcuuAauA.cuAcu..AuAGgAacUgCAGag..caaagGaAGUG.aGcuUAAUgaucCu.GAA.gGgauuuCuu.cug....augguAgCUUu.U....aUAcUaucaagUaaGauuc.uAuuuUcAgUUuUG..Ug..U..AagC.aaguuU......U.U..u.......U..u..UUAGu......aUAggauAaAUauu.UauccaUUaUg..UAACU.gcaAAacaag.auguUAAGGu.augcu.uuAaaaau...UuguAaAucgUuuauuuuAaacUUg..UuU~~~guuUuuaaaUuuu...aAcugaUuAA.gaAUUgUGAUA.auucaga..u~.ugaauGUcU..UUuAgAGG...GuGGGcuu.uuGUuGAugaGg.gagg.GgaAacc....UU.UUUUUUu...cUgUAGAccuUUUucagAUAAcau...cuUCUgAGUcAUAACCaGCCU
#=GF R2R keep allpairs
//
