# Supplementary material for: Secondary Structural Model of Human MALAT1 Reveals Multiple Structure–Function Relationships
Source: Int J Mol Sci. 2019 Nov 9;20(22):5610. doi: 10.3390/ijms20225610 (PMC6888369; doi:10.3390/ijms20225610)
Supplement: Supplementary file 1 [file ijms-20-05610-s001.zip › File S8.txt]

# STOCKHOLM 1.0
#=GF AU Infernal 1.1.2
00|human                        GGCAGU..AUG...AUGG...CCU.AGAUGCAG..A....G.AAA....A.....CA.GCUCCUUGGUGAAUU...GAUAAGUAA..AGGCAGAAAAGAUUAUAUGUCAUACCUC....CAUU..GGGG.A.AUAAGCAUA..ACCCUGAGAUU.CU.U.AC..UACUGAUG.A..GAACA...UUAUCUGCAUAUGCCAAAA-.....-....AAUU..UUAAGCAAA..UGA...........................-AAGCUACCAA.UUUAAA..GUUA-CGGAAUCUACCA..UUUUA.AA.GUUA....aUUGCU..UGUCAAGC.U.AU.AAC..............CACAAAA...................AUAA..UGAAUUGAUGAGAAAU..............................................................................................ACAAUG................AAGAGGC.A..AUGUCCAUCUCAA.AAUA.CUGCUUU.UACAAAAGCAGAAUAAAA..G...C.....G.AAAAGA.AAUGA.AAAUG.U.U.AC....A.CU..AC.AUUAAUCCUGGAAUAAAA..GAAGC.CGAA..AU..AAAUGAGAGAUGAGUUGGGAUCAAGUGGA.................UUGA........GGAGG...CU..GUGCUGUG....UGCCAAUGUUUCGUUUGCCUCAGACAGGU.A.UCU.....C..UUC...G....UUAUCAG.AAGAG..UUGCUUCAUUUCAUCUGGGA.GC..AGAAAACAGC.AGGCAG..C.UGU.UAACAGAUAAGUUUA..AC..UUGCAUCUGCAG.U..AUUGCAUGUU.AGGGAUA.....AGUGCUUAUUUU.....UAA--.----------GAGCUGUGGAGUUCUUAAAUAUCA....AC.CA..UGGC..ACUUUCUCCUGACCCCUU....CCCU................................AGGGGAUUUCAGGAUU--GAGAAAUU.U...................UUCCAUCGAGCCUUUUU.........AAAA....UU-...GUAGGACU.U...G...U........UCCUGUGGGCUUCAGU...GA..UGGG.AUA....GUA...............CA.CUUCA.CU.CAGAGGCAUUUGCA....UCUUUAAAUAAUUUCUUA-..........--AAAGCCUCUAAAGUGAUC....AGU.G.CCUUG....AUG..CCA.ACUAAGG.AAAU..UUG...UU.UAGCAUUGAAU..CUCUGAAG..GCUCU.AUGAAAGGA..AUA.GCAUGA..UG.............UGCUG.U...-U...AG..AAUC.A.....GAUG...---UUACUGCUAAAAUUUACAUGUUGUG-...-AU.GUAAAU......UGUGUAGA.AAACCAU...UAAAUCAUUCAAAAUAAUAAACUAUU......UUUAU.UA.GAGAAUGU...AUACU.UU.UAGA............................A.AG.C...UGUC.UCCUUAUUU.AAAUA..AAAUAGUGUUU............GUC.UGUAGUUCAGUGUUGGGGCAAUCUUGGGGGGG..AUUCUUCUCUAAUC-UUUCAGAAACUUUGUC....UG.CGAACACUCU.....UUAA.UGGACC....AGAUCAGGAU.UUGAGC.GGAAGAACGAAU.....GUAA.....CUUUAAGGC
01|bonobo                       GGCAGU..AUG...AUGG...CCU.AGAUGCAG..A....G.AAA....A.....CA.GCUCCUUGGUGAAUU...GAUAAGUAA..AGGCAGAAAAGAUUAUAUGUCAUACCUC....CAUU..GGGG.A.AUAAGCAUA..ACCCUGAGAUU.CU.U.AC..UACUGAUG.A..GAACA...UUAUCUGCAUAUGCCAAAA-.....-....AAUU..UUAAGCAAA..UGA...........................-AAGCUACCAA.UUUAAA..GUUA-CGGAAUCUACCA..UUUUA.AA.GUUA....aUUGCU..UGUCAAGC.U.AU.AAC..............CACAAAA...................AUAA..UGAAUUGAUGAGAAAU..............................................................................................ACAAUG................AAGAGCC.A..AUGUCCAUCUCAA.AAUA.CUGCUUU.UACAAAAGCAGAAUAAAA..G...C.....G.AAAUGA.AAUGA.AAAUG.U.U.AU....A.CU..AC.AUUAAUCCUGGAAUAAAA..GAAGC.CGAA..AU..AAAUGAGAGAUGAGUUGGGAUCAAGUGGA.................UUGA........GGAGG...CU..GUGCUGUG....UGCCAAUGUUUCGUUUGCCUCAGACAGGU.A.UCU.....C..UUC...G....UUAUCAG.AAGAG..UUGCUUCAUUUCAUCUGGGA.GC..AGAAAACAGC.AGGCAG..C.UGU.UAACAGAUAAGUUUA..AC..UUGCAUCUGCAG.U..AUUGCAUGUU.AGGGAUA.....AGUGCUUAUUUU.....UAA--.----------GAGGUGUGGAGUUCUUAAAUAUCA....AC.CA..UGGC..ACUUUCUCCUGACCCCUU....CCCU................................AGGGGAUUUCAGGAUU--GAGAAAUU.U...................UUCCAUCGAGCCUCUUU.........AAAA....UU-...GUAGGACU.U...G...U........UCCUGUGGGCUUCAAU...GA..UGGG.AUA....GUA...............CA.CUUCA.CU.CAGAGGCAUUUGCA....UCUUUAAAUAAUUUCUUA-..........--AAAGCCUCUAAAGUGAUC....AGU.G.CCUUG....AUG..CCA.ACUAAGG.AAAU..UUG...UU.UAGCAUUGAAU..CUCUGAAG..GCUCU.AUGAAAGGA..AUA.GCAUGA..UG.............UGCUG.U...-U...AG..AAUC.A.....GAUG...---UUAUUGCUAAAAUUUACAUGUUGUGUuguGAU.GUAAAU......UGUGUAGA.AAACCAU...UAAAUCAUUCAAAAUAAUAAACUAUU......UUUAU.UA.GAGAAUGU...AUACU.UU.UAGA............................A.AG.C...UGUC.UCCUUAUUU.AAAUA..AAAUACUGUUU............GUC.UGUAGUUUAGUGUUGGGGCAAUCUUGGGGGGG..AUUCUUCUCUAAUC-UUUCAGAAACUUUGUC....UG.CGAACACUCU.....UUAA.UGGACC....AGAUCAGGAU.UUGAGC.GGAAGAACGAAU.....GUAA.....CUUUAAGGC
02|chimp                        GGCAGU..AUG...AUGG...CCU.AGAUGCAG..A....G.AAA....A.....CA.GCUCCUUGGUGAAUU...GAUAAGUAA..AGGCAGAAAAGAUUAUAUGUCAUACCUC....CAUU..GGGG.A.AUAAGCAUA..ACCCUGAGAUU.CU.U.AC..UACUGAUG.A..GAACA...UUAUCUGCAUAUGCCAAAA-.....-....AAUU..UUAAGCAAA..UGA...........................-AAGCUACCAA.UUUAAA..GUUA-CGGAAUCUACCA..UUUUA.AA.GUUA....aUUGCU..UGUCAAGC.U.AU.AAC..............CACAAAA...................AUAA..UGAAUUGAUGAGAAAU..............................................................................................ACAAUG................AAGAGCC.A..AUGUCCAUCUCAA.AAUA.CUGCUUU.UACAAAAGCAGAAUAAAA..G...C.....G.AAAUGA.AAUGA.AAAUG.U.U.AU....A.CU..AC.AUUAAUCCUGGAAUAAAA..GAAGC.CGAA..AU..AAAUGAGAGAUGAGUUGGGAUCAAGUGGA.................UUGA........GGAGG...CU..GUGCUGUG....UGCCAAUGUUUCGUUUGCCUCAGACAGGU.A.UCU.....C..UUC...G....UUAUCAG.AAGAG..UUGCUUCAUUUCAUCUGGGA.GC..AGAAAACAGC.AGGCAG..C.UGU.UAACAGAUAAGUUUA..AC..UUGCAUCUGCAG.U..AUUGCAUGUU.AGGGAUA.....AGUGCUUAUUUU.....UAA--.----------GAGGUGUGGAGUUCUUAAAUAUCA....AC.CA..UGGC..ACUUUCUCCUGACCCCUU....CCCU................................AGGGGAUUUCAGGAUU--GAGAAAUU.U...................UUCCAUCGAGCCUCUUU.........AAAA....UU-...GUAGGACU.U...G...U........UCCUGUGGGCUUCAAU...GA..UGGG.AUA....GUA...............CA.CUUCA.CU.CAGAGGCAUUUGCA....UCUUUAAAUAAUUUCUUA-..........--AAAGCCUCUAAAGUGAUC....AGU.G.CCUUG....AUG..CCA.ACUAAGG.AAAU..UUG...UU.UAGCAUUGAAU..CUCUGAAG..GCUCU.AUGAAAGGA..AUA.GCAUGA..UG.............UGCUG.U...-U...AG..AAUC.A.....GAUG...---UUAUUGCUAAAAUUUACAUGUUGUGUuguGAU.GUAAAU......UGUGUAGA.AAACCAU...UAAAUCAUUCAAAAUAAUAAACUAUU......UUUAU.UA.GAGAAUGU...AUACU.UU.UAGA............................A.AG.C...UGUC.UCCUUAUUU.AAAUA..CAAUACUGUUU............GUC.UGUAGUUUAGUGUUGGGGCAAUCUUGGGGGGG..AUUCUUCUCUAAUC-UUUCAGAAACUUUGUC....UG.CGAACACUCU.....UUAA.UGGACC....AGAUCAGGAU.UUGAGC.GGAAGAACGAAU.....GUAA.....CUUUAAGGC
03|gorilla                      GGCAGU..AUG...AUGG...CCU.AGAUGCAG..A....G.AAA....A.....CA.GCUCCUUGGUGAAU-...GAUAAGUAA..AGGCAGAAAAGAU---AUGUCAUACCUC....CAUU..GGGG.A.AUAAGCAUA..ACCCUGAGAUU.CU.U.AC..UACUGAUG.A..GAACA...UUAUCUGCAUAUGCCAAAA-.....-....AAUU..UUAAGCAAA..UGA...........................-AAGCUACCAA.UGUAAA..GUUA-CGGAAUCUACCA..UUUUA.AA.GUUA....aUUGCU..UGUCAAGC.U.AU.AAC..............CACAAAA...................AUAA..UGAAUUGAUGAGAAAU..............................................................................................ACAAUG................AAGAGCC.A..AUGUCCAUCUCAA.AAUA.CUGCUUU.UACAAAAGCAGAAUAAAA..G...C.....G.AAAUGA.AAUGA.AAAUG.U.U.AC....A.CU..AC.AUUAAUCCUGGAAUAAAA..GAAGC.CGAA..AU..AAAUGAGAGAUGAGUUGGGAUCAAGUGGA.................UUGA........GGAGG...CU..GUGCUGUG....UGCCAAUGUUUCGUUUGCCUCAGACAGGU.A.UCU.....C..UUC...G....UUAUCAG.AAGAG..UUGCUUCAUUUCAUCUGGGA.GC..AGAAAACAGC.AGGCAG..C.UGU.UAACAGAUAAGUUUA..AC..UUGCAUCUGCAG.U..AUUGCAUGUU.AGGGAUA.....AGUGCUUAUUUU.....UAA--.----------GAGCUGUGGAGUUCUUAAAUAUCA....AC.CA..UGGC..ACUUUCUCCUGACCCCUU....CCCU................................AGGGGCUUUCAGGAUU--GAGAAAUU.U...................UUCCAUCGAGCCUCUUU.........AAAA....UU-...GUAGGACU.U...G...U........UCCUGUGGGCUUCAGU...GA..UGGG.AUA....GUA...............CA.CUUCA.CU.CAGAGGCAUUUGCA....UCUUUAAAUAAUUUCUUA-..........--AAAGCCUCUAAAGUGAUC....AGU.G.CCUUA....AUG..CCA.ACUAAGG.AAAU..UUG...UU.UAGCAUUGAAU..CUCUGAAG..GCUCU.AUGAAAGGA..AUA.GCAUGA..UG.............UGCUG.U...-U...AG..AAUC.A.....GAUG...---UUAUUGCUAAAAUUUACAUGUUGUG-...-AU.GUAAAU......UGUGUAGA.AAACCAU...UAAAUCAUUCAAAAUAAUAAACUAUU......UUUAU.UA.GAGAAUGU...AUACU.UU.UAGA............................A.AG.C...UGUC.UCCUUAUUU.AAAUA..AAAUACUGUUU............GUC.UGUAGUUUAGUGUUGGGGCAAUCUUGGGGGGG..AUUCUUCUUUAAUC-UUUCAGAAACUUUGUC....UG.CGAACACUCU.....UUAA.UGGACC....AGAUCAGGAU.UUGAGC.GGAAGAACGAAU.....GUAA.....CUUUAAGGC
04|gibbon                       GGCAGU..AUG...AUGG...CCU.AGAUGCAG..A....G.AAA....A.....CA.GCUCCUUGGUGAAU-...GAUAAGUAA..AGGCAGAAAAGAUUAUAUGUCAUACCUC....CAUU..GGGG.A.AUAAGCAUA..ACCCUGAGAUU.CU.U.AC..UACUGAUG.A..GAACA...UUAUCUGCAUAUGCCAAAA-.....-....AAAU..UUAAGCAAA..UGA...........................-AAGCUACCAA.UUUAAA..GUUA-UGGGAUCUACCA..UUUUA.AA.GUUA....aUUGCU..UGUCAAGC.U.AU.AAC..............CACAAAA...................AUAA..UGAAUCGAUGAGAAAU..............................................................................................ACAAUG................AAGAGCC.A..AUGUCCAUCUCAA.AAUA.UUGCUUU.UACAAAAGCAGAAUAAAA..G...C.....G.AAAUGA.AAUGA.AAAUG.U.U.AC....A.CU..AC.AUUAAUCCUGGAAUAAAA..GAAGC.CGAA..AU..AAAUGAGAGAUGAGUUGGGAUCAAGUGGA.................UUGA........GGAGG...CU..GUGCUGUG....UGCCAAUGUUUCGUUUGCCUCAGACAGGU.A.UCU.....C..UUC...G....UUAUCAG.AAGAG..UUGCUUCAUUUCAUCUGGGA.GC..AGAAAACAGC.AGGCAG..C.UGU.UAACAGAUAAGUUUA..AC..UUGCAUCUGCAG.U..AUUGCAUGUU.AGGGAUA.....AGUGUUUAUUUU.....UAA--.----------GAGCGGUGGAGUUCUUAAAUAUCA....AC.CA..UGGC..ACUUUUUCCUGACCCCUU....CCCA................................AGGGGAUUUCAGGAUU--GAGAAAUU.U...................UCCCAUCAAGCCUCUUU.........AAAG....UU-...GUAGGACU.U...G...U........-UCUGUGGGCUUCAGU...GA..UGGG.AUA....GUA...............CA.GUUCA.CU.CAGAGGCAUUUGCA....UCUUUAAAUAAUUUCUUA-..........--AAAGCCUCUAAAGUGAUU....AGU.G.CCUUA....AUG.c--A.ACUAAGG.AAAU..GUG...UU.UAGCAUUGAAU..CUCUGAAG..ACUUU.AUGAA-GGA..AUA.GCAUGA..UG.............UGCUG.U...-U...AG..AAUC.A.....GAUG...---UUAUUGCUAAAAUUUACGUGUUGUG-...-AU.GUAAAU......UGUGUAGA.AAACCAU...UAAAUCGUUCAAAAUAAUAAACUAUU......UUUAU.UA.GAGAAUGU...AUACU.UUuUAGA............................A.AG.C...UGUC.UCCUUAUUU.AAAUA..AAAUACUGUUU............GUC.UGUAGUUUAGUGUUGGGGCAAUCUUGGGGGGG..AUUCUUCUCUGAUC-UUUCAGAAACUUUGUC....UG.CGAACACUCU.....UUAA.UGGACC....AGAUCAGGAU.UUGAGC.GGAAGAACGAAU.....GUAA.....CUUUAAGGC
05|anubisBaboon                 GGCAGU..AUG...AUGG...CCU.AGAUGCAG..A....G.AGA....A.....CA.GCUCCUUGGUGAAU-...GAUAAGUAA..AGGCAGAAAAGAUUAUAUGUCAUACCUC....CACU..GGGG.A.AUAAGCAUA..ACUCUCAGAUU.CU.U.AC..UACUGAUG.A..GAACA...UUAUCUGCGUAUGCCAAAAA.....A....AAAU..UUAAGCAAA..UGA...........................-AAGCUACCAA.UUUAAA..GUUACGGAAAUCUACCA..UUUUA.AA.GCUA....aGUGCU..UGUCAAGC.U.AU.AAC..............CACAAAA...................AUAA..UGAAUUGAUGAGAAAU..............................................................................................ACAAUG................AAGAGCC.A..AUGUCCAUCUCAA.AAUA.CUGCUUU.UACAAAAGCAGAAUAAAA..G...C.....G.AAAUGA.AAUGA.AAAUC.U.U.AC....A.CU..AC.AUUAAUCCUGGAAUGAAA..GAAGC.CGAA..AU..AAAUGAGAGAUGAGUUGGGAUCAAGUGGA.................UUGA........GGAGG...CU..GUGCUGUG....UGCCAAUCUUUCGUUUGCCUCAGACAGGU.A.UCU.....C..UUC...G....UUAUCAG.AAGAG..UUGCUUCAUUUCAUCUGGGA.GC..AGAAAACAGC.AGGCAG..C.UGU.UAACAGAUAAGUUUA..AC..UUGCAUCUGCAG.U..AUUGCAUGUU.AGGGAUA.....AGUGCUUAUUUU.....UAA--.----------GAGCUGUGGAGUUCUUAAAUAUCA....AC.CA..UGGC..ACUUUUUCCUGACCCCUU....CCCU................................AGGGGAUUUCAGGAUU--GAGAAAUG.U...................UCCCAUCGAGCCUCUUU.........AAAA....UUA..uAUAGGACU.U...G...U........UCCUGUGGGCUUCCGU...GA..UGGG.AUA....GUA...............CA.CUUCA.CU.CAGAGGCAUUUGCA....UCUUUAAUUUCUUA-----..........--AAAGCCUCUAACGUGAUU....AGU.G.CCUUA....UGC..AAA.AUUACAG.AAAU..UUG...UU.UAGCAUUGAAU..CUCUGAAG..AC--U.AUGAAAGGA..AUA.GCAUGA..UG.............UGCUG.U...-U...GG..AAUC.A.....GAUG...UUAUUCUUGCUAAAAUUUACAUGUUGUGUuguGAU.GUAAAU......UGUGUAGA.AAACCAU...UAAAUCAUUCAAAAUAAUAAACUAUU......AUUGU.UA.GAGAAUGU...AUACU.UU.UAGA............................A.AG.C...UGUC.UCCUUAUUU.AAAUA..AAAUACUGUUU............---.-GUAGUUUAGUGUUGGGGCAAUCUUGGGGGGG..AUUCUUCUCUAAUC-UUUCAGAAACUUUGUC....UG.CGAACACUCU.....UUAA.UGGACA....AGAUCAGGAU.UUGAGC.GGAAGAACGAAU.....AUAAc..uuUCUUAAGGC
06|hamadryasBaboon              GGCAGU..AUG...AUGG...CCU.AGAUGCAG..A....G.AGA....A.....CA.GCUCCUUGGUGAAU-...GAUAAGUAA..AGGCAGAAAAGAUUAUAUGUCAUACCUC....CACU..GGGG.A.AUAAGCAUA..ACUCUCAGAUU.CU.U.AC..UACUGAUG.A..GAACA...UUAUCUGCGUAUGCCAAAAA.....A....AAAU..UUAAGCAAA..UGA...........................-AAGCUACCAA.UUUAAA..GUUACGGAAAUCUACCA..UUUUA.AA.GCUA....aGUGCU..UGUCAAGC.U.AU.AAC..............CACAAAA...................AUAA..UGAAUUGAUGAGAAAU..............................................................................................ACAAUG................AAGAGCC.A..AUGUCCAUCUCAA.AAUA.CUGCUUU.UACAAAAGCAGAAUAAAA..G...C.....G.AAAUGA.AAUGA.AAAUC.U.U.AC....A.CU..AC.AUUAAUCCUGGAAUGAAA..GAAGC.CGAA..AU..AAAUGAGAGAUGAGUUGGGAUCAAGUGGA.................UUGA........GGAGG...CU..GUGCUGUG....UGCCAAUCUUUCGUUUGCCUCAGACAGGU.A.UCU.....C..UUC...G....UUAUCAG.AAGAG..UUGCUUCAUUUCAUCUGGGA.GC..AGAAAACAGC.AGGCAG..C.UGU.UAACAGAUAAGUUUA..AC..UUGCAUCUGCAG.U..AUUGCAUGUU.AGGGAUA.....AGUGCUUAUUUU.....UAA--.----------GAGCUGUGGAGUUCUUAAAUAUCA....AC.CA..UGGC..ACUUUUUCCUGACCCCUU....CCCU................................AGGGGAUUUCAGGAUU--GAGAAAUG.U...................UCCCAUCGAGCCUCUUU.........AAAA....UUA..uAUAGGACU.U...G...U........UCCUGUGGGCUUCCGU...GA..UGGG.AUA....GUA...............CA.CUUCA.CU.CAGAGGCAUUUGCA....UCUUUAAUUUCUUA-----..........--AAAGCCUCUAACGUGAUU....AGU.G.CCUUA....UGC..AAA.AUUACAG.AAAU..UUG...UU.UAGCAUUGAAU..CUCUGAAG..AC--U.AUGAAAGGA..AUA.GCAUGA..UG.............UGCUG.U...-U...GG..AAUC.A.....GAUG...UUAUUCUUGCUAAAAUUUACAUGUUGUGUuguGAU.GUAAAU......UGUGUAGA.AAACCAU...UAAAUCAUUCAAAAUAAUAAACUAUU......AUUGU.UA.GAGAAUGU...AUACU.UU.UAGA............................A.AG.C...UGUC.UCCUUAUUU.AAAUA..AAAUACUGUUU............---.-GUAGUUUAGUGUUGGGGCAAUCUUGGGGGGG..AUUCUUCUCUAAUC-UUUCAGAAACUUUGUC....UG.CGAACACUCU.....UUAA.UGGACA....AGAUCAGGAU.UUGAGC.GGAAGAACGAAU.....AUAAc..uuUCUUAAGGC
07|crabEatingMacaque            GGCAGU..AUG...AUGG...CCU.AGAUGCAG..A....G.AGA....A.....CA.GCUCCUUGGUGAAU-...GAUAAGUAA..AGGCAGAAAAGAUUAUAUGUCAUACCUC....CACU..GGGG.A.AUAAGCAUA..ACCCUCAGAUU.CU.U.AC..UACUGAUG.A..GAACA...UUAUCUGCGUAUGCCAAAAA.....A....AAAU..UUAAGCAAA..UGA...........................-AAGCUACCAA.UUUAAA..GUUACGGAAAUCUACCA..UUUUA.AA.GCUA....aGUGCU..UGUCAAGC.U.AU.AAC..............CACAAAA...................AUAA..UGAAUUGAUGAGAAAU..............................................................................................ACAAUG................AAGAGCC.A..AUGUCCAUCUCAA.AAUA.CUGCUUU.UACAAAAGCAGAAUAAAA..G...C.....G.AAAUGA.AAUGA.AAAUC.U.U.AC....A.CU..AC.AUUAAUCCUGGAAUGAAA..GAAGC.CGAA..AU..AAAUGAGAGAUGAGUUGGGAUCAAGUGGA.................UUGA........GGAGG...CU..GUGCUGUG....UGCCAAUCUUUCGUUUGCCUCAGACAGGU.A.UCU.....C..UUC...G....UUAUCAG.AAGAG..UUGCUUCAUUUCAUCUGGGA.GC..AGAAAACAGC.AGGCAG..C.UGU.UAACAGAUAAGUUUA..AC..UUGCAUCUGCAG.U..AUUGCAUGUU.AGGGAUA.....AGUGCUUAUUUU.....UAA--.----------GAGCUGUGGAGUUCUUAAAUAUCA....AC.CA..UGGC..ACUUUUUCCUGACCCCUU....CCCU................................AGGGGAUUUCAGGAUU--GAGAAAUG.U...................UCCCAUCGAGCCUCUUU.........AAAA....UUA..uAUAGGACU.U...G...U........UCCUGUGGGCUUCCGU...GA..UGGG.AUA....GUA...............CA.CUUCA.CU.CAGAGGCAUUUGCA....UCUUUAAUUUCUUA-----..........--AAAGCCUCUAAUGUGAUU....AGU.G.CCUUA....UGC..AAA.AUUACAG.AAAU..UUG...UU.UAGCGUUGAAU..CUCUGAAG..----A.CUGAAAGGA..AUA.GCAUGA..UG.............UGCUG.U...-U...GG..AAUC.A.....GAUG...UUAUUCUUGCUAAAAUUUACAUGUUGUGUuguGAU.GUAAAU......UGUGUAGA.AAACCAU...UAAAUCAUUCAAAAUAAUAAACUAUU......ACUAU.UA.GAGAAUGU...AUACU.UU.UAGA............................A.AG.C...UGUC.UCCUUAUUU.AAAUA..AAAUACUGUUU............---.-GUAGUUUAGUGUUGGGGCAAUCUUGGGGGGG..AUUCUUCUCUAAUC-UUUCAGAAACUUUGUC....UG.CGAACACUCU.....UUAA.UGGACA....AGAUCAGGAU.UUGAGC.GGAAGAACGAAU.....GUAAc..uuUCUUAAGGC
08|rhesusMonkey                 GGCAGU..AUG...AUGG...CCU.AGAUGCAG..A....G.AGA....A.....CA.GCUCCUUGGUGAAU-...GAUAAGUAA..AGGCAGAAAAGAUUAUAUGCCAUACCUC....CACU..GGGG.A.AUAAGCAUA..ACCCUCAGAUU.CU.U.AC..UACUGAUG.A..GAACA...UUAUCUGCGUAUGCCAAAAA.....A....AAAU..UUAAGCAAA..UGA...........................-AAGCUACCAA.UUUAAA..GUUACGGAAAUCUACCA..UUUUA.AA.GCUA....aGUGCU..UGUCAAGC.U.AU.AAC..............CACAAAA...................AUAA..UGAAUUGAUGAGAAAU..............................................................................................ACAAUG................AAGAGCC.A..AUGUCCAUCUCAA.AAUA.CUGCUUU.UACAAAAGCAGAAUAAAA..G...C.....G.AAAUGA.AAUGA.AAAUC.U.U.AC....A.CU..AC.AUUAAUCCUGGAAUGAAA..GAAGC.CGAA..AU..AAAUGAGAGAUGAGUUGGGAUCAAGUGGA.................UUGA........GGAGG...CU..GUGCUGUG....UGCCAAUCUUUCGUUUGCCUCAGACAGGU.A.UCU.....C..UUC...G....UUAUCAG.AAGAG..UUGCUUCAUUUCAUCUGGGA.GC..AGAAAACAGC.AGGCAG..C.UGU.UAACAGAUAAGUUUA..AC..UUGCAUCUGCAG.U..AUUGCAUGUU.AGGGAUA.....AGUGCUUAUUUU.....UAA--.----------GAGCUGUGGAGUUCUUAAAUAUCA....AC.CA..UGGC..ACUUUUUCCUGACCCCUU....CCCU................................AGGGGAUUUCAGGAUU--GAGAAAUG.U...................UCCCAUGGAGCCUCUUU.........AAAA....UUA..uAUAGGACU.U...G...U........UCCUGUGGGCUUCCGU...GA..UGGG.AUA....GUA...............CA.CUUCA.CU.CAGAGGCAUUUGCA....UCUUUAAUUUCUUA-----..........--AAAGCCUCUAAUGUGAUU....AGU.G.CCUUA....UGC..AAA.AUUACAG.AAAU..UUG...UU.UAGCAUUGAAU..CUCUGAAG..----A.CUGAAAGGA..AUA.GCAUGA..UG.............UGCUG.U...-U...GG..AAUC.A.....GAUG...UUAUUCUUGCUAAAAUUUACAUGUUGUGUuguGAU.GUAAAU......UGUGUAGA.AAACCAU...UAAAUCAUUCAAAAUAAUAAACUAUU......ACUAU.UA.GAGAAUGU...AUACU.UU.UAGA............................A.AG.C...UGUC.UCCUUAUUU.AAAUA..AAAUACUGUUU............---.-GUAGUUUAGUGUUGGGGCAAUCUUGGGGGGG..AUUCUUCUCUAAUC-UUUCAGAAACUUUGUC....UG.CGAACACUCU.....UUAA.UGGACA....AGAUCAGGAU.UUGAGC.GGAAGAACGAAU.....GUAAc..uuUCUUAAGGC
09|goldenSnubnoseMonkey         GGCAGU..AUG...AUGG...CCU.AGAUGCAG..A....G.AGA....A.....CA.GCUCCUUGGUGAAU-...GAUAAGUAA..AGGCAGAAAAGAUUAUAUGUCAUACCUC....CACU..GGGG.A.AUAAGCAUA..ACCCUCAGAUU.CU.U.AC..UACUGAUG.A..GAACA...UUAUCUGCGUAUGCCAAAAA.....A....AAAU..UUAAGCAAA..UGA...........................-AAGCUACCAA.UUUAAA..GUUAUGGAAAUCUACCA..UUUUA.AA.GCUA....aUUGCU..UGUCAAGC.U.AU.AAC..............CACAAAA...................AUAA..UGAAUUGAUGAGAAAU..............................................................................................ACAAUG................AAGAGCC.A..AUGUCCAUCUCAA.AAUA.CUGCUUU.UACAAAAGCAGAAUAAAA..G...C.....G.AAAUGA.AAUGA.AAAUC.U.U.AC....A.CU..AC.AUUAAUCCUGGAAUGAAA..GAAGC.CGAA..AU..AAAUGAGAGAUGAGUUGGGAUCAAGUGGA.................UUGA........GGAGG...CU..GUGCUGUG....UGCCAAUCUUUCGUUUGCCUCAGACAGGU.A.UCU.....C..UUC...G....UUAUCAG.AAGAG..UUGCUUCAUUUCAUCUGGGA.GC..AGAAAACAGC.AGGCAG..C.UGU.UAACAGAUAAGUUUA..AC..UUGCAUCUGCAG.U..AUUGCAUGUU.AGGGAUA.....AGUGCUUAUUUU.....UAA--.----------GAGCUGUGGAGUUCUUAAAUAUCA....AC.CA..UGGC..ACUUUUUCCUGACCCCUU....CCCU................................AGGGGAUUUCAGGAUU--GAGAAAUG.U...................UCCCAUCAAGCCUCUUU.........AAAA....UU-...AUAGGACU.U...G...U........UCCUGUGGGCUUCCGU...GA..UGGG.AUA....GUA...............CA.CUUCA.CU.CAGAGGCAUUUGCA....UCUUUAAUUUCUUA-----..........--AAAGCCUCUAAGGUGAUU....AGU.G.CCUUA....UGC..AAA.AUUACAG.AAAU..UUG...UU.UAGCAUUGAAU..CUCUGAAG..ACUA-.-UGAAAAGG.aAUA.GCAUGA..UG.............UGCUG.U...U-...GG..AAUC.A.....GAUG...UUAUUCUUGCUAAAAUUUACAUGUGUUGU...GAU.GUAAGU......UGUGUAGA.AAACCAU...UAAAUCAUUCAAAAUAAUAAACUAA-......U-UAU.UA.GAGAAUGU...AUACU.UU.UAGA............................A.AG.C...UGUC.UCCUUAUUU.AAAUA..AAAUACUGUUU............---.-GUAGUUUAGUGUUGGGGCAAUCUUGGGGGGG..AUUCUUCUCUAAUC-UUUCAGAAACUUUGUC....UG.CGAACACUCU.....UUAA.UGGACA....AGAUCAGGAU.UUGAGC.GGAAGAACGAAU.....GUAAc..uuUCUUAAGGC
10|proboscisMonkey              GGCAGU..AUG...AUGG...CCU.AGAUGCAG..A....G.AGA....A.....CA.GCUCCUUGGUGAAU-...GAUAAGUAA..AGGCAGAAAAGAUUAUAUGUCAUACCUC....CACU..GGGG.A.AUAAGCAUA..ACCCUCAGAUU.CU.U.AC..UACUGAUG.A..GAACA...UUAUCUGCGUAUGCCAAAAA.....A....AAAU..UUAAGCAAA..UGA...........................-AAGCUACCAA.UUUAAA..GUUAUGGAAAUCUACCA..UUUUA.AA.GCUA....aUUGCU..UGUCAAGC.U.AU.AAC..............CACAAAA...................AUAA..UGAAUUGAUGAGAAAU..............................................................................................ACAAUG................AAGAGCC.A..AUGUCCAUCUCAA.AAUA.CUGCUUU.UACAAAAGCAGAAUAAAA..G...C.....G.AAAUGA.AAUGA.AAAUC.U.U.AC....A.CU..AC.AUUAAUCCUGGAAUGAAA..GAAGC.CGAA..AU..AAAUGAGAGAUGAGUUGGGAUCAAGUGGA.................UUGA........GGAGG...CU..GUGCUGUG....UGCCAAUCUUUCGUUUGCCUCAGACAGGU.A.UCU.....C..UUC...G....UUAUCAG.AAGAG..UUGCUUCAUUUCAUCUGGGA.GC..AGAAAACAGC.AGGCAG..C.UGU.UAACAGAUAAGUUUA..AC..UUGCAUCUGCAG.U..AUUGCAUGUU.AGGGAUA.....AGUGCUUAUUUU.....UAA--.----------GAGCUGUGGAGUUCUUAAAUAUCA....AC.CA..UGGC..ACUUUUUCCUGACCCCUU....CCCU................................AGGGGAUUUCAGGAUU--GAGAAAUG.U...................UCCCAUCAAGCCUCUUU.........AAAA....UU-...AUAGGACU.U...G...U........UCCUGUGGGCUUCCCU...GA..UGGG.AUA....GUA...............CA.CUUCA.UU.CAGAGGCAUUUGCA....UCUUUAAUUUCUUA-----..........--AAAGCCUCUAACGUGAUU....AGU.G.CCUUA....UGC..AAA.AUUACAG.AAAU..UUG...UU.UAGCAUUGAAU..CUCUGAAG..ACUA-.-UGAAAAGG.aAUA.GCAUGA..UG.............UGCUG.U...U-...GG..AAUC.A.....GAUG...UUAUUCUUGCUAAAAUUUACAUGUUGUGUuguGAU.GUAAGU......UGUGUAGA.AAACCAU...UAAAUCAUUCAAAAUAAUAAACUAA-......U-UAU.UA.GAGAAUGU...AUACU.UU.UAGA............................A.AG.C...UGUC.UCCUUAUUU.AAAUA..AAAUACU----............GUC.UGUAGUUUAGUGUUGGGGCAAUCUUGGGGGGG..AUUCUUCUCUAAUC-UUUCAGAAACUUUGUC....UG.CGAACACUCU.....UUAA.UGGACA....AGAUCAGGAU.UUGAGC.GGAAGAACGAAU.....GUAAc..uuUCUUAAGGC
11|greenMonkey                  GGCAGU..AUG...AUGG...CCU.AGAUGCAG..A....G.AGA....A.....CA.GCUCCUUGGUGAAU-...GAUAAGUAA..AGGCAGAAAAGAUUAUAUGUCAUACCUC....CACU..GGGG.A.AUAAGCAUA..ACCCUCAGAUU.CU.U.AC..UACUGAUG.A..GAACG...UUAUCUGCGUAUGCCAAAAA.....A....AAAU..UUAAGCAAA..UGA...........................-AAGCUACCAA.UUUAAA..GUUACGGAAAUCUACCA..UUUUA.AA.GCUA....aGUGCU..UGUCAAGC.U.AU.AAC..............CACAAAA...................AUAA..UGAAUUGAUGAGAAAU..............................................................................................ACAAUG................AAGAGCC.A..AUGUCCAUCUCAA.AAUA.CUGCUUU.UACAAAAGCAGAAUAAAA..G...C.....G.AAAUGA.AAUG-.AAAUC.U.U.AC....A.CU..AC.AUUAAUCCUGGAAUGAAA..GAAGC.CGAA..AU..AAAUGAGAGAUGAGUUGGGAUCAAGUGGA.................UUGA........GGAGG...CU..GUGCUGUG....UGCCAAUCUUUCGUUUGCCUCAGACAGGU.A.UCU.....C..UUC...G....UUAUCAG.AAGAG..UUGCUUCAUUUCAUCUGGGA.GC..AGAAAACAGC.AGGCAG..C.UGU.UAACAGAUAAGUUUA..AC..UUGCAUCUGCAG.U..AUUGCAUGUU.AGGGAUA.....AGUGCUUAUUUU.....UAA--.----------GAGCUGUGGAGUUCUUAAAUAUCA....AC.CA..UGGC..ACUUUUUCCUGACCCCUU....CCCU................................AGGGGAUUUCAGGAUU--GAGUAAAUgU...................UCCCAUCGAGCCUCUUU.........AAAA....UU-...AAAGGACU.U...G...U........UCCUGUGGGCUUCCCU...GA..UGGGgAUA....GUA...............CA.CUUCA.CU.CAGAGGCAUUUGCA....UCUUUAAUUUCUUA-----..........--AAAGCCUCUAACGUGAUU....AGU.G.CCUUA....UGC..AAA.AUUACAG.AAAU..UUG...UU.UAGCAUUGAAU..CUCUGAAG..AC--U.AUGAAAGGA..AUA.GCAUGA..UG.............UGCUG.U...-U...GG..AAUC.A.....GAUG...UUAUUCUUGCUAAAAU-----UAUGUUGU...GAU.GUAAAU......UGUGUAGA.AAACCAU...UAAAUCAUUCAAAAUAAUAAACUAUU......AUUAU.UA.GAGAAUGU...AUACU.UU.UAGA............................A.AG.C...UGUC.UCCUUAUUU.AAAUA..AAAUACUGUUU............---.-GUAGUUUAGUGUUGGGGCAAUCUUGGGGGGG..AUUCUUCUCUAAUC-UUUCAGAAACUUUGUC....UG.CGAACACUCU.....UUAA.UGGACA....AGAUCAGGAU.UUGAGC.GGAAGAACGAAU.....GUAAc..uuUCUUAAGGC
12|squirrelMonkey               GGCAGU..AUG...AUGG...CCU.AGAUGCAG..A....G.AGA....A.....CA.GCUCCUUGGUGAAU-...GAUAAGUAA..AGGCAGAAAAGAUUAUAUGUCAUACCUC....CAUU..GGGG.A.AUAAGCGUA..ACCCUGAGAUU.CUuU.AC..UACUGAUG.A..AAACA...UUAUCUGCAUAUGCCAAAAAaaaaaA....AAAA..UUAAGCAAA..UGA...........................-AAGCUACCAA.UUUAAA..GUUA-CGGAAUCUACCA..UUUUA.AA.GUUA....aUUGCU..UGUCAAGC.U.AU.AAC..............UACAAAA...................AUAA..UGAAUUGAUGAGAAAU..............................................................................................ACAAUG................AAGAUCC.A..AUGUGCAUCUCAA.AAUA.CUGCUUU.UACAAAAGCAGAAUUUAA..A...AcaaguG.AAAUGA.AAUGA.AAAUGgU.U.AU....A.CU..AC.AUUAAUCCUGGAAUAAAA..GAAGC.CGAA..AU..AA----AAGAUGAGUUGGGAUCAAGUGGA.................UUGA........GGAGG...CU..GUGCUGUG....UGCCAAUCUUUCGUUUGCCUCAGACAGGU.A.UCU.....C..UUC...A....UUAUCAG.AAGAG..UUGCUUCAUUUCAUCUGGGA.GC..AGAAAACAGC.AGGCAG..C.UGU.UAACAGAUAAGUUUA..AC..UUGCAUCUGCAA.U..AUUGCAUGUU.AGGGAUA.....AGUGCUUAUUUU.....UAA--.---------AGAACUGUGGAGUUCUUAAGUAUCA....AC.CA..UGGC..AGUUUUUCCUGACCCCUU....CCCU................................AGGGGAUUUCAGGAUUAUGAGAAAUU.U...................UCCCAUCGAGCCUCUUU.........AAAA....UU-...GUAGGAUU.U...G...U........UCCUGUGGGCUUCUGU...GA..UGGG.AUA....GUA...............CA.CCUCA.CU.CAGAGGCAUUUGCA....UCUUUGAAUAAUUCCUUA-..........--AAAGCCUCUGAAGUGAUU....AGU.G.CCUUA....AUG.cAAG.ACUAAGG.AAAU..UUG...UU.UAGCAUUGCAU..CUCUGAAG..----A.CUGAAAGGA..AUA.GCAUGA..UG.............UGCUG.U...-U...AG..AAUC.A.....GAUG...UAAAUCUUGCUAAAAUUUACAUGUUGUGUuguGAU.GUAUAU......UGUGCAGA.AAACCAU...UAAAUCAAUCAAAAUAAUAAACUAUU......UUUAU.UA.GAGAAUGU...AUACU.UU.UAGA............................A.AG.C...UGUC.UCCUUAUUU.AAAUA..AAAUACUGUUU............---.-GUAGUUUAGUGUUGGGGCAAUCUUGGGGGGA..AUUCUUCUCUAAUC-UUUCAGAAACUUUGUC....UG.CGAACUCU--.....UUAA.UGGACA....AGAUCAGGAU.UUGAGC.GGAAGAACGAAU.....GUAAc..uuUCUUAAGGC
13|marmoset                     GGCAGU..GUG...AUGG...CCU.AGAUGCAG..A....G.AGA....A.....CA.GCUCCUUGGUGAAU-...GAUAAGUAA..AGGCAGAAAAGAUUAUAUGUCAUACCUC....CAUU..GGGG.A.AUAAGCAUA..ACCCUGAGAUU.CU.U.AC..UACUGAUG.A..AAACG...UUAUCUGCAUAUGCCAAAAA.....AaaaaAAAA..UUAAGCAAA..UGA...........................-AAACUACCAA.UUUAAA..GUUA-CGGAAUCUACCA..UUUUA.AA.GUUA....aUUGCU..UGUCAAGC.U.AU.AAC..............UACAAAA...................AUAA..UGAAUUGAUGAGAAAU..............................................................................................ACAAUG................AAGAUCC.A..AUGUCCAUCUCAA.AAUA.CUGCUUU.UACAAAAGCAGAAUAAAA..A...Aa..guG.AAAUGA.AAUGA.AAGUGgU.U.AU....A.CU..AC.AUUAAUCCUGGAAUAAAA..GAAGC.CGAA..AU..AA----GAGAUGAGUUGGGAUCAAGUGGA.................UUGA........GGAGG...CU..GUGCUGUG....UGCCAAUCUUUCGUUUGCCUCAGACAGGU.A.UCU.....C..UUC...A....UUAUCAG.AAGAG..UUGCUUCAUUUCAUCUGGGA.GC..AGAAAACAGC.AGGCAG..C.UGU.UAACAGAUAAGUUUA..AC..UUGCAUCUGCAA.U..AUUGCAUGUU.AGGGAUA.....AGUGUUUAUUUU.....UAA--.---------AGAACUGUGGAGUUCUUAAGUAUCA....ACcCA..UGGC..ACUUUUUCCUGACCCCUU....CCCU................................AGGGGAUUUCAGGAUUAUGAGAAAUU.U...................UCCCAUCAAGCCUCUUU.........AAAA....UU-...GUAGGACU.U...G...U........UCCUAUGGGCUUCUGU...GA..UGGG.AUA....GUA...............CA.CCUCA.CU.CAGAGGCAUUUGCA....UC--UGAAAAAUUCCUUA-..........--AAAGCCUCUAAAGUGAUU....AGU.G.CCGUAaguaAUG.cAAG.ACUAAGG.AAAU..UCG...UU.UAGCAUUGAAU..CUCUGAAG..----A.CUGAAAGGA..AUA.GCAUGA..UG.............UGCUA.U...-U...AG..AAUC.A.....GAUG...UAAAUCUUGCUAAAAUUUACAUGUUGUGUuguGAU.GUAUAU......UGUGGAGA.AAACCAU...UGAAUCAAUCAAAAUAAUAAACUAUU......UUUAU.UA.GAGAAUGU...AUACU.UU.UAGA............................A.AG.C...UGUC.UCCUUAUUU.AAAUA..AAAUACUGUUU............---.-GUAGUUUAGUGUUGGGGCAAUCUUGG-GGGG..AUUCUUUUCUAAUC-UUUCAGAAACUUUGUC....UG.CGAACACACU.....UUAA.UGGACA....AGAUCAGGAU.UUGAGC.GGAAGAACGAAU.....GUAAc..uuUCUUAAGGC
14|bushbaby                     GGCAGU..AUG...AAGG...CCU.AGAUGCAG..A....G.GGA....A.....CA.GCUCCUUGGAGAAU-...GAUAAGUAA..AGGCAGAAAAGAUUAUAUGUCAUACCUC....CAUU..GGGG.A.GUAA-CAUA..AUGCUGAGAUC.UU.U.AC..UACUGAUG.A..AAACA...UAAUCUGCAUAUGCCAAAAA.....A....AAAU..UUAAAAAAA..UGA...........................AAGCCUACCAA.UUUAAA.aGUUA-CAGAAUCUACCA..UUCUA.AA.GUUA.....UUGCU..UAUCAAGC.U.AU.ACC..............CACAAAA...................AUAA..UGAAUUGAUGAGAGAU..............................................................................................ACAGUG................AAGAUGA.A..AUGUCCGUCACAA.AAUA.CUGCUUU.UACAAAAGCAGAAUAAAA..-...-.....-.GAAAAG.AAAUG.AAAAA.C.U.UA....A.CU..AC.AUUAAUCCUGGAAUAAAA..GAAGC.UGAA..AA..AAUUCAGAGAUGAGUUGGGAUCAAGUGGA.................UUGA........GGAGG...CU..GUGCUGUG....UGCCAAUCUUUCGUUUGCCUCAGACAGGU.U.UCU.....C..UUC...A....UAAUCAG.GAGAG..UUGCUUCAUUUCAUCUCGGA.GC..AGAAAACAGC.AGGCAG..C.UGU.UAACAGAUAAGUUUA..AC..UUGCA------A.U..AUUGCAUGUU.AGGGAUA.....AGUGCUUAUUUU.....AA---.----------GAGCUGUGGAAGUU----GUAUUA....AC.UA..CAGC..ACUUUUUCCUGACCCCUU....UCCU................................AGGGGAUUUCAGGGUUGUGAGGAAUU.U...................UCUCAUUCAGCCUUUU-.........----....---...-AAAAAUU.U...G...C........-CUUAUGGGUUUCC-U...GA..UGGG.AU-....--G...............UA.CCUCA.CU.GAG--GCAUUUCU-....AUCUUUAAUUCUUUAAAAGcc.....ucuUAAGUGAUUAAAGUUUGAUU....UAA.A.GCGUA....---..CAA.AUCUGAG.GAAU..UUG...UU.UAGCAUUGAAU..CUCUGAAG..ACCCU.GUGAAAGGG..AUA.CCAUAA.aCG.............UGUUG.U..gUA...AG..AAUC.A.....GAUG...UUAGUCUUGCCAAAAUUUAAAUGUGUUGC...AAU.GUAUAUa...auUGUGUAGA.AAACCAUcuuUAUAACAUUCACAAUAAUAAACUAU-......UUUAU.UA.GAGAAUGU...AUACU.UU.UAGA............................A.AG.U...UGUC.UGCUUAUUU.AAAUA..AAGUAUUAUUU............GUC.UGUAGUU-AGUGUUGGGGCAAUCUUGGGGGGG..AUUCUUCUCUAAUC-UUUCAGAAACUU----....UG.UGAACACUCU.....UUAA.UGGACA....AGAUCAGGAA.UUGAGC.AGAAGAACGAAU.....GUUA.....CUUA-AGGC
15|cat                          GGCAAU..AUG...AUGG...CCU.AGAUGGAG..A....G.GGA....A.....CA.GCUCCUUGGUGAAU-...GAUAAGUAA..AGGCAGAAAAGAUUCUAUUUCAUACCUC....CAUU..GGGG.A.AAAAGCAUA..ACCUUGAGAUC.CU.U.AC..UACUGAUG.A..ACGCA...UGGUCUGCAUAUGCAAAAAA.....A....AAAA..AAAAAAAAU..UAAcca.....................aauGAAACUACCAA.UUUAAA..GUUAAUGGAAUCUACCA..UUUAA.AA.GUUC.....UGGCC..UAUCAAGC.U.AU.ACC..............CACACAC...................AAAA.aUGAAUUGAUGAGAAAUaauauaaug............................................................................aauugaugaGAAAUGca...........acgAAGAUCA.A..GUGUCCAUCUCAA.AAUG.CUGCUUU.UACAAAAGCAGAAUAAAG..-...-.....-.AAAUGA.AAUGA.AAAUA.A.U.--....A.CU..AC.AUUAAUCGUGGAAUAAAA..GAAGC.UGAA..AU..AAUUCAGA-----GU-GGGAUCAAGUGGA.................UUGAga...ggaGGAGG...CU..GUGCUGUU....UGCCAAUCUUUCGUUUGCCUCAGACAGGU.U.UCU.....C..UUC...A....UUAUCAG.AAGAG..UUGCUUCAUUUCAUCUGGGA.GC..AGAAAACAGC.AGGCAG..C.UGU.UAACAGAUAAGUUUA..AC..UUGCACCUGCAG.U..AUUGCAUGUU.AGGGAUA.....AGUGCUUAUUUU.....AAAUA.A---------GAGCUGUGGAUGUCUUGAGUAUUG....AA.CA..UGGC..CGUUUUUCCUGAUCCCUU....CCCU................................AGGGGAUUCCAGGAUUGUGAGGAAUU.U...................UCCCAUCUAGCCUUUGU.........AAAG....UUA..gACAGGACU.U...G...U........ACCUGUGGGCUUCCAU...GA..UGGG.AUC....GCA...............CA.CCUCA.CU.CAG--GCAAGUAA-....UUCCUAAAAGCCUUGAGGG..........-UGGUGCCUUUAUAUAAUAA....GGC.G.GCGUU....UUA.uAAA.CCUAAGA.AAAC..UUG...UU.UAGCAUUGAAU..CGCUUAAA..-UCCU.ACAAAAGG-..AUA.GCAUAA..UG.............U---G.U...UA...AG..AAUC.G.....GAUGcugUUAAUCUUGCUAAAAU------GUGUUGU...GAU.GUACGU......UGUGCAGA.AAAC-AU...AAAAUCGUUCAAAAUAA--AACCAUU......UUAAUaUA.GAGAAUGU...AUGCU.UU.UAGA............................A.AG.C...UGUC.UCCUCAUUU.AAAUA..AAGUAUUGUUU............GUU.UGUAGUU-AGUGUUGGG-CAAUCUUGG-GGGG..AUUCUUCUCUAAUC-UUUCAGAAACUUUGUC....UUcGAAACACACU.....UUAA.UGGACA....AGAUCAGGAA.UUGAGC.GGAAGAACGAAU.....UUAA.....CUUUAAGGC
16|mouseLemur                   GGCAGU..AUG...AAGG...CCU.AGAUGCAG..A....G.GGA....U.....CA.GCUCCUUGGUGAAU-...GAUAAGUAA..AGGCAGAAAAGAUUAUAUGUCAUACCUC....CAUU..GGGG.A.AUAAGCAUA..ACCCUGAGAUC.UU.U.AC..CACUGAUG.A..AAAUA...AAAUCUGCAUAUGCCAAAA-.....-....AAAU..UUAAGAGAA..UGA...........................-AAGCUGCCAA.UUUAAA..GUUA-CGGAAUCUACCA..UUUUA.AA.GUUA.....UGGCU..UAUCAAGC.U.AU.ACC..............CACAAAA...................AUAA..UGAAUUGAUGAGAAAU..............................................................................................ACAGUG................AAGAUCA.A..AUGUCCGUCACAA.AAUA.CUGCUUU.UAGAAAAGCAGAAUUUAA..A...G.....A.AAAAUG.AAAAU.CAUUA.U.A.CU....A.CU..AC.AUUAAUCCUGGAAUAAAA..GAAGC.UGAA..AU..AAUUCAGAGAUGAAUUGGGAUCAAGAGGA.................UUGA........GGAGG...CU..GUGCUGUG....UGCCAAUCUCUCGUUUGCCUCAGACAGGU.U.UCU.....C..UUC...G....UAAUCAG.---AG..UUGCUUCAUUUCAUCUGGGA.GC..AGAAAACAGC.AGGCAG..C.UGU.UAACAGAUAAGUUUA..AU..UUGCAUCUGCAG.U..AUUGCAUGUU.AGGGAUA.....AGUGCUUAUUUU.....AA---.----------GAGCUGUAGAGGUCUGAAGUAUCA....AC.UAuaUGGC..ACUUUUUCCUGACCCCUU....UCCU................................UGGGGAUUUCAGGAUUGUGAGGAAUU.U...................UCCCAUUCAGCCUUCUU.........AAAA....UUA..gCC------.-...-...U........----GUGGGCUUGCAU...GA..UGGG.AU-....--A...............CA.CCUCA.CU.CAGAGGCAUUUGCAuauuUCUUUAAAAGCCUCUCAAGu.......gaUUAGUGCCUUAA----UUGU....AAA.G.CCUAC....---..AAA.ACUAAGG.AAAU..UUG...UU.UAGCGCUGAAU..CUCUGAAU..ACCCU.GUGAAAGGG..AUA.-----G..UG.............-----.U...-U...AA..AAUC.G.....GAUG...UUAAUCUUGCUAAAAUUUUAAUGUCGC--...GAU.GUAUAU......UGUGUAGA.AAACCAU...UAAAUCAUUCAUAAUAAUAAACUAU-......UUUGU.UA.GAGAAUGU...AUACU.UU.UAGA............................A.AG.U...UGUC.UCCUUAUUU.AAAUA..AAAUAUUGUUU............GUC.UGUAGUU-AGUGUUGGGGCAAUCUUGG-GGGG..AUUCUUCUCUAAUC-UUUCAGAAACUUUGUC....UG.CGAACACUCU.....UUAA.UGGACA....AGAUCAGGAA.UUGAGC.AGAAGAACGAAU.....GUAA.....CUUA-AGGC
17|tarsier                      GGCAGU..GUG...AUGG...CCU.AGAUGCAG..U....G.GGA....U.....CC.GCUCCUUGGUGAAU-...GAUAAGUAA..AGGCAGAAAAGAUGACAUGUCACGCC-C....CACU..GGGG.A.AUGAGCAUA..ACCCUGAGGUC.CU.C.AC..UACUGAUG.A..AAACG...UUGUCUGCGUAUGCCAAAAA.....A....AAAAaaAAAAAAAAA..UUAagca...................aacgAAAGCCACCAA.UUUAAA..GUUA-UGGAAUCUACCA..UUUUA.AA.GUUA.....UGGCU..UGUCAAGC.U.AU.ACC..............CACACAA...................AUAA..UGAAUUGAUGAGAAAU..............................................................................................GCAAUG................AAGAUCA.G..AUGUCCAUCUCAA.A--A.CUGCUUU.UACAAAAGCAGAAUUUUA..A...A.....A.AGAUGA.AAUGA.AAAUGaU.U.AU....A.CU..AC.AUUAAUCCUGGAAUCAAA..GAAGC.CGAA..AU..AAAUGAG-------UUGGGAUCAAGCGGA.................UUGA........GGAGG...CU..GUGCUGGG....UGCCAAUCUUUCGUUUGCCUCAGACAGGU.U.UCU.....C..UUC...G....UUAUCAG.AAGAG..UUGCUUCAUUUCUUCUGGGA.GC..AGAAAACAGC.AGGCAG..C.UGU.UAACAGAUAAGUUUAuaAC..UUGCAUCUGCAG.U..AUUGCAUGUU.AGGGAUA.....AGUACUAUUUUU.....AA---.----------GAGCUGUGGAGUUCUUACGUAUCA....AC.CA..UAGC..ACUUUAUCCUGACCCUUU....CUCU................................AGGGGAUUUCAGGAUUGUGAGGAAUU.U...................UCCCAUCCAGGCUUUU-.........AAGA....UUAgacGUAGGACU.U...G...U........GCCUGUGGGUUUACCU...GA..UGGG.CUA....GUA...............CA.CCUCA.CU.UAGAGGCGUUCUGC...aUCUU---UUAAUUUCUUA-..........--AAAGCCUCUAAAGUGAUU....CGU.G.CCUUA....AUC.a---.---UAAU.GC--..UUA...UU.AAUCAUUGAAU..CUCCGAAG..GCCCU.AUGAAGAGG..AUA.GCAUGA.gUG.............CUAUG.U...UA...AG..AAUC.A.....GAUG...UUGAGCGUGCUAAAAUUUAAAUGUUGUGUuguGAU.AUGUAU......UGUGUAGA.AAACCAU...UAAAUCAUUCAAAAUAAUAAACUAUU......UUUAC.UA.GAG-AUGU...AUAUU.UU.UAGA............................A.AG.C...UGUC.UCCUUAUUU.AAAUA..AAAUAUUGUUAu..........uGUC.UGUAGUU-AGUGUCGGGGCAAUCUUGG-GGGG..AUUCUUCUCUAAUC-UUUCAGAAACUUUGUC....UG.CGAACACUCU.....UUAA.UGGACC....AGAUCAGGAA.UUGAGC.GGAAGAACGAAU.....GUAAc..uuUCUUAAGGC
18|whiteRhinoceros              GGCAAU..AUG...ACGG...CCU.AGAUGGAG..A....G.GGA....A.....CA.GCUCCUUGGUGAAU-...GAUAAGUAA..AGGCAGAAAAGAUUAUAUUGCAUAUCUC....CAUU..GGGG.A.AAAAGCGUA..ACCCUGAGAUC.CU.U.AC..UACUGAUG.A..ACACA...UUGUCUGCAUAUGCCAAAAA.....A....AAAA..-AAA----A..UUAa........................ugGAAUCUACCAU.UUUAAA..GUUAAUGGAAUCUACCA..UUUUA.AA.GUUA....aUGGCU..UAUCAAGC.UcAU.ACC..............CACAAAA...................AUAA..CGAAUUGAUGAAAAAU..............................................................................................ACAAGG................AAGAUCA.A..AUGUCCAUCUCCA.ACUA.CUGCUUU.UACAAAAGCAGAAUAAAA..-...-.....-.AAGUGA.AAUGA.AAAUG.A.U.--....A.CU..AC.AUUAAUCCUGGAAUAAAA..GAAGC.UGAA..AU..AAUUCAGAGAUGAGU-GGGAUCAAGUGGA.................UUGAg......aCGAGG...CU..GUGCUGUU....UGCCAAUCUUUCGUUUGCCUCAGACAGGU.U.UCU.....C..UUC...A....UUAUCAG.AAGAG..UUGCUUCAUUCCAUCUGGGA.GC..AGAAAACAGC.AGGCAG..C.UGU.UAACAGAUAAGUUUA..AC..UUGCAUCUGCUG.U..AUUGCAUGUU.AGGGAUA.....AGUGCUUAUUUU.....UAUUAaG---------AAGCUAUUAAG--------UAUUC....AA.CA..UGAC..CAUUUUUCCUGAUCCUUU....CCCC................................AGGGGAUUCCAGGAUUGUGAGAAAUU.U...................UCCCAUCUAGCCUUUUU.........AAAA....UUA..gACAGGCCU.U...G...U........GCCUGUAGGCUUCCAU...GA..UGGG.CUA....ACA...............CA.CCUCA.CU.CAGAGGCAAGUAA-....UUCUUAAAAGCCUCUUGAG.........aUGAGUACCUUAAUAAUCACA....AGG.U.AAUGU....UUA.cAAA.ACUAAGG.AAAU..UUG...UU.GAGCAUUGAAU..CUCUGAAA..ACCCC.AUGAAAGG-..AUA.GCAUUA.aUG.............UGCUG.U...UAacaAA..AAUA.A.....GAUAu.gUUAAUGUUG-----------------UGU...A--.---UAU......UGUGCAGA.AAACCAU...UAAAUCGUUCAAAAUA---AAACAU-......UUUAA.UA.GAGAAUGU...AUGCU.UU.UAGA............................A.AG.C...UGUG.UCCUUAUUU.AAAUA..AAAUAUUGUUU............GUU.UGUAGUU-AGUGUUG-GGCAAUCUUGG-GGGG..AUUCUUCU--CAUC-UUUCAGAAACUUGGUC....UU.CGGACACCCU.....UUAA.UGGACA....AGAUCAGGAG.UUGAGC.AGAAGAACGAAU.....AUAA.....CUUA-AGGC
19|malaysianFlyingLemur         GGCA-U..GUG...AUGG...CCU.AGAUGCUG..A....G.GGA....A.....CA.GCUCCUUGGUGAAU-...GAUAAGUAA..AGGCAGAAAAGAUUAUGUGUCCUACAGC....CAUU..GGGG.A.AUAAACAUA..ACCCUGAAAUC.CU.U.AC..UACUGAUG.A..AACCA...UUGUCUGCAUAUGCGAAAAA.....A....-AAU..UUAAGCAAA..UGA...........................-AAGCUACCAA.UUUAAA..GUUG-UGGAAUCUACCA..UUUUA.AA.GUUA.....UGGCU..UAUCAAGC.U.AU.ACC..............CACCAAA...................AUAA..UG-A-----GA-----..............................................................................................--AAUG................AAGAUCA.A..AUGUCUAUCGCAA.AAUG.CUGCUUC.UAUAAAAGCAGAAUAAAA..-...-.....-.-AACGA.AAUGA.AAAUGaU.U.AU....A.CU..AC.AUUAAUCCUGGAAAAAAA..GAAGC.UGAA..AU..AAUUCAGA-----GU-GGGAUCAAGUGGA.................UUGA........GGAAG...CU..GUGCUGUG....UGCCAAUCUUUCGUUUGCCUCAGACAGGU.U.UCC.....C..UUC...A....UUAUCAG.AAGAG..UUGCUUCAUUUCAUCUGGGA.GC..AGAAAACAGC.AGGCAG..C.UGU.UAACAGAUAAGUUUA..AU..UUACAUCUGCAG.U..AUUGCAUGUU.AGGGAUA.....AGUGCUUACUUU.....UAA--.----------GAGCUAUGGAGGUCUUAUGUAUUUcgauUA.CA..UGGC..ACUUUUUCCUGACCCUUU....ACAU................................AGGGGAUUUCAGGCUCGCGAGGA-UU.U...................UCCUAUCUAGCCUUUUU.........AAAG....UUA..gGUAGAACU.U...G...U........--UUGUGGUCUUCUGU...GA..UGGG.AUA....GCA...............CA.CCUCA.CU.CAGAGGCAUUUGC-....GUCUUAAAUAAUUGCUUA-..........--AAAGCCUCUCAAAUGAUU....AGU.G.CUUUA....AUC.aCAA.UGCUUCU.AAAU..UUG...--.AGCAUUGGAU-..CUCUGAAG..ACCUGaUUGAAAGGG..AUA.GCAUAA..UG.............UACUG.U...UA...AG..AAUC.Ag...aUAUG...UUAAUCUUGCUGAAAUUUAAAUGUUAUAU...UAU.GUAUAU......UGUGCAGA.AAACCAU...UAAGUCAUUCAAAAUAA---AAUAU-......UUCAU.UA.GCGACUGU...AUGCU.UU.UAGA............................G.AG.G...UGUC.UCCUUAUUU.AAAUA..AAAUAUCGUUU............GUC.UGUAGUU-AGUUUUGGGGCAAUCUUUGGGGGG..AUUCUUCUCUAAUC-UUUCAGAAACUUUGUC....UG.CGAACACUCU.....UUAA.UGGACA....CGAUCAGGAA.UUGAAC.AGAAGAACGAAU.....UUAA.....CUUUAAGGC
20|horse                        GGCAAU..AUG...AUGG...CCU.AGAUGGAG..A....G.GGA....A.....CA.GCUCCUUGGUGAAU-...GAUAAGUAA..AGGCAGAAAAGAUUAUAUUUCAUAUCUC....CAUU..GGGG.G.AAAAGCGUA..ACCCUGAGAUC.CU.U.AC..UACUGAUG.A..ACACA...UUGUCUGCAUAUGUCAAAAA.....A....AAAU..UGU----AA..-UG...........................GAAUCUACCAA.UUUAAA..GUUAAUGGAAUCUACUA..UUUUA.AA.GUUA....aUGCUU..UAUCAAGCuU.AU.ACC..............UACAAAA...................AUAA..CGAAUUGAUGAGAAAU..............................................................................................ACAAUG................AAGAUCA.A..AUGUCCAUCUCCA.AUUA.CUGCUUU.UACAAAAGCAGAAUAAAAaaG...C.....G.AAAUGA.AAUGA.AAAUG.A.U.--....A.CU..AC.AUUAAUCCUGGAAUAAAA..GAAGC.UCAA..GU..AAUUCAGAGAUGAGU-GGGAUCAAGUGGA.................UUGAg......aGGAAG...CU..GUGCUGU-....UGCCAAUCUUUCGUUUACCUCAGACAGGU.U.UCU.....C..UUC...A....UUAUCAG.AAGAG..UUGCUUCAUUCCAUCUGGGA.GC..AGAAAACAGC.AGGCAG..C.UGU.UAACAGAUAAGUUUA..AC..UUGCAUCUGCAG.U..AUUGCAUGUU.AGGGAUA.....AGUGCUUAUUUU.....UAUUA.------AGAAGUUCUUAAAUAUUG----------....AA.CU..UGGC..CAUUUUUCCUGAUCCCUU....CCCU................................AGGGGAUUCCAGGAUUAUGAGGAAUU.U...................UCCCGUCUAGCCUUUUU.........AAAA....UUA..gACACAACU.C...G...U........GCCUGUGGGCUUCCAU...GA..UGGG.CUA....GCA...............CA.CCUCA.CU.CAGAGGCAAGUAAU....UCCUUAAAAGCCUCUUGAG..........------AUUAGUGCCUUAUU....CAU.A.AGGUA....ACA..UAA.ACUAAGA.GAAU..UUG...UU.UAGCAUUGAAU..CUCUGAAA..ACCCU.AUGAAAAG-..AUA.GCGUAA..AG.............UGCUG.U...UA...AAacAAUC.A.....GAUAu.uUUAAUGUUGCUAAAACUUAAAUGUG----...-AU.GUAUAU......UGUAUAGA.AAACCAU...UAAAUCGUUCAAAAUA---AAACAU-......UUUAA.UA.GAGAAUGU...AUGCU.UU.UAGA............................A.AG.C...UGUC.UCCUUAUUUuAAAUA..AAAUAUUGUUU............GUU.UGUAGUU-AGUGCUG-GGCAAUCUUGG-GGGG..AUUCUUCU--CAUC-UUUCAGAAACUUUGUC....UU.CGAACACUCU.....UUAA.UGGACAagaaAGAUCAGGAA.UUGAGC.GGAAGAACGAAC.....UUAAc..uuUCUUAAGGC
21|dog                          GCAAAU..ACG...AUGA...CCU.AGAUGGAG..A....G.GGA....A.....CA.GCAUCUUGGUGAAU-...GAUAAGUAA..AGGCAGAAAAGAUUAUGUUUCAUACCUC....CAUU..GGGG.AaAAAAGCAUA..ACCCUGAGAUCcUU.A.AC..UACUGAUG.A..ACGCA...UUAUCUGCAUAUGCAAAAAA.....A....A---..UUAAGCAAG..UGA...........................A--ACUACCAA.UUUAAA..GUUAAUGGAAUCUACCA..UUUAA.AA.GUUA.....UGGCC..UAUCAAGC.U.AU.ACC..............CACA---...................AUAA..UGAAUUGAUGAGAAAU.............................................................................................aACAACG................AAGAUCA.A..AUAACCAUCUCAA.AAUA.CUGCUUU.UACAAAAGCAGAAUAAAA..C...A.....A.AAUGAAaAAUGG.UAAAA.U.-.--....-.CA..AC.AUUAAUCCUGGAAUAAAA..GAAGC.UGAA..AU..AAUUCAGA-----GU-GGGAUCAAAUGGA.................UUGAg......aGAAGG...CU..GUGCUGUU....UGCCAAUCUUUCGUUUGCCUCAGACAGGU.U.UCU.....C..UUC...A....UUAUCAG.AAGAG..UUGCUUCAUUUCAUCUGGGA.GC..AGAAAACAGC.AGGCAG..C.UGU.UAACAGAUAAGUUUA..AU..UUGAAUCUGCAG.U..AUUGCAUGUU.AGGGAUA.....AGUGCUUAUUUU.....UAAUA.----------GAACUGUGGAGCUCUUAAGUAUUG....AA.CU..UGGC..UGUGUUUCCUGAUCCCUU....CCUU................................AGAGGAUUUCAGGAUUGUGGGGAAUU.U...................UCCCAUCUAGCCUUUUA.........AA-A....UUA...---GGACU.U...A...C........---CGUGGGCUUCCAU...GA..UGGG.AUA....GCA...............CA.CCUCG.UU.CGGAGGCAAGUAAU....UCCUUAAAGGCUUUGAAGAg.......uaGUAGUGCCUUA---AUCAUA....AG-.G.CAAUG....UUGau---.------A.AAAC..UAA...G-.-AAAAUUGAAU..CUCUUAAA..-UUCU.ACAAAAGG-..CUA.GCAUAU..UG.............UGCUG.U...UA...AG..AAUC.C.....GAUGuugUUAAUCUUGCUAAAGCUUAAGUUUUGUGUcguGAU.GUACGU......UGUAUAGA.AAAC-AU...UAAAUACUUCAAAAUA---AAACAUU......UUAAUcUA.GAGAAUGU...AUGCU.UU.UAGA............................A.AG.C...UGUC.UCCUCAUUU.AAAUA..AAGUAUUGUUU............GUU.UGUAGUU-AGUGUUG-GGCAAUCUUGG-GGGG..AUUCUUCUCUAAUC-UUUCAGAAACUUUGUC....UG.CGAGCACUCU.....UUAA.UGGACA....AGAUCAGGAA.UUGAGC.GGAAGAACGAAU.....UUAA.....CUUUAAGGC
22|mouse                        GGCAGU..GUG...AUGA...CGU.AGAUGCAG..A....G.GGA....G.....CA.GCUCCUUGGUGAAUGaguGAUAAGUAA..AGGCAGAAAAAAUAAU--GUCAUGUCUC....CAU-..GGGG.A.AUGAGCAUG..AGCCAGAGAUU.GU.U.CC..UACUGAUG.A..A----...-AAGCUGCAUAUGCAAA---.....-....-AAU..UUAAGCAAA..UGA...........................-AAGCAACCAG.UAUAAA..GUUAUGGCAAU--ACC-..UUUAA.AA.GUUAug.gcUUAUC..UACCAAGC.U.UU.AUC..............CACAAAA...................GUAA..AGAAUUGAUGAAAAAC..............................................................................................--AGUG................AAGAUCA.A..AUGUUCAUCUCAA.A--A.CUGCUUU.UACAAAAGCAGAAUAGAA..-...-.....-.--AUGA.AGUGA.AAAUG.-.-.--....-.CU..GC.AUUAAGCCUGGAGUAAAA.aGAAGC.UGAG..CU..UGUUGAGA--UGAGU-GGGAUCGAGCGG-.................CUGC........-GAGG...CG..GUGCAGUG....UGCCAAUGUUUCGUUUGCCUCAGACAGGU.U.UCU.....C..UUC...A....UAAGCAG.AAGAG..UUGCUUCAUUCCAUCUCGGA.GC..AGGAAACAGC.AGACUG..C.UGU.UGACAGAUAAGUGUA..AC..UUGGAUCUGCAG.U..AUUGCAUGUU.AGGGAUAga.uaAGUGCCUUUUUU.....CUCUU.UUUCCAAAAAGACCUGUAGAGCUG--UUGAAUGU....UU.GC..AGCU..GGCCCCUCUU--------....----................................AGGCAGUU-CAGAAUUUUGAGUAGUU.U...................UCCCAUCCAGCCUCUUA.........AAAA....UUC...CUAAGCCU.U...G...C........ACCGAUGGGCUUUCAU...GA..UGGG.AUA....GCU...............AA.UAGGC.UU.UUGCAUCGUAAACUu..cAACACAAAAGCCUACAUGA..........UUAAUGCCU-ACUUUAAUUA....CAU.U.GCUUA....---..CAA.GAUUAAG.GAA-..-UC...UU.UAUCUUGAAGA..--------..-CCCC.AUGAAAGGG..AU-.-CAUUA..UG.............UGCUG.-...--...AA..AAUU.A.....GAUG...UUCAUAUUGCUAAAAUUUAAAUGUGCUCC...AAU.GUACUU......-GUGCUUA.AAAUCAU...UAAAUUAUACAAAUUAAUAAAAUAC-......UUCAC.UA.GAGAAUGU...AUGUA.UU.UAGA............................A.GG.C...UGUC.UCCUUAUUU.AAAUA..AAGUCUUGUUUg.........uuGUC.UGUAGUU-AGUGU--GGGCAAUUUUGGGGGGA.uGUUCUUCUCUAAUCUUUUCAGAAACUU-GAC....UU.CGAACACU--.....-UAAgUGGACC....AGAUCAGGAU.UUGAGCcAGAAGACCGAAA.....UUAA.....CUUUAAGGC
23|pig                          GGCAAU..AUG...AUGG...CCU.AGAUGGAG..A....GgGGA....A.....CA.GCUCCUUGGUGAAU-...GAUAAGUAA..AGGCAGAAAAGAUUAUAUUUCAUACCUAucuuCAUU..GGGC.A.AAAG-CAUA..ACUCUGAAAUC.CU.U.AC..UACUGAUG.A..ACUCA...UGGUCUGCAUAUGCAAAAAA.....A....AAAU..UUAAGCAAA..UGA...........................-AAGCUACCAA.UUUAAA..GUUAAUGGAAUCUACU-..-CUUA.AA.GUUA.....UGGCA..UAUCAAGC.U.GU.AUC..............CACAAAA...................AUAA..UGAAUCGAUGAGAAAUaaaauaaugaa.......................................................................augaugagaaauACCAUG................AAGAUCU.A..AUGCCCACCUCAA.AAUA.CUGCUUU.UACAAAAGCAGAAUAAAA..A...A....uG.AAAUGA.AAUGA.AAAUG.A.U.AA....AgCUacAC.AUUAACCCUGGAAUAAAA..GAAGC.UGAA..AU..AAUUGAAA--GGAGU-GGGAUCAAGUGGA.................UUGAg......aGGAAG...CU..GUGCUGUU....UGCCAAUCUUUCGUUUGCCUCAGACAGGU.U.UCU.....-..--C...A....UUAUCAG.AAGAG..UUGCUUCAUAUCAUCUGGGA.GC..AGAAAACAGC.AGGCAG..C.UGU.UCACAGAUAAGUUUA..AC..UUGCAUCUGCAG.U..AUUGCAUGUU.AGGGAUA.....AGUGCU-AUGUU.....UAA--.-------UAAGAGCUGUGGAGGUC----------....--.--..----..-----CUA--GGUCCCUU...aCUCA................................AGGGAUCU-CAGGAUUUUGAGGAAUU.U...................UCCCAUCCAGCCUUUUA.........AAAU....GAG...ACAGGCCU.U...A...U........GCCUGUGGGCUUCCAU...GA..UGGG.CUA....ACU...............CA.CUUCA.CU.C-GAGGCAAGUAA-....UUCCUUAAAGCCUCUUGAG..........AUUAAUACCUUAAUAAUCAA....GGA.U.AAUGU....UGA..UAA.AAUAAA-.-AAU..UUG...UU.UAGCAUUGAUU..CUUGAAAA..-CCCU.AUGAAAAG-..AUA.GCAUAA..UG.............UGCUG.U...UAaccAG..AAUC.A.....GAUAu.gUUAACCUUGCUAAAAUUUAAAUGUU----...-AU.GUGUAU......UGUGCAGA.AAACCGU...AAAAUCACUCAAAAUAA---AAUACU......UUAUU.UA.GCGAAUGU...AUGCU.UU.UAGA............................A.AG.C...UGUC.UCCUUAUUU.AAAUA..AAAUAUUGUUU............GUC.UGUAGUU-AGUGUUG-GGCAAUCUUGG-GGGG..AUUCUUCU--CAUC-UUUCAGAGACUUUGUC....UG.CGAACACUCU.....GUAA.UGGACA....AGAUCAGGAA.UUGAGC.UGAAGAACGAAU.....UUAA.....CUUA-AGGC
24|panda                        GGCAAU..AUG...AUGG...CCU.AGAUGGAG..A....G.GGA....A.....CA.GCUCCUUGGUGAAU-...GAUAAGUAA..AGACAGAAAAGAUUAUAUUUCAUACCUC....CAUG..GGGG.A.AAAAGCAUA..ACCCUGAGAUC.CU.U.AC..UACUGAUG.A..ACGCA...UUGUCUGCAUAUGCAAAAAA.....A....AA--..UUAAGCAAA..UGAaacuaccaauuu..aaaguuaauggaaAAAAAAAAGAA.AA-AAA..UUUAACGGAAUCUACCA..UUUUAaAA.GUUA.....UGGCC..UAUCAAGC.-.AU.ACC..............CACAAAA...................A--A..AGAAUUGAUGAGAAAUaauacaaugaa.......................................................................uugaugagaaauACAACG................AAGAUCA.A..AUGUCCAUCUCAA.AAUA.CUGCUUU.UACAAAAGCAGAAUAAAA..U...G.....A.AAUGAA.AACGA.UAAUA.C.-.--....-.CA..AC.AUUAAUCCUGGAAUAAAA..GAAGC.UGAA..AU..AAUUCAGA-----GU-GGGAUCAAGUGGA.................UUGAg......aGGAGG...CU..GUGCUGUU....UGCCAAUCUUUCGUUUGCCUCAGACAGGU.U.UCU.....C..UUC...A....UUAUCAG.AAGAG..UUGCUUCAUUUCAUCUGGGA.GC..AGAAAACAGC.AGGCAG..C.UGU.UAACAGAUAAGUUUA..AC..UUGAAUAUGCAG.U..AUUGCAUGUU.AGGGAUA.....AGUGCUUAUUUU.....UAAUA.A---------GAGCUGUGGAGGUCUUAAGUAUUG....AA.CA..UGGC..UGUUUUUCCUGAUCCCUU....UCCU................................AAGGGAUUGCAGGAUUGUGAGGGAUU.U...................UCCCAUCUAGCCUUCAU.........AAAU....AUCa.cACAGGACU.U...G...U........ACCUGUG-GUUUCCAC...GA..UGGG.AUA....GCA...............GA.CCUCA.CU.CAG--GCAAGUAA-....UCCUUAAAAGCCUUGAAAA..........GUAGUGCCUUCAUAAUCAUA....AGA.U.GAUGU....UUA..UAA.AACUAAG.AAU-..UUG...UU.GAACAUUGAAU..CUCUUAAA..-UCCU.ACAAAAGG-..AUA.GCAUAU..UC.............UGCUGgUa.aCA...AG..AAUC.C.....GAUG...UUAAGCUUGCUAAAAUUUAAAUGUUGUGUuguGAU.AUACGU......UGUGCAGA.AAAC-AU...UAAAUCAUGCAAAAUA---AAACAUU......UUAACaUA.GAGAAUGU...AUGCU.UU.UAGA............................A.AG.C...GGUC.UCCUCAUUU.AAAUA..AAGUAUUGUUU............GUU.UGUAGUU-AGUGUUG-GGCAAUCUUGG-GGGG..AUUCUUCUCUAAUC-UUUCAGAAACUUUGUC....UG.CGAACACUCU.....UUAA.UGGACG....AGAUCAGGAA.UUGAGC.GGAAGAACC---.....UUAA.....CUUUAAGGC
25|megabat                      GACAAU.uAUG...AUGG...CCU.AGAUGGAG..A....GgGGA....A.....CA.GCUCCUUGGUGAAU-...GAUAAGUAA..AGGCAGAAAAGAUUAUAUUUCAUACCUC....CAUU..GGGG.A.AAAGGCAUA..ACCCUGAGAUC.CU.U.AC..UACUGGUG.A..AAACA...CUGUCUGCAUAUGCCAAAAA.....A....AA--..AAAAAAAAA..UGA...........................-AAGCUACCAA.UUUAAAguUUUAAUGGAAUCUACCC..UUUAA.AA.GUUA.....UGAUU..UAUCAAGC.U.AU.ACC..............CAC----...................AUAA..CGAAUUGAUGAGAAAAugaauuga..............................................................................ugagcaauACAAUG................AAGAUCA.A..AUGUCCAUCUCAA.AAUA.CUGCUUU.UACAAAAGCAGAAUAUAA..G...U.....G.AAAUGA.AAUGA.AAAUG.A.UaAU....A.CC..GC.AUUAACCCUGGAAUAAAA..GAAGC.UGAA..AU..AAUUCAAAGCUGAGU-GGGAUCAAGUGGA.................UUCAg......aGGAGG...CU..GUGCUGUU....UGCCAAUCUUUCGUUUGCCUCAGACAGGU.U.UCU.....G..UUC...A....UUGUCAG.AAGAG..UUGCUUCAUUUCAUCUGGGA.GC..AGGAAACAGC.AGGCAG..C.UGC.UAACAGAUAAGUUUA..AC..UUGCAUCUGCAG.U..AUUGCAUGUU.AGGGAUA.....AGUGCUAC--UU.....-----.--AAUAUUAAGAGCUGUGGAGGUUUUAAGCGUUA....AA.CA..UGGC..CAC--UUCCUGAUCC---....--CU................................AGGGGAUUCUAGGUUUGU--GGAAUG.U...................GCCCAUCUAGCCUCCUU.........AAGA....UGGa.gACAGGACU.U...G...U........GCCUGUGGGCUUCCAU...GA..UGGG.AUA....--G...............CA.CCUCG.CU.CAGAGGCAGAGGC-....AAGUUAAUUCCUC-AGAAGccucuccagaUUAGUACCUUAAUAUUGAUG....CAA.U.GUUUA....-U-..AA-.----AAC.UAAU..UUA...UU.CAGUAUUGAAC..CUCUGGAA..AAUCC.UGUGAAAGG..AUA.GCAUAA..UG.............UGCUG.U...UA...AC..AAGA.A....aCAUG...UUAAUUUUGCUAAAAUUUUAAUGUUUUGU...GAU.GUAUAU......UGUGCAGA.AAACUAU...UAAAUCAUUCAAAAUA---AAACAUU......UUUAA.UA.GAGAAUGU...AUGCU.UU.UAGA............................A.AG.CagcUGUC.UCCUUAUUU.AAAUA..AAAUAUUGUUU............GUU.UGUAGUU-AGUGU-CGGGCAAUCUUGG-GGGG..AUUCUUCUCUAAUC-UUUCAGAAACU--GUC....UG.CGAACACUCU.....UUAA.UGGACA....AGAUCAGGAA.UUGAGC.AGAAGAAGAAAU.....UUAA.....CUUA-AGGC
26|minkeWhale                   GGCAGU..AUG...AUGU...CCU.AGAUCGAG..A....GgGGA....A.....CA.GCUCCUUGGUGAAU-...GAUAAGUAA..AGGCAGAAAAGAUUAUAUUUCAUACCUA....CAUG..GGGG.A.AAAAGCAUA..ACCCUGAGAUC.CU.UaAC..UACUGAUG.A..ACACA...UUGUCUGCAUAUGCAAAAA-.....-....AAAA..UUAAGCCAA..UGA...........................-AAGCUACCAA.UUUAAA..GUUAAUGGAAUCUACCA..CUUUA.AA.GUU-.....UGGCU..UAUCAAGC.U.GU.AUC..............CACAAAA...................AUAA..UGAAUUGAUGAGGAAUaaugaaaug............................................................................augagaaauACAAUG................AAGAUCA.A..AUGUCCAUCUCAA.--UA.CUGCUUU.UACAAAAGCAGAAUAAAAaaG...C.....G.AAAUGA.AAUGA.AAAUG.AuA.AU....G.CUacAC.AUUAAUCCUGGAAUAAAA..GAAGC.UGAA..AU..AAUUGAAA--GGAGU-GGGAUCAAGUGGA.................UUGAg......aGGAGG...CU..GUGCCGUU....UGCCAAUCUUUCGUUUGCCUCAGACAGGU.U.UCU.....-..--C...A....UUAUCAG.AAGAG..UUGCUUCAUUUCAUCUGGGA.GC..AGAAAACAGC.AGGCAG..C.UGU.UAACAGAUAAGUUUA..AC..UUGUAUCUGCAG.U..AUUGCAUGAU.AGGGAUA.....AGUGCUUACCUU.....UGCUA.A---------GAGCUGUGGAGGUCCUAG------....--.--..----..----------GUCCCUUA...cCUCU................................AAGGGAUUCCGGGAUUGUGAGGGAUU.U...................UCCUAUCCAGCCUUUUA.........AAAU....UAG...ACAGGACU.U...GgugU........GCCUGUGGGCUUCCAU...GA..UGGG.UUA....GCA...............CA.---CA.CU.CAGAGGCUAGUAA-....UUCCUUAAAGCCUCUUGA-..........-----GAUU-AAUAAAGGUA....AUG.U.GUAUA....AUA..---.-CUAAGA.ACAU..UUG...UU.UAGCAUUGAAU..CUCUCAAA..AGCUU.AUUAAAGGG..-UA.GCAUAA..UG.............UGCUG.UuaaCC...AG..AAUUcA....gAUUG...UUAAUCUUGCUAAAAUUUAAAUGUU----...-AU.GUGUAU......UGUGCAGA.AAACCGU...UAAAUUAUUCAAAAUA---AAAUACU......U---U.UA.GAGAAUGU...AUGCU.UU.UAGA............................A.AG.C...UGUC.UCCUUAUUU.AAAUA..AA--AUUGUUU............GUC.UGUAGUC-AGUGUUGGG-CAAUCUUAG-GGGG..AUUCUUCU--CAUC-UUUCAGAAACUU----....UG.UGAACACUCU.....UUAA.CGGACA....AGAUCAGGAG.UUGAGC.GGAAGAACGAAU.....UUAA.....CUUA-AGGC
27|bison                        GGCAAU..CUG...AUGG...CCU.AGAUGGAG..A....GgGGA....A.....CA.GCUCCUUGGUGAAU-...GAUAAGUAA..AGGCAGAAAAGAUUGUAUUUCAUACCUA....CAUU..GGGGaA.AAAAGCAUA..ACCCUGAGAUU.UU.-.-C..UUCUGAUG.A..ACACA...UUGUCUGCACAUGCAAAAA-.....-....--AA..AAAAGCAAA..UGA...........................-AAACUACCAA.UUUAAA..GUUAAUGGAAUCUACUA..CUAUA.AA.GUUA....aUGGCU..UAUCAAGC.U.GU.AUC..............CACAAAA...................AUAA..UGAAUUGAUGAAAAAUaaaaau..................................................................................aacgauACAGUG................AAGAUCAaA..AUGUCAAUCUCAA.--UA.CUGCUUU.UACAAAAGCAGAAUUAAA..-...-.....A.AAGCGA.AAUGA.AAAUA.GcG.CU....A.-C..AU.AUUAAUCCUGGAAAAAAA.aGAAGC.UGAA..AU..AAUUGAAA--UGAGU-GGGAUCAAGUGAA.................UUGAgaggaggaAGAGG...CU..GUGCUGUU....UGCCAAUCUUUCGUUUGCCUCAGACAGGU.U.UUU.....C..UUC...A....UUAUCAG.AAGAG..UUGCUUCAUUUCAUCUGGGA.GC..AGAAAACAGC.AGGCAG..C.UGU.UAACAGAUAAGUUUA..AC..UUGCAUCUGCAG.U..AUUGCAUGUU.AGGAAUA.....AGUGCUUACCUU.....UG---.------UGAAGAGCUGUGGAAGUC----------....--.--..----..-----CUA--GGUCCCUU...aCCUA................................AGGGAUUC-CAGGAUUGUGAGGCAUC.G...................UCCCAUCCAGCCUUUUA.........AAAU....UAG...ACAGGACAgC...G...U........UCCUGUGGGCUUUGAU...GA..UGGG.ACA....GCA...............CA.UUUCA.UUcAAGAGGCAAGUAA-....UUCCUUAAAGCCUCUUGAG..........AUU-------AGCAAAGAUA....AU-.-.GUUUA....--U..AAA.ACUAAGA.ACAU..UUG...UU.UAGCCUUGAAU..CUGACAGC..--CCU.AUUUAAGGG..AUA.GUAU--..UG.............UACUG.U...UA...AG..AAUUcA.....GAUUuugUUAAUCUUGCUAAAAUUCAAAUGUU----...-AU.GUGUAU......UGUGCAGA.AAACCAU...UAAAUCAUUCAAAAUAAAAUACUUUU......AUUUU.UA.GAGAAUGU...AUGCU.UU.UAGG............................A.AG.C...UGUC.UCCUUAUUU.AAAUA..AAACAUUGUUU............GUC.UGUAGUU-AGUGUUGGGGCAAUCUGGGGGGGG..UUUCUUCU--CAUC-UUUCAGAAACUUUGUC....UG.CGAACACUCU.....UUAA.UGGACA....AGAUCAGGAAaUUGAGC.AGAAGAACGAAU.....UUAA.....UUUA-AGGC
28|cow                          GGCAAU..CUG...AUGG...CCU.AGAUGGAG..A....GgGGA....A.....CA.GCUCCUUGGUGAAU-...GAUAAGUAA..AGGCAGAAAAGAUUGUAUUUCAUACCUA....CAUU..GGGGaA.AAAAGCAUA..ACCCUGAGAUU.UU.-.-C..UUCUGAUG.A..ACACA...UUGUCUGCACAUGCAAAAA-.....-....---A..AAAAGCAAA..UGA...........................-AAACUACCAA.UUUAAA..GUUAAUGGAAUCUACUA..CUAUA.AA.GUUA....aUGGCU..UAUCAAGC.U.GU.AUC..............CACAAAA...................AUAA..UGAAUUGAUGAAAAAUaaaaau..................................................................................aacgauACAAUG................AAGAUCAaA..AUGUCAAUCUCAA.--UA.CUGCUUU.UACAAAAGCAGAAUUAAA..-...-.....A.AAGCGA.AAUGA.AAAUA.GcG.CU....A.-C..AU.AUUAAUCCUGGAAAAAAA.aGAAGC.UGAA..AU..AAUUGAAA--UGAGU-GGGAUCAAGUGAA.................UUGAgaggaggaAGAGG...CU..GUGCUGUU....UGCCAAUCUUUCGUUUGCCUCAGACAGGU.U.UUU.....C..UUC...A....UUAUCAG.AAGAG..UUGCUUCAUUUCAUCUGGGA.GC..AGAAAACAGC.AGGCAG..C.UGU.UAACAGAUAAGUUUA..AC..UUGCAUCUGCAG.U..AUUGCAUGUU.AGGAAUA.....AGUGCUUACCUU.....UG---.------UGAAGAGCUGUGGAAGUC----------....--.--..----..-----CUA--GGUCCCUU...aCCUA................................AGGGAUUC-CAGGAUUGUGAGGCAUC.G...................UCCCAUCCAGCCUUUUA.........AAAU....UAG...ACAGGACAgC...G...U........UCCUGUGGGCUUUGAU...GA..UGGG.ACA....GCA...............CA.UUUCA.UUcAAGAGGCAAGUAA-....UUCCUUAAAGCCUCUUGAG..........AUU-------AGCAAAGAUA....AU-.-.GUUUA....--U..AAA.ACUAAGA.ACAU..UUG...UU.UAGCCUUGAAU..CUGACAGC..--CCU.AUUUAAGGG..AUA.GUAU--..UG.............UACUG.U...UA...AG..AAUUcA.....GAUUuugUUAAUCUUGCUAAAAUUCAAAU--GUU--...-AC.GUGUAU......UGUGCAGA.AAACCAU...UAAAUCAUUCAAAAUAAAAUACUUUU......AUUUU.UA.GAGAAUGU...AUGCU.UU.UAGG............................A.AG.C...UGUC.UCCUUAUUU.AAAUA..AAACAUUGUUU............GUC.UGUAGUU-AGUGUUGGGGCAAUCUGGGGGGGG..UUUCUUCU--CAUC-UUUCAGAAACUUUGUC....UG.CGAACACUCU.....UUAA.UGGACA....AGAUCAGGAAaUUGAGC.AGAAGAACGAAU.....UUAA.....UUUA-AGGC
29|chineseHamster               GGCAGU..AUG...AUGA...CGU.AGAUGCAG..A....G.GGA....A.....CA.GCUCCUUGGUGAAU-...GAUAAGUAA..AGGCAGAAAGGAUAAU--GUCAUAUCUC....CAUU..GGGG.A.AUGAGCAUG..AGCCCAAGAUU.CU.U.AC..UACUGAUG.A..A--AA...-UGCCUCCAUAUGCAAA---.....-....-AAA..UUAAGCAAA..UGA...........................-AAUCAACCAA.UAUAAA..GUUA-UGGAAUCUACCAugUUUAA.AA.GUUA....aUGGCU..UAUCAAGC.U.UU.AUC..............CACAAAA...................GUAA..AGAAUUGAUGGGAAAC..............................................................................................--AAUG................AAGAUA-.A..AUGUCCAUCUCAA.AACA.CUGCUUU.UACAAAAGCAGAAUAAAA..A...U.....G.AAAUGA.AAUGA.AAAUG.-.-.--....-.CU..AC.AUUAAUCCUGGAGUAAAAaaGAAGC.UGAA..AU..GAUUGAUA--UGAGU-GGGAUCAAAUGGA.................UUGAg......aGGAGG...CU..GUGCAGUG....UGCCAAUCUUUCAUUUGCCUCAGACAGGU.U.UCU.....C..UUC...A....UAAUCAG.AAGAG..UUGCUUCAUUUCAUCUCGGA.GC..AGGAAACAGC.AGACUG..C.UGU.UAACAGAUAAGUUUA..AC..UUG-AUCUGCAG.U..AUUGCAUGUU.AGGGAUA.....AGUGCUUAUUUU.....UUGUA.-------AGAGAUCUGGAGGUACU---------G....AA.UA..UGUC..AUUUGCC--UGACCCCUU....CUUU................................AGGGGAUUUCAGGACU--GAGCAGUU.U...................UCCCAUCCAGCCUUUUA.........GAAA....UU-...CUAGGCCU.U...G...U........GCAU-UGGGCUUUCAU...GA..UGGG.AUA....--G...............UA.GGUAA.CA.--G--GCUUUUGC-....AUCCUAAGUAAUUUCAUCA..........CAAAAGCCUUAUAUAUGGUU....AGU.G.CCUGC....UUU.a---.-----AA.UACA..UUG...UA.AGGAUUUGAAU..CUCUGAAG..ACAC-.-UGAAAGGG..AUG.UAACCU..UG.............U---G.Ug.cUG...AC..AGUC.A.....GAUAa.gUUCAUCUUGCUAAAAUUUAAAUGUGCU--..uAAU.GUACUU......-GUGCUUA.AAACCAU...UAAAUCAUACAGAUAAAUAAAAUAU-......UUCAC.UA.GGGUAUGU...AUGCA.UU.UAGA............................A.AG.C...UGUCuUCCUUAUUU.AAAUA..AAGUACUUUUU...........uGUC.UGUAGUU-AGUGUUG-GGCAAUCUUGGGGGGGauGUUCUUCUCUAAUC-UUUCAGAAACUUUGUC....UU.CGAACACU--.....-UAAaCGGACA....AGAUCAGGAC.UUGAGC.AGAAGACCGAAC.....UUAA.....CUUUAAGGC
30|armadillo                    UGCAGU..AUG...AUGG...CCU.AGAUGCAG..A....G.GGA....A.....CA.GCUCCUUGGUGAAU-...GAUAAGUAA..AGGCAGAAAAGUUUAUCUUUCAUGUCUU....CAUU..GGGG.A.AAGAGCAUA..ACCCUGAGAUG.CU.U.AC..UACUGAUG.A..A--CA...-UGUCUGCAUGUGCAAAAUA.....A....AUAA..AUAAGCAAA..-GA...........................-AAGCUACCAA.UUUAAA..GUUA-UGGAAUCUACUA..UUUUA.AA.GUCAuggcuUGACU..UCCCAAGC.-.--.---..............-------...................----..UGAAUUGAUGAAACACu...........................................................................................uaAAAAUG................AAGAUCA.A..AUGUCCAUCUCAA.A-UA.CUGCUUU.UACAAAAGCAGAAUAUAA..-...-.....-.AAGAAA.AAUGA.AAAUG.A.U.UU....A.CU..AC.GCUAAUCCUGGAUUAAAA..GAAGC.UGAG..AU..AAUUCAGAAAUGAGU-GGGAUCAAGUGGA.................UUGAg......aGGAGG...CU..GUGCUGUG....UGCCAAUCUUUCGUUUGCCUCAGACAGGU.U.UCU.....C..U--...-....--AUCAG.AAGAG..UUGCUUCAAUUCAUCUGGGA.GC..AGAAAACAGC.AGGCAG..C.UGU.UAACAGAUAAGUUUA..AA..UUGCAUCUGGAG.U..AUUGCAUGUU.AGGGAUA.....AGUGCCUAUUUU.....UAUUU.----------GAGUUGUGAAGGUCUUAAGUCUUA....AA.CC..AGGC..ACUUUGUCCUGACCCCUUu..gCUCU................................AGGGGGUUCCAGGAUUGUGAGGGAUU.U...................UCCCAUCCAGCCUUUU-.........--AA....UUA..gGUAGGACU.U...G...U........GCCUGUGGCCUUCCAU...GA..UGGC.AUU...aGCA...............UA.CCUCA.CU.CAGAGGCAAGUAAGu..uUCCUCAAAAGCCUCUAGAGag.....uagUUAGUGCCUUAAUAUUUAAA....CAA.G.GUGUA....GUG.c---.-------.---U..UAA...G-.-AAAAGGGAAA..UGUUGAGC..AUUGA.AUCUGAAG-..AUA.GCAUAA..UG.............UGCUG.U...UA...AA..AAUG.A.....CAUGu.gUUAAUCUUGCUAAAAUUGAAGUGUUUUGC...AUU.GUAUAG......UGUGCAGA.AAACCAU...UAAAUCAUUGAAAAUAA--AAC----......UUUAU.UA.GAGAAUGUuguAUGCU.UU.UAGA............................A.AG.C...UGUC.UCCUUAUUU.AAAUA..AAA-------U............GUU.UGUAGUU-AGUGUUG-GGCAAUCUUGGGGGGC..AUUCUUCUCUAAUC-UUUCAGAAACUUUGUC....UG.CGAGCACA--.....UUAA.UGGACA....AGAUCAGGAA.UUGAGC.GGAAGAAGGAUU.....UUAAac.uuUUUUAAGGC
31|alpaca                       GGCAAU..AUG...AUGG...CCU.AGAUGGAG..AgaggG.GAA....A.....CA.GCUCCUUGGUGAAU-...GAUAAGUAA..AGGCAGAAAAAAUUAUAUUUCAUACCUA....CAUU..GGGG.A.AAAAGCAUA..AUCUUGAGAUC.CU.U.AC..AACUGAUGgA..ACACA...UUGUCUGCACAUGCAAAAA-.....-....-AAA..UUAAGCAAA..UGA...........................-AAGCUACCAA.UCUAAA..GUUAAUGGAAUCUACCA..UUUUA.AA.GUUA.....UGGCA..UAUGAAGC.U.GU.ACC..............CACAAAA...................AUAA..UGAAUUGAUGAGAAAUaaaauaacaaa........................................................................gugaugagaauGCAAUG................AAGAUCA.A..AUGUCCAUCUCAA.AAUG.CUGCUUU.UACAAAAGCAGAAUAAAA.aG...U.....G.AAAUGA.AAAGA.AAAUG.AuA.AU....G.CUacAC.AUUAAUCCUGGAAUAAAA..GAAGCuUGAA..AU..AAUUGAAA--UGAGU-GGGAUCAAGUGGA.................UUGAg......aGGAGG...CU..GUGCUGUU....UGCCAAUCUUUCGUUUGCCUCAGACAGGU.U.UCU.....C..UUC...G....UUAUCAG.AAGAG..UUGCUUCAUUUCAUCUGGGA.GG..AGAAAACAGC.AGGCAG..C.UGU.UAACAGAUAAGUUUA..AC..UUGCAUCUGCAG.U..AUUGCAUGUU.AGGGAUA.....AGUGCUUACCUU.....UGCUA.A---------GAACUGUGGAGGUCCUA-------....--.--..----..------------------....----................................--------------------------.-gg.............ucc.-------------AUUC.........CAGG....AUU..gUGAGGA-A.U...U...U........UCCUAU------CC--...--..UG-G.AUA....GCA...............CA.CUUCA.CU.CAGAG--GCAAGUA....UUCCUUAAAGCCUCUUGAG.........aUUAAUACCUUAAUAAUUAAA....AGG.U.AAUGU....UUA.uAAA.ACUAAGA.AAAU..UUG...UU.UAGCAUUAAAUauCUCUCAAA..ACCCU.A-UGAAAGG..AUA.GAAUAA..UA.............UGCUG.U...UA...AU..AAGAaU.....CAUG...UUAAUAUUGCUAAAAUUUAAAUGUU----...-AC.GUGUUU......UGUGCAGA.AAACCAU...UAAAUCAUUCAAAAUAAAAUACUUU-......UUCUU.UA.GAGAAUGU...AUACU.UU.UAGA............................A.AG.C...UGUC.UCCUUAUUU.AAAUA..AAAUAUUGUUU............GUC.UGUAGUU-AGUGUUG-GGCAAUCUUGG-GGGG..AUUCUUCU--CAUC-UUUCAGAAACUUUGAC....CG.CGAACACU--.....-UAAaUGGACA....AGAUCAGGAA.UUGAGC.GGAAGAACGAAU.....UUAA.....CUUA-AGGC
32|sheep                        GGCAAU..CUG...AUGG...CCU.AGAUGGAG..A....GgGGA....A.....CA.GCUCCUUGGUGAAU-...GAUAAGUAA..AGGCAGAAAAGAUUGUAUUUCAUACCUA....CAUU..GGGG.A.AAAAGCAUA..ACCCUGAGAUU.CU.U.UC..UUCUGAUG.A..ACACA...UUGUCUGCACAUGCAAAAA-.....-....----..-AAAGCAAA..UGA...........................-AAACUACCAA.UUUAAA..GUUAAUGGAAUCUACUA..CUAUA.AA.GUUA....aUGGCU..UAUCAAGC.U.GU.AUC..............CACAAAA...................AUAA..UGAAUUGAUGAAAAAUaaugaugaa...........................................................................aaauaacgauACAUUG................AAGAUCA.A..AUGUCCAUCUCAA.--UA.CUGCUUU.UACAAAAGCAGAAUUUAA..-...-.....A.AAGUGA.AAUGA.AAAAA.-.-.--....A.-A..AU.AUUAAUCCUGGAAAAAAA..GAAGC.UGAA..AU..AAUUGAAU---GAGU-GGGAUCAAGUGAA.................UUGAgaggaggaAGAGG...CU..GUGCCGUU....UGCCAAUCUUUCGUUUGCCUCAGACAGGU.U.UUU.....C..UUC...A....UUAUCAG.AAGAG..UUGCUUCAUUUCAUCUGGGA.GC..AGAAAACAGC.AGGCAG..C.UGU.UAACAGAUAAGUUUA..AC..UUGCAUCUGCAG.U..AUUGCAUGUU.AGGAAUA.....AGUGUUUACCUU.....UG---.------UGAAGAGCUAUGGAAGUC----------....--.--..----..-----CUA--GGUCCCUU...aCCUA................................AGGGAUUC-CAGGAUUCUGAGGCUUC.A...................UCCCAUCCAGCCUUUUA.........AAAU....UAG...ACAGGACAcC...G...U........UCCUGUGGGCUUCGAU...GA..UGGG.AGGa.caGCA...............CA.UUUCAcUC.AAGAGGCAAGUAA-....UUCCUUGAAGCCUCUUGAG..........---------------AUUAG....CGA.A.AAUUU....UUA..UAA.ACUUAAC.--AU..UUG...UU.UAGCUUUGAAU..CUGACAAG..-CCCU.AUUUAAGGC..AUA.GUAU--..UG.............UACUG.U...UA...AG..AAUUcA.....GAUUuugUUAAUCUUGCUAAAAUUUAAAUGUU----...-AU.GUGUAU......UGUGCAGA.AAACCAU...UAAAUCAUUCAAAAUAAAAUACUUUU......AUUUU.UA.GAGAAUGU...AUGCU.UU.UAGG............................A.AG.C...UGUC.UCCUUAUUU.AAAUA..AAACACUGUUU............GUC.UGUAGUU-AGUGUUGGGGCAAUCUGGG-GGGG..UUUCUUCU--CAUC-UUUCAGAAACUUUGUC....UG.CGAACACU--.....UUAA.UGGACA....AGAUCAGGAAaUUGAGC.AGAAGAACGAAU.....UUAAg...gC--------
33|rat                          GGCAGU..GUG...AUGA...CCU.AGAUGCAG..A....G.GGA....A.....CA.GCUCCUUGGUGAAUGaguGAUAAGUAA..AGGCAGAAAAGAUAAU--GUCAUGUCUC....CAU-..GGGG.A.AUGAGCAGG..AGCCUGAGAGU.CU.U.AC..UGCUGAUG.A..-----...-AGUCUGCAUAUGCAAUAA-.....-....----..UUAAGCAAA..UGAgagcaaccagu....auaaaguuauggAAAUCUACC--.UUUAAA.aGUUAUGGAAAUCUACC-..UUUAA.AA.GUUA....aUGGCU..UACCAAGC.U.UU.AUC..............CACAAAA...................GUAA..AGAAUUGAUGAAAA--..............................................................................................CCAGUG................AAGAUCA.A..ACGUUCAUCUCA-.---A.CUGCUUU.UACAAAAGCAGAAUAAAA..-...-.....-.---UGA.AGUAA.AAAUU.-.-.--....-.CU..AC.AUUAAUCCUGGAGUAAAA.aGAAGC.UGAG..CU..UACUGAGA--GGAGU-GGGAUCGAGUGGC.................UUGA........-GAGG...CG..GUGCAGUA....UGCCAAUCUUUCGUUUGCCUCAGACAGGU.U.UCU.....C..UUC...A....UAAGCAG.AAGAG..UUGCUUCAUUUCAUCUCGGA.GC..AGGAAACAGC.AGACUG..C.UGU.UAACAGAUAAGUUUA..AC..UUGAAUCUGCAG.U..AUUGCAUGGU.AGGGAUAa..auAUAG-CUGUCUU.....AAGUU.A-------------AGAGGAGGUA---------U....UG.AA..UGUU..ACUCACC--UGACCCCUU....CC-U................................AGGGGGCU-CAGGAUUGUGAGCAGUU.U...................UCCCAUCCAGCCUCUUA.........AGAA....UU-...CUAAGCCU.U...G...U........GCCAGUGGGCUUUCAU...GA..UGGG.AUA....GU-...............AA.CAGGC.UU.UUGCAUCCUAAAUUu..cACCGCAAAAGCCUCAAAAC..........AUGAUUAGUGCCUGCUUUAA....UUA.C.AUUUU....UUA..CAA.AAUUAAG.GAA-..-UC...UU.UACCAAUUGA-..ACCUGAAG..ACCCC.AUGAAAGGG..AC-.--AUUUaaUG.............UGC--.-...UG...AA..AGUC.A.....GAUG...UUCAUAUUGCUAAAAUUUAAAUGUGCU--..cGAU.GUACUU......-GUGCUUA.AAAUCAU...UAAAUCAUACAAAUUAAUAAAAUAC-......UUCAC.UA.GAGAAUGU...AUGUA.UU.UAGA............................A.GG.C...UGUC.UCCUUAUUU.AAAUA..AAGUUUUGUUUg.........uuGUC.UGUAGUU-AGUGUUG-GGCAAUUUUGGGGGGAauGUUCUUCUCUAAUCUUUGCAGAAACUUUGGC....UU.CGAACACU--.....-UAAaUGGACA....AGAUCAGGAC.UUGAGC.AGAAGACCGAAU.....UUAA.....CAUUCAGGC
34|ferret                       GGCAGU..AUG...AUGG...CCU.AGAUGGAG..A....G.GGA....Uca.auCA.GCUCCUUGGUGAAU-...GAUAAGUAA..AGGCAGAAAAGAUUAUAUUUCAUACCUC....CAUG..GGGG.A.AAAAGCAUA..ACCCUGAGAUC.CU.U.AC..UACUGAUG.A..ACGCA..aUUGUCUGCAUAUGCAAAAAA.....A....AAAA..AAUACAAAA..AAUgaaacuaccaauuuaaaguuaauggaaAAAAAAGAAAA.AAUAAA..GUUAAUGGAAUCUACCA..UUUAAaAA.GUUA....aUGGCC..UAUCAAGC.U.AU.ACC..............CACAAA-gaaaugaugagaaaua...AUAAaaUGAAUU-AUGAGAAAA..............................................................................................ACAACG................AAGAUCA.A..AUGUCCAUCUCAA.AAUA.CUGCUUU.UACAAAAGCAGAAUGAAA..-...U.....G.AAAUGA.AACGA.A----.-.-.-A....A.-U..--.--AAAUCCUGGAAUAAAA..GAAGC.UGAA..AU..AAUUCAGA-----GU-GGGAUCAAGUGGA.................UUGAa......aGGAGG...CU..GUGCUGUU....UGCCAAUCUUUCGUUUGCCUCAGACAGGU.U.UCU.....C..UUC...G....UUAUCAG.AAGAG..UUGCUUCAUUUCAUCUGGGA.GC..AGAAAACAGC.AGGCAG..C.UGU.UAACAGAUAAGUUUA..AC..UUGAAUAUGCAG.U..AUUGCAUGUU.AGGAAUA.....AGUAUUUAUUCU.....UAA--.----------CAGCUGUGGAGGUCUUCAGUAUUG....AA.UG..UGGC..GGUU-UUCCUGACCCUUU....C-CU................................AAGGGAUUCCAGGAUUAUGAGGGCUU.U...................UCCCAUCUAGCCUUUA-.........-ACA....UUA..aGCAGGACU.U...C...G........ACCUGUG-GCUUCCAC...GA..UGGG.AUA....GCA...............CC.CCUCA.CU.CGG--GCAAGUAA-....UCGUUAAAAGCCUUGAAAA..........GUAGUGCCUUAAUACGUUUA....UAA.A.AUUAA....AUU.u---.-------.----..GUU...G-.-AGCAUUAAGU..--------..--CCU.ACAAAAGG-..CUA.GCAUAC..UG.............UGCUG.U...UA...AA..AAUC.U.....GAUGuugUUAAGCUUGCUAAAAUUUAAAUGUGUCGU...UAU.GUACGU......UGUGCAGA.AAAC-AU...UAAAUCAUGCAAAAUAA--AAACAUU......UUAAUaUA.GAGAAUGU...AUGUU.UU.UAGA............................A.AG.C...GGUC.UCCUCAUUU.AA---..----AGUGUUU............GUU.UGUAGUU-AGUGUUG-GGCAAUCUUGG-GGGG..AUUCUUCUCUAAUC-UUUCAGAAACUUUGUC....UG.CGAACACUCU.....UUAA.UGGACA....AGAUCAGGAA.-UGAGC.GGAAGAACGAAU.....UUAA.....CUUUAAGGC
35|nakedMoleRat                 GGCAGU..AUGaugAUGA...CCU.AGAUGCAG..A....G.GGA....A.....CA.GCUCCUUGGUGAAU-...GAUAAGUAA..AGGCAGAAAAGAUUAU--GUCAUGCCUC....CAUU..GGGG.A.AUAAGCAUA..ACCCUGAGAUC.U-.U.AC..UACAGAUG.A..AAACA...UUGGCCACAUAUGCAAAAA-.....-....-UAU..UUAAACGAA..AGA...........................-AAGCUACCAA.UUUAAA..GUUA-UGGAAUCUACCA..UUUUA.AA.GUUA....aUGGUU..UAUCAAGC.U.AU.ACC..............CACAAAA...................AUAA..GGAA-----C------..............................................................................................--AAAG................AAGAUCA.A..AUGUCUACCUC-A.AACC.CUGCUUU.UACAAAAGCAGAAUAAAG..UgaaA.....U.GAAACA.AAUGA.UGAUA.-.U.AU....A.CU..GC.GUUAAUCCUGGAGUGAAA..GAAGC.UGAA..AU..AAUUGAGU--------GGGAUCGAGUGGA.................UUGAa......aGGAGG...CU..GUCCUGUG....UGCCAAUCUUUCGUUUGCCUCAGACAGGU.U.UCU.....C..UUC...G....UUAUCAG.AAGAG..UUGCUUCAUUUCUUCUGGGA.GC..AGAAAACAGC.AGGCAG..C.UGU.UAACAGAUAAGUUUA..AC..UUGUAUCUGCAA.U..UUUGCAUGUU.AGGGAUA.....AGUGCUUAAUUA.....U----.----------GAGUUGUGGAGGUU-----AAUCA....GA.CA..UGGC..ACUUUUUCCUGACCCCAU....CCUU................................GGGGCAUUUCAGGAUUGUGAGAAAUU.U...................UCCCAUCCAUCUUUUUUuuuuuuuuuUAAA....GUA..aCUAGGCCU.U...G...U........GCCAGUGGCCUUACAU...GAgaUGGG.AUA....CUG...............CA.CCUCA.CU.-----GGAGGCAGA....UCUUUAAACGCCUCUUAAG..........--UGAGAAGAGCCUUAAUCU....CAA.U.GCUUA....---..UGA.AAC--AG.GAA-..UUU...UU.UAGCAUUGAAU..CUCUGAAG..ACCCU.U-AGAAGGGcgAUA.GCAUAA..UG.............UGCUG.U...U-...AA..G-UC.A.....GAUAa.gUUUAUCAUGCUAAAACUUACAUUUUGUGUuccGAU.GUAUAU......UGCGCAUA.AAAC--U...UAAGUUA-AUAAAAUAU---------......--UAC.UA.GAGAAUGU...AUGUU.UU.UAGA............................A.AAcC...UGUC.UCCUUAUUU.AAAUA..AA---AUGUUU............GUCuUGUAGUU-AGUGUUGGGGCAAUCUGGGGGGGU..AUUCUUCUCUAAUC-UUUCAGAAAUUUUGUC....UU.CGAACACUCU.....UAAA.UGGACA....AGAGCAGGAA.UUGAAC.AGAAGACCGAAU.....UUAAc..uaACUUAAGGC
36|rabbit                       GGCAGU..GUG...AUGG...CCU.AGAUGCAG..A....G.GGA....A.....CA.GCUCCUUGGUGAAU-...GAUAAGUAA..AGGCAGAAAAGAUUGUAUGUCAUA-CUC....CACU..GGGG.A.AUAAGCAUA..ACCCCGAGAGC.-U.U.AC..UGCCGAUG.A..ACACA...UUGUCUGCAUGUGCCAAAAA.....-....----..AAAAAAAAA..UUA...........................AAAGCCACCA-.UGUAAA..GUUA-UGGAAUCUACCA..CUUAAaAA.GUUA.....CAGCU..UACCAAGC.U.GU.ACCcac.......acaaCACAAAA...................AUAA..GGAAUUGAUGAGAAAUucagaagcuacaaaauguaaaguuauggaaucuaccacuuaaaaaguuauggcuuaucaagcuguacccacaaaaauaaggaauugaugagaauUGAAUG................AAGAUCA.A..AUAUUCAUCUCAAaAAUG.CUGCUUU.UACAAAAGCAGAAUAAAAaaG...C.....G.AAAUGA.AAUGC.AAAUGaU.U.AC....A.CU..AC.AGUAAAUCUGGAAUAGAA..GAAGC.UGAA..GU..AAAUGAGU--------GGGAUCCAGUGGA.................CUGAg.....gcGGCGG...CU..GUGCUGUC....GGCCAAUCUCUCGUUUGCCUCAGACAGGU.U.UCU.....C..UUG...C....UA---UG.AGGAG..CUGCUGCAUGCCGCC-CGGA.GC..AGAA--CAGC.AGGCAG..C.UGU.GAACAGAUAAGUUUC..AC..UUGCAUCCGCAG.U..AGUGCAUGUU.AGGGAUA.....AGUGCUUAUCUU.....CAG--.----------AAGCUGUGGGGUUU--------UC....AG.CA..AGGC..ACUUCUUCCUGACCCCUU....AGUG................................AGGGGAUUGCAGGAUGGUGAGGGAUU.U...................UCCCAUCAGGCCUUUUC.........UAAC....UUG..gCCAGGA--.-...G...G........-CCUGGAGGCACCCAU...GA..UGGG.GUC....GCA...............CC.CCUCA.CU.CUGAGGCAUCCUAA....UUCCUUAGAAGCCUCUUCAcu......ggCUAGUGCCU---UAAUCAUG....AGU.G.CUUAC....---..AAA.AAUAAGG.AAUU..UGU...UU.UAGCAUUGAAU..UUCUGAAG..ACCCU.UCAGAAGGG..GCA.AUACAA..CG.............UGCUG.U...UA...AC..AAUC.A.....GAUG..uUUUAUCUUGGUAAAAUUUAAAUG-----U...AAU.GUAUAU......UGUGCAGA.AAACUAU...UAAAUCGUUCAAAUUAAUA----AA-......--CAU.UA.G-GAAUGU...AUGCU.UU.UAGA............................A.AG.G...UGUC.UCCUUAUUU.AAAUA..AAAUACUGUUU............GUC.UGUAGUU-AGUGUUGGGGCAAUCUUGG-GGGG..AUUCUUCUCUAAUC-UUUCAGAAACUU----....UG.CGAACACUC-.....-UAA.UGGACA....CGAUCAGGAA.UUGAGC.GGAAGAACGAAU.....UUAA.....CUUA-AGGC
37|elephant                     GGCAAU..AUG...AUGG...CCU.AGAUGGAG..A....G.GGA....A.....CA.GCUCCUUGGUGAAU-...GAUAAGUAA..AGGCAGAAAAGAUUUUAUGUCCUA-CUC....CAUU..GGGG.A.AAAAGCCUA..ACCAGAUG---.UU.U.AC..CACUGAUG.A..A--CA...UUGUCUGCAUAUGCAAAAA-.....-....----..UUAAGCAAA..UGA...........................-AAGCUAUCAA.UUUAA-..GUUA-CGGAAUCUGCCA..UUUUA.AA.GUUAca.guUGGCU..UAUCGAGC.U.AA.ACCca..........ccCAAAAAA...................AAAG..UGAAUUGAUGAGAAAUc...........................................................................................uuACAAUG................AAGAUU-.A..AUGUUCAUCUCAA.AAUA.CUGCUUU.UACAAAAGCAGAAUAAAA..A...U.....UgAAGCGA.AAUGA.AAAUG.A.UuUU....U.CC..AC.AUUAAUCUUGGAAUAAAA..GACGC.UGAA..AU..AAUUCAGAGAUGAGU-GGGAUCAAGUGGA.................UUGAg.....aaGGAGG...CU..GUGCUGUG....UGCCAAUCUUUCCUUUGCCUCAGACAGGU.U.UCU.....C..UUC...G....UAAUUAUcAGAAG..UUUCUUCAUUUCAUCUGGGA.AC..AGAAAACAAC.AGGCAG..C.UG-.UAACAGAUAAGUUUA..AC..UCGAAUCUGCAG.A..AUUGCAUGUU.AAGGCCA.....AGUGCCUAUUUU.....UAUUU.AA--------GAGCUGUGGAGGCCUU--------....--.--..----..GAGGAUUCCUGACCCCUU....CCCU................................AGGGGAUU------------CCAGGA.U...................UGUGGGA------UUU-.........----....UUA...UUAGAUCU.U...G...A........GCCUAUGAGUUUCCAUgcuGA..UGGG.AUC....GCA...............UA.CGUCC.AU.CAGAGGCAAGUAA-....UUCUU--------------..........-CAGAGCCUCUUAAGAGGUU....AGU.GgCCUUA....AUU..ACA.UGGUAGG.AAAU..UUG...CU.UA-AAUUGAAU..C--AAAAA..UCACU.AUGAAAAA-..-UA.GCAUAC..UG.............UG---.U..cAA...CG..AAUC.A.....GAUGu.gUUAAUCUUGAUAAAAUUUAAAUGUGUUGC...AUU.GUAUAUaguauuUGUGCAGA.AAACCAU...UAAAUCGUUCAAAAUAAUAAAAACAU......UUCAU.UA.GAGAAUGU...AUGCU.UU.UAGA............................A.A-.C...UGUC.UCCUUAUUU.AAAUA..AAA-------U............GUU.UGUAGUU-AGUGUUG-GGCAAUCUUGG-GGGG..AUUCUUCUCUAAUC-UUUCAGAAACUUUGUC....UG.CGAACACUCU.....UUAA.CGGACA....AGAUCAGGAA.UUGAGC.AGAAGAACGAAU.....UUAAc..uuUUUUAAGGC
38|manatee                      GGCAAU..AUG...AUGG...CCU.AGAUGCAG..A....G.GGA....A.....CA.ACUCCUUGGUGAAU-...GAUAAGUAA..AGGCAGAAAAGAUUAUAUUUCCUACCUC....CAUU..GGGC.A.AAAAUCAUA..ACCAGAUGU--.-U.U.AC..UACUGAUG.A..A--CA...UUGUCUGCAUAUGCAAA---.....-....AAAU..UUACGCAAA..UGA...........................-AAGCUGUCAA.UUUUAA.aGUUA-CGGAAUCUGCCA..UUUUA.AA.GUUAcagcuUGGCG..UAUCAAGC.U.AU.ACC..............CACAAAU...................AAAA.aUG-AU----GAGAAAUcu..........................................................................................uaACAAUG................AAGAUAA.A..UU--CCAUCUCAA.AAUA.CUGCUUU.UACAAAGGCAGAAUAAAG..-...U.....G.GAACGA.AAUGA.AAAUG.A.UuUU....U.CC..AC.AUUAACCCUGGAAUAAAA..GAAGC.UGAA..AU..-AUUAAGAGAUGAGU-GGGAUCAAGUGGA.................UUGAc......aGGAGG...CU..GUGCUGUG....UGCCAAUCUUU-GUUUGCCUCAGACAGGU.U.UCU.....C..UUCguaA....UUAUCAG.AAGAG..UUGCUUCAUUUCAUCUGCGA.AC..AGAAAACAG-.--GCAG..C.UGU.UAACAGAUAAGUUAA..AC..UUGCAUCUACAG.A..AUUGCAUGUU.AGGGCUA.....AAUGCCUAUUUU.....UAUUU.AAGA------GCUGUGGAGAGGCCUUCA------....--.--..----..--GUAUUCCUGACCCCUU....CCCU................................AGGGGAUUCCAGGAUUGUG-GGAUUU.U...................UCCGGUCGAGCAUUUU-.........--AA....U--...-UAGGUCU.U...A...A........GUU--UCCAUGCUGAA...UG..GGGA.UCG...cACA...............CU.UCCAU.UG.GAGGCAGGUAAUUC...cGUCAGAGCCUCUCACAGAG.........gUUAGUGGCC-UUAAUUAUAU....GGU.A.GUGUU....UAC..AGA.ACUAAGG.AAA-..---...UU.UAACGUUGAAU..--CAGAAA..UCCGU.AUGAAUA--..AUA.GCAUAA..UG.............CG---.U..cAG...CA..AAUC.A.....GAUGu.gUUAAUCUUGAUAAAAUUUAUAUGUGUUGUg.uAGU.AU---U......UGUGCAGAuAAACCAU...UAAAUCGUUGAAAAUAAUAAAACAU-......UUUAU.UA.GAGAAUGU...AUGUU.UU.UAGA............................A.A-.C...CGUC.UCCUUAUUU.AAAUA..AAAUAUUGUUU............GUG.UGUAGUU-AGUGUUG-GGCAAUCUUGG-GGGG..AUUCUUCUCUAAUC-UUUCAGAAACUUUGUC....UG.CGAACACUCU.....UUAA.UGGACA....AGAUCAGGAA.UUGAGC.AGAAGAACGAAU.....UUAAc..uuUUUUAAGGC
39|chinesePangolin              GGCAAU..AUG...GUGG...CCU.AGAUGGA-..A....G.GGA....A.....CA.GCUCCUUGGUGAAU-...GAUAAGUAAaaAGGCAGAAAAGCUUAUAUUUCAUACCUC....CAUU..GGGA.A.AAAAGCAUA..ACCCUGAGAUC.CU.U.AC..UACUGACG.A..ACACA...---UCUGCAUAUUCAAAAAC.....A....AAUA..CUAAGCGAA..UGA...........................-AAGCUAUCAA.UUUAUAaaGUUAAUGGAAUCUACCA..UUUUA.AA.GUUA.....UGGCU..UACCAAGC.U.AU.ACC..............CACAAAA...................AUAA..UGAAUUGAUGAGAAGUuaaugaauugaugagaaauauaaugaauugagaaauaaaauga.......auugaugagaaauaaaaugaugauaaaaugaauugaugagaaauACAAUG................AAGAUG-.-..---UCCAUCUCAA.AAUA.CUGCUUU.UACAAAAGCAGAAUAAAA..-...-.....-.------.AGUGA.UAAUG.A.A.AU....G.CU..AC.AUUAACCUUGGAAUAAAA..GAAGC.UGAA..AU..AAUUCAGA--UGAGU-GGGAUCAAGUGGA.................UUGA........GGAGG...CC..GUGCUGUG....UGCCAAUCUUUCGUUUGCCUCAGACAGGU.G.UCU.....C..UUC...A....UUAUCAG.AAGAG..UUGCUUCAUUUCAUCUGGGA.GC..AGAA---AGC.AGGCAG..C.UGU.CAACAGAUAAGUGUA..AC..GUGCAUCAGCAG.U..ACUGCAUGUU.AGGGAUA.....AGUGCAUUUUUU.....UGUUA.A---------GAGCUGUGCAGGUCUUAA------....--.--..----..--AUACUG--AAUCCCUU....CCAU................................ACGGGAUUCCAGG-UUAUGAGGAAUU.G...................UCCCAUCCAGGCCUUUU.........GAAA....UUA..uACAGGAUU.U...G...U........AUCUGUGGGCCUCA-U...GA..UGGG.AU-....--G...............CA.C-UCC.UU.UAGAGGCAUGUAAU....UCCUUAAAAGCCUCUUCAG..........A-GUAGUACUUUAAUAGUAC....AAU.A.AUAUA....A--..-A-.-------.--A-..CUA...--.---AGGAGAUU..CUCUGAAA..ACACU.AAGAAGGG-..---.-CAUAA..UG.............UGCUG.U...UA...AG..AAUC.A.....GAAAu.gUUAAUCUUGCUAAUGUUUAAAUGUGA---...--U.GUAUCU......UGUGCAGA.AAACCAU..uAAAGUAAUGUAAAAUAAA--ACAAUG......-----.UA.GAGAAUGU...AUGU-.-U.CAGG............................A.AG.G...UGUC.UCCUUAUUU.AAAUA..AAAUAUUGUUU............GUU.UGUAGUU-AGUGUUGGG-CAAUCUUGG-GGGG..UUUCUUCUCUAAUC-UUUCAGAAACU-----....UG.AGAACACU--.....-AAA.UGGACA....AGAUCAGGAA.UUGAGC.GGAAGAAUGAAU.....UUAA.....CUUUAAGGC
40|guineaPig                    GGCAGU..AUG...AUGGugaUCUaGUAUGCAG..A....G.GGA....A.....CA.GCUCCUUGGUGAAU-...GAUAAGUAA..AGGCAGAAAAAAGAUUAUGUCAUGCCUC....CAUU..GGGG.A.AUAAGCAUA..ACCCUGAAAU-.CU.U.AC..UACUGAUG.AaaAAACA..uUGGCCUGCAUUUGCAAAAU-.....-....--AA..UUAAAAGAA..UGA...........................ACGAAUGAAAG.UUUAAA.aAUUA-UGGAGUCUACUA..UUUUA.AA.GUUA....aUGGUU..UAUCAUGC.U.AU.ACC..............CACAAAA...................AUAA..GGAAUUGAUGAGGAAC..............................................................................................--AACG................AAGAGCA.A..AUGUCCACCAC-A.AACC.CUGCUUUuUACAAAAGCAAAAUAAAG..-...U.....G.AAAUGA.AACAA.AAAUG.A.U.AAuaauA.CU..AC.AUUAAUCCUGGAAUAAAA..GAAGC.UGAA..AU..AAUUGAGU--------GGGAUCAAGUGGA.................UUGA.......aAGAGG...CU..GUGCUGUG....UGCCAAUCUUUCGUUUGCCUCAGACAGGU.U.UC-.....-..---...A....UUAUCUG.AAGAG..UUGCUUCAUUUCAUCUGGGA.GC..AGGAAACAGC.AGGCAG..C.UGU.UCACAGAUAAGUUUA..AC..UUGCAUCUGAA-.U..UUUGCAUGUU.AGGGAUA.....AGUGCUUAAUUA.....U----.----------GAAUUGUGGAGAUG--CAGUAACU....AA.UG..UGGC..ACAUUUUCCUGACCCCGU....CCCU................................GGGGCGUUUCAGGAUUGUGAGGGAUU.U...................UC-CAUCCAUCCAUUUU.........AAAAaacuUUG..aCUAGGCCU.U...G...U........GCCAGUGCCCUUUCAU...GAgaUGGG.AUA....UUA...............CU.CUUCA.CU.U-GAGGCAUUUAUG....UCUUGAAUUAAAAAGCCUC..........UUUAUGUGAGA---------....AGU.G.CCUUA....ACC.aCAAuGCUUAUG.AAAUagUUU...UU.UAGCAUUAAUC..CGAU--GA..CCUUA.AU---AGGG..AUA.GGAUAA..UG.............UGCUA.U...UA...AG..UCAG.A.....UGUG...UUAAUCUUGCUAAAAC----AAGUUUUGU...GUUgCGAUGUa....uUGUGCC-U.AAACUAU...UAAAUCAUACAAGUUAAUAA--AAC-......AUUAC.UA.GAGAAUGU...AUGUU.UU.UAGA...........................aA.AG.G...UGUC.UCCUUAUUU.AAAUA..AAAUGUUGUU-............---.UGUAGUU-AGUGUUGGGGCAAUCUUGGGGGGU..AUUCUUCUCUAAUC-UUUCAGAAACUUUGUC....UU.CGAACACU--.....-UAAaUGGACA....AGAGCAGGAC.UUGAGC.AGAAGACCGAAU.....UUAAc..uaUUUUAAGGC
41|shrew                        GGCAAU..AUG...AUGG...CCU.AGAAGGAG..A....G.GGA....A.....CA.GCUCCUUGGUGAAU-...GAUAAGUAA..AAGGCAGAAAGAUUUUAUUUCAUAUCUC....CAUU..GGGG.A.AAAGGCAUAaaACCCUGAGAUC.CU.U.ACucUACUGAUG.A..ACAUU..gUUGUCUGCAUAUGCCAAAA-.....-....AAAA..AAAAGCAAA..CAA...........................-GAUCUACCAA.UUAAAA..GUUAUUGGAAUCUACUA..---UA.AA.UUUA.....UGGUU..UAUCAAGC.U.AU.AAC..............CACAAA-...................AUAA..GGAAUUGAUGAGAAUAaugaauuugagaauaaagaguugaugagaaau.............................aaugaugaaauaaaauaacagugaugagaaauaACAAUG................AAGAUCA.C..AUGUUCAUCU---.---A.CUGCUUU.UACAAAAGCAGAAUAAAA..-...-.....-.-AGUGA.AAUGA.AAAUA.-.-.--....-.CU..AC.AUUAAUCUCGGAAUAAAA..GAAGC.UGAA..AU..AAUUCAAA--UAAAU-GGGAUCAAGUGGA.................UUGAa.....aaGGAGG...CU..GUGCUGUU....UGCCAAUCUUUCGUUUGCCUCAGACAGGU.U.UCU.....C..UUC...A....UUAUCAG.AAGAG..UUGCUUCAUUUCAUCUGGGA.GC..AGAAAACAGC.AGACAG..C.UGU.UAACAGAUAAGUUAA..AC..UUGCAUCUGCAG.U..AUUGCAUGUU.AGGGAUA.....AGUGUU--UCUU.....AA---.----------AAACUGUGGAGGUCUUUUAAAAGU....AU.UU..GAAUugGGCUGUUUUU--CCUGAU....CCUU................................UAAGGAUUUCAGGAUUGUGAAGAAUU.U...................UCCCAUCCAGCCUUUAA.........AAAA....GUA..aACAGGAUU.U...G...U........GCCUCUGGGCUCGCAU...GA..UGGG.AU-....--A...............UG.ACUCA.UC.CAGAGGCAGAUA--....--AUUAGAAAUCCAUGGAGauua.guaccUAAAAGGUACCUGAGAAGUG....-A-.U.GCUUA....--U..GCA.ACUCAGA.AAAU..UUG...AU.UAGAAUUAAAU..CUGAAAAAauACAAA.AUAAAAAAU..AUG.UUAAAU.c--.............UUAAG.U...-A...AA..AUUU.A.....AUGU...GUUGUGAUG-UA---------UAUUGUGC...AGA.------......GAA--AAA.AAACCAU...UAAAUCAUUCAAAACAAUAAAC----......CAUAU.UA.GAGAAUGU...AUGCU.UU.CAGA............................A.AG.G...UGUC.UCCUUAUUU.AAAUA..AAAUAUUGUUU............GUC.UGUAGUU-AGUGUUG-GGCAAUCUUGG-GGGG..AUUCUUCUCUAAUC-UUUCAGAAAC------....UU.CGAGCACU--.....-UAA.UGGACA....AGAUAAGAAA.UUGAGC.AGAAGAACGAAU.....UUUA....cUUUUAAGGC
42|pika                         GGCAGU..--G...AUGG...CCU.AGAUGCAG..A....G.GGA....A.....CA.GCUCGUUGGUGAAU-...GAUAAGUAA..AGGCAGAAAGCGUAACAUGUC----CUC....CACU..GGGG.A.GUAAGCCUA..AUCCUGAGA-U.CU.U.AC..UGCUGACG.A..AAGCG...UGGUCUGCGCAUGCCAAAAA.....A....AA--..-------AA..---...........................---GCUACCAAaUGUAAA..GUUA-UGGAAUCUACCA..CUUUA.AAaGUAA.....UGGCU..UUGCAAGC.U.GU.GCCcac........caaAAAAAAA...................GAAA.uUGAAUUGAUGAGAAAU..............................................................................................----UG................AAGAUCA.G..AUGUCCAUCUC-C.AGUG.CUGCUUU.UACAAAAGCAGAAUAAAA..-...-.....-.-AAUGA.AGUGAaAAUUG.U.U.AU....A.CU..AC.AGUAAUUCUGGAAUAAAA..GAAGC.UGCA..GC..AAU----AAUUGAGU-GGGAUCAAGUGGA.................UUGG.......aGGAGG...CU.gGUGCUGUC....UGCCAAUCUCUCGUUUGCCUCAGACAGGU.C.U--.....-..---...-....----CAG.AAGAG..CUGCUUCAUGUCUCCUGGGA.GC..AGAGCACAGC.AGGCAG..C.UGU.AAACAGAUAAGUC-A..CC..UU-GAUCUGCAG.U..AUUGCAUGUU.AGGGAUG.....AGUGG-------gaccu-----.-------GG-CACUUGUU----------------....--.--..----..------------------....----ccug........................accc--------------------------.-c................u.-------------UUUC.........---G....AUG...UCAGGCCU.U...G...U...aggagGCCGCCCAGGCAUC-U...GG..UGUG.ACA....GUG...............CA.CCUCA.CU.CGGGGCCACAGUAA....UUCCUCAGGCCUCUCUGUGcc......cu-----------------GUU....AAU.G.CUUAC....---..AAA.GCGAAGGgAAAU..UUA...UG.UCGCAUCUAAC..UGCUGAAG..ACCCU.GUGAAAGGG..GUAaUCAAAU..U-.............UGAUG.U...UA...AC..AAUG.A.....CAUG...UUUAUUUCACUAAAAU------UUAUUGU...GAU.GUAUAA......UGUGCAGA.AAACCAU...UU---AAGUCAAAAUAAUA----AA-......-GUGU.UA.GCGAAUGU...AUGUU.UU.UAGA............................A.AG.A...UGUC.UCCUUAUUU.AAAUA..AAAUGCUGUUU............---.-GUAGUUAGUUGUUGGGGCAAUCUUGG-GGGG..AUUCUUCUCUAAUC-UUUCAGAAACUUUGUC....UA.CGAACA--CA.....UUAA.UGGACA....AGAUCAGGAA.UUGAGC.AGAAGAACGAAU.....UUAA.....CUUA-AGGC
43|tenrec                       GACAAU..AUG...AUGG...CCU.AGCUGCAG..A...aG.GGA....A.....CA.GCUCCUUGGUGAAU-...GAUAAGUAA..AGGGAGAAAAGAUUGUAUUUCGUAACUC....CAUU..GGGG.A.AAAAUCAUA..ACCAGAUGAUU.AC.U.--..-ACUGA--.-..-----...---UCUGCAUAUGCCAAAA-.....-....---A..CUAAGCAAA..UGA..........................aAGCUCAACCAA.UUUUAA.cGUUC-UGGAAUCUGCCA..AUUUA.AA.GUUAuagcuUGACU..CCUCAGGC.U.UUc-U-guauauauauccauCACAAAA................aguAAAA.gUGAAUUGAUGAGAAAUgcu.......................................................................................uaaaCCAAUG................AAGACCA.A..AUAUCCAU--CAA.AAUA.AUGCUUU.UACAAAAGCAAAAUGAAA..-...-.....-.------.-----.--AUA.U.U.--....G.CC..AC.GUUAAACCUGGAAUUAAA..GAAGC.UGAC..CU..AAUUGAGA--UGAGUAAA---UUUGAGAG.................GAAGg......aAGAGG...CC..GUGCUGUG....UGCCAAUCUCUCGUUUGCCUCAGACAGGU.UuUCU.....C..UAC...AuaaaUUAACGG.AAGAG..UUGCUUCAAUUCACCUGGGA.GC..AGUAAACAGCaAGGCAG..C.UGU.UGACAGAUAAGUUUA..AU..GUGCAUCUGCAA.A..AUUGCAUGUUgAGGGCUA.....AGUGCCUGUUCC.....UAA--.----------GCUGUGGAGGCGCC--UUAA----....--.--..----..--GUACCCCUGACCCCCU...uCCCA................................GGGGAGCC-CAGGAUUUCGG---ACU.U..................gACCCAUCUAGCCCUCU-.........---A....A--...UUCGGUCU.U..aG...A........ACCUUUGGGUUUCCAU...GA..UGGG.CCC....CUA...............CA.UCUCC.AU.CAGAGGCAAGUAAU....UUCUGAAGAGCCUGCACGAg........gUUAGUGCCCUUAAUAAUAUG....GUAgU.ACUUA....AAC..AGA.ACUAAGG.AAAC..UUG...UUuUAACACGAAA-..-UUGGAAG..ACCC-.-UGCAAAAU..AGU.UUAAUA..UG.............GUAAC.G...UA...--..AAUC.A.....GCUGu.gUUAAUCUCGAUAGUCU----AAAUGUUGC...AAU.GUAUAGc....gUUUGCAGA.AAAAAAU...U-AAUUAUUCCUAAUAA--AAAUAU-......UUUAC.UA.GAGAAUGU...AUGUUuGU.UAGA............................AaCA.U...UGUC.UCCUUAUUU.ACAUA..AAGUGCUGUUU...........uGUG.UGUAGUU-AGUGUUGGGGCAAUCUUGG-GGGG..AUUCUUCUCUAAUC-UUUCAGAAACUU-GUC....UU.CGAGCCCUCU.....--UA.UGGACA....AGAUCAGGAA.UUGAGC.AGAAGAACGAAU.....UUUAac.uuGGUUAAGGC
44|hedgehog                     ------..---...----...---.--------..-....-.---....-.....--.---------------...---------..----------------------------....----..----.-.---------..-----------.--.-.--..--------.-..-----...--------------------.....-....----..---------..---...........................-----------.UAAAAA.aGUGUAUGGAAUCUACCA..UUUAG.AA.GUUA....aUGGCU..UAUCAAGC.U.AU.ACC..............CACAAAA...................AU--..-GAAUUGAUGAGAAAAaguaaugaaucgaugagaa........................................................auaaaauauugaguuggugAUAAUG................AAGAGCA.A..AUAUCCAUC-CAA.A-UA.CUGCUUU.UACAAAAGCAGGAUUAAA..G...A.....G.CAAAGU.GAAGU.GAAAA.U.A.AU....C.CU..AC.AUUAACCCUGGAAUAAAA..GAAGC.UGAA..AU..AA-UCAGA--UGAGU-GGGACCAAGUGGA.................UUGA........-GAGG...CU..GUGCUGUUugcuUGCCAAUCUUUCGUUUGCCUCAGACAGGU.U.UCU.....C..UUC...A....GUAU--G.GAAAG..UUGCUUCGUUUCACCUGGGA.GC..AGA-AACAGC.AGGCAG..C.UGU.UAGCAGAUAAGUCUC..AC..UUGCA-------.-..------UGCU.AGGGCUG.....AGUGUAUGUAUG.....UAA--.----------GAGCCG-CGAGUAC-------CGA....AC.UG..UGGC..GG----------CCCCCUggucCCCU................................AGGGGUUC-CA-G-ACUUGAGG---U.U...................-CCCAUCUGGCCAGU--.........UAAG....UCA..gACAGGACU.U...G...G........GCCUGUAGGCUUCCCU...GA..CGGG.CUA...gCAU...............AG.CCUCA.CU.CAGAGGCAAGUAAU....UCAUUGUAAAGCCUCAGAUcc.....aucCAGUACCUUCCAGGUACUUA....CGA.G.GUAAU....GUUga---.---CGAG.AAAA.gUAG...UC.GAGAGUGAAGG..CUCUGAAG..----U.UCGAACCAU..-AA.ACGUGC..UG.............C---U.A..aCA...AG..AAUC.A.....GAUG...AGGAUCUCGCUAAAAUCU-CAAGCCUUUUg.uGAU.GUAUGU......UGUGCAGA.AAGCCAU...UAAAAUGUUCCGAAUGAUGAUAAAC-......CUUGC.UA.GAGGAUGU...AUGUG.CU.UAGG............................A.AG.C...UGUC.UCCUCAUUU.AAAUA..AAGUAUUGUCU............GUG.UGUAGCU-AGGGCU-GGGCAAUCUUGG-GGGG..AUUCUUCUCUAAUC-UUUCAGAACCUUUGUC....UG.CGAACACU--.....--AA.UGGACA....AGAGCAGGAG.UUGAGC.GGAAGAAGGAAUu...uUUAA.....CUA--AGGC
45|rockHyrax                    UGCAGU..GUG...AUGG...CCU.AGAUGCAG..A....G.GGAgcaaA.....CA.GCUCAUUGGUGAAU-...GAUAAGUAA..AGGCAGAAAGUCUAUUUC----UUACUU....CAUU..GG-G.A.AAAAGCAAA..ACCAGAUGAUU.AA.-.--..--CUGAUG.A..C----...CUGUCUGCAUAUGCAAAAA-.....-....-AAA..UUAUGCCAG..UGA...........................-AAGCUACCAA.UAUA--..GUUAAUGAAAUCU--CA..UUCUA.AA.GUUA.....CUGCUugUCUUAAGC.U.AA.ACC..............CACAAAA...................-AGA..UGAAUUAA-GAAAU--cuu.......................................................................................acagAAGAUG................UAUG---.U..AUGUCCACUUCAA.AAUA.CUGCUUU.UACAAAAGCAGAAUAAGU..-...-.....-.GAAACG.AGACA.AGUGA.U.U.UU....G.CC..ACaUUUAACCCAGGAAUAAAA..GAAGC.GGAA..GU..AAC------AGGAGU-GGGAUCAAAUGGA.................UUGAaug..aggAGAGG...CU..GUGCUUUG....UGCCAAUCUCUGGUUUGCCUCAGACAGGU.U.UCU.....C..AUC...A....UUGUCAG.AAGAG..UUGCAUCAUUUCAUCUGG--.AA..ACAAAACAAC.AGGCCC..U.UGU.UAACAGAUAAGUUUC..AC..GCACAUCUGCAG.A..AUUGCAUGAC.AGGGCUA.....AGUGCCUAUUUU.....UAUGU.-AA-------GAGCUGUGGAGGCC----------....--.--..---U..UCAGUAUUCUGACCCCUU....CCCU................................AGAGGAUUCCAAGAUGGU--GGGAUU.U...................UCCCAUGGAGUAUCCU-.........--AA....UU-...AGGUCUCA.U...G...A........-ACCUUGAACUGCAGU...GC..UGUU.GGG...aUCA...............CA.CCUCC.AU.CAGAGGCAAGUCAU...uGCCUCAGCCUCUCAAGAGG..........UUAGUGGCCUUAAAACUACA....CAG.U.AGUGC....AUA.uAGA.ACUAAGG.AAAC..UAA...C-.AGU----AAAU..CAAGUCUU..UCCAA.A------AA..-UA.GCAUAA..UG.............CACCA.A...CC...AG..UUAG.A.....UGUG...UUAAUCUUCAUAAAAUU--UAAAUUUUGC...UUU.GUACAGu....aUCUGUAGA.AAACUUC...CAAAUC-AUCAAAU---------ACA......-----.--.GAGAAUGU...GUGCU.UU.UAGA............................A.A-.C...CGUC.UC----UUU.A----..AAGUACUGUUU............GU-.-GUAGUU-AGUGUUGGGGCAAUCUUGGGGGGG..AUUCUUCUCUGAUC-UUUCAGAAAC------....UG.CGAGCACUCU.....-UAA.UGGACA....GGAGCAGGAU.UUCAGC.AGAAGAACGGAU.....GUAAc...uUUCUCAGGC
46|kangarooRat                  ------..---...----...---.--------..-....-.---....-.....--.---------------...---------..----------------------------....----..----.-.---------..-----------.--.-.--..--------.-..-----...--------------------.....-....----..---------..---...........................-----------.------..-----------------..-----.--.----.....-----..--------.-.--.---..............-------...................----..----------------..............................................................................................------................-------.-..-------------.----.-------.------GUCAGUAUAACU..U...G.....U.GGAGGA.GAUGG.GGAAA.A.A.CA....A.C-..-U.UUUAAGCUUA--------..-----.----..--..-----------------------------cagguggaaaaauacaa----........GGAGGagaCU..AUGCUGUG....UGCCAAUCUUUCGUUUGCCUCAGACAGGU.U.UCU.....C..UUC...A....UAAUCAG.AAGAG..UUGCUUCAUUUCUUCUGGGA.GC..AGGAAACAGC.AGACAG..C.UGU.UAACAGAUAAGUUUA..AU..UUGUAUCUGCAG.U..UCUGCAUGUU.AGGGAUA.....AGUGCUUAUUUG.....UAA--.----------GAUCUGUGGAGAUG------AUAG....AA.UC..GUGC..ACUGUCUCCAGA-CCCUU....CCUU................................CGGGGAUUUCAGGAUUGUAAGCAAUC.C...................ACCCAUCCAGCCCAUUC.........AAA-....---...--------.-...-...-........--UUGUAGGCUGCCAU...GA..UGGG.GUGgcacGUC...............CAcCUUGA.UU.UUGAGGCAUUUGG-....AUUUUAAUUCCUUGAGGUUa........cUUAGUGCCUUUAAUCAUAUU....GCU.U.ACGAA....AAG.g---.-----AG.AAAA..UUG...--.-AGCGUUGAAU..CUCUGGAG..----A.ACUU-----..---.-----A..UG.............UGCUG.U...UG...AG..U-CA.G.....UAUG...UUAAUCUAA----AAUUUAAAUGUUGUUU...CUU.GUAUAU......UAUGCAUA.AAACCAU...UAAAACAUACAAAUGAAUAAAGUAC-......UUCAG.UA.GAGAAUGU...AUG-C.UU.UAGA............................A.AG.C...UGUC.UCCUUAUUU.AAAUA..AAGUUUUGUUU............GUC.UGUAGUU-AGUGUUGGGGCAAUCUUGGGGGGU..AUUCUUCUCUAAUC-UUUCAGAAACUU-GUC....UU.CGAACACU--.....UUAA.UGGACA....AGAUCAGGAG.UUGAGC.AGAAGACCGAAU.....UUAA.....CUUA-AGGC
47|dolphin                      GGCAGU..AUG...AUGG...CCU.AGAUCGAG..A....GgGGA....A.....CA.GCUCCUUGGUGAAU-...GAUAAGUAA..AGGCAGAAAAGAUUAUAUAUCAUACCUA....CAUG..GGGG.A.AAAAGCAUA..ACCCUGAGAUC.CU.U.AA..UG------.-..-----au.--------------------.....-....----..---------ga---...........................---ACUACGGC.UU----..-----------------..-----.--.----.....-----..--------.-.--.---..............-------ca............gu...----..----------------..............................................................................................------................-------.-..-------------.----.-------.------------------..-...-.....-.------.-----.-----.-.-.--....-.--..--.------------------..-----.----..--..-----------------------------.................----........-----...--..--------....-----------------------------.-.---.....-..---...-....-------.-----..--------------------.--..----------.------..-.---.---------------..--..---UAUCUGCAG.U..AUUGCAUGAU.AGGGAUA.....AGUGCUUACCUU.....UGCUA.A---------GAGCUGUGGAGGUC----------....--.--..----..-----CUA--GGUCCCUU...aCCUA................................AGGGAUUC-CGGGAUUGUGAGGGAUU.U...................UCCUAUCCAGCCUUUUA.........AAAU....UAG...ACAGGACU.UaguG...U........GCCUGUGGGCUUCCAU...GA..UGGG.UUA....GCA...............CA.CUUCA.CU.CAGAGGCUAGUAA-....UUCCUUAAAGCCUCUUGA-..........-----GAUU-AAUAAAGGUA....AUG.U.GUGUA....AUA..---.-CUAAGA.ACAU..UUG...UU.UAGCAUUGAAU..CUCUGAAA..AGCCU.AUUGAAGG-..GUA.GCAUAA..UG.............UGCUG.U...UA...AC..CAGA.AuucagAUUG...UUAAUCUUGCUAAAAUUUAAAUGUUAUG-...-AU.GUGUAU......UGUGCAGA.AAACCGU...UAAAUUAUUCAAAAUAAAAUA-----......CUUUG.UA.GAGAAUGU...AUGCU.UU.UAGA............................A.AG.C...UGUC.UCCUUAUUU.AAAUA..AAA------UU............GUC.UGUAGUU-AGUGUUGGG-CAAUCUUGG-GGGG..AUUCUUCU--CAUC-UUUCAGAAAC------....UU.UGAACACUCU.....UUAA.CGGACA....AGAUCAGGAG.UUGAGC.GGAAGAACGAAU.....UUAA.....CUUA-AGGC
48|wallaby                      GGCGGCcuAAA...A---...--U.GGAGAGAG..A....G.GGA....C.....CAaGCUCCUUGGUGAAAA..uGAUAAGUAA.aAGGCAGAAAAGAUUGUAAAUAAUCAUAC....CUCC..UGGG.A.GGGAAAGUA..AC------CAC.AA.A.GA..AAUCCAUU.A..UCUGC...AAAUGCAAAAAUGGAAAAAA.....A....AAAU..UUAAAAAGC..UAAgcaa...................ggaaAAACCUACCAG.UUAAAA.aAAUAAAAAAGCUUUAUG..GCUUG.AC.----.....---AA..AUGAGAGC.U.AU.GUCca.........aguGGCAAAA...................AAAA..AAAAUCUUAAGAAC--auuu......................................................................................auuuGCAAUG................AAGAGAA.A..AAUUUCACCUUGA.AAUG.CUGCUUU.UACAAAGGCAGUAAAAAA..-...A.....G.AAAUGA.AAAAA.GAAUU.U.A.UU....A.-U..AA.A-UAUUCCUGGCCUUAGA.aGAAGC.CGAA..AUgcUAUGCAAAGAUGAGU-GGGAAUUGGAGU-.................UGAA.......aGGAGG...CUguGUGCUGUC....UGUCCG--UUUCGUUUGCCUCAGACAGGU.U.UCU.....C..UGU...-....-----UG.AAGAG..U----UCAUUUCAUCUGGAA.GC..AGAAAACAGC.AGGCAU..C.UCU.UACCAGAUAAGUUUA..UU..UUGCCUUAGCAG.UuaAUUGCAUGUC.AGGGAUAaugua---AAUAGUCUU.....UUGUU.UAGAC--------UUGUUUGGGUC--UGAGGCCA....UC.AG..UAAC..CCCCAAU-----------....----ggcccuuuucuuuuaggguaaccuuacgugca--------------------------.-ccaguaacauagauauag.-------------CUUU.........U--A....U--...UCUGUAGA.U...G...C........UGCACUGGGG------...--..----.---....---aggccuuucuccuca--.-----.--.-----CCCUUAGAA...gUAGAUAAUUUUCUGUUUU-..........--UUUUUCUGUCUAGAGUUG....CGA.G.CCUAA....CUA..ACA.ACUGGCU.GGAU..UUA...AC.CAAAUCCUAGU..UCCUCAAG..UCAG-.---------..---.------..--ccucaguuuuagu-----.-...--...--..----.-.....-AU-...-AUUUAUAGAUAAAAAUUAAAUGUUCUU-aaaAGU.UCAAUU......-UUGAA--.-------...------------------------A-gugauu-----.--.GAGACUGU...AU---.UU.UGUA............................A.A-.-...-GUU.AAAUUGGAU.AAGUAuuAGGUUGUCUUG............UUU.UGUGGUU-GGUGUUG-GGCAAUCUUGGGGGGG..AUUCUUCUCUAAUC-UUUCAGAAACCCACUC....UA.CGAACAAACU.....UUAA.UGGACA....AGAUCAGGA-.UUGAGC.UGAAGAUGGAAA.....UUGA.....CUUU-AUAC
49|tasmanianDevil               GGCAAA..AUG...GCGG...CCU.AAAUGGAGagA....G.GGA....C.....CAaGCUCCUUGGUGAAAA..uGAUAAGUAA.aAGGCAGAAAAGAUUCUAAAAUAAUCAUA....CCUCauGGGA.G.GGAG--AAA..AUAACAUGCCC.UA.A.UA..ACCUGA--.-..-----...---UCUGCAAAUGCCAAAAA.....Ag.gaAAAA..UUAAAAAGC..UAAgcaa..................ggagaAAGCUUAUCAA.UUU---..-UUAAAAAGCUAUA-UG..GCUUG.AC.----.....-AAAU..GAGAGAGC.-.AA.AAUg............gCAAAAA-...................----..---AU-----------cuuaaaagaac.......................................................................auuuauuuauuuGCAAUG................AAGA-GA.A..AUGUC-ACCUUGA.AAUG.CUGCUUU.UACAAAAGCAGAAUAAGA..-...-.....-.---AAA.AAUGA.GAAUU.U.A.--....-.--..AA.AUU---CCCGGCCUUAGA.aGAAGC.GAAAugAU..AAUGCAAAGAUGAGU-GGG---------A.................----........AGCCU...GU..GUGCUGUC....UGUGUCCGUUUCGUUUGCCUCAGACAGGU.G.UCU.....C..UGU...-....-----UG.AAGAG..U----UCAUUUCAUCUGGGAaGC..AGAAAACAGC.AGGCAU..C.UCU.UACCAGAUAAGUUUA..AU..UCGCCUUAGCCG.UuaAUUGCAUGUC.AGGGAUAa..uaAGUAA-------au.gc-----.----------UUUCUGUAAAGUAGCCCUUUUUCU....GC.AA..AAAU..AACCAGUA--GCUUUUCU...gUUCU................................GUAGAUGCUGC----ACCGGGGAGAA.C...................UCCCCCC------CUUU.........AAUC....UU-...--------.-...-...-uag.....----------------...--..----.---....---a............aa--.-----.--.--------------....-------------------..........--------------------uaga---.-.-----....---..---.-------.----..---uga--.---AAUUUAGU..UUUAUU-U..UCUUG.CCCA-----..---.------..--ga.........gu-----.-...--...--..--UG.G.....CUUU...UCUACAUUGG---CAUC--CAGAAGCUGG...GAU.GGA---......UCUGUGUU.UAGCCGA...AGUUUAGCUAAAACUCA--AAUGUU-......CUUUA.UU.AAGA--GU...AGGAU.--.----............................-.--.-...UGUU.GUUAUAGCG.AGUUU..AGGCUGUCUGU............-UU.UGUGGUU-GGUGU-CGGGCAAUCUUGGGGGGG..AUUCUUCUCUAAUC-UUUCAGAACU-----C....UC.CGAACAAACU.....UUAA.UGGACG....AGAUCAGGA-.UUGAGC.UGAAGAUGGAAA.....UUGA.....ACUUAAUAC
50|paintedTurtle                ------..---...----...--U.AAAUGCAG..A....G.GGA....A.....CA.GCUUCUUGGCGAAU-...GAUAAGUAA..AGGCAGAAAAGAUUCUAAUAUUCCUUAC....UACU..UG--.-.AUGGAAAAG..GAUCCCAGAUG.UU.A.AC..AAGUGAAA.A..UCCAA...---UGUGUCUACAAAAAAAA.....A....AAGC..CAUAACCAA..UG-...........................-AAACUGACAAaUUUGAA..GUAAUAAGCAUUGACUA..UC---.-A.AUUA.....--UCU..GAUCA--G.A.AU.AUUug..........cuCUAAGAA...................AUC-..---------UCAAAAUua.........................................................................................uauGCAGUA................AAGAGCA.A..AUGGCCUUCUUGA.AAUA.C------.-ACAUCAUUG--------..-...-.....-.CAAUUA.AAUUG.AAAGA.A.A.AU....A.-C..AU.CUUAUGGAUUUGAAGAAA..GAAUA.UGAA..UU..AUUUU------------------------g..............aa----........GGAGG..cUU..GUGCUGUG....UUCCACUGUUU-----ACCUGAGACAGGUuU.UCU.....GcaCUA...U....UAAUGAG.GAGUU..UUGCUUCACUUCAUCUGGGA.GC..UGAAAAAAAC.AAGCAGgc-aUCUaUUACAGAUAAGUUUAucAA..UUAUAUCCGCAGaU..AUUGCAUGUU.AGGGAAA.....UGUACU--UUUU.....AAAUGcUAUG------AAGCAGUGGAAGCCCUAAACAUCU....GA.AC..UGGC..AUUUCUCAUUCCCAGCCUu..uAGCA................................GUGUGUGGAAUGGGUAUGAGGG---A.C...................-UUAACCUACCCCU---.........----....---...--------.-...-...-........----------------...--..----.---....---...............--.-----.--.--------------....-------------------..........--------------------....---.-.-----....---..---.-------.----..---...--.---GUUUGAGA..GCCUAA--..-AAUG.CUAUACCAA..ACA.GCACAU..UA.............UGCUG.C...CA...AA..AAAC.A.....CACC...UUAUUUUUCUGCUAUUUUGUAG-------..cAUU.AAAAUA......UAUGCAGA.AAAC-AUg.g-GAUUAAAAAAAAAAAG--CUAUAAA......GGUAC.CU.GUUAAUAA...AUUUA.UU.AAUA............................A.A-.-...AAUG.-------UG.CUGUC..AA-UGUUCUUU............GUG.UGUGGUU-AGCUCUGGGGCAGUGUGGUGGGGG.gAUUCUUCUUUAAUC-UUUCAGAAUCUU--UC....UC.CAAGAACACCugaucUUAAuUGGACG....GGAGCAGGAA.UUGAAC.AGAAGACCGAAAuucuuUUUU.....UAUUCAGGC
51|americanAlligator            -GAAAU..AUG...GCGU...CAU.AAAUGGAG..A....G.GGC....-.....--.ACUUCUUGGCGAAU-...GAUAAGUAA..AGGCAGAAAAAAAUCUAUAA--------....UAUU..CGUU.A.CU-------..-ACUUGAUAUC.AC.A.GA..AUUUGCUC.U..AAGAA...AUAUCCAAAUCCUAUACAAG.....G....AAGA..GCA----AA..CGC...........................AGCAUUGCCAU.UC----..-----------------..-----.--.----.....-----..--------.-.--.---..............-------...................----..---------GAAAAAUauacc...................................................................................uauaug------uucuggcaccuacccaAAUAUCC.G..GUAUGAAAAUUAC.CACA.UAAAUCU.UACUGGAUUUGAAGAAAG..A...A.....A.UAAUGA.AAUAU.UGCCA.A.A.CA....A.CC..AU.--CAAAUUUGGGAUCAAG..GAG--.----..--..-----------------------------g...............u----........GGAGG..cUU..GUGCUG--....UCCCAUUGU-----UUACCUCAGACAGGU.U.UCUcugcuC..UAC...U....UAAUGAG.GAGGUuuUUGCUUCAUUUCAUCUGGGA.GCugACAAACAAGC.AGGCAC..C.U-A.UUGCAGAUAAGUUUA..UCcaUUAUAUCCGCAGaU..AUUGCAUGGU.AGGAAAG.....UAUGCUUUUUUU.....UAAUU.UCCAUU----UCUUUUCAUUGCCUGUAAAGCUCC....GG.GA..GGCC..CUUGACAUCUGAACUGGC....CUUU................................CCCGGCCCCNUGGCUU----------.-.................c.-------AAGCCCC---.........----....---...--------.-...-...-........----------------...--..----.---....---...............--.-----.--.--------------....-------------------..........--------------------....---.-.-----....---..---.-------.----..---...--.---UGUGGAA-..AGGGAUGA..UAAAG.AAGGAA---..---.------..--.............-----.-...--...--..--CC.U.....CCUG...CUUUUGUUGUUGCAUUUCA----------...AAU.GC----......-CCGCAGA.AAAC-AU...GGAAUUUAAAAAAAAGG-CUCUAAA-......GUCAC.CUuUAAAAUAA...AGC--.--.----ugauuugacgugcuguaagacuagaac.-.--.-...GCUU.GUCUCUUAU.UAAUA..AAAAUGUGCUGucaauguuucuuGUA.UGUGGUUAGCUCUGGGG---AUAUCUGGGGGG.gAUUCUUCUUUCAUC-UUUCAGAGUCUUUCUCcaugAA.CACGUGAUCU.....UUAU.UGGACA....AGAGCAGGAA.UUGAAC.AGAAGACUGAAA.....UUAUcuuuuUAUUCAGGC
#=GC SS_cons                    <<-<<<..___...____...___.________.._...._.___...._.....__.>>>>>((((((,,,,...,,,,,,,,,..,,,,,,,,,,,,,,,,,,,,,,,,,,,,....,,,,..,,<<.<.<<_______..________>>>.>>.,.,,..,,<<<<<<.<.._____~~.>>>>>>>,,,,,,,,,,,,,.....,....,,<<..<<<______~~>>>...........................->>,,)))))).,,,,,,..<<<,,<<<,,<<<,,,<..<<<,,.,,.,,,,.....,,,,,..,<<<<<-<.<.<<.___.............._______~~~~~~~~~~~~~~~~...>>>-..->-->>>>>,,,,,,,..............................................................................................,,,,<<................-<<<<<_._..____>>->>>>>,.,,,,.<<<<<<<.____>>>>>>>,,,,,,,..,...,.....,.,,,,,,.,,,,,.,<<<<.<._.__...._.__..>>.>>>,,,,,,,>>>>,,,>..>>,,>.>>,>..>>..,,,,,,,,,,,,,,,,,,,,<<<<_____~~~~~~~~~~~~~~~~~>>>>........,,,......-..._<<<<<_....<<<.,,<<<<<,,<<<<<<<<<<<_<<<<.<.,<<.....<..<<<...,....,,,,,,>.>>>>>..,>>>>>,,,,,,,>>>>>>,.>>..>>>>>>>>>>.>_>>>>..>......,,,,,,<<<<<___..>>..>>>,,,,,,,,,.,..,,,,,,,,,,.,,,,<<-.....<<<-<<<<____~~~~~>>>--.---------->->>>>>,,,,,,,,,,,,,,,,,....,,.,,..,,,,..,,,,,,,,,,<<<<<<<_....____~~~~~~~~~~~~~~~~~~~~~~~~~~~~~~~~>>>>>->>,,<<<<<<--<<<<<___._~~~~~~~~~~~~~~~~~~.>>>-->>>>>>>>,,,,.........,,,,....,,,...,<<<<<__._..._..._~~~.....>>>>>,,,<<<<<<<<...<<..<<__.___....___~~~~~~~~~~~~~~~>>.-->>>.>>.-->>>>>,,,,,,,....,,,,,,,,,,,,,,,,,,,..........,,,,,<<<<___________~~~~>>-.>.>,,,,....,,,..,,,.,<<<<<_.____..___~~~>>.>>>,,,,,,,,..,,,,,,,,..,,,,<.-<<<----<..<<<.<<<___..__~~~~~~~~~~~~~>>>>>.>...->...--..-->>.>.....>,,,...,,,,<<<-<<---<<<<<<<<<_______..._>>.>>>>>>......>>>>>>,,.,,,,,,,...,,,,,,,,,,,,,,<<<<<<<_____~~~~~~>>>>>.>>.,,<<<<<-...<<<-<.<<.____~~~~~~~~~~~~~~~~~~~~~~~~~~~.>.>>.-...>>>>.----->>>>.,,,,,..,,,,,,,,,,,............,,,.,,,,,,,,<<<<<<---<<<----------<<..<<<_______>>>>->---------------....>>.>->>>>>>,,.....,,,,.,,,,,,....,,,<<<<___.>>>>::.::::::::::::.....::::.....:::::::::
#=GC RF                         GGcaGU..AUG...AuGa...cCU.AGAUGcAG..A....G.GaA....a.....CA.GCuCCuuGgugAAUu...GAUAAGUAA..AGGCAGAAAAgAUuaUAuGUcAUaccUc....CAUU..GGgg.a.auaAgCAUa..AaCuuGAGauc.cu.U.ac..UAcuGauc.a..aaaca~~.ugauCugcAUAUGcuAAAaA.....A....AAau..ugAAAaAAA~~Uca...........................AauucuacCaa.UuUAAA..GUUAAagGAAUCUACCA..UUUUA.AA.GUUA.....Uugcu..UauCAAGC.U.au.AaC..............cAcAAAA~~~~~~~~~~~~~~~~...auAA..UGAAUUGauGAAAAAa..............................................................................................aCAAUG................AaGagga.A..aUGUccAuCuCAA.AAUA.cuGCUUu.UAcAaAAGCaGAAUAAAa..u...a.....c.aAAuga.AAUga.AAaug.u.u.Aa....A.CU..ac.auUAAuccUGGAaUAAAA..GAAGC.uGAA..au..AAuUGAGAgauGAGUuGGGAuCaaGuGGA~~~~~~~~~~~~~~~~~uuGa........gGAgG...CU..gUGCuGUg....uGCcAAUuUUUCGUUuGCcuCAGAcagGU.u.UCU.....C..UUc...a....UuAUCAG.aAGAG..UUGcUUCAUUucAUcUcGGA.Gc..AGAAAacaGC.AGacAG..C.ugu.UaAcAGAUaaGuuUA..aC..uuGgAucuGCAG.U..AUUGCAUGUU.AGGGaUA.....aGcGcuuaUUUU~~~~~uaaUc.UAaaCcAGGagagCuGuaGaGuUcuuuuugaUcu....Au.ga..uGuU..acuuucUucUgaccccuU....cCCu~~~~~~~~~~~~~~~~~~~~~~~~~~~~~~~~aggggauuUcaGGauaUUggggAaUU.U~~~~~~~~~~~~~~~~~~.UccCAccuagCCucUUu.........aAag....uUg...ccagggCU.U...G...c~~~.....cccugUGGGcuuCaag...ga..ugGG.AUa....gaA~~~~~~~~~~~~~~~ca.ccucc.uu.gAGaagCaUUugug....UucaUAAAUaauUuaagaG..........uUaAagccuauagAuaaaUu~~~~agu.g.cCUUa....AUa..CaA.acuaAaG.aAAU..uUg~~~uU.uagcaUugAAU..CuCugaau..acaaa.AugaAAGGa..Aua.ucAUuA..UG~~~~~~~~~~~~~Ugaug.U...Uu...Aa..AAuc.a.....uAUG...uUugUauUgCUAAaauuuacAuGUgaUGu...AaU.guaaau......uGuguAgA.AAACcAU...uAAAucaUUCAaAauaauaaAcuAug~~~~~~Uuuau.ua.gAgaAugU...Auacu.uU.UAGA~~~~~~~~~~~~~~~~~~~~~~~~~~~.A.ag.C...ugUc.UccUUaUuu.AAAUA..AAgUAuUgUUU............GUC.UGUAGUUCaguGuugGGgcAAUcUUGGgGGgg..auucUUCUcUaaucauUuaaaAAAuUUgGaa....Ug.caaaCacucu.....uUAA.UGGACa....AGAUCAGGAu.UUGAGC.gGAAGAACGAAU.....uUAA.....cuUUAagGa
#=GF R2R keep allpairs
//
