# Supplementary material for: Secondary Structural Model of Human MALAT1 Reveals Multiple Structure–Function Relationships
Source: Int J Mol Sci. 2019 Nov 9;20(22):5610. doi: 10.3390/ijms20225610 (PMC6888369; doi:10.3390/ijms20225610)
Supplement: Supplementary file 1 [file ijms-20-05610-s001.zip › File S9.txt]

# STOCKHOLM 1.0
#=GF AU Infernal 1.1.2
chimp                        AGGAAAGACAAA...UUUUAUU..CUUCAUAAA.GUGA.UGAGCA...U.AUAAUAAU.UCCAGGCACA..UGGCA.A..UAGAG.....GCCC.UCUAAA....UA.AGG.AAUAA..AUAA..................CCUC....UUAGACAGGUGGGAGA.UU..AUGAUCAGAG.UAAA.AGGUAAUU..................ACA.C.....AUUUUAUUUCCAGAAAGUCAGG..GGUCUAUAAAU.U..........GA.CAGU.GA.UUAGA-----....-----GUA.A.U..A.CUU.UUU---CACAUUUCCAAAGUUUGCAUGUU............................AACU...UU..AAAUGCUUACAAU..........CU..UAG-----AGUGGUAGGCAAUGU......UUUACAU...UAUUG..AC.CU..UA.UAUA........G....GGA..A...G...G..G..AGGG...G.GUGCC.UGUGG.GU..........U.UU.UAA..AGAAUUUUCCUUUG......CAGAGG--..CAUUUCAUCCUUCA.UGAAGCUGUUCAGGAUUUUg.aaUUGCAUAUGAGUGCUUGGCU.CUU.CCUUCU.GUUCU.....CCUAGUGAGUGUAUGA---.-GAC.CUUGCAGU..........GAG.UUUA...UCAGC.......AUACUCAA--A...A-.-...UUUUUU.........UCCUG..GA..AUU.UGGAGGGAUGGGAGGA.......G.G.GGGUGGGGCUUAC...U.UGUUGU..AGCUUUUUUUUUUU
bonobo                       AGGAAAGACAAA...UUUUAUU..CUUCAUAAA.GUGA.UGAGCA...U.AUAAUAAU.UCCAGGCACA..UGGCA.A..UAGAG.....GCCC.UCUAAA....UA.AGG.AAUAA..AUAA..................CCUC....UUAGACAGGUGGGAGA.UU..AUGAUCAGAG.UAAA.AGGUAAUU..................ACA.C.....AUUUUAUUUCCAGAAAGUCAGG..GGUCUAUAAAU.U..........GA.CAGU.GA.UUAGA-----....-----GUA.A.U..A.CUU.UUU---CACAUUUCCAAAGUUUGCAUGUU............................AACU...UU..AAAUGCUUACAAU..........CU..UAG-----AGUGGUAGGCAAUGU......UUUACAU...UAUUG..AC.CU..UA.UAUA........G....GGA..A...G...G..G..AGGG...G.GUGCC.UGUGG.GU..........U.UU.UAA..AGAAUUUUCCUUUG......CAGAGG--..CAUUUCAUCCUUCA.UGAAGCCGUUCAGGAUUUUg.aaUUGCAUAUGAGUGCUUGGCU.CUU.CCUUCU.GUUCU.....CCUAGUGAGUGUAUGA---.-GAC.CUUGCAGU..........GAG.UUUA...UCAGC.......AUACUCAA--A...A-.-...UUUUUU.........UCCUG..GA..AUU.UGGAGGGAUGGGAGGA.......G.G.GGGUGGGGCUUAC...U.UGUUGU..AGCUUUUUUUUUUU
human                        AGGAAAGACAAA...UUUUAUU..CUUCAUAAA.GUGA.UGAGCA...U.AUAAUAAU.UCCAGGCACA..UGGCA.A..UAGAG.....GCCC.UCUAAA....UA.AGG.AAUAA..AUAA..................CCUC....UUAGACAGGUGGGAGA.UU..AUGAUCAGAG.UAAA.AGGUAAUU..................ACA.C.....AUUUUAUUUCCAGAAAGUCAGG..GGUCUAUAAAU.U..........GA.CAGU.GA.UUAGA-----....-----GUA.A.U..A.CUU.UUU---CACAUUUCCAAAGUUUGCAUGUU............................AACU...UU..AAAUGCUUACAAU..........CU..UAG-----AGUGGUAGGCAAUGU......UUUACAC...UAUUG..AC.CU..UA.UAUA........G....GGA..A...G...G..G..AGGG...G.GUGCC.UGUGG.GG..........U.UU.UAA..AGAAUUUUCCUUUG......CAGAGG--..CAUUUCAUCCUUCA.UGAAGCCAUUCAGGAUUUUg.aaUUGCAUAUGAGUGCUUGGCU.CUU.CCUUCU.GUUCU.....---AGUGAGUGUAUGA---.-GAC.CUUGCAGU..........GAG.UUUA...UCAGC.......AUACUCAA--A...A-.-...UUUUUU.........UCCUG..GA..AUU.UGGAGGGAUGGGAGGA.......G.G.GGGUGGGGCUUAC...U.UGUUGU..AGCUUUUUUUUUUU
goldenSnubnoseMonkey         AGGAAAGACAAA...UUUUAAU..CUUCAUAAA.GUGA.UGAGCA...U.AUAAUAAU.UCCAGGCACA..UGGCA.A..UAGAG.....GCCC.UCUAAA....UA.AGG.AAUAA..AUAA..................CCUC....UUAGACAGGUGGGAGA.UA..AUGAUCAGAG.UAAA.AGGUAAUU..................ACA.C.....AUUUUAUUUCCAGAAAGUCAAG..GGUCUAUAAAU.U..........GA.CAGU.GA.CUAGAG----....-UAAUAAA.G.U..A.CUU.UUU---CACAUUUCUAAAGUUUGCAUGUU............................AACU...UU..AAAUGCUUACAAU..........CU..UAG-----AGUGGUAGGCAAUGU......UUUACAC...UAUUG..AC.CU..UA.UAUA........G....GCA..U...U...G..G..GGGU...GgGGGCC.UGUGG.GU..........U.UU.UAA..AGAAUUUUCCUUUG......CAGAGG--..CAUUUCAUCCUUCA.UGAAGCUGUUCAGGAUUUUg.aaUUGCAUAUGAGUGCUUGGCU.CUU.CCUUCU.GUUCU.....CCUAGUGAGUGUAUGA---.-GAC.CUUGCAGU..........GAG.UUUA...UCAGC.......AUACUCAA--A...A-.-...UUUUUU.........UCCUG..GA..AUU.UGGAGGGAUGGGAGGA.......G.G.GGGUGGGGCUUAC...U.UCUUUU..AGCUUUUUUUUUUA
proboscisMonkey              AGGAAAGACAAA...UUUUAAU..CUUCAUAAA.GUGA.UGAGCA...U.AUAAUAAU.UCCAGGCACA..UGGCA.A..UAGAG.....GCCC.UCUAAA....UA.AGG.AAUAA..AUAA..................CCUC....UUAGACAGGUGGGAGA.UA..AUGAUCAGAG.UAAA.AGGUAAUU..................ACA.C.....AUUUUAUUUCCAGAAAGUCAAG..GGUCUAUAAAU.U..........GA.CAGU.GA.CUAGAG----....-UAAUAAA.G.U..A.CUU.UUU---CACAUUUCUAAAGUUUGCAUGUU............................AACU...UU..AAAUGCUUACAAU..........CU..UAG-----AGUGGUAGGCAAUGU......UUUACAC...UAUUG..AC.CU..UA.UAUA........G....GCA..U...U...G..G..GGGU...GgGGGCC.UGUAG.GU..........U.UU.UAA..AGAAUUUUCCUUUG......CAGAGG--..CAUUUCAUCCUUCA.UGAAGCUGUUCAGGAUUUUg.aaUUGCAUAUGAGUGCUUGGCU.CUU.CCUUCU.GUUCU.....CCUAGUGAGUGUAUGA---.-GAC.CUUGCAGU..........GAG.UUUA...UCAGC.......AUACUCAA--A...A-.-...UUUUUU.........UCCUG..GA..AUU.UGGAGGGAUGGGAGGA.......G.G.GGGUGGGGCUUAC...U.UGUUUU..AGCUUUUUUUUUUU
anubisBaboon                 AGGAAAGACAAA...UUUUAUU..CUUCAUAAA.GUGA.UGAGCA...U.AUAAUAAU.UCCAGGCACA..UGGCA.A..UAGAG.....GCCC.UCUAAA....UA.AGG.AAUAA..AUAA..................CCUC....UUAGACAGGUGGGAGA.UA..AUGAUCAGAG.UAAA.AGGUAAUU..................ACA.C.....AUUUUAUUUCCAGAAAGUCAAG..GGUCUAUAAAU.U..........GA.CAGU.GA.CUAGA-----...gUUAAUAAA.G.U..A.CUU.UUU---CACAUUUCCAAAGUUUGCAUGUU............................AACU...UU..AAAUGCUUACGAU..........CU..UAG-----AGUGGUAGGCAAUGU......UUUACAC...UAUUG..AC.CU..UA.UGUA........G....GCA..U...-...U..G..UGGG...G.GGACC.UGUGG.GU..........U.UU.UAA..AGAAUUUUCCUUUG......CAGAGG--..CAUUUCAUCCUUCA.UGAAGCUGUUCAGGAUUUUg.aaUUGCAUAUGAGUGCUUGGCU.CUU.CCUUCU.GUUCU.....CCUAGUGAGUGUAUGA---.-GAC.CUUGCAGU..........GAG.UUUA...UCAGC.......AUACUCAA--A...A-.-...UUUUUU.........UCCUG..GA..AUU.UGGAGGGAUGGGAGGA.......G.C.GGGUGGGGCUUAC...U.UGUUUU..AGCUUUUUUUUUUU
hamadryasBaboon              AGGAAAGACAAA...UUUUAUU..CUUCAUAAA.GUGA.UGAGCA...U.AUAAUAAU.UCCAGGCACA..UGGCA.A..UAGAG.....GCCC.UCUAAA....UA.AGG.AAUAA..AUAA..................CCUC....UUAGACAGGUGGGAGA.UA..AUGAUCAGAG.UAAA.AGGUAAUU..................ACA.C.....AUUUUAUUUCCAGAAAGUCAAG..GGUCUAUAAAU.U..........GA.CAGU.GA.CUAGA-----...gUUAAUAAA.G.U..A.CUU.UUU---CACAUUUCCAAAGUUUGCAUGUU............................AACU...UU..AAAUGCUUACGAU..........CU..UAG-----AGUGGUAGGCAAUGU......UUUACAC...UAUUG..AC.CU..UA.UGUA........G....GCA..U...-...U..G..UGGG...G.GGACC.UGUGG.GU..........U.UU.UAA..AGAAUUUUCCUUUG......CAGAGG--..CAUUUCAUCCUUCA.UGAAGCUGUUCAGGAUUUUg.aaUUGCAUAUGAGUGCUUGGCU.CUU.CCUUCU.GUUCU.....CCUAGUGAGUGUAUGA---.-GAC.CUUGCAGU..........GAG.UUUA...UCAGC.......AUACUCAA--A...A-.-...UUUUUU.........UCCUG..GA..AUU.UGGAGGGAUGGGAGGA.......G.C.GGGUGGGGCUUAC...U.UGUUUU..AGCUUUUUUUUUUU
gorilla                      AGGAAAGACCAA...UUUUAUU..CUUCAUAAA.GUGA.UGAGCA...U.AUAAUAAU.UCCAGGCACA..UGGCA.A..UAGAG.....GCCC.UCUAAA....UA.AGG.AAUAA..AUAA..................CCUC....UUAGACAGGUGGGAGA.UU..AUGAUCAGAG.UAAA.AGGUAAUU..................ACA.C.....AUUUUAUUUCCAGAAAGUCAGG..GGUCUAUAAAU.U..........GA.CAGU.GA.CUAGA-----....-GUAUAAA.G.U..A.CUU.UUU---CACAUUUCCAAAGUUUGCAUGUU............................AACU...UU..AAAUGCUUACAAU..........CU..UAG-----AGUGGUAGGCAGUGU......UUUACAC...UAUUG..AC.CU..UA.UAUA........G....GGA..A...G...GugG..GGGG...G.UUGCC.UGUGG.GU..........U.UU.UAA..AGAAUUUUCCUUUG......CAGAGG--..CAUUUCAUCCUUCA.UGAAGCUGUUCAGGAUUUUg.aaUUGCAUAUGAGUGCUUGGCU.CUU.CCUUCU.GUUCU.....CCUAGUGAGUGUAUGA---.-GAC.CUUGCAGU..........GAG.UUUA...UCAGC.......AUACUCAA--A...A-.-...UUUUUU.........UCCUG..GA..AUU.UGGAGGGACGGGAGGA.......G.-.GGGUGGGGCUUAC...U.UGUUUU..AGCUUUUAUUUUUU
crabEatingMacaque            AGGAAAGACAAA...UUUUAUU..CUUCAUAAA.GUGA.UGAGCA...U.AUAAUAAU.UCCAGGCACA..UGGCA.A..UAGAG.....GCCC.UCUAAA....UA.AGG.AAUAA..AUAA..................CCUC....UUAGACAGGUGGGAGA.UA..AUGAUCAGAG.UAAA.AGGUAAUU..................ACA.C.....AUUUUAUUUCCAGAAAGUCAAG..GGUCUAUAAAU.U..........GA.CAGU.GA.CUAGA-----...gUUAAUAAA.G.U..A.CUU.UUU---CACAUUUCCAAAGUUUGCAUGUU............................AACU...UU..AAAUGCUUACAAU..........CU..UAG-----AGUGGUAGGCAAUGU......UUUACAC...UAUUG..AC.CU..UA.UGUA........G....GCA..U...-...U..G..UGGG...G.GGACC.UGUGG.G-..........U.UU.UAA..AGAAUUUUCCUUUG......CAGAGG--..CAUUUCAUCCUUCA.UGAAGCUGUUCAGGAUUUUg.aaUUGCAUAUGAGUGCUUGGCU.CUU.CCUUCU.GUUCU.....CCUAGUGAGUGUAUGA---.-GAC.CUUGCAGU..........GAG.UUUA...UCAGC.......AUACUCAA--A...A-.-...UUUUUU.........UCCUG..GA..AUU.UGGAGGGAUGGGAGGA.......G.C.GGGUGGGGCUUAC...U.UGUUUU..AGCUUUUUUUUUAC
rhesusMonkey                 AGGAAAGACAAA...UUUUAUU..CUUCAUAAA.GUGA.UGAGCA...U.AUAAUAAU.UCCAGGCACA..UGGCA.A..UAGAG.....GCCC.UCUAAA....UA.AGG.AAUAA..AUAA..................CCUC....UUAGACAGGUGGGAGA.UA..AUGAUCAGAG.UAAA.AGGUAAUU..................ACA.C.....AUUUUAUUUCCAGAAAGUCAAG..GGUCUAUAAAU.U..........GA.CAGU.GA.CUAGA-----...gUUAAUAAA.G.U..A.CUU.UUU---CACAUUUCCAAAGUUUGCAUGUU............................AACU...UU..AAAUGCUUACAAU..........CU..UAG-----AGUGGUAGGCAAUGU......UUUACAC...UAUUG..AC.CU..UA.UGUA........G....GCA..U...-...U..G..UGGG...G.GGACC.UGUGG.G-..........U.UU.UAA..AGAAUUUUCCUUUG......CAGAGG--..CAUUUCAUCCUUCA.UGAAGCUGUUCAGGAUUUUg.aaUUGCAUAUGAGUGCUUGGCU.CUU.CCUUCU.GUUCU.....CCUAGUGAGUGUAUGA---.-GAC.CUUGCAGU..........GAG.UUUA...UCAGC.......AUACUCAA--A...A-.-...UUUUUU.........UCCUG..GA..AUU.UGGAGGGAUGGGAGGA.......G.C.GGGUGGGGCUUAC...U.UGUUUU..AGCUUUUUUUUUAC
greenMonkey                  AGGAAAGACAAA...UUUUAUU..CUUCAUAAA.GUGA.UGAGCA...U.AUAAUAAU.UCCAGGCACA..UGGCA.A..UAGAG.....GCCC.UCUAAA....UA.AGG.AAUAA..AUAA..................CCUC....UUAGACAGGUGGGAGA.UA..AUGAUCAGAG.UAAA.AGGUAAUU..................ACA.C.....AUUUUAUUUCCAGAAAGUCAAG..GGUCUAUAAAU.U..........GA.CAGU.GA.CUAGA-----...gUUAAUAAA.G.U..A.CUU.UUU---CACAUUUCCAAAGUUUGCAUGUU............................AACU...UU..AAAUGCUUACAAU..........CU..UAG-----AGUGGUAGGCAAUGU......UUUACAC...UAUUG..AC.CU..UA.UGUA........G....GCA..U...U...G..U..GGGG...G.GGACC.UGUGG.GU..........U.UU.UAA..AGAAUUUUCCUUUG......CAGAGG--..CAUUUCAUCCUUCA.UGAAGCUGUUCAGGAUUUUg.aaUUGCAUAUGAGUGCUUGGCU.CUU.CCUUCU.GUUCU.....---AGUGAGUGUAUGA---.-GAC.CUUGCAGU..........GAG.UUUA...UCAGC.......AUACU--AAAA...A-.-...UUUUUU.........UCCUG..GA..AUU.UGGAGGGAUGGGAGGA.......G.C.GGGUGGGGCUUAC...U.UGUUUU..AGCUUUUUUUUUAC
gibbon                       AGGAAAGACAAA...UUUUAUU..CUUCAUAAA.GUGA.UGAGCA...U.AUAAUAAU.UCCAGGCACA..UGGCA.A..UAGAG.....GCCC.UCUAAA....UA.AGG.AAUAA..AUAA..................UCUC....UUAGACAGGUGGGAGA.UU..AUGAUCAGAG.UAAA.AGGUAAUG..................ACA.C.....ACUUUAUUUCCAGAAAGUCAGG..GGUUUAUAAAU.G..........GA.CAGU.GA.CUAGAG----....-UAAUAAA.G.U..A.CUU.UUU---CACAUUUCCAAAGUUUGCAUGUU............................AACU...UU..AAAUGCUUACAAU..........CU..UAG-----AGUGGAAGGCAAUGU......UUUACAU...UAUUG..AU.CU..UA.UAUA........G....GCA..U...G...G..G..---G...G.GGGCC.UGUGG.GU..........U.UU.UAA..AGAAUUUUCCUUUG......CAGAGG--..CAUUUCAUCCUUCA.UGAAGCUGUUCAGGAUUUUg.aaUUGCAUAUGGGUGCUUGGCU.CUU.CCUUCU.GUUCU.....CCUAGUGAGUGUAUGA---.-GAC.CUUGCAGU..........GAG.UUUA...UCAGC.......AUACUCAA--A...A-.-...UUUUUU.........UCCUG..GA..AUU.UGGAGGGACGGGAGGA.......G.G.GGGUGGGGCUUAC...U.UGUUUU..AGCUUUUUUUUUUA
squirrelMonkey               AGGAAAGAAA--...UUUUAUA..CUUCAUAAA.GUGA.UGAGCA...U.AUAAUAAU.UCCAGGCACA..UGGCA.A..UAGAG.....GCCC.UCUAAA....UA.AGG.AAUAA..AUAA..................CCUC....UUAGACAGGUGGGAGA.UU..AUGAUCAGAG.UAAA.AGGUAAUU..................ACA.C.....GUUUUAUUUCCAGAAAGUCAGA..GGUCUAUAAAU.U..........GA.CAGUaGA.GUAAU-----....-----GAA.G.U..A.CUU.UUU---CACAUUUCCAAAGUUUGCAUGUU............................AACU...UU..AAAUGCUUACAAU..........CU..UAG-----AGUAUUAGGCAAUGU......UUUACAC...UAUUG..GC.CU..UU.UAUA........G....GCA..U...-...U..G..UGGG...G.GGGCC.UGUGG.GU..........U.UU.UAA..AGAAUUUUCCUUUG......CAGAGG--..CAUUUCAUCCUUCA.UGAAGCUGUUCAGGAUUUUg.acUUGCAUAUGAGUGCUUGGCU.CUU.CCUUCU.GUUCU.....CCUAGUGAGUGUAUGA---.-GAC.CUUGCAGU..........GAG.UUUA...UCAGC.......AUACUCAA--A...A-.-...UUUUUU.........UCCUG..GA..AUU.UGGAGGGAUGGGAGAA.......G.G.GGGUGGGGCUUAC...U.UGUUUU..AGCUUUUUUUUUAC
marmoset                     AGGAAAGAAA--...UUUUAUU..CUUCAUAAA.CUGA.UGAGCA...U.AUAAUAAU.UCCAGGCACA..UGGCA.A..UAGAG.....GCCC.UCUAAA....UA.AGG.AAUAA..GUAA..................CCUC....UUAGACAGGUGGGAGA.UU..AUGAUCAGAG.UAAA.AGGUAAUU..................ACA.C.....AUUUUAUUUCCAGAAAGUCAG-..-GUCUAUAAAU.U..........AA.CAGU.AAaCUAGAG----....-----UAA.G.U..A.UUU.UUU---CACAUUUCCAGAGUUUGCAUGUU............................AACU...UU..AAAUGCUUACAAU..........CU..UAA----GAGUAUUAGGCAAUGU......UUUACAC...UAUUG..GC.CU..UU.UAUA........G....GCA..U...U...G..G..--GG...G.GGGCC.UGUGG.GU..........U.UU.UAA..AGAAUUUUCCUUUG......CAGAGG--..CAUUUCAUCCUUCA.UGAAGCUGUUCAGGAUUUUg.acUUGCAUAUGAGUGCUUGGCU.CUU.CCUUCU.GUUCU.....CCUAGUGAGUGUAUGA---.-GAC.CUUGCAGU..........GAG.UUUA...UCAGC.......AUACUCAA--A...A-.-...UUUUUU.........UCCUG..GA..AUU.UGGAGGGAUGGGAGGA.......G.G.GGGUGGGGCUUAC...U.UGUUUU..AGCUUUUUUUUUAC
cat                          AGGAAAAACA--...UUUUAUC..CUUCGUAAA.GUGA.UGAGCA...U.UUAAUAAU.UCCAGGCACA..UGGCA.A..UAGAG.....GCCC.UCUAAA....UA.AGG.AAUAA..AU-A..................CCUC....UUAGACAGGUGGGAGA.GU..AUGAUCAGAA.UAAC.AGGUAACU..................ACA.Cc...aACACCGUUUCUAGAAAGUCAGG..GGUCUAUAAAU.U..........GA.CAGU.GG.UAGAG-----....-UAAUACA.A.U..A.C-U.GUC---CACAUU-CCAGAGUUUGCAUGUU............................AACU..uUU..AAAUGCUUAUAAU..........CA..UCUCAUCUGGUGUUAGCCAAC-G......UUUAUAC...AACUG..GC.CU..UU.CAUA........U....AGG..U...A...U..G..GGGG...-.GGGCA.UGUGG.GU..........U.UU.UAA..AGAAUUUUCCUUUG......CAGAGGCU.uCAUUUCAUCCUUCA.UGAAGCUGUUCAGGAUUUUg.acUUGCAUAUAAGCGCUUGGCU.CUG.CCUUCU.GUUCU.....CCUAGUGAGUGUGUGA---.-GAC.CUUGCAGU..........GUA.UCCG...-CAUA.......AUACUCAAGUA...AA.U...UUUUUU.........UCCCC..UG..UUU.UGGAGGGAAGGGAGGA.......G.G.GGGUGGGGCUUAC...U.UGUUUU..AGCUUUUUUUUUAC
armadillo                    AGGAAAGACAAA..cCUUUAUU..CUUCGUAAA.GUGA.GGAGCA...U.UUAAUAAU.UCCAGGCACA..UGGCA.A..UAGAG.....GCCC.UCUAAA....UA.AGG.AAUAA..AUUA..................CCUC....UUAGACAGGUGGGAGA.UU..AUGAUC--AG.UAAC.AGGUAACU..................ACA.C.....AUUUUAUUUCCAGAAAGUCAAGagGGCUGUUAACU.U..........GA.CAGU.GG.CUAAAACUU-aaugAUUAUAAA.G.U..A.GUU.-UU---UACAUUUCCAAAGUUUGCAUGUU............................AACC...AU..AAAUGCUUAGAAU..........CA..UUUCAUCUAGUGUUAGCCAAUCAa...ugUUCACAU...UACUG..AC.CU..UC.CAUA........G....GCU..U...U...G..G..GGGG...U.GGGCA.UGUGG.GU..........U.UU.UAA..AGAAUUUUCCUUUG......CAGAGGCU.uCAUUUCAUCCUUCA.UGAAGCUGUUCAGGAUUUUg.acUUGCAUAUAAGCGCUUGGCU.CUU.CCUUCU.GUUCU.....---AGUGAGUGUAUGA---.-GAC.CUUGCAGU..........GAG.UUUA...UCAGC.......AUACUCAAGUA...AU.U...UUUUCC.........CCCUG..AA..-UU.UGGAGGGAAGGGAGGA.......G.G.GGGUGGGGCUUAC...U.UGUUUU.uAGCUUUUUUUUCCU
whiteRhinoceros              AGGAAAGACA--...UUUUAUC..CUUCGUAAA.GUGA.UGAGCA...UuUUAAUAAU.UCCAGGCAUA..UGGCA.A..UAGAG.....GCCC.UCUAAA....UA.AGG.AGUAA..AU-A..................CCUC....UUAGACAGGUGGGAGA.UU..AUGAUCAGAA.UAAC.AGGUAACU..................ACA.Cu...uACACUGUUUCCAGAGACUUAGG..GAUCUAUACAU.U..........GA.CAGU.UG.UUAAACUAGA....GUAAUAAA.A.U..A.CUG.--U---GACAUUUCCGAAGUUUGCAUGUU............................AACU...UU..AAAUGCUUACGAU..........CA..UCUCAUCUAGUGUUAGCUGGUGU......UUA-CAC...UAUUG..GC.CU..UU.UCUA........U....GGG..C...A...C..U..UGGG...G.GGACA.UGUGG.GU..........U.UU.GAA..AGAAUUUUCCUUUG......CAGAGGCU.uCAUUUCAUCCCUCA.UGAGGCUAUUCAGGAUUUUg.acUUGCAUAUAAGCUCUUGGCU.CUG.CCUUCU.GUUCU.....CCUAGUGAGAGUGUGA---.-GAC.CUUGCAGU..........GAG.UUUA...UCAGC.......AUACUUGAGUA...AA.U...UUUUUC.........UCCUG..-A..UUU.UGGA-----GGGAAGG.......G.G.GGGUGGGGCUUAC...U.UGUUUU..AGUUUUUUUUUGCA
panda                        AGGAAAAAAUCA...UUUUAUC..CUUCGUAAA.GUGA.UGAGCA...U.UUAAUAA-.CCCAGGCCCA..UGGCA.A..UAGAG.....GCUC.UCUAAA....UA.AGG.AAUAA..AU-A..................CCUC....UUAGACAGGUGGGAGA.UU..AUGAUCAGAA.UAAC.AGGUAACU..................ACA.Cu...aCUACACUUUCCAGAAAGUUAGG..GGUCUAUAAAU.U..........GA.CAGU.GG.UAGAG-----....-UAAUAAA.A.U..A.C-U.GUC---CACAUUUCCAGAGUU-GCAUGUU............................AACU...UU..AAAUGCUAAUAAU..........CA..UCUCAUCUGGUGUUAGCCAAUGU.....uUUUACAC...AACUG..GC.CU..UU.CAUAuagguacuU....GGU..U...G...G..G..GGGG...G.GGACA.UGUGG.GU..........U.UU.CAA..AGACUUUUCCUUUG......CAGAGGCU.uCAUUUCAUCCUUCA.UGAAGCUGUUCAGGAUUUUg.acUUGCGUAUAAGCGCUUGGCU.CUG.CCUUCU.GUUCU.....UCUAGUGAGUGUAUGA---.-GAC.CUUGCAGU..........GUA.UCAG...-CAGA.......AUACUCAAGUA...AA.C...UUUUUC.........CCCUG..-A..UUU.UGGAGGGAAGGGAGGA.......G.G.GGGUGGGGCUUAC...U.UGUUUU..AGCUUUUUUUUUAC
mouse                        AGGAAAGACAAA...UUUUAUU..CUCCAUGCA.GUGA.UGAGCA...U.UUAAUAAU.UGCAGGCC--..UGGCA.-..UAGAG.....GCCG.UCUAAC....UA.AGG.ACUAA..GU-A..................--CC....UUAGGCAGGUGGGAGA.UG..AUGGUCAGAG.UAAA.AGGUAACU..................ACA.U.....AUUUUGUUUCCAGAAAGUCAGG..GGUC--UAAUU.U..........GA.CCAU.GG.CUAAACAUCU....AGGGUAAG.A.C..A.CUU.UUCCCCCACAUUUCCAAA-UAUGCAUGUU............................GAGU...UU..AAAUGCUUACGAU..........CA..UCUCAUCCACU-UUAGCCUUUUG......UCACCUC...-----..AC.UU..GA.GCCA........C....GAG..U...-...-..G..GGGU...C.AGGCA.UGUGG.G-..........-.UU.UAA..AGAGUUUUCCUUUG......CAGAGCCU..CAUUUCAUCCUUCA.UGGAGCUGCUCAGGACU--....UUGCAUAUAAGCGCUUGCCU.CUG.UCUUCU.GUUCU.....GCUAGUGAGUGUGUGAUGUgAGAC.CUUGCAGU..........GAG.UUUG...-----.......-----------...--.-...--UUUU.........UCCUG..GA..AUG.UGGA-----GGGAGGG.......G.G.GGAUGGGGCUUAC...U.UGUUCU..AGCUUUUUUUUUAC
malaysianFlyingLemur         AGGAAAGACAAA...UUUUAUU..CUUCAUAAA.GUGA.UGAGCA...U.AUAAUAAU.UCCAGGCACA..UGGCA.A..UAGAG.....GCUC.UCUAAA....UA.AGG.AAUAA..AU-A..................CCAC....UUAGACAGGUGGGAGA.UU..AUGAUCAGAG.UAAA.AGGUAACU..................ACUg-ca.caUUUUUGUUUCCAGAAAGUUAGG..GAUCUAUA-AG.U..........GA.CAGU.GA.U---------....--------.-.-..A.CUU.UUA---CACAUUGCCAAAGUUUGCAUGUU............................AACU...UU..AAAUGCUUAAAU-..........--..------CAAGUGUUAGCCAAAUGu...uuUAUACAC...UGUUG..GU.CU..UU.UAUA........G....GCA..U...U...U..U..GGGU...G.GGGCAgUGUGG.GU..........U.UU.UAA..AAAAUUUUCCUUUG......CAGAGGCU.uCAUUUCAUCCUUCA.UGAAGCUGUUCAGGAUUUUgacuUGGCAUAUGAGUGCUUGGCU.CUG.CCUUCU.AUUCU.....CCUAGUGAGUGUGUGA---.-GAC.CUUGCAGU..........GAG.UUUAuuaUCAGC.......AUACUCAAA--...--.-...-UUUUU.........UCCUG..GA..AUU.CGGAGGGAAGGGAGGA.......G.G.GGGUGGGGCUUAC...U.UGUUUU..AGCUUUUAUUUUUA
bushbaby                     AGGAAAGACAAA...UUUUAUU..CUUCAUAAAaGUGA.UGAGCA...U.AUAACAAU.UCCAGGCACA..UGGCA.A..UAGAG.....GCCC.UCUUAA....UA.AGG.AAUAA..AAUA..................CCUC....UUAGACAGGUGGGAGA.UU..GUGAUCAGAG.UAAA.AGGUAACU..................ACA.C.....AUUUUGUUUCUAGAAAGUCAGG..--UCUGUGAAG.U..........GA.UAGU.GG.UUAUAG----...aGUAAUGAA.A.U..A.CUU.GUU---CAUAUUUCCAAAGUUUGCAUGUU............................----...UU..ACGUGUUUAACA-..........--..--------AGUGUUAGCAUAU--......-------...-----..GU.UU..UA.UGUA........G....GCA..U...U...G..G..UGGG...-.--GC-.UGUGG.GU..........U.UU.UAA..AGAAUUUUCCUUUG......CAGAGG--..---------CUUCA.UGAAGCUGUUCAGAAUUUUg.acUUGC----------UUGGCU.CUG.CCUUCU.GCUUU.....CC--------UAGUGA---.-GAC.CUUGCAAU..........GAG.UUUA...CCAGC.......AUACUCAAGUA...AA.U...UUUUUU.........UCCUG..GA..AUU.UGGAGGGAAGGGAGGA.......G.G.GGGUGGGGCUUAC...U.UGUUUU..AGCUUUUUUUUACA
dog                          AGGAAAAACA--...UUUUAUC..CUUCGUAAA.GUGA.UGAGCA...U.UUAAUAAU.UCCAGGCACA..UGGCA.A..UAGAG.....GCCC.UCUAAA....UA.AGG.AAUAA..AU-A..................CCUC....UUAGACAGGUGGGAGA.UU..AUGAUCAGAA.UAAC.AGGUAACU..................ACA.Cc...uACACUAUUUCCAGAAAGUCAGG..GGUCUCUAAAUuU..........GA.CAGU.GG.UAGAG-----....-UAAUAAA.A.U..A.C-U.GUC---AACUUUUCCAGAGUU-GCAUGUG............................AACU...UU..AAAUGCUUCUAAU..........CA..UCUCAUCUGAUGUUAGCCAGU-G......UUGACAC...AACUG..GC.CU..UUuCAUA........U....AGG..UacuU...G..G..GGGG...G.GGGCA.UGUGG.GU..........U.UU.UAA..AGAAUUUU-CUUUG......CAGAGGCU.uCAUUUCAUCCUUCA.UGAAGCUGUUCAGGAUUUUg.acUUGCAUAUAAGCGCUUGGCU.CUU.CCUUCU.GUUCU.....---AGUGA--GUGUGA---.-GAC.CUUGCAGU..........GUA.UCAG...-CAUA.......AUAUUCAAGUA...A-.-...--ACUU.........UCCCC..UG..AUU.UUGGAG---GGGAGGA.......G.G.GGGAGGGGCUUAC...U.UGUUUU..AGCUUUUUUUUUAC
alpaca                       AGGAAUGACAAA...UUUUAUC..CUUCGUAAAaCUGA.UGAGCA...U.UUAAUAAU.UCCAGGCACA..UGGCA.A..UAGAG.....GCCC.UCUAAA....UA.AGG.AGUAA..AU-A..................CCUC....UUAGACAGGUGGGAGA.UU..AUGAUCAGAA.GAAC.AGGUAACU..................ACA.Cc...uACACUGUUUUCAGAAGGUCAGAcaAGUCUA---AA.U..........GA.CAGU.GG.UUAAA----U....GAAAUAUA.A.U..A.C-U.GUC---UACAUUUCCAAAGUUUGCAUGUU............................AACC...UU..AAAUGCUUAUCUUaccuuaaaugCUuaUCUCAUCUAGUGUUAGCCAGCAU......UUA-CAC...UAUUG..AC.UUguUA.AAUA........G....GCA..C...U...U..G..GUGG...G.AGAAA.UGUGG.GU..........C.UUcUAA..AGAAUUUUCCUUUG......CAGAGGCU.uCAUUUCAUCCUUCA.UGAAGCGUUCAGGA-UUUUg.acUUGCAUAUAAGCUCUUGGCU.CUG.CCUUCU.GUUCU.....CCUAGUGAGUGUGUGA---.-GAC.CUUGCAGU..........GAG.UUUA...CCAGC.......AUACUCAAGUA...AA.A...UUUUUU.........CCCCU..GA..UUU.UGGAGGGAAGGGAGGA.......G.A.GGGUGGGGCUUAC...U.UGUUUU..AGCUUUUUUUCUUA
manatee                      AGGAAAGACAAA..aCUUACUC..CUUCGUAAA.GUGA.UGAGCG...U.UUAAUAAU.UCCAGGCACA..UGGCA.A..UAGAG.....GUUC.UCUAAA....UA.AGG.AAUAA..AU-A..................CCUC....UUAGACAGGUGGGAGA.UUguAUAAUCAGAG.UAAC.AGGUAACU..................ACG.C.....AUUUUGUUUCCAGAAAGUCAGA..GGGCUAUAAAU.U..........GA.CAGU.GG.UUAAAA----...cAGAGUGAA.AgU..A.G-U.AAU---CACAUUUGCAAAGUUUGCAUGUU............................AACU..uUU..AAGUGUUU-UAAU..........CA..UUUCAUCUAGUGUUAGCCGAUGU......UUACACU...UACUG..AU.CU..U-.UGUA........G....UCA..U...-...-..-..UUGU...G.GGGCA.UGUGG.GU..........U.UU.UGA..AGAG-UUUCGUUUG......CAGAGGCU.uCAUUCCAUCCUUCA.CGGAACUGUUCAGAAUAUUg.acUUGCAUAUAAGCGCUUGGCU.CUG.CCUUCU.GCUCU.....CCUAGUGAGUGUGUGA---.-GAC.CUUGCAGU..........GAG.UUUA...UCAGC.......AUACUCAUGUA...AA.A...UUUUCC.........CCCUG..AA..UU-.UGGGGGGA-GGGAGGG.......-.-.AGGGGGGGCUUAC...U.UGUUCU..AGCUUUUUUUUUUA
mouseLemur                   AGGAAAUACAAA...UUUUAUU..CUUCAUAAA.GUGA.UGAGCA...U.AUAAUAAU.UCCAGGCACA..UGGCA.A..UAGAG.....GCCCcUCUAAA....UA.AGG.AGUAA..AU-A..................CCUG....UUAGACAGGUGGGAGA.UU..AUGAUCAGAG.UAAA.AGGUAACU..................ACA.C.....CUUUUAUUUCCAGAACGUCAGGucUAUAUAUAAUC.U..........GA.CAGU.GA.UUAAACUUAA....GUAAUAAA.A.U..A.CUU.UUC---CGUAUGUCCAAAGUGUGCAUGUU............................UAUC...UU..AAGUGCUUAUAAU..........CA..UCA-----AGUGUUAGCCAAUGU......UUUACAC...--UUA..CA.CA..GG.CAUU........U....GGG..G...G...G..U..GGGG...-.---C-.UGUGG.GU..........U.UU.UAA..AGAAUUUUCCUUUG......CAGAGG--..---------CUUCA.UGAAGCUGUUGAGAAUUUUg.acUUGC----------UUGGCU.CUG.CCUUCU.GUUUU.....CCUAGUGAGCGUGAGA---.-GAC.CUUGCAAU..........GAG.UUUA...CCAGC.......AUACUCAAGUA...AA.A...UUUUUU.........UCCUG..GA..AUU.UGGAGGGAAGGGAGGG.......G.-.GGGUGGGGCUUAC...U.UGUUUU..AGCUUUUUUUUUAC
dolphin                      AGGAAAAACAAA...UUUUAUC..CUUCGUAAAaGUGA.UGAGCA...U.UUAAUAAU.UCCAGGCACA..UGGCA.A..UAGAG.....GCCC.UCUAAA....UA.AGG.AAUAA..AU-A..................CCUC....UUAGACAGGUGGGAGA.UU..AUGAUCAGGA.AAAC.AGGUAAC-..................ACC.U.....ACGCUGUUUUCAGAAAGUCAGG.aG----------.U..........-C.UAGU.GG.UUAAACUAGA....GUAAUGAG.A.G..A.UCAuACUGUCCACGUUUCC--AGUUUGCAUGUU............................AACU...UU..AAAUGCUUACAGU..........CG..UGUUAUCUAGUGGUAGCUGAUGU......UUA-CAC...UAUUG..GC.CU..UU.UAUGuag.gcacU....UGG..U...G...U..G..GGGG...A.GGGCA.UGUGG.GU..........UuUU.UAA..AGCAUUUUCCUUUG......CAGAGGCU.uCAUUUCAUCCUUCA.UGAAGCUGUUCAGGAUUUUg.acUUGCAUAUAAGCACUUGGCU.CUG.CCUUCU.GUUCU.....CCUAGUGAGUG--UGA---.-GAC.CUUGCAGU..........GAG.UUUA...UCAGC.......AUACUCAAGUA...AA.U...UUUUCC.........CCCCU..GA..UUU.UGGAGGGAAGGGAGGA.......G.A.GGGUGGGGCUUAC...U.UGUUUU..AGUUUUUUUUUUGC
nakedMoleRat                 AGGAAAGACAAA...UUUUAUU..CUUCAUAAA.AUGA.UGAGCA...A.UUAA-AAU.CCCAGAUACA..UGGCA.A..UAGAG.....GCCU.UCUUAA....UA.AGG.AAUAA..AGUA..................CCUC....UUAGACAGGUGGGAGC.UA..AUGAUGAGAG.UAAA.G-GUAACU..................A--.-.....-UUUUGUUUCUAGAAAGUCAGG.aG-UCUAUAAGU.U..........--.AAGU.GA.UUAGA-----....-----GUA.A.U..A.UUU.UUC---CACAUUUCCAAAGUUUGCAUGUU............................AA--...--..AAAUGCUUAUAAU..........CU..UCUCACCAAGUGUUAAGUUGUAU......-------...UACAC..UG.UU..GA.GCCA........G....GCA.cU...G...G..G..GAGG...G.GCAUA.UGUGG.GU..........U.UC.UUG..AGAAUUUUCCUUUG......CAGAGGCU.uCAUUUCAUCCUUCA.UGGAGCUGUUCAGGAUUUUg.auUUGCAUAUGAGUGCUUGGCU.CUG.CCUUCU.GUUCU.....CCUAGUGAGUGUGUGA---.-GAC.CUUGCAGU..........GAG.UUUA...UCAGC.......AUACUCAA---...--.-...UUGUUU.........UCCUG..GA..AUUuUGAAGGGAAGGGAGGA.......G.GgGGAUGGGGCUUAC...U.UGUUUU..AGCUUUUUUUUUAC
minkeWhale                   AGGAAAAACAAA...UUUUAUC..CUUCGUAAAaGUGA.UGAGCA...U.UUAAUAAU.UCCAGGCACA..UGGCA.A..UAGAG.....GCCC.UCUAAA....UA.AGG.AAUAA..AU-A..................CCUC....UUAGACAGGUGGGAGA.UU..AUGAUCAGGA.AAAC.AGGUAACU................uaACA.Cc...uACGCUGUUUUCAGAAAGUCAGG.aG----------.U..........-C.UAGU.GG.UUAAACUAGA....GUAAUGAG.A.U..C.G-U.ACUGUCUAUGUUUCCA--GUUUGCAUGUU............................AACC...UU..AAAUGCUUACAGU..........CG..UGUCAUCUAGUGGUAGCUGAUGU......UUA-CAC...UGUUG..GC.CU..UA.UAUAuag.gcacU....UGG..U...G...U..G..GGGG...A.GGGCA.UGUGG.GU..........UuUU.UAA..AGAAUUUUCCUUUG......CAGAGGCU.uCAUUUCAUCCUUCA.UGAAGCUGUUCAGGAUUUUg..aCUUGAUAUAAACACUUGGCU.CUG.CCUUCU.GUUCU.....ACUAGUGAGUGUGUGA---.-GAC.CUUGCAGU..........GAG.UUUA...UCAGC.......AUACUCAAGUA...AA.U...UCCCCCaccccccacCCCCC..GA..UUU.UGGAGGGAAGGGAGGA.......G.A.GGGUGGGGCUUAC...U.UGUU-U..AGUGUUUUUUUUUG
pig                          AGGAAAGACAAA...UUUUAUC..CUUCGUAAAaUUGA.UGACCA...U.UUAAUAAU.UCCAGGCACA..UGGCC.A..UAGAG.....ACCC.UCUAAAuaaaUA.AGG.AAUAA..AU-A..................CUUA....UUAGGCAGGUGGGAGA.UU..AUGAUCAGAA.GAAC.AGGUAACU..................ACA.Cc...uACGCAUUUUUCAGAAAGUCAGG..AGUC--GAAAU.U..........GA.CAGU.-A.CUGAA-----....---GUAUA.A.U..G.C-G.GUC---CACAUUUCCAAAGUUUGCAUGUU............................AAAU...UG..AAAUGCUUACCAU..........C-..--UCAUCUAGUGUUAGCCAAUGC......UUUACAC..uUAUUA..GC.CU..UU.UAUA........U....AGAcaC...U...U..G..GUGG...G.GGGCA.UGUGG.GU..........UuUU.UAA..AGAACUUUCCUUUG......CAGAGGCU.uCGUUUCAUCCUUCA.UGAGGCUGUUCAGGAUUUUg.acUUGCAUAUAAACGCUUGGCU.CUG.CCUUCU.GUUCU.....CCUAGUGGGUGUGUGA---.-GAC.CUUGCAGU..........GAG.UUUU...-CAGC.......AUACUCAAGUA...AAaA...UUUUUU.........UCCCCcuGA..UUU.UGGAGGGAAGGGAGGA.......G.A.GGGUGGGGCUUAC...U.UGUUUU.uAGCUUUUUUUUUGC
megabat                      AGGAAAGACAAA...UUUUAUU..CUUCGUAA-.AUGA.UGAGCA...U.UUAAUUAU.UCCAGGCACA..UGGCA.A..UAGAG.....GCCC.UCUAAA....UA.AAG.AAUAA..GU-A..................CUUC....UUAGACAGGUGGGAGA.UA..AUGAUCAGAA.UAAC.AGGUAACU..................ACA.Cc...uAUGCUGUUUCCAGAAAGUCAGG..GCUCUAUAAAU.U..........GG.CAGU.UG.UUAAACUAGA....GCGAUGUA.A.U..A.C-U.GUC---CGCAUUUCCAAAGUUUGCAUGUU............................AAUU...UU..CAAUGCUUAUGGU..........CA..UCUCAUCUAGUGUUAGCCAGUGU......--UACAC...UAUUG..GC.CU..UU.UAUA........U....GGA..C...A...C..U..CGGG...A.GCUCA.UGUAG.G-..........U.UU.UAA..AGAAUUUU-CUUGG......CAGUGGCUca---UUCAUCCCUCA.UGAAGCUGUCAGG--AUUUg.acUUGCACAUAAGCGCUUGGCU.CUG.C--UCU.GUUCU.....-CUAGUGAAUGUGUGA---.-GAC.CUGGCAGU..........GAG.UUUA...UCAGC.......AUAUACAAGUA...AA.A...AAUUUUc.......cCCCAU..GA..UUU.UGGAGGGCAGGGAGGA.......G.G.GGGUGGGCCUUAC...U.UGU-UU..AGCUUUUUUUUUUA
horse                        AGGAAAGACA--...UUUUAUC..CUUCGUAAA.GUGA.UGAGCA...UuUUAAUAAU.UCCAGGCAUA..UGGCA.A..UAGAG.....GCCC.UCUAAA....UA.AGG.AAUAA..AU-A..................CUAC....UUAGACAGGUGGGAGA.UU..AUGAUCAGAA.UAAC.AGGUAACU..................ACA.Cc...uACCCUGUUUCUGGA----CAGG..AGUC--UAAAU.U..........GAgCCUU.G-.UUACAC----....GAGAGUAA.U.G..A.UUC.UGU---CACGUUUCCAAAGUUUGCAUGUU............................AACU...UU..AAAUGCUUAUAAA.........cCA..UCUCAUCUAGUGUUAGCCAGUGU......-------...--UUG..UA.CU..AU.UAGG........C....ACU..U...G...G..G..----...-.GGUCU.UGUGG.GU..........U.UU.UAA..AGAAUUUUCCUUUG......CAGAGGCU.uCAUUUCAUCCUUCA.UGAAGCUGUUCAGAAUAUUg.acUUGCAUAUAAGCGCUUGGCU.CUG.CCUUCU.AUUCU.....CCUAGUGAGUGUGUGA--G.AGAC.CUUGCAGU..........GAG.UUUA...UCAGC.......AUACUUGAGUA...CA.U...UUUUUC.........CCCCU..GA..UUU.UGGAGGGAAGGGAGGA.......G.GgGGGUGGGGCUUAC...U.UGUUUU..AGUUUUUUUUUGCA
ferret                       AGGAAAA---AU..cUUUUAUC..CUUCGUAAA.GUGA.UGAGCA...U.UUAAUAAU.UCCAGGCACA..UGGCA.A..UAGAG.....GCCC.UCUAAA....UA.AGG.AAUAA..AAUA..................CCUC....UUAGACAGGUGGGAGA.UA..AUGAUCAGAA.UAAC.AGGUAACU..................GCA.Cc..uaACACUAUUUCCAGAAAGUUAGG..GAUCUUUCAGU.U..........CA.CAGU.GG.UAGAG----U....--AGUAAGuA.U..A.C-U.GUC---CACAUAUCCAGAGUUUGCAUGUU............................AACU...UU..AAAUGCUAAUAAU..........CU..CAG---CUGGUGUUAAGCCAGUGu....uUAUACAC...AGCUG..GC.CU..UU.CCUG........U....AGG..U...A..cU..G..GUGG...G.GGGCA.UGUUG.GU..........U.UU.UAA..AGAAUUUUCCUUUG......CAGAGGCU.uCAUUUCAUCCAUCA.UGAAGCUGUUCAGGACUUUg.acUUGCAUAUAAGCGCUUGGCU.CUG.CCUUCU.GUUCU.....CCUAGGGAGUGUGUGA---.-GAC.CUUGCAGU..........GUA.UCAG...-CAUA.......CAACUCAAGUA...AA.C...UUUUCC.........ACCUG..-A..UUU.UGGAGGGAAGGGAG--.......-.-.GGGGGGGGCUUAC...U.UGUUUU..AGCUUUUUUUUUUA
tarsier                      AGGAAAGACAAA...UUUUAUU..CUUCAUAAA.GUGA.UGAGCA...U.AUAA---U.UCCAGGCACA..UGGCA.AuaUAGAG.....GCCC.UCUAAA....UA.AGG.AAUAA..AAUA..................CCUC....UUAGACAGGUGGGAGA.UU..AUGAUCAGAG.GAAA.AGGUAACU.................uACA.-.....AUUUUGUUUCCAGAAAGUCAGC.gGGCUAAUA-AU.U..........UG.GAGU.GU.CAAACUAGAG....UGAUUAAA.A.U..A.CUU.UCC---CACAUCUCCAAAGUUUGCAUGUC............................AACU...CG..AAAUGCUUAGGAU..........CU..UCA-----AGUGUUAGACA----......-------...---UG..UU.UU..AC.GCUG........C....UGG..C...-...-..G..UGGG...G.GGCCU.UGUGG.GU..........U.UU.UAA..AGAAUUUUCCUUUA......CAGAGGCU.uCAUUUCAUCCUUCA.CGAAGUUGUUCAGGAUUUUg.acUUGCAUAUGAGUGCUUGGCU.CUU.CA----.--UCU.....UCUAGUGAGUGUAUGA---.-GAC.CUUGCAGU..........GAA.UUUG...UCAGC.......AUACUUA-CUC...AA.U...UUUUUU.........UCUUG..GA..AUC.UGGAGGGAAGGGCGGA.......G.G.GGGCGGGGCUUAC...U.UGUUUU..AGCUUUUUUUUUCA
rabbit                       AGGAAAGACA--...UUUUAUU..CUUCAUAAA.UUGA.UGAGCA...U.UUAAUAAU.UCCAGGCAAA..UGGCA.G..UAGAG.....GCCC.UGUAAA....UA.AGG.AAUAA..AU-A..................CCUC....UUAGACAGGUGGGAGA.UU..AUGAUCAGAG.UCAA.AGGUAAUU..................ACA.C.....GUUUUGUUUCCAGAAAGUCAGA..GGUGUUUAAAU.G..........GA.CAGU.GG.CCAAACUGAA....AUAAGAAG.C.U..A.CUU.UUC---CACAUUCCCCAAGUUUGCAUGUG............................AACU..cUG..AAGUGCUUCUGA-..........CA..UCUCAUCCGCA-CUAGGCAGCGA......UGGACAC...GGCCG..--.--..AG.CCUA........G....GCA..U...C...U..G..GGGU...G.GGGGC.UGGGG.G-..........-.-G.UAA..AGACUUUCCCUUCG......CAGACCUU..CAUUUCACGCUUCA.UGGAGCUGUUCAGGAUUUGa..cUGGCAUAUGAGUGCUUGGCU.CUG.CGUUCU.GUUCU.....---UGUGAGUGGGAGA---.----.CCUGCAGU..........GAG.UUUA...UGGGC.......ACACUCAA---...A-.-...--CUCU.........UCCUG..GA..AUU.UGGA-----GGGAGGC.......G.-.GGGUGGGGCUUAC...U.-GUUUU..AGCUUUUUUUUUCA
rat                          AGGAAAGACAAA...UUUUAUU..CUCCAUGCA.GUGA.UGAGCA...U.UUAAUAAU.UGCAGGCC--..UGGCA.-..UAGAG.....GCCC.UUUA--....--.AGG.ACUAA..GU-A..................CCU-....-UAGGCAGGUUGGAAA.UG..AUGGUCAG-A.UAAA.AGGUAACU..................ACA.U.....AUUUUGUUUCCAGAAAGUCAGG..GGUC--UUAUU.U..........GA.CCAU.GG.CUAAACAUCU....AGGGUAAG.A.U..A.CUU.UCC---CA-AUUAUCAAA-UGUGCAUGUU............................GAGU...UU..AAAUGC-UUAGAC..........CA..UCUCAUCCACG-UUAGACUUUUG......UCACCUC...-----..AC.UU..GA.GCCA........C....GAG..U...-...-..-..---U...G.GGGCA.UGUGG.GU..........U.UU.UAA..AGAGUUUUCCUUUG......CAGAGGCC.uCAUUUCAUCCUUCA.UGGAGCUGCUCAGGACUUUg..aUUGCAUAUAAGCGCUUGCCU.CUUgUCUUCU.GCUCU.....GCUAGUGAGUGUGUGA---.-GAC.CUUGCAGU..........GAG.UUUG...-----.......-----------...--.-...--UUUU.........UCCUG..GA..AU-.UGGAGGGAAGGGAGGA.......GgG.GGAUGGGGCUUAC...U.UGUUCU..AGCUUUUUUUUACA
chinesePangolin              AGGAAGGACAAA...UUUUACC..CUUCAUAAA.GUGA.UGAACA...U.UUAAUAAU.UCCAGGCACA..UGGCA.G..UAGAG.....GCCC.UCUAAA....UA.AGG.AAUAA..AU-A..................CUUC....UUAGACAGGUGGGAGA.UU..AUGAUCAGUG.AAAC.AGGUAACU..................ACA.C.....CUACUCUUACCAACAAGUCAGG..GGUG--UAAGU.U..........GG.CAGU.GG.UUCAAG----....-UAGUAAA.A.U..G.C-U.GUC---CACGUUGCCGGAGUUUGCAUGUU............................AAGU...UG..AAAUGCUUAAUA-..........--..----AUCUAGUGUUAGCCAGU--......--U--UU...--AUG..UG.UG..GC.ACUU........G....GGG..U...G...G..G..AUUU...-.GUGCA.UUU--.--..........-.UU.UAA..AGAAUUUUCCUUUU......CAGAGGCU.uCAUUUCAUCCUUCA.UGAAGCUGUUAAGGAUUUUc.acUUGCACAUAAGCACUUGGCU.CUG.CCUUCU.GUUCU.....-------AGUGUGGGA---.-GACcCUUGCAGU..........GUA.----...UCAGC.......GUACUCAAGUA...AA.U...UUUUUU........cCCCCU..GA..UUC.UGGAGGGAAGGGAGGA.......G.G.GGGUGGGGCUUAC...U.UGUUUU..AGCUUUUUUUUUUA
chineseHamster               AGGAAAGACAAA...UUUUAUU..CUCCAUACA.GUGAaUCAGCA...U.UU-AUAAU.CCCAUGUG--..UGGC-.A..UAGAGgcccuGCCC.UCUAAA....UA.AGG.AAUAA..GU-A..................--CC....UUAGACAGGUGGGAGA.UA..AUGGUCAGAG.UAAA.AGGUAACU..................ACA.U.....AUUUUGUUUCCAGAAAGUCAGG..GGUC--UAAUU.U..........GA.CAAU.GG.CUAAACAUCU....AGGGUAAG.A.U..A.ACU.UUU--CCACACUUCCAA-AUUUGCAUGUU............................----...--..AAAUGCUUAUGAC..........CA..UUUCAUCCACUGUUAAGCCUUUU.....cUCACCUC...-----..AC.UU..GA.GCCA........G....AAU..U...-...-..-..UGGG...C.GGGCA.UGUGG.GU..........U.UU.UAA..AGAAUUUUCCUUUG......CAGAGGCU.uCAUUUCAUCCUUCA.UGAAGCUGCUCAGGACUCUg.acUUGCAUAUGAGUGCUUGGCU.CU-.---UCU.GUUCU.....GCUAGUGAGUGUGUGA---.-GAC.CUUGCAGU..........GAC.UUUG...-----.......-----------...--.-...---UUU.........UCCUG..GA..AUU.CGGAGGGAAGGGAGGA.......G.GgGGAUGGGGCUUAC...U.UGUUUA..-GCUUUUUUUUGCA
cow                          AGGAAA---AAA...UUUUGUC..CUUCGUAAAaGUGA.UGAGCA...U.UUAAUAAU.UCCAGGCACA..UGGCA.A..UAGAG.....GCCC.UCUAAA....UA.AGG.AAUAA..AU-A..................CCUC....UUAGACAGGUGGGAGA.UU..AUGAUCAGAA.GAAC.AGGUAACU................uaACU.Cc...uACAAUGUUUGCAGAAAGUCAGG..AGUCUGUC---.-..........--.UAGU.GG.UUAAACUAGA....GUAAUGGA.A.UguA.C-U.GUC---CACAUUUCC--AGUUUGCAUGUU............................AACU...U-..---UGCUUA--GU..........CA..UCUCAUCUGGUGUUAGCCAGUGU......UCA-CAC...UGUUG..GC.CU..AC.UUUU........U....AGA..U...AccuG..G..UGGG...G.GGGUG.GUUGG.UUuuuuuuuuuuU.UU.UAA..AGAAUUUUCCUUUG......CAGAGGCU.uCAUUUCAUCCUUCG.UGAAGCUUUUCAGGAUUUUg.gcUUUCAUGUAAACGCUUGGCU.CUG.CCUUCU.GUUCU.....CCUAGGGAGUGUUUCA---.-GAC.CUUGCAGU..........GAG.UUUA...UCGGC.......AUAUUUAAGUAuaaAC.A...UUUUUC.........CCCUU..GA..AUU.UGGAGGGAAGGGAGGA.......G.A.GGGUGGGGCUUAC...U.UGUUUU..AGCUUUUUUUUUUA
guineaPig                    AGGAAAGACAAG...UUUUAUU..CUUCAUAAA.AU--.-GGUCA...U.UUAA-AAU.CCCAGACACA..UGGCA.A..UAGAG.....AACC.UCUUAA....UA.AGG.AAUAA..AAUA..................CCUC....UUAGGU----GGGAGC.UA..AUGAGAGAAA.----.AGGUAACU..................AUU.U.....----UGUUUCCAGAAAGUCAGA..AGUCAGUA---.U..........GA.CAGU.GG.UUAGAA----....-UAAUGG-.-.G..A.UUU.UUC---CAUAUUUCCUAAGUUUGCAUGUU............................A---...-A..AAAUGCUUAGUC-..........-C..UCUC----AUAAGU---AUAU--......--UACAC...UGUUG..AUcCA..GG.CAUC........C....GGG..A...A...-..G..GGGA...C.AUGUG.UGGGU.GU..........U.UG.UGG..AGAAUUUUCCUUUG......CAGAGGCU.uCAUUUCAUCCUUCA.UGGAGCUGUUCAGGAUUCUg.acUUGCAUAUAUCUGCUUGGCU.CUG.CCUUCU.GUUCU.....---AGUGAGUG--UGA---.-GAU.CUUCCAGU..........GAG.UUCA...UCAGC.......AUACUCAA--A...A-.-...UUGUUU.........UCCUG..GA..AUU.UGAAGGGAAGGGUGGA.......G.G.GGAUGGGGCUUAC...U.UGUUUU..AGUUUUUUUUACAG
bison                        AGGAAA---AAA...UUUUGUC..CUUCGUAAAaGUGA.UGAGCA...U.UUAAUAAU.UCCAGGCACA..UGGCA.A..UAGAG.....GCCC.UCUAAA....UA.AGG.AAUAA..AU-A..................CCUC....UUAGACAGGUGGGAGA.UU..AUGAUCAGAA.GAAC.AGGUAACU................uaACU.Cc...uACAAUGUUUACAGAAAGUCAGG..AGUCUGUC---.-..........--.UAGU.GG.UUAAACUAGA....GUAAUGGA.A.UguA.C-U.GUC---CACAUUUCC--AGUUUGCAUGUU............................AACU...U-..---UGCUUA--GU..........CA..UCUCAUCUGGUGUUAGCCAGUGU......UCU----...G-CUU..GG.UU..UU.UUUU........U....UGU..U...-...-..-..----...U.UUGUU.UUU--.-U..........U.UU.UAA..AGAAUUUUCCUUUG......CAGAGGCU.uCAUUUCAUCCUUCG.UGAAGCUUUUCAGGAUUUUg.gcUUUCAUGUAAACGCUUGGCU.CUG.CCUUCU.GUUCU.....CCUAGGGAGUGUGUCA---.-GAC.CUUGCAGU..........GAG.UUUA...UCGGC.......AUAUUUAAGUAuaaAC.A...UUUUUC.........CCCUU..GA..AUU.UGGAGGGAAGGGAGGA.......G.A.GGGUGGGGCUUAC...U.UGUUUU..AGCUUUUUUUUUUA
elephant                     AGGAAAGACAAAa.cUUAACUC..CUUCGUAAA.GUGA.UGAGCA...U.UUAAUAAU.UCCAGGCACA..UGGCA.AugUAGAG.....GUCC.UCUAAA....UC.AGG.ACUAA..GU-A..................CCUC....UUAGACAGGUGGGAGA.UG..GUAUAAUCAG.AAAC.AGGUAACU..................GCG.C.....AUUUUGUUUCUGGAAAGUCAGA..GGGCUAUAAAU.U..........GA.CAGU.GG.UUAAAA----....-AAGUAAA.G.U..A.G-U.AAC---CGCGUUUCCAAAGUUUGCAUGUU............................----...--..AAGUG-CUUUGAU..........CA..UUUCAUCUAGCGUUAGCCAAUGU......UCA-CAC...UGUUG..AC.GU..UU.UGUA........G....UCU..U...U...U..-..--GU...G.GGGCA.UGUGG.GU..........U.UU.UAA..A---GUUUCCUUUG......CAGAGGCU.uCAUUCCAUCUCUCA.GGAAACUGUUGAGAAUGUUg.acUUGCCUCUAAGUGCUUGGCU.C--.-----U.GCUCU.....UCUAGUG--UGUGUGA---.-GAC.CUGGCAGU..........GAG.UUUA...UCAGC.......GCACUCAAGUA...AA.G...U-UUUC.........UCCUU..AA..AUG.UGGAGACUGAGAAAAG.......-.-.CAAUGGGCUUCAC...U.UGUUUC.uAGCUUUUUUUUUAC
kangarooRat                  AGGAAAGACAAA...UUUUAUU..CUUCAUAAA.GUGA.UGACCA...G.UUAAUAAA.-UCAGCCACA..UGGCA.A..UAGA-.....-CCC.UCUAAG....UA.AGA.AAUAA..AU-A..................CCUC....UUAGACAGGCGGGAGA.UA..AUC-----AG.UAAA.AGGUAACU..................ACA.C.....AUU-UGUUUUCAGAAAGUCAGG..GGUCU-UCAGU.U..........GA.CAGU.GG.CUAAAGAAAC...aUAAGU---.-.-..-.-UC.AUUUCCCACAUUUCCAGUG--UGCAUGUU.........................uuaAACU...UU..UAAUGCUUAAAGU..........CA..UCC-----CAUGGA---------......-------gu.-----..--.--..GA.GCCA........G....GCA..U...-...-..-..---G...G.GGGCA.UGGGG.GC..........U.UC.UAA..AGAAUUUUCCUUUG......CAGAGGCU.uCAUUUCAUCCUUCA.UGAAGCUGUUGAGGAUUUUg.acUUG-AUAUGCGUGCUUGGCU.CUG.CCCUCU.GUUCU.....A---------GUGUGA---.-GAU.CUUGCAGU..........GAG.UCUG..aUCAGU.......GUACUUA---A...UU.U...UUUUUU.........UCCUG..GA..AUU.UGAGGGAAAGGGAGGA.......G.GgGGAUGGGGCUUAC...U.UGUUUU..AGCUUUUUUUUACA
sheep                        AGGAAA---AAA...UUUUAUC..CUUCAUAAAaGUGA.UGAGCA...U.UUAAUAAU.UCCAGGCACA..UGGCA.A..UAGAG.....GCCC.UGUAAA....UA.AGG.AAUAA..AU-A..................CCUC....UUAGACAGGUGGGAGA.UU..AUGAUCAGAA.GAAC.AGGUAACU................uaACA.Cc...uACAAUGUUUACAGAAAGUCAGG..AGUCUGUCUAG.U..........GG.-UUA.GA.GUAAU-----....-----GGA.A.U..G.U--.AUUGUCAACAUUUCC--AGUUUGCAUGUU............................AACU...U-..---UGCUUAGAGU..........CA..UCU-----GGUGUUAGGCAAUGUucacauGUUGGCC...UACU-..UU.UU..AG.AUUC........C....UGG..U...G...G..G..GGAGguuU.GGGUU.UUUGU.UUuuuu..uuuuU.UU.UAA..AGAAUUUUCCUUUG......CAGAGGCU.uCAUUUCAUCCUUCG.UGAAGCUUUUCAGGAUUUUg.gcUUUCGUAUAAAUGCUUGGCU.CUG.CCUUCU.GUUCU.....CCUAGGGAGUGUGUCA---.-GAC.UUUGCAGU..........GAG.UUUA...UCGGC.......AUAUUUAAGUA...UA.UacaUUUUUC.........CCCUU..GA..AUU.UGGAGGGAAGGGAGGA.......G.A.GGGUGGGGCUUAC...U.UGUUUU..AGCUUUUUUUUUAC
shrew                        AGGAAAGACAAAuuuUUUUAUC..CUUCAUAAA.UUGA.UGAACA...U.UUAAUAAU.UCCAGGCACA..UGGCA.A..UAGAG....aACCC.UCUAAA....UA.AGG.AAUUA..AAUA..................CCUC....UUAGACAGGUGGGAGAuUU..AUGAGAGUAA.CAAAcAGGUAACU..................ACA.Ucu.acACUUGGUUUCCAGAAAGCUAGG..G-GCAUAUAAU.U..........GA.UGUU.UG.CAUGCUAAUU....----U---.-.-..-.---.-----------------------------ua.....................aa...----...--..-------UAAAAU..........CC..UUUCACCUAGUGUCAGCCAGUG-c...uuACAAGUU...AACUG..GC.CU..UU.UACA........CgagcACU..U...G...U..A..GGGG...G.GGGCA.UGUGGgGU..........U.UU.UAA..AGAAUUUUCCUUUG......CAGAGGCU.uCAUUUCAUCCUUCAgUGAAGCUGUUCAGGAUU--....-------UU--GACUUGGCU.CUG.CCUUCU.CUACU.....-----------AGUGA---.-GAU.-UUGCAGU..........GAGuUUUA...UCAGC.......AUACACGUUUA...--.-...--AAAA.........ACCUG..AUuuUUU.UGGAGGGAAGGGAGGA.......G.-.GGGUGGGGCUUAC...U.UG-UUU..AGCUUCUUUUUUAC
pika                         AGGAAAGACA--...UCUUAUU..CUUCAUAAA.UUGA.UGAGCA...U.UUGAUAAU.UCCAGGCAAA..UGGCA.A..UAGAG.....GC--.UCUAAA....UA.AGG.AAUAAuaAACA..................CUUC....UUAGACAGGUGGGAGA.UA..AUGAUCAGAG.GACA.AGGUAAUG..................ACA.U.....UUUG--UUUCCAGAAAGUCAGA..--UCUUUAAAU.U..........--.CAUC.GG.CUAAA-----....--AGUAAC.C.A..A.GUA.CUU---GACAUUUCCAAAGUUUGCAUGUU............................AACU...GU..AAGUGCUUAUAAU..........CG..UCUCAUUAAAUAUUAGGUGGUGA......UCAACAC...UGCUG..AA.CU..UA.GGCG........U....UUG..G...-...-..G..UCGG...G.GA-UG.UGUGG.G-..........-.UU.UAA..AAAGCUUUCCUUUG......CAGAGGU-..--CUCAGUCCCUCA.CGAAGCUGUUGAGGAUUCUg.acUUGCAUAG-AGUGCUUAGCU.CUG.CCUUGUuGAGUU.....GAUC---------------.----.--------agcggauucu---.----...-----.......-----------...--.G...ACUUGU.........UCCU-..--..---.---------GGGUGGA.......G.G.GGGUGGGGCUUAC...U.UGUUUU..AGCUUCUUUUUUCC
tenrec                       AGGAAAGACAAAa.cUUACUUC..CUCCGUAAA.GUGA.UGAGAC...C.UUAAUAAAcUCCAGGCACA..UGGCAcU..UAGAG.....GUUC.UCUAAA....UAcAGGaAAUAA..GUAA..................CCUC....UUAGACAGGUGGGAGA.UU..AUGAUCAGAGaUAAC.AGGUAACU.................uAAA.C.....AUUCUAUUUCUAGAAAGUUAGG..GCUUUAAGUUG.A..........UA.GGGG.AG.AUGCCA----....--------.-.-..-.---.-----------------------------a......................gu...----...--..-------CUUAAU..........CA..UUCCGUCUAGUGCUAGCCAGUGU......UUA----...GACUG..-A.CU..GU.AGUG........U....CUG..U...G...G..G..----...-.GCAUC.UGUGG.GU..........U.UU.UCCuuUCAAGCUUCCUUUG......CAGAGGCC.uCAUUUCAUCCUUCA.CGAAGCUGUUCAGAACUUGg..cUUGCAUAUAAGCACUUGCCG.CCU.CUGCCU.-----.....GCUAGUGAGU--GUGA---.-GAC.CUUGCAGU..........GAG.UUUA...UCAGCacauacuGUACUCGGUUA...AA.G...--UUUU.........UCCUU..GG..AUU.UGGAGGGGAG------.......-.-.GGGCGGGGCUUAC...U.UGUUCU..AGCUUUUUUUUUAC
rockHyrax                    GGAAAUAACA--...AUUUAUUguUUCUAUCAA.GUGA.UGAGCA...U.UCAAUAAU.UCCAGGCACU..UGGCA.G..UAGAG.....AUCC.UCUAAA....UA.AGG.AAUAA..AU-A..................CCUC....UUAGGU----GGGAGA.UG..GUAUAAAAUU.UAAC.AGGUAACU..................ACA.C.....AUUCUGUUUCCAG---------..-----------.-cuggacaggg--.----.--.----------....---UUAAA.A.C..A.AUA.AAUAAACAUACUGCUAAAGUUUGCAUGUU............................AACUgaaAUgaAAGUGUUUGC-AU..........CA..GUUCAGUGAGUAUUUAAUAAUGUug..auACUGGUU...GGUUG..AU.CU..UU.UGUA........G....UCA..U...U...U..G..UGGG...-.--GCA.UGUGG.UU..........U.UU.U--..--------------......CAGAGGCU..-------UCAUUCC.---AUCCUUCAGGAAACUU....UGCCAUAAUAGCGCUUGG--.CUG.UCUUCU.GCU--.....CCUAGU--GUAUGUGA---.-GAU.CUUGCAGU..........GAG.UUUC...UCUGC.......AGACUAAAGUA...AA.A...UUUUUC.........UCCCU..GA..AUU.GGGAGGGGAGGG---A.......G.G.GAGUAGGGCUUAC...U.UGUUCU..AGUUUUUUUUGCAG
hedgehog                     AGGAAAGACAAU...UUUUACC..CUUCGUAAA.CUGA.UGAGCA...U.UUGCUAGU.UCCAGGCACA..UGGCA.G..UAAAG.....GCCC.UCUAA-....UC.AGG.ACUAA..GUAA..................CCUAccccUUAGACGGGUGGGAGA.--..UUGAGCAGAA.GUCC.AGGUAACU..................CCA.CccacaCAGGGAUUU-------------..-----------.-gagc..aggg--.----.--.----------....------CG.A.C..-.CUU.CUC---UACACCUCC-AAGGCUGCAUGUU............................GACU...CC..AGUGGCUUGUCAC..........CC..ACC----CA--GCUCA-------......-------cu.-----..--.UG..UU.AACU........G....GCG..U...C...U..G..GGGA...G.GGGCG.UGUGG.G-..........U.UU.UAA..AGCCCUUUCCUUUU......CAGAGGUU.gCAUUCCGCCCUUCA.CGGAGCUAUUCAGGACU--....-UGCAUAUAAGCGCGUGGCUgCUC.UGCCUU.CCACU.....CCUAGUGAGUGUGUGA---.-GAU.CUUGCAGU..........GAG.UUCG...AU-GG.......--ACUCUUGUA...AA.A...UAAA--.........CCCCU..GA..UUU.UGGAGGGCAGGGAGGA.......G.-.GGGUGGGGCUUAC...UuUGUUUU..AGCUUUUUUUUUAC
wallaby                      ------------...----CGU..CAAUGUAGA.ACUA.UGACCAgcuC.UUAA--AA.UCCAGGCACUuuUGGCA.A..UAGAG.....GCCC.UCUAAA....UA.AGG.AAUAA..AAUA..................CCUC....UUAGACAGUUGGGACA.CU..U---------.----.--------gcuuaugcucagucag..---.-.....----------------------..-----------.-uuug.cacac--.----.--.----------....--------.-.-..-.---.-----------------------------ugccgagagacugcaugcagauuuu...----...--..--------GAAUG..........CU..GAA--GCC----AUCUCAUUGAGc....cUUUUGUG...AGCUU..CG.GG..UA.UCUG........G....GGG..C...A...U..G..UGGG...-.GUGUU.UUUUG.--..........-.UU.UCU..AGACUUUUCCUUUG......CAGAGGCU.uCAUUUCACCCUUCA.UGAAGCUGCUCAGGAUUUGa..cAUGCCU--AA--GCUUGGCC.UCU.GCUCCU.CCUUC.....CUCUUCUAGUGUGUGA---.-GUC.CUUGCAGU..........G-G.UCUC...UUGA-.......AAAC-----UU...GC.U...CUUUUG.........UUCUG..AG..GGA.AGGGAGGCUAGGGCAG.......-.-.GGUGGGGGCUUAC...U.UGUUUG.uAGCUUUUCUUUUUA
tasmanianDevil               ------------...-----GG..CUGUAGAGC.UAAA.UGACCAg.cA.CUAAUA-A.UCCAGGCACU..UGGGG.CaaUAGAG.....GCCC.UCUAAA....UA.AGG.AGUAA..---A..................CUUA....UUAGACAGUUGGGACA.-C..AU--------.----.--------..................---.-.....----------------------..-----------.-..........--.----.--.----------....--------.-.-..-.---.-----------------------------........................g...----...--..-------UGCA--..........--..--GCAUCCAGCAGCGGUAAGGGU......GUUAUUC...CGG--..GG.CC..GG.GGCA........U....GUG..G...-...-..-..GGGG...G.GGGUC.UUUU-.UU..........G.UU.UCU..AGACUUUUCCUUUG....caGAGAGGUU..CAUUUCACCCUUCA.UGAAGCUGCUCAGGAUUUGa..cAUGCAUAAUA-CGCUUGGCU.C--.-----U.GCUCU.....UCUAGU----GUGUGA---.-GUC.CCCGCAGU..........G-A.UGAG...UA---.......AUCCUU---GG...AA.A...CUCGGC.........UCCUU..UG..UUC.UGAGGGAAAGGGCGGCucaggccG.G.GAGGGGGGCUUAC...U.UGUUUUguAGCUUUUCUUUUUA
americanAlligator            ------------...-------..---------.--GG.AGACAA..aU.G---UAGA.UCAAGGCACU..UGGCA.G..UAGAG.....G---.------....--.---.-----..----ucgcauaacuaaggagag----....-------------UAU.CU..CUGCUUCAAA.UUCA.AGCUGACU..................GAU.U.....GCUACAGUAUUAAAAACCAAAG..UGACACACUAC.U..........--.CAGU.--.UUGCA-----....-UCUUUAG.A.A..AuUUG.CAUGCUAACA-------------------........................a...----...--..---UGCUUGCACC..........CA..UCUCCUCUAGUGCUAGUGAUG-Ucu..ca-UUUUUC...UACUUccAA.GU..AA.CAUU........U....GGG..A...G...G..UccAUGG...G.GGAUC.AGGGG.GC..........-.--.---..--------------aauu..CCCUGA--..UCCAUCC--CUCCA.UGAAGCUGUUCAGGAUGAU...uUUGCUUGACAU-GCUUG-CU.UUU.UCUUCU.GUU--.....-------------------.----.--------.........u---.----...-----.......-------AACA...GC.A...UUUUUU.........UUUUA..AU..AUU.UGGAUUGU-GGCUGGG.......G.U.GGGUGGGGCUCACaauU.UGUUCU..AGCUUUUUCUUUUU
paintedTurtle                ------------...-------..---------.----.------...-.--------.----------..-----.-..-----.....----.------....--.---.-----..----..................----....----------------.--..----------.----.--------..................---.-.....----------------------..-----------.-..........--.----.--.----------....--------.-.-..-.---.-----------------------------............................----...--..---------CAAC..........CA..UUUCCUUCAGUGCUAGUG-----......-------ac.----U..AA.UU..AA.CAUU........A....GCG..G...G...G..G..AAAU...-.GGGCA.AUUUU.UU..........U.UU.UUA..AGUAUCUUUCUU--......ACCCUGAU.cCAU----CCCUUCA.UGAAGCUGUUCAGGAUGAU...uUUGCUUGACAUGCCUUGGCG.CUU.UCUUCU.GUUCCccacaCCUUGUGUGUGUAUGUGAA.GGCC.CCUGCAGU..........GAG.UUAA...ACC--.......-----------...--.-...UCUGUA.........UCUUC..AA..---.----------------.......-.-.-------------...-.------..--------------
#=GC SS_cons                 <<<<<<______...>>>----..>>>,,,,,,.,,,,.,,,,,,...,.,,,,,,,,.,<<<______..>>>,<.<..-----.....-<<<.<<<<<-....--.<<<._____..____~~~~~~~~~~~~~~~~~~>>>-....>>>>>----->>>---.>>..,,,,,,,,<<.<<<<.<<<<____~~~~~~~~~~~~~~~~..>>-.>.....->>>>>>>,,,,,,,,,<<<--..-<<<_______._~~~~~~~~~~>>.>-->.>>.,,,,,,,,,,....,,,,,,,,.,.,..,.,,,.,,,,,,,<<<<<<--<<<<<<________~~~~~~~~~~~~~~~~~~~~~~~~~...>>>>...>>..>>>>>->,,,,,,..........,,..,,,,,,,,,,,,,,<<<<<<<<_......_______~~.>>>>>..->.>>..,,.,,,,........,....,<<..<...<...<..<..----...-.<<<<<.<-<<_.__.........._.__.___..______________~~~~..>>->>>--..>>>---->>>>>>,.,,,,,,,,(((((((,,,,....,,<<<______>>>,,,,,,.,,,.,,,,,,.,,,,,.....,,,,,<<<<<<<-<<<---.----.<<<_____~~~~~~~~~~>>>.----...>>>--.......>>>>>>>,,,,...,,.,...,,,,,,.........)))))..))..:::.::::::::::::::::.......:.:.:::::::::::::...:.::::::..::::::::::::::
#=GC RF                      aggAaagACAAa...uuUUAUu..ccuCAUaaA.GUGA.UGAGCA...U.aUAAuAAU.UccaGGcAca..uggCa.a..UAGAG.....GCCC.uCuAaA....UA.agG.AaUAA..AUuA~~~~~~~~~~~~~~~~~~Ccuc....uUaGaCAGGUGGGAGA.uu..aUGaUcAGAg.uaaa.AgGuAACU~~~~~~~~~~~~~~~~..aCA.c.....AUuuuguUUcCAGAAAGuCaGG..ggUCuAUaAAu.U~~~~~~~~~~GA.cagu.Ga.UUaaaaAagU....cauGUuaA.A.u..A.CUu.uUUgCUCAcauUucCaaaGucUGcAUGUU~~~~~~~~~~~~~~~~~~~~~~~~~...gaCu...uu..aAauguUUAaaAu..........CU..uAuCuUCCAgUGgUaggcagugg......uuuacac~~.gacug..ac.cu..ua.uAUA........u....ggc..a...g...g..g..aGGg...G.gcgcc.uGugG.GU..........u.UU.UAA..AGAAUUUUCCUUUG~~~~..caGaggau..cgcuUcauccugcA.UGaAGCUgcucaggAUUuU....UUGcauauuAgugCUUGGcU.CUu.ucUUcU.GuUuU.....ucUagugagucugugaUAa.uGAC.cUuGCAgU~~~~~~~~~~gAg.UUUG...ucaGg.......agacucaaaga...ag.g...UuUUUU.........Uccug..gg..aUU.UGGAgggaUGGGAGGa.......G.G.GGaUGGGGCUUAc...U.UGUUgU..AGCUUUUUUUUuUu
#=GF R2R keep allpairs
//
