# Supplementary material for: Secondary Structural Model of Human MALAT1 Reveals Multiple Structure–Function Relationships
Source: Int J Mol Sci. 2019 Nov 9;20(22):5610. doi: 10.3390/ijms20225610 (PMC6888369; doi:10.3390/ijms20225610)
Supplement: Supplementary file 1 [file ijms-20-05610-s001.zip › Table S1.xlsx]

## Sheet: SeqMarkup
MALAT1	G	T	A	A	A	G	G	A	C	T	G	G	G	G	C	C	C	C	G	C	A	A	C	T	G	G	C	C	T	C	T	C	C	T	G	C	C	C	T	C	T	T	A	A	G	C	G	C	A
Nucleotide	1	2	3	4	5	6	7	8	9	10	11	12	13	14	15	16	17	18	19	20	21	22	23	24	25	26	27	28	29	30	31	32	33	34	35	36	37	38	39	40	41	42	43	44	45	46	47	48	49
Renat S1- Line1	0	0	0	0	0	0	0	0	0	0	0	0	0	0	0	0	0	0	0	0	0	0	0	0	0	0	0	0	0	0	0	0	0	0	0	0	0	0	0	0	2	0	3	0	0	0	0	0	0
Renat V1-Line1	0	0	0	0	0	0	0	0	0	0	0	0	0	0	0	0	0	0	0	0	0	0	0	0	0	0	0	0	0	0	0	0	0	0	0	0	0	0	0	0	0	0	0	0	0	0	0	0	0
Renat S1-Line2	0	0	0	0	0	0	0	0	0	0	0	0	0	0	0	0	0	0	2	0	0	5	0	0	0	0	0	0	0	0	0	0	0	0	0	0	0	0	0	0	0	5	0	0	0	0	0	5	0
Renat V1-Line2	0	0	0	0	0	0	0	0	0	0	0	0	0	0	0	0	0	0	0	0	0	0	0	0	0	0	0	0	0	0	0	0	0	0	0	0	0	0	0	0	0	0	0	0	0	0	0	0	0
Renat S1-Line3	0	0	0	0	0	0	0	0	0	0	0	0	0	0	0	0	0	0	1	0	0	0	2	0	0	0	0	0	0	0	0	0	0	0	0	0	0	0	0	0	0	0	0	0	0	0	0	0	0
Renat V1-Line3	0	0	0	0	0	0	0	0	0	0	0	0	0	0	0	0	0	0	0	0	0	0	0	0	0	0	0	0	0	0	0	0	0	0	0	0	0	0	0	0	0	0	0	0	0	0	0	0	0
S1 avg	0	0	0	0	0	0	0	0	0	0	0	0	0	0	0	0	0	0	1	0	0	1.66667	0.666667	0	0	0	0	0	0	0	0	0	0	0	0	0	0	0	0	0	0.666667	1.66667	1	0	0	0	0	1.66667	0
V1 avg	0	0	0	0	0	0	0	0	0	0	0	0	0	0	0	0	0	0	0	0	0	0	0	0	0	0	0	0	0	0	0	0	0	0	0	0	0	0	0	0	0	0	0	0	0	0	0	0	0
S1/V1 ratio																			1			1.66667	0.666667																		0.666667	1.66667	1					1.66667
DMS-Seq
MFE	0	0	0	0	0	0	0	0	0	0	1	1	1	1	1	1	0	0	0	0	0	0	0	0	1	1	1	1	1	1	0	0	0	1	1	1	1	1	1	0	0	0	0	1	1	1	1	1	1
PARIS
PARIS-Composite
Composite	0	0	0	0	0	0	0	0	0	0	1	1	1	1	1	1	0	0	0	0	0	0	0	0	1	1	1	1	1	1	0	0	0	1	1	1	1	1	1	0	0	0	0	1	1	1	1	1	1
Agreement-unstructured/unprotected
Agreement-structured/protected
PARS/Composite-unstructured
PARS/Composite-structured
DMS-seq/Composite-unprotected
DMS-seq/Composite-protected
[truncated: 5,000 more columns]

## Sheet: Statistics
Counts needed for computing DMS-seq stats
Count of A's and C's between nt 1287 and 4259 with DMS-seq data entries	1305
Count of A's and C's between nt 5847 and 8398 with DMS-seq data entries	1006
Sum of A's and C's between 1287-4259 and 5847-8425 with DMS-seq data entries	2311
Stats for comparing PARS and DMS-seq
Number of nts marked as both unstructured in PARS and unprotected in DMS	674
Number of nts marked as both structured in PARS and protected in DMS	695
Sum of agreement between PARS and DMS nts (B8 and B9)	1369
Agreement between unstructured/unprotected reads in PARS and DMS (674/2311)	0.291649
Agreement between structured/protected reads in PARS and DMS (695/2311)	0.300736
Agreement in total between PARS and DMS (sum of B11 and B12)	0.592384
Stats for comparing PARS and Composite line
Number of unstructured nts in Composite line	4236
Number of structured nts in Composite line	4189
Nts in PARS and Composite lines that are unstructured	1966
Nts in PARS and Composite lines that are structured	2094
Total number of nts between 1281 and 8425 with PARS data entries	6821
Number of unstructured PARS nts in the composite divided by 6821	0.288228
Number of structured PARS nts in the composite divided by 6821	0.306993
Sum of percentage of nucleotides in PARS in agreement with composite	0.595221
Stats for comparing DMS-seq and Composite line
Nts in DMS and Composite lines that are unprotected	752
Nts in DMS and Composite lines that are protected	550
Sum of A's and C's between 1287-4257 and 5847-8398	2311
Number of unprotected DMS nts in the composite divided by 2311	0.3254
Number of protected DMS nts in the composite divided by 2311	0.237992
Sum of percentage of nucleotides in DMS in agreement with composite	0.563392
MFE stats
Number of unstructured nts in MFE model	529
Number of structured nts in MFE model	751
Total Nucleotides in MALAT1 with PARS, DMS-seq, or PARIS data (1281-8425)	6879
Total Nts with data in MALAT1 divided by 7145 nts (1281-8425)	0.962771
Total Nts with experimental data in MALAT1 divided by nts in full length MALAT1 (8708)	0.789963

## Sheet: Helices Coordinates
Helix Number	5' end MALAT1 genomic coordinates	3' end MALAT1 genomic coordinates	5' end MALAT1 transcript coordinates	3' end MALAT1 transcript coordinates	Is this found in primates?	Is this found in mammals?	Is this found in vertebrates?
H1	65497772	65497791	11	30	Yes	No	No
H2	65497795	65497810	34	49	Yes	No	No
H3	65497811	65497841	50	80	Yes	No	No
H4	65497843	65497904	82	143	Yes	No	No
H5	65497918	65497934	157	173	Yes	No	No
H6	65497960	65497972	199	211	Yes	No	No
H7	65497973	65497996	212	235	Yes	No	No
H8	65497997	65498014	236	253	Yes	No	No
H9	65498017	65498124	256	363	Yes	No	No
H10	65498026	65498050	265	289	Yes	No	No
H11	65498055	65498090	294	329	Yes	No	No
H12	65498098	65498106	337	345	Yes	No	No
H13	65498129	65498164	368	403	Yes	No	No
H14	65498168	65498214	407	453	Yes	No	No
H15	65498216	65498245	455	484	Yes	No	No
H16	65498254	65498336	493	575	Yes	No	No
H17	65498337	65498366	576	605	Yes	No	No
H18	65498369	65498379	608	618	Yes	No	No
H19	65498381	65498427	620	666	Yes	No	No
H20	65498432	65498469	671	708	Yes	No	No
H21	65498474	65498542	713	781	Yes	No	No
H22	65498543	65498559	782	798	Yes	No	No
H23	65498572	65498599	811	838	Yes	No	No
H24	65498604	65498622	843	861	Yes	No	No
H25	65498623	65498652	862	891	Yes	No	No
H26	65498655	65498687	894	926	Yes	No	No
H27	65498692	65498768	931	1007	Yes	Yes	No
H28	65498784	65498802	1023	1041	Yes	Yes	No
H29	65498812	65498833	1051	1072	Yes	Yes	No
H30	65498835	65498867	1074	1106	Yes	Yes	No
H31	65498868	65498894	1107	1133	Yes	Yes	No
H32	65498900	65498953	1139	1192	Yes	Yes	No
H33	65498968	65499037	1207	1276	Yes	Yes	No
H34	65499046-65499065	65505987-65506008	1285-1304	8226-8247	Yes	Yes	No
H35	65499074	65499088	1313	1327	Yes	Yes	No
H36	65499089	65499108	1328	1347	Yes	Yes	No
H37	65499115	65499147	1354	1386	Yes	Yes	No
H38	65499164	65499261	1403	1500	Yes	No	No
H39	65499178	65499193	1417	1432	Yes	No	No
H40	65499194	65499209	1433	1448	Yes	No	No
H41	65499211	65499230	1450	1469	Yes	No	No
H42	65499263	65499327	1502	1566	Yes	Yes	No
H43	65499374	65499400	1613	1639	Yes	Yes	No
H44	65499404	65499484	1643	1723	Yes	Yes	No
H45	65499485	65499503	1724	1742	Yes	Yes	No
H46	65499510	65499528	1749	1767	Yes	Yes	No
H47	65499536	65499559	1775	1798	Yes	Yes	No
H48	65499568	65499585	1807	1824	Yes	Yes	No
H49	65499610	65499636	1849	1875	Yes	Yes	No
H50	65499737	65499753	1976	1992	Yes	Yes	No
H51	65499765	65499777	2004	2016	Yes	Yes	No
H52	65499814	65499838	2053	2077	Yes	Yes	No
H53	65499856	65499893	2095	2132	Yes	Yes	No
H54	65499897-65499910	65500823-65500836	2136-2149	3062-3075	Yes	Yes	No
H55	65499914	65499936	2153	2175	Yes	No	No
H56	65499960	65499970	2199	2209	Yes	No	No
H57	65500001	65500013	2240	2252	Yes	No	No
H58	65500025	65500086	2264	2325	Yes	No	No
H59	65500102	65500145	2341	2384	Yes	No	No
H60	65500168	65500188	2407	2427	Yes	Yes	No
H61	65500195	65500221	2434	2460	Yes	Yes	No
H62	65500225	65500242	2464	2481	Yes	Yes	No
H63	65500270	65500298	2509	2537	Yes	Yes	No
H64	65500304	65500359	2543	2598	Yes	Yes	No
H65	65500365	65500399	2604	2638	Yes	Yes	No
H66	65500413	65500429	2652	2668	Yes	Yes	No
H67	65500445	65500464	2684	2703	Yes	Yes	No
H68	65500465	65500476	2704	2715	Yes	Yes	No
H69	65500479	65500510	2718	2749	Yes	Yes	No
H70	65500532	65500560	2771	2799	Yes	Yes	No
H71	65500575	65500640	2814	2879	Yes	Yes	No
H72	65500592	65500605	2831	2844	Yes	Yes	No
H73	65500606	65500619	2845	2858	Yes	Yes	No
H74	65500661	65500693	2900	2932	Yes	Yes	No
H75	65500695	65500729	2934	2968	Yes	Yes	No
H76	65500734	65500766	2973	3005	Yes	Yes	No
H77	65500771	65500803	3010	3042	Yes	Yes	No
H78	65500806	65500818	3045	3057	Yes	Yes	No
H79	65500859	65500931	3098	3170	Yes	Yes	No
H80	65500944	65500985	3183	3224	Yes	Yes	No
H81	65500997	65501031	3236	3270	Yes	Yes	No
H82	65501058	65501128	3297	3367	Yes	Yes	No
H83	65501132	65501148	3371	3387	Yes	Yes	No
H84	65501149	65501251	3388	3490	Yes	Yes	No
H85	65501164	65501189	3403	3428	Yes	Yes	No
H86	65501199	65501223	3438	3462	Yes	Yes	No
H87	65501254	65501326	3493	3565	Yes	Yes	No
H88	65501351	65501366	3590	3605	Yes	Yes	No
H89	65501369	65501382	3608	3621	Yes	Yes	No
H90	65501390	65501412	3629	3651	Yes	Yes	No
H91	65501420	65501434	3659	3673	Yes	Yes	No
H92	65501457-65501471	65501891-65501905	3696-3710	4130-4144	Yes	Yes	No
H93	65501478	65501489	3717	3728	Yes	Yes	No
H94	65501492	65501544	3731	3783	Yes	Yes	No
H95	65501507	65501520	3746	3759	Yes	Yes	No
H96	65501560	65501578	3799	3817	Yes	Yes	No
H97	65501590	65501609	3829	3848	Yes	Yes	No
H98	65501625	65501663	3864	3902	Yes	Yes	No
H99	65501667	65501706	3906	3945	Yes	Yes	No
H100	65501718	65501731	3957	3970	Yes	Yes	No
H101	65501732	65501794	3971	4033	Yes	Yes	No
H102	65501754	65501771	3993	4010	Yes	Yes	No
H103	65501795	65501823	4034	4062	Yes	Yes	No
H104	65501852	65501882	4091	4121	Yes	Yes	No
H105	65501931-65501942	65504231-65504242	4170-4181	6470-6481	Yes	Yes	No
H106	65501970	65501998	4209	4237	Yes	Yes	No
H107	65502014	65502188	4253	4427	Yes	No	No
H108	65502028	65502070	4267	4309	Yes	No	No
H109	65502078	65502094	4317	4333	Yes	No	No
H110	65502099	65502126	4338	4365	Yes	No	No
H111	65502127	65502137	4366	4376	Yes	No	No
H112	65502140	65502176	4379	4415	Yes	No	No
H113	65502189-65502195	65503459-65503465	4428-4434	5698-5704	Yes	Yes	No
H114	65502217	65502268	4456	4507	Yes	Yes	No
H115	65502270	65502338	4509	4577	Yes	Yes	Yes
H116	65502349	65502364	4588	4603	Yes	Yes	Yes
H117	65502365	65502399	4604	4638	Yes	Yes	Yes
H118	65502402	65502426	4641	4665	Yes	Yes	Yes
H119	65502442	65502457	4681	4696	Yes	Yes	No
H120	65502468	65502507	4707	4746	Yes	Yes	No
H121	65502508	65502551	4747	4790	Yes	Yes	No
H122	65502565	65502577	4804	4816	Yes	Yes	No
H123	65502587	65502675	4826	4914	Yes	Yes	No
H124	65502676	65502712	4915	4951	Yes	Yes	Yes
H125	65502713	65502852	4952	5091	Yes	Yes	Yes
H126	65502766	65502790	5005	5029	Yes	Yes	Yes
H127	65502829	65502844	5068	5083	Yes	Yes	Yes
H128	65502859	65503045	5098	5284	Yes	Yes	Yes
H129	65502893	65502925	5132	5164	Yes	Yes	Yes
H130	65502937	65502958	5176	5197	Yes	Yes	Yes
H131	65502964	65502981	5203	5220	Yes	Yes	Yes
H132	65503004	65503019	5243	5258	Yes	Yes	Yes
H133	65503066	65503078	5305	5317	Yes	Yes	No
H134	65503088	65503182	5327	5421	Yes	Yes	Yes
H135	65503193	65503205	5432	5444	Yes	Yes	Yes
H136	65503230	65503254	5469	5493	Yes	Yes	Yes
H137	65503290	65503309	5529	5548	Yes	Yes	Yes
H138	65503312	65503339	5551	5578	Yes	Yes	Yes
H139	65503351	65503365	5590	5604	Yes	Yes	No
H140	65503369	65503404	5608	5643	Yes	Yes	No
H141	65503433	65503452	5672	5691	Yes	Yes	No
H142	65503466	65503479	5705	5718	Yes	Yes	No
H143	65503502	65503537	5741	5776	Yes	Yes	No
H144	65503551	65503574	5790	5813	Yes	Yes	Yes
H145	65503603	65503621	5842	5860	Yes	Yes	Yes
H146	65503624	65503657	5863	5896	Yes	Yes	Yes
H147	65503685	65503748	5924	5987	Yes	Yes	Yes
H148	65503707	65503723	5946	5962	Yes	Yes	Yes
H149	65503764	65503774	6003	6013	Yes	Yes	Yes
H150	65503802	65503823	6041	6062	Yes	Yes	No
H151	65503832-65503838	65504189-65504195	6071-6077	6428-6434	Yes	Yes	Yes
H152	65503850	65503861	6089	6100	Yes	Yes	No
H153	65503863	65503915	6102	6154	Yes	Yes	Yes
H154	65503924	65503949	6163	6188	Yes	Yes	Yes
H155	65503959	65503983	6198	6222	Yes	Yes	No
H156	65504002	65504036	6241	6275	Yes	Yes	Yes
H157	65504054	65504078	6293	6317	Yes	Yes	Yes
H158	65504087	65504148	6326	6387	Yes	Yes	Yes
H159	65504170	65504187	6409	6426	Yes	Yes	Yes
H160	65504322	65504373	6561	6612	Yes	Yes	Yes
H161	65504404	65504477	6643	6716	Yes	Yes	Yes
H162	65504496	65504518	6735	6757	Yes	Yes	No
H163	65504520	65504865	6759	7104	Yes	Yes	No
H164	65504563	65504613	6802	6852	Yes	Yes	No
H165	65504626	65504796	6865	7035	Yes	Yes	No
H166	65504882	65505021	7121	7260	Yes	Yes	No
H167	65504902	65504932	7141	7171	Yes	Yes	No
H168	65504936	65505001	7175	7240	Yes	Yes	No
H169	65505028	65505053	7267	7292	Yes	Yes	No
H170	65505063-65505076	65505907-65505923	7302-7315	8146-8162	Yes	Yes	No
H171	65505086	65505106	7325	7345	Yes	Yes	No
H172	65505113	65505137	7352	7376	Yes	Yes	No
H173	65505147	65505192	7386	7431	Yes	Yes	No
H174	65505243-65505255	65505549-65505566	7482-7494	7788-7805	Yes	Yes	No
H175	65505294	65505326	7533	7565	Yes	Yes	No
H176	65505327	65505357	7566	7596	Yes	Yes	No
H177	65505358	65505366	7597	7605	Yes	Yes	No
H178	65505369	65505452	7608	7691	Yes	Yes	No
H179	65505463	65505538	7702	7777	Yes	Yes	No
H180	65505476	65505510	7715	7749	Yes	Yes	No
H181	65505516	65505531	7755	7770	Yes	Yes	No
H182	65505615	65505630	7854	7869	Yes	Yes	No
H183	65505633	65505651	7872	7890	Yes	Yes	No
H184	65505659	65505701	7898	7940	Yes	Yes	No
H185	65505708	65505749	7947	7988	Yes	Yes	No
H186	65505754	65505855	7993	8094	Yes	Yes	Yes
H187	65505857	65505892	8096	8131	Yes	Yes	Yes
H188	65505947	65505956	8186	8195	Yes	Yes	Yes
H189	65505967	65505979	8206	8218	Yes	Yes	Yes
H190	65506024	65506088	8263	8327	Yes	Yes	Yes
H191	65506117	65506173	8356	8412	Yes	Yes	Yes
H192	65506124	65506134	8363	8373	Yes	Yes	Yes
H193	65506136	65506148	8375	8387	Yes	Yes	Yes
H194	65506150	65506166	8389	8405	Yes	Yes	Yes
					194	153	42
PK1	65500124-65500129	65500251-65500256	2363-2368	2490-2495	Yes	Yes	No
PK2	65500650-65500655	65500670-65500676	2889-2894	2909-2915	Yes	Yes	No
PK3	65500932-65500943	65501772-65501787	3171-3182	4011-4026	Yes	Yes	No
PK4	65501906-65501917	65501948-65501960	4145-4156	4187-4199	Yes	Yes	No
PK5	65502003-65502005	65502199-65502201	4242-4244	4438-4440	Yes	Yes	No
PK6	65502643-65502657	65503537-65503546	4882-4896	5776-5785	Yes	Yes	Yes
PK7	65502794-65502824	65504374-65504402	5033-5063	6613-6641	Yes	Yes	Yes
PK8	65504158-65504164	65504258-65504264	6397-6403	6497-6503	Yes	Yes	Yes
PK9	65504710-65504719	65504803-65504810	6949-6958	7042-7049	Yes	Yes	No
PK10	65505177-65505182	65505213-65505219	7416-7421	7452-7458	Yes	Yes	No
PK11	65505193-65505207	65505259-65505278	7432-7446	7498-7517	Yes	Yes	No
PK12	65505607-65505614	65505672-65505681	7846-7853	7911-7920	Yes	Yes	No
PK13	65505684	65505696	7923	7935	Yes	Yes	No

## Sheet: Structured Loops
Identity of Structured Loop	Helix Location
UAA-GAN	H38
UAA-GAN	H42
Loop E	H44
GNRA	H53
Kink Turn	H55
UAA-GAN	H58
U turn	H60
UAA-GAN	H61
UAA-GAN	H106
ANYA	H106
UAA-GAN	H115
UAA-GAN	H136
U turn	H136
U turn	H176

## Sheet: Rscape Significant BP
Helix Call	Number of Significant Basepairs	Nucleotides
H43	1	1613;1639
H48	1	1807;1824
H51	1	2005;2015
H52	2	2054;2076 | 2061;2065
H60	1	2408;2427
H61	1	2435;2460
H71	1	2820;2873
H72	1	2906;2927
H74	1	2972;3005
H83	2	3302;3362 |3303;3361
H89	1	3592;3603
H90	1	3610;3619
H104	1	4099;4115
H107&H108	2	4261;4422 | 4276;4298
H109	1	4473;4485
H120	1	4707;4746
H121	1	4752;4784
H125	1	5009;5025
H129	1	5134;5162
H131	1	5206;5217
H137	1	5535;5541
H143	4	5742;5774| 5744;5772| 5752;5766|5754;5764				SNP rs73497102 is a covarying mutation (5744;5772)
H144	1	5784;5814
H145	1	5845;5857
H146	1	5871;5884
H162	1	6735;6757
H169	1	7267;7274
H171	1	7329;7341
H178	1	7622;7681
H185	1	7947;7988
H187	1	8103;8123
H190	1	8285;8302
H192	1	8365;8371
H194	1	8389;8405
	40

## Sheet: RNAStructureomeDB Agreement
domain	start	end	MALAT1 Start Coordinates	MALAT1 End Coordinates	z-score avg.	z-score minimum	Structured in model? If yes, which helices?
I	65497961	65498240	200	479	−2.61	−2.94	Yes; H6-15
II	65499361	65499600	1600	1839	−2.38	−2.49	Yes; H43-H48
III	65500161	65500320	2400	2559	−2.66	−2.7	Yes; H59-64
IV	65501841	65502000	4080	4239	−2.57	−2.86	Yes; H101-H106
V	65503201	65503400	5440	5639	−2.72	−3.07	Yes; H134-142
VI	65505281	65505560	7520	7799	−2.72	−3.08	Yes; PK11-H175
VII	65505961	65506200	8200	8439	−2.79	−3.25	Yes; H189-H191
