# Supplementary material for: Secondary Structural Model of Human MALAT1 Reveals Multiple Structure–Function Relationships
Source: Int J Mol Sci. 2019 Nov 9;20(22):5610. doi: 10.3390/ijms20225610 (PMC6888369; doi:10.3390/ijms20225610)
Supplement: Supplementary file 1 [file ijms-20-05610-s001.zip › Table S2.xlsx]

## Sheet: Proteins
name	5' end MALAT1 genomic coordinates	3' end MALAT1 genomic coordinates	5' end MALAT1 transcript coordinates	3' end MALAT1 transcript coordinates	Nucleotide sequence of MALAT1	References (PMID)	Found in primates?	If yes, which ones?	Found in mammals?	If yes, which ones?	Found in non-mammalian vertebrates?	If yes, which ones?
METTL3/14	65499522	65499526	1761	1765	AGACC	26121403	Yes	All surveyed except for gibbon and tarsier	Yes	Armadillo, panda, horse, shrew	No	None
METTL3/14	65500173	65500177	2412	2416	GGACU	26121403	Yes	All surveyed	Yes	All surveyed except armadillo, rat, and shrew	No	None
hnRNPG	65500273	65500278	2512	2517	AGG(m6A)C	28334903	Yes	All surveyed except tarsier	Yes	All surveyed except rat or elephant	No	None
METTL3/14	65500273	65500278	2512	2517	GGACU	26121403	Yes	All surveyed except tarsier	Yes	All surveyed except rat or elephant	No	None
hnRNPC	65500326	65500331	2565	2570	UUUUU	25719671	Yes	All surveyed except mouse lemur	Yes	All surveyed except sheep, cow, bison, naked mole rat, armadillo, ferret, rat, and manatee	No	None
METTL3/14	65500336	65500340	2575	2579	GGACU	26121403	Yes	All surveyed	Yes	All surveyed except rat and elephant	No	None
METTL3/14	65500370	65500374	2609	2613	GGACU	26121403	Yes	All surveyed	Yes	All surveyed except mouse, sheep, armadillo, rat, shrew, manatee, elephant	No	None
METTL3/14	65500479	65500483	2718	2722	GGACU	26121403	Yes	All surveyed except tarsier	Yes	All surveyed except for mouse, Chinese hamster, armadillo, rat, manatee, guinea pig, and elephant	No	None
HuR/ELAV1	65500919	65500924	3158	3163	UUUUU	21723170	Yes	All surveyed	Yes	All surveyed except dolphin, minke whale, guinea pig, tree shrew, tenrec, rabbit, rock hyrax, and Tasmanian devil	No	None
HuR/ELAV1	65501009	65501019	3248	3258	UUUUU	21723170	Yes	All surveyed	Yes	All surveyed except mouse, ferret, Chinese hamster, rat, shrew, guinea pig, tenrec, rock hyrax, and Tasmanian devil	No	None
METTL3/14	65501511	65501515	3750	3754	UUACU	26121403	Yes	All surveyed except marmoset and bushbaby	Yes	All surveyed except Malaysian flying lemur, Chinese pangolin, megabat, mouse, ferret, naked mole rat, guinea pig, tree shrew, tenrec, rabbit, and Tasmanian devil	No	None
METTL3/14	65502216	65502220	4455	4459	UAACU	26121403	Yes	Found only in human, gibbon, squirrel monkey, marmoset, and mouse lemur	No	None	No	None
HuR/ELAV1	65502293	65502320	4532	4559	UUUUU	21723170	Yes	All surveyed	Yes	All surveyed except mouse, shrew, pika, elephant, rock hyrax, and wallaby	Yes	Alligator
METTL3/14	65502803	65502807	5042	5046	GAACA	26121403	Yes	All surveyed except for green monkey, marmoset, mouse lemur, and tarsier	Yes	Megabat, naked mole rat, guinea pig only had this mark	No	None
TDP43	65504450	65504456	6689	6695	GUUGUGU	26265046	Yes	All surveyed	Yes	All surveyed	No	None
METTL3/14	65504683	65504687	6922	6926	AAACA	26121403	Yes	All surveyed except bushbaby, mouse lemur, and tarsier	No	None	No	None
METTL3/14	65505940	65505945	8179	8184	AGACU	26121403	Yes	All surveyed	Yes	All except rabbit	Yes	Painted turtle and alligator
METTL16	65506024	65506116	8263	8355	GAAGGUUUUUCUUUUCCUGAGAAAACAACACGUAUUGUUUUCUCAGGUUUUGCUUUUUGGCCUUUUCUAGCUUAAAAAAAAAAAAAGCAAAA	27872311	Yes	All surveyed	Yes	All surveyed	Yes	All surveyed
All surveyed primates include human, bonobo, chimp, gorilla, gibbon, crab-eating macaque, green monkey, Rhesus monkey, Anubis baboon, Hamadryas baboon, proboscis monkey, Golden snubnose monkey, marmoset, squirrel monkey, tarsier, mouse lemur, and bushbaby
All surveyed mammals include all primates, plus Malaysian flying lemur, mouse, rat, Chinese hamster, kangaroo rat, naked mole rat, guinea pig, rabbit, pika, tree shrew, hedgehog, shrew, pig, cow, bison, sheep, dolphin, Minke whale, alpaca, horse, white rhinoceros, dog, ferret, panda, cat, megabat, Chinese pangolin, elephant, manatee, rock hyrax, tenrec, armadillo, wallaby, and Tasmanian devil
All surveyed vertebrates include primates and mammals, plus painted turtle and American alligator

## Sheet: U1-rRNA-RPS6
name	MALAT1 target site	End of MALAT1 target site	5' end MALAT1 genomic coordinates	3' end MALAT1 genomic coordinates	Nucleotide sequence of MALAT1	References (PMID)	Found in primates?	If yes, which ones?	Found in mammals?	If yes, which ones?	Found in non-mammalian vertebrates?	If yes, which ones?
U1	3015	3067	65500776	130998537	GAGGUCGGCAAUAUGUUGUUUUUCUGGAACUUACUUAUGGUAACCUUUUAUUU	25259926	Yes	All surveyed except tarsier	Yes	All surveyed except Chinese pangolin, manatee, guinea pig, and elephant	No	None
U1	3152	3185	65500913	130998674	UUUCUCUUUUUCAGGCUUAUACUCAUGAAUCUUG	25259926	Yes	All surveyed	Yes	All surveyed except rock hyrax and Tasmanian Devil	No	None
U1	4715	4786	65502476	131000237	AAGAUGUUAAGGUAUGCUUCAAAAAUUUUGUAAAUUGUUUAUUUUAAACUUAUCUGUUUGUAAAUUGUAACU	25259926	Yes	All surveyed	Yes	All surveyed except cat, ferret, panda, minke whale, dog, pig, pika	No	None
U1	6127	6277	65503888	131001649	AAAUAACCUCUUAGACAGGUUGGGAGAUUAUGAUCAGAGUAAAAGGUAAUUACCACAUUUUAUUUCCAGAAAGUCAGGGGUCUAUAAAUUGACAGUGAUUAGAGUAAUACUUUUUCACAUUUCCAAAGUUUGCAUGUUAACUUUAAAUGCUUA	25259926	Yes	All surveyed	Yes	All surveyed except wallaby and Tasmanian devil	No	None
U1	6850	6884	65504611	131002372	UUCAUUUCUGGUGGUGGGAGGGGACUGAAGCCUUU	25259926	Yes	All surveyed	Yes	All surveyed	Yes	Painted turtle, American alligator
U1	6985	7045	65504746	131002507	UUCAGUGAUCUUUAGUGCAUUGUUUAUGUGUGGGUUUCUCUCUCCCCUCCCUUGGUCUUAAU	25259926	Yes	All surveyed	Yes	All surveyed	Yes	Painted turtle, American alligator
U1	7138	7206	65504899	131002660	AAACCAAACAUUCCAUUUUAAAUGUGGGGAUUGGGAACCACUAGUUCUUUCAGAUGGUAUUCUUCAGAC	25259926	Yes	All surveyed	Yes	All surveyed	Yes	American alligator
rRNA	1300	N/A	65499061	N/A	AGCGCAGGGGCUUCUGCUGAGGG	27184079	Yes	All surveyed	Yes	Found in mouse, dog, ferret, white rhinoceros, manatee, pig, Chinese hamster, sheep, Chinese pangolin, elephant, shrew, bison, cow, naked mole rat, tree shrew, kangaroo rat, and guinea pig	No	None
rRNA	2700	N/A	65500461	N/A	CAGUGUUUGAUGAAGCUAGGACUGAGGAGCAAGCGAGCAA	27184079	Yes	All surveyed except tarsier	Yes	All surveyed except Chinese hamster and manatee	No	None
rRNA	3400	N/A	65501161	N/A	CCUGAAUUCGUUUUGUAAAUGUAGAGUUUGGAUGUGUA	27184079	Yes	All surveyed	Yes	All surveyed except megabat, mouse, elephant, tree shrew, tenrec, rock hyrax	No	None
rRNA	7300	N/A	65505061	N/A	GUUAUGGGACAAUAGUAUUGAAUAGAUUU	27184079	Yes	All surveyed	Yes	All surveyed except mouse, rat, shrew, megabat, Tasmanian devil, and wallaby	No	None
rRNA	7700	N/A	65505461	N/A	AAGGGGAGGGAAAGGGGGAAAGCGGGCACCA	27184079	Yes	All surveyed	Yes	All surveyed except ferret, rock hyrax, pika, and Tasmanian devil	No	None
RPS6	7800	N/A	65505561	N/A	CGCCACCCCGUGCCUUUUGAUCUAGCACAGACCC	27184079	Yes	All surveyed	Yes	All surveyed except wallaby and Tasmanian devil	No	None
Note, for the rRNA and RPS6 RNA hits, the sequences listed in Column F start at the nucleotide number indicated in Column B and contain enough sequences to be readily discernable on a find or grep search.
All surveyed primates include human, bonobo, chimp, gorilla, gibbon, crab-eating macaque, green monkey, Rhesus monkey, Anubis baboon, Hamadryas baboon, proboscis monkey, Golden snubnose monkey, marmoset, squirrel monkey, tarsier, mouse lemur, and bushbaby
All surveyed mammals include all primates, plus Malaysian flying lemur, mouse, rat, Chinese hamster, kangaroo rat, naked mole rat, guinea pig, rabbit, pika, tree shrew, hedgehog, shrew, pig, cow, bison, sheep, dolphin, Minke whale, alpaca, horse, white rhinoceros, dog, ferret, panda, cat, megabat, Chinese pangolin, elephant, manatee, rock hyrax, tenrec, armadillo, wallaby, and Tasmanian devil
All surveyed vertebrates include primates and mammals, plus painted turtle and American alligator

## Sheet: miRNA
miRNA name	5' end MALAT1 genomic coordinates	3' end MALAT1 genomic coordinates	5' end MALAT1 transcript coordinates	3' end MALAT1 transcript coordinates	Nucleotide sequence of MALAT1	Structured/Unstructured	Date Accessed	Verified?	References (PMID)
hsa-miR-9	65498960	65498983	1199	1222	GCGGCGGAAGGUGAUCGAA	Structured	May 15. 2018	Yes	23985560
hsa-miR-216b-5p	65499120	65499142	1359	1381	UUUGAAAGAUAGAGAUU	Structured	May 15. 2018	Yes	27524242
hsa-miR-205-5p	65499403	65499424	1642	1663	AAUGAAGG	Unstructured	May 15. 2018	Yes	29511451
hsa-miR-224-5p	65499410	65499430	1649	1669	AAAUGAAGGUGACUU	Unstructured	May 15. 2018	No
hsa-miR-216b-5p	65499482	65499503	1721	1742	AGAGAUU	Structured	May 15. 2018	Yes	27524242
hsa-miR-876-5p	65499510	65499535	1749	1774	GUGAUUAAAAGACCUUGAAAUCC	Structured	May 15. 2018	No
hsa-miR-3167	65499514	65499535	1753	1774	UUGAAAUCC	Structured	May 15. 2018	No
hsa-miR-150-5p	65499596	65499618	1835	1857	UGGAAAGAUUAAUUGGGAG	Structured	May 15. 2018	No
hsa-miR-145-5p	65499648	65499670	1887	1909	GGAAAACUGGA	Unstructured	May 15. 2018	Yes	29633510
hsa-miR-384	65499788	65499805	2027	2044	GACAAGCUAGGAA	Unstructured	May 15. 2018	No
hsa-miR-544a	65500034	65500055	2273	2294	AAUUUCUGGUGGUGCAGAA	Structured	May 15. 2018	No
hsa-miR-30c-5p	65500069	65500092	2308	2331	UGAGAAGAUGAGGGUGUUUAC	Structured	May 15. 2018	No
hsa-miR-30a-5p	65500071	65500092	2310	2331	AGAUGAGGGUGUUUAC	Structured	May 15. 2018	No
hsa-miR-30b-5p	65500071	65500092	2310	2331	AGAUGAGGGUGUUUAC	Structured	May 15. 2018	No
hsa-miR-30d-5p	65500071	65500092	2310	2331	AGAUGAGGGUGUUUAC	Structured	May 15. 2018	No
hsa-miR-30e-5p	65500071	65500092	2310	2331	AGAUGAGGGUGUUUAC	Structured	May 15. 2018	No
hsa-miR-26a-5p	65500101	65500124	2340	2363	CCAAUUUAGAAGAAUACUUGA	Structured	May 15. 2018	No
hsa-miR-26b-5p	65500102	65500124	2341	2363	CAAUUUAGAAGAAUACUUGA	Structured	May 15. 2018	No
hsa-miR-4465	65500103	65500124	2342	2363	AGAAUACUUGA	Structured	May 15. 2018	No
hsa-miR-1297	65500109	65500124	2348	2363	GAAUACUUGA	Structured	May 15. 2018	Yes	28396617
hsa-miR-23c	65500247	65500272	2486	2511	GUAGCUUAGUUUGAAAAAUGUGA	Structured	May 15. 2018	Yes	29162158
hsa-miR-23a-3p	65500252	65500272	2491	2511	AAUGUGA	Structured	May 15. 2018	Yes	29162158
hsa-miR-23b-3p	65500252	65500272	2491	2511	AAUGUGA	Structured	May 15. 2018	Yes	29162158
hsa-miR-155-5p	65500361	65500381	2600	2620	UCCUGAGGACUAGCAUUA	Structured	May 15. 2018	Yes	27904771
hsa-miR-384	65500410	65500433	2649	2672	UGGAUUCAGUGAAUCUAGGAA	Structured	May 15. 2018	No
hsa-miR-200a-3p	65500443	65500467	2682	2706	GAUUCCAGGAACCAGUGUU	Structured	May 15. 2018	No
hsa-miR-141-3p	65500444	65500467	2683	2706	UUCCAGGAACCAGUGUU	Structured	May 15. 2018	No
hsa-miR-197-3p	65500496	65500517	2735	2756	GCAGUUCGUGGUGA	Structured	May 15. 2018	No
hsa-miR-378c	65500512	65500536	2751	2775	GAGUCCAG	Structured	May 15. 2018	No
hsa-miR-378a-3p	65500515	65500536	2754	2775	GAGUCCAG	Structured	May 15. 2018	No
hsa-miR-422a	65500515	65500536	2754	2775	GAGUCCAG	Structured	May 15. 2018	No
hsa-miR-378i	65500516	65500536	2755	2775	AGUCCAG	Structured	May 15. 2018	No
hsa-miR-378d	65500517	65500536	2756	2775	GAGUCCAG	Structured	May 15. 2018	No
hsa-miR-378f	65500517	65500536	2756	2775	GAGUCCAG	Structured	May 15. 2018	No
hsa-miR-378h	65500517	65500536	2756	2775	AUAGGAAAAGAGUCCAG	Structured	May 15. 2018	No
hsa-miR-378b	65500518	65500536	2757	2775	GAGUCCAG	Structured	May 15. 2018	No
hsa-miR-378e	65500518	65500536	2757	2775	GAGUCCAG	Structured	May 15. 2018	No
hsa-miR-149-5p	65500521	65500543	2760	2782	GAAAAGAGUCCAGGAGCCAG	Structured	May 15. 2018	No
hsa-miR-384	65500551	65500569	2790	2808	UGAAGGAAGCUAGGAA	Unstructured	May 15. 2018	No
hsa-miR-197-3p	65500579	65500600	2818	2839	GAUUUGGUGGUGA	Structured	May 15. 2018	No
hsa-miR-384	65500590	65500609	2829	2848	CUAGGAA	Structured	May 15. 2018	No
hsa-miR-363-3p	65500617	65500638	2856	2877	GGAAGGAGCGAGUGCAAU	Structured	May 15. 2018	Yes	27420766
hsa-miR-367-3p	65500617	65500638	2856	2877	GAGUGCAAU	Structured	May 15. 2018	No
hsa-miR-92a-3p	65500617	65500638	2856	2877	AGGAAGGAGCGAGUGCAAU	Structured	May 15. 2018	No
hsa-miR-92b-3p	65500617	65500638	2856	2877	AGGAAGGAGCGAGUGCAAU	Structured	May 15. 2018	No
hsa-miR-25-3p	65500618	65500638	2857	2877	GGAAGGAGCGAGUGCAAU	Structured	May 15. 2018	No
hsa-miR-32-5p	65500618	65500638	2857	2877	AGCGAGUGCAAU	Structured	May 15. 2018	No
hsa-miR-205-5p	65500632	65500651	2871	2890	AAUUUGGUGAUGAAGG	Unstructured	May 15. 2018	Yes	29511451
hsa-miR-1271-5p	65500717	65500739	2956	2978	GCAUGCCAGUGUGCCAA	Structured	May 15. 2018	No
hsa-miR-96-5p	65500717	65500739	2956	2978	CCAGCAUGCCAGUGUGCCAA	Structured	May 15. 2018	No
hsa-miR-204-5p	65500852	65500873	3091	3112	GUACUGAGGUGUAAAGGGA	Structured	May 15. 2018	Yes	28522163
hsa-miR-211-5p	65500854	65500873	3093	3112	CUGAGGUGUAAAGGGA	Structured	May 15. 2018	Yes	29874124
hsa-miR-346	65500946	65500968	3185	3207	UGAGGGCAGAC	Structured	May 15. 2018	No
hsa-miR-200c-3p	65501204	65501226	3443	3465	CAGUAUU	Structured	May 15. 2018	Yes	28899458
hsa-miR-200b-3p	65501205	65501226	3444	3465	CAGUAUU	Structured	May 15. 2018	No
hsa-miR-429	65501205	65501226	3444	3465	CAGUAUU	Structured	May 15. 2018	Yes	29588438
hsa-miR-4465	65501495	65501518	3734	3757	CUUGUUAUUUUUUACUUGA	Structured	May 15. 2018	No
hsa-miR-26a-5p	65501497	65501518	3736	3757	CUUGUUAUUUUUUACUUGA	Structured	May 15. 2018	No
hsa-miR-26b-5p	65501498	65501518	3737	3757	UUGUUAUUUUUUACUUGA	Structured	May 15. 2018	No
hsa-miR-1297	65501502	65501518	3741	3757	UUACUUGA	Unstructured	May 15. 2018	No
hsa-miR-320a	65501716	65501737	3955	3976	CACAGUGCAGCUUU	Structured	May 15. 2018	No
hsa-miR-320b	65501716	65501737	3955	3976	CACAGUGCAGCUUU	Structured	May 15. 2018	No
hsa-miR-320c	65501718	65501737	3957	3976	CACAGUGCAGCUUU	Structured	May 15. 2018	No
hsa-miR-4429	65501718	65501737	3957	3976	CACAGUGCAGCUUU	Structured	May 15. 2018	No
hsa-miR-320d	65501719	65501737	3958	3976	CACAGUGCAGCUUU	Structured	May 15. 2018	No
hsa-miR-143-3p	65501736	65501757	3975	3996	GUUCAUAUUCAGUCAUCUC	Unstructured	May 15. 2018	Yes	28543721
hsa-miR-4770	65501740	65501757	3979	3996	UAUUCAGUCAUCUC	Unstructured	May 15. 2018	No
hsa-miR-23c	65501796	65501819	4035	4058	UAAGUUUUCCAAUAAUGUGA	Structured	May 15. 2018	Yes	29162158
hsa-miR-23b-3p	65501797	65501819	4036	4058	UAAGUUUUCCAAUAAUGUGA	Structured	May 15. 2018	Yes	29162158
hsa-miR-23a-3p	65501799	65501819	4038	4058	AGUUUUCCAAUAAUGUGA	Structured	May 15. 2018	Yes	29162158
hsa-miR-224-5p	65501800	65501822	4039	4061	CCAAUAAUGUGACUU	Structured	May 15. 2018	No
hsa-miR-194-5p	65501861	65501884	4100	4123	UGGCAGUGGCCUGUUAC	Structured	May 15. 2018	No
hsa-miR-499a-5p	65501946	65501966	4185	4205	AGAGAACUUAAAGUCUUA	Structured	May 15. 2018	No
hsa-miR-425-5p	65502099	65502121	4338	4360	GGCAAGGAAAGUGUCAU	Structured	May 15. 2018	No
hsa-miR-144-3p	65502114	65502134	4353	4373	CAUAAUUUGAUACUGU	Structured	May 15. 2018	Yes	28938647
hsa-miR-181a-5p	65502558	65502579	4797	4818	CAGCUUGAAUGU	Structured	May 15. 2018	No
hsa-miR-181b-5p	65502558	65502579	4797	4818	CAGCUUGAAUGU	Structured	May 15. 2018	No
hsa-miR-181c-5p	65502558	65502579	4797	4818	CAGCUUGAAUGU	Structured	May 15. 2018	No
hsa-miR-181d-5p	65502558	65502579	4797	4818	CAGCUUGAAUGU	Structured	May 15. 2018	No
hsa-miR-4262	65502563	65502579	4802	4818	AGCUUGAAUGU	Structured	May 15. 2018	No
hsa-miR-3139	65502691	65502713	4930	4952	AGCUCCU	Structured	May 15. 2018	No
hsa-miR-708-5p	65502691	65502713	4930	4952	AGCUCCU	Structured	May 15. 2018	No
hsa-miR-28-5p	65502692	65502713	4931	4952	AGCUCCU	Structured	May 15. 2018	No
hsa-miR-202-3p	65502742	65502759	4981	4998	UAUGUCAUACCUC	Unstructured	May 15. 2018	Yes	27887846
hsa-miR-216a-5p	65502767	65502788	5006	5027	CUGAGAUU	Structured	May 15. 2018	No
hsa-miR-142-3p	65502995	65503016	5234	5255	AUGAAAAUGUUACACUAC	Structured	May 15. 2018	Yes	28346809
hsa-miR-96-5p	65503076	65503099	5315	5338	GAGGCUGUGCUGUGUGCCAA	Structured	May 15. 2018	No
hsa-miR-1271-5p	65503078	65503099	5317	5338	AGGCUGUGCUGUGUGCCAA	Structured	May 15. 2018	No
hsa-miR-494-3p	65503080	65503105	5319	5344	GCUGUGCUGUGUGCCAAUGUUUC	Structured	May 15. 2018	No
hsa-miR-203a	65503137	65503156	5376	5395	AGAGUUGCUUCAUUUCA	Unstructured	May 15. 2018	No
hsa-miR-370-3p	65503157	65503178	5396	5417	CAGCAGG	Structured	May 15. 2018	No
hsa-miR-22-3p	65503162	65503183	5401	5422	CAGCAGGCAGCU	Structured	May 15. 2018	Yes	27564100
hsa-miR-200c-3p	65503195	65503218	5434	5457	UUGCAUCUGCAGUAUU	Unstructured	May 15. 2018	Yes	28899458
hsa-miR-200b-3p	65503196	65503218	5435	5457	UUGCAUCUGCAGUAUU	Unstructured	May 15. 2018	No
hsa-miR-429	65503198	65503218	5437	5457	UUGCAUCUGCAGUAUU	Unstructured	May 15. 2018	Yes	29588438
hsa-miR-93-5p	65503262	65503284	5501	5523	CAACCAUGGCACUUU	Unstructured	May 15. 2018	No
hsa-miR-106a-5p	65503263	65503284	5502	5523	AUAUCAACCAUGGCACUUU	Unstructured	May 15. 2018	No
hsa-miR-17-5p	65503263	65503284	5502	5523	AUAUCAACCAUGGCACUUU	Unstructured	May 15. 2018	No
hsa-miR-20a-5p	65503263	65503284	5502	5523	AUAUCAACCAUGGCACUUU	Unstructured	May 15. 2018	No
hsa-miR-20b-5p	65503263	65503284	5502	5523	AUAUCAACCAUGGCACUUU	Unstructured	May 15. 2018	No
hsa-miR-519d-3p	65503263	65503284	5502	5523	UAUCAACCAUGGCACUUU	Unstructured	May 15. 2018	No
hsa-miR-106b-5p	65503264	65503284	5503	5523	UGGCACUUU	Unstructured	May 15. 2018	No
hsa-miR-590-3p	65503331	65503349	5570	5588	AGCCUUUUUAAAAUU	Structured	May 15. 2018	No
hsa-miR-873-5p	65503345	65503365	5584	5604	ACUUGUUCCUG	Structured	May 15. 2018	No
hsa-miR-506-3p	65503435	65503455	5674	5694	GAUCAGUGCCUU	Structured	May 15. 2018	Yes	28031721
hsa-miR-124-3p	65503437	65503455	5676	5694	AGUGAUCAGUGCCUU	Structured	May 15. 2018	Yes	28439401
hsa-miR-376b-3p	65503479	65503506	5718	5745	CAUUGAAUCUCUGAAGGCUCUAUGA	Structured	May 15. 2018	No
hsa-miR-376a-3p	65503486	65503506	5725	5745	CUCUAUGA	Unstructured	May 15. 2018	Yes	27458156
hsa-miR-590-3p	65503534	65503554	5773	5793	UUACUGCUAAAAUU	Structured	May 15. 2018	No
hsa-miR-133	65503657	65503677	5896	5916	CAGUAUUGUAUCGAGACCAAA	Structured	May 15. 2018	Yes	25868726
hsa-miR-141-3p	65503665	65503690	5904	5929	GUGUUUGUCUGUAGUUCAGUGUU	Structured	May 15. 2018	No
hsa-miR-200a-3p	65503668	65503690	5907	5929	UUGUCUGUAGUUCAGUGUU	Structured	May 15. 2018	No
hsa-miR-455-5p	65503839	65503859	6078	6098	UAAUUCCAGGCACAU	Structured	May 15. 2018	No
hsa-miR-154-5p	65503878	65503896	6117	6135	AAGGAAUAAAUAACCU	Structured	May 15. 2018	No
hsa-miR-9	65503990	65504012	6229	6251	ACAGUGAUUAGAGUAAUACUUUUUCACAUUUCCAAAG	Structured	May 15. 2018	Yes	23985560
hsa-miR-203a	65504121	65504142	6360	6381	AGGCAUUUCA	Structured	May 15. 2018	Yes	27887846
hsa-miR-135a-5p	65504136	65504158	6375	6397	AUGAAGCCAU	Unstructured	May 15. 2018	No
hsa-miR-135b-5p	65504138	65504158	6377	6397	AUGAAGCCAU	Unstructured	May 15. 2018	No
hsa-miR-217	65504322	65504344	6561	6583	AUGCAGU	Structured	May 15. 2018	Yes	29130190
hsa-miR-217	65504368	65504390	6607	6629	AUGCAGU	Structured	May 15. 2018	Yes	29130190
hsa-miR-101-3p	65504375	65504395	6614	6634	AGUAAAUGCAGUACUGU	Structured	May 15. 2018	Yes	29130190
hsa-miR-383-5p	65504381	65504402	6620	6641	UGCAGUACUGUUCUGAUC	Structured	May 15. 2018	No
hsa-miR-503-5p	65504383	65504410	6622	6649	GCAGUACUGUUCUGAUCCCGCUGCU	Structured	May 15. 2018	No
hsa-miR-1	65504670	65504691	6909	6930	ACAUUCC	Structured	May 15. 2018	Yes	26926567
hsa-miR-206	65504670	65504691	6909	6930	ACAUUCC	Structured	May 15. 2018	Yes
hsa-miR-613	65504672	65504691	6911	6930	GACAAGAAACAUUCC	Structured	May 15. 2018	No
hsa-miR-4644	65504767	65504790	7006	7029	UAUGUGUGGGUUUCUCUCUCC	Structured	May 15. 2018	No
hsa-miR-185-5p	65504769	65504790	7008	7029	GUUUCUCUCUCC	Structured	May 15. 2018	No
hsa-miR-4306	65504774	65504790	7013	7029	GUUUCUCUCUCC	Structured	May 15. 2018	No
hsa-miR-328-3p	65504834	65504853	7073	7092	GCGAAGGGCCA	Unstructured	May 15. 2018	No
hsa-miR-1	65504891	65504912	7130	7151	ACAUUCC	Structured	May 15. 2018	No
hsa-miR-206	65504891	65504912	7130	7151	CCAAACAUUCC	Structured	May 15. 2018	Yes	27191262
hsa-miR-613	65504891	65504912	7130	7151	UAAAUAAACCAAACAUUCC	Structured	May 15. 2018	No
hsa-miR-140-5p	65504916	65504940	7155	7179	AAUGUGGGGAUUGGGAACCACU	Structured	May 15. 2018	No
hsa-miR-320a	65505075	65505096	7314	7335	AUUUCAGCUUU	Structured	May 15. 2018	No
hsa-miR-320b	65505075	65505096	7314	7335	AUUUCAGCUUU	Structured	May 15. 2018	No
hsa-miR-320c	65505077	65505096	7316	7335	AUUUCAGCUUU	Structured	May 15. 2018	No
hsa-miR-4429	65505077	65505096	7316	7335	AUUUCAGCUUU	Structured	May 15. 2018	No
hsa-miR-320d	65505078	65505096	7317	7335	AUUUCAGCUUU	Structured	May 15. 2018	No
hsa-miR-338-3p	65505079	65505103	7318	7342	AUAGAUUUCAGCUUUAUGCUGG	Structured	May 15. 2018	No
hsa-miR-485-5p	65505278	65505299	7517	7538	GUCAGCCUC	Unstructured	May 15. 2018	No
hsa-miR-125a-3p	65505283	65505304	7522	7543	AGCCUCACCUG	Unstructured	May 15. 2018	No
hsa-miR-140-5p	65505473	65505494	7712	7733	AAAGCGGGCAACCACU	Structured	May 15. 2018	Yes	30094957
hsa-miR-491-5p	65505519	65505540	7758	7779	AAGCAAGGUCUCCCCAC	Structured	May 15. 2018	No
hsa-miR-506-3p	65505556	65505576	7795	7815	GUGCCUU	Structured	May 15. 2018	Yes	28031721
hsa-miR-124-3p	65505557	65505576	7796	7815	CACCCCGUGCCUU	Structured	May 15. 2018	Yes	28439401
hsa-miR-374a-5p	65505757	65505777	7996	8016	CUAAGUAGCUCUAUUAUA	Structured	May 15. 2018	No
hsa-miR-374b-5p	65505757	65505777	7996	8016	CUAAGUAGCUCUAUUAUA	Structured	May 15. 2018	No
hsa-miR-338-3p	65505830	65505851	8069	8090	CAAGAACUGUAAUGCUGG	Structured	May 15. 2018	No
hsa-miR-129-5p	65505909	65505929	8148	8168	UGGGUGGGAAUGCAAAAA	Structured	May 15. 2018	Yes	28346809
hsa-miR-205-5p	65506004	65506028	8243	8267	CUUCAGUAGGGUCAUGAAGG	Structured	May 15. 2018	No
hsa-miR-338-3p	65506102	65506124	8341	8363	AAAAAAGCAAAAGAUGCUGG	Structured	May 15. 2018	Yes	30362606

## Sheet: miRNA Conservation
name	MALAT1 target site	MALAT1 sequence	Found in primates?	If yes, which ones?	Found in mammals?	If yes, which ones?	Found in non-mammalian vertebrates?	If yes, which ones?
miR-197-3p	H72	2814-2850	Yes	All surveyed except tarsier	Yes	All surveyed except armadillo, ferret, rat, shrew, Chinese pangolin, manatee, guinea pig, and elephant	No	None
miR-384	H72-H73	2814-2850	Yes	All surveyed except tarsier	Yes	All surveyed except armadillo, ferret, guinea pig, and elephant	No	None
miR-25-3p, miR-363-30, miR-92ab-3p, miR-32-5p, miR-367-3p, miR-205-5p	H71	2850-2887	Yes	All surveyed	Yes	All surveyed except armadillo, ferret, manatee, and guinea pig	No	None
miR-338-3p	H191	8345-8363	Yes	All surveyed	Yes	All surveyed	Yes	All surveyed
miR-217-5p, miR-101-3p, miR-383-5p	H126	6611-6641	Yes	All surveyed	Yes	All surveyed	Yes	American alligator and painted turtle
miR-23	H102	4034-4058	Yes	All surveyed	Yes	All surveyed except tree shrew and Tasmanian devil	No	None
miR-217-5p	H160	6561-6590	Yes	All surveyed	Yes	All surveyed	Yes	American alligator and painted turtle
All surveyed primates include human, bonobo, chimp, gorilla, gibbon, crab-eating macaque, green monkey, Rhesus monkey, Anubis baboon, Hamadryas baboon, proboscis monkey, Golden snubnose monkey, marmoset, squirrel monkey, tarsier, mouse lemur, and bushbaby
All surveyed mammals include all primates, plus Malaysian flying lemur, mouse, rat, Chinese hamster, kangaroo rat, naked mole rat, guinea pig, rabbit, pika, tree shrew, hedgehog, shrew, pig, cow, bison, sheep, dolphin, Minke whale, alpaca, horse, white rhinoceros, dog, ferret, panda, cat, megabat, Chinese pangolin, elephant, manatee, rock hyrax, tenrec, armadillo, wallaby, and Tasmanian devil
All surveyed vertebrates include primates and mammals, plus painted turtle and American alligator

## Sheet: Modified Nucleotides
Modification	Coordinate	MALAT1 Transcript Position	Method	References (PMID)	Found in primates?	If yes, which ones?	Found in mammals?	If yes, which ones?	Found in non-mammalian vertebrates?	If yes, which ones?
m6A	65499524	1763	miCLIP	26121403	Yes	All surveyed	Yes	All except cat, panda, minke whale, alpaca, dolphin, mouse, dog, ferret, white rhinoceros, manatee, pig, sheep, elephant, bison, cow, naked mole rat, kangaroo rat, guinea pig, megabat	No
Am	65499670	1909	Nm-seq	28504680	Yes	All except Malaysian flying lemur	Yes	All except cat, armadillo, mouse, ferret, manatee, pig, sheep, elephant, kangaroo rat, guinea pig, megabat	No
m6A	65500175	2414	miCLIP	26121403	Yes	All surveyed	Yes	All except sheep, armadillo, rat, shrew, and elephant	No
m6A	65500276	2515	miCLIP	26121403	Yes	All surveyed	Yes	All except mouse, panda, Chinese hamster, armadillo, ferret, rat, elephant	No
m6A	65500338	2577	miCLIP	26121403	Yes	All surveyed	Yes	All except armadillo, rat, and elephant	No
m6A	65500372	2611	miCLIP	26121403	Yes	All surveyed	Yes	All except rat, shrew, and elephant	No
m6A	65500481	2720	miCLIP	26121403	Yes	All except tarsier	Yes	All except Chinese hamster, armadillo, manatee, guinea pig, and elephant	No
Am	65500517	2756	Nm-seq	28504680	Yes	All except Golden snubnose monkey, green money, proboscis monkey, rhesus monkey, crab eating macaque, anubis baboon, hamadryas baboon, bushbaby, marmoset, squirrel monkey, mouse lemur, and tarsier	Yes	All except Malaysian flying lemur, cat, mouse, white rhinoceros, panda, dolphin, horse, dog, tree shrew, Chinese hamster, kangaroo rat, armadillo, ferret, rat, shrew, Chinese pangolin, manatee, guinea pig, and elephant	No
m7G	65500855	3094	miCLIP	31031084	Yes	All except mouse lemur, bushbaby	Yes	All except manatee, mouse, Chinese hamster, rat, shrew, and tree shrew	No
ψ	65501135	3374	CMCT-seq	29125541	Yes	All except mouse lemur, tarsier	Yes	All except megabat, armadillo, mouse, kangaroo rat, elephant, Chinese hamster, rat, guinea pig, tree shrew, rock hyrax	No
m6A	65501513	3752	miCLIP	26121403	Yes	All except marmoset, bushbaby	Yes	All except Chinese pangolin, megabat, mouse, ferret, shrew, guinea pig, tree shrew, tenrec, rabbit, Tasmanian devil	No
m6A	65502218	4457	miCLIP	26121403	Yes	All except gorilla, anubis baboon, green moneky, hamadryas baboon, crab eating macaque, rhesus monkey, proboscis monkey, golden snubnose monkey, squirrel monkey, and marmoset	Yes	All except Malaysian flying lemur, mouse, naked mole rat, rabbit, rat, rock hyrax, guinea pig, Chinese hamster, pika, elephant, kangaroo rat, hedgehog, rock hyrax, Tasmanian devil, wallaby	No
m5C	65502492	4731	Bis-seq	22344696	Yes	All except squirrel monkey	Yes	All except dolphin	No
m5C	65502595	4834	Bis-seq	22344696	Yes	All surveyed	Yes	All except cat, ferret, panda, dog, manatee, pig, rabbit, shrew, pika, kangaroo rat, wallaby	No
m6A	65502805	5044	miCLIP	26121403	Yes	All	Yes	All except Malaysian flying lemur, cat, dog, mouse, pig, panda, armadillo, rat, ferret, elephant, manatee, pika, tenrec, hedgehog, rock hyrax, kangaroo rat, dolphin, wallaby, Tasmanian devil	No
ψ	65502922	5161	CMCT-seq	29125541	Yes	All except gibbon	Yes	All except Malaysian flying lemur, pig, naked mole rat, kangaroo rat, dolphin, wallaby, Tasmanian devil	No
m5C	65503279	5518	Bis-seq	22344696	Yes	All surveyed	Yes	All except mouse, pig, minke whale, bison, cow, alpaca, sheep, rat, elephant, manatee, Chinese pangolin, shrew, pika, tenrec, rock hyrax, dolphin, Tasmanian devil	Yes	Painted turtle, American alligator
m5C	65503281	5520	Bis-seq	22344696	Yes	All except squirrel monkey	Yes	All except cat, white rhinoceros, horse, dog, mouse, pig, panda, megabat, minke whale, bison, cow, Chinese hamster, alpaca, sheep, ferret, elephant, manatee, Chinese pangolin, shrew, pika, tenrec, hedgehog, dolphin, Tasmanian devil	No
m5C	65503299	5538	Bis-seq	22344696	Yes	All except tarsier	Yes	All except mouse, pig, megabat, minke whale, Chinese hamster, armadillo, alpaca, ferret, rabbit, wallaby, Tasmanian devil	No
m5C	65503300	5539	Bis-seq	22344696	Yes	All	Yes	All except Malaysian flying lemur, dog, mouse, bison, cow, Chinese hamster, alpaca, sheep, rat, naked mole rat, rabbit, Chinese pangolin, shrew, kangaroo rat, dolphin, wallaby	Yes	Painted turtle
ψ	65503351	5590	CMCT-seq	29125541	Yes	All except green monkey, bushbaby, mouse lemur	Yes	All except cat, white rhinoceros, horse, dog, pig, panda, megabat, minke whale, bison, cow, alpaca, sheep, ferret, rabbit, Chinese pangolin, shrew, pika, hedgehog, rock hyrax, kangaroo rat, dolphin, wallaby, Tasmanian devil	No
m5C	65503404	5643	Bis-seq	22344696	Yes	All surveyed	Yes	All except alpaca, naked mole rat, manatee, Tasmanian devil	No
m6A	65504685	6924	miCLIP	26121403	Yes	All except tarsier	Yes	All except ferret, minke whale, Chinese pangolin, Tasmanian devil	Yes	Painted turtle, American alligator
Um	65505892	8131	Nm-seq	28504680	Yes	All except mouse lemur	Yes	All except mouse, armadillo, Chinese hamster, elephant, rabbit, hedgehog, tenrec	Yes	American alligator
m6A	65505942	8181	miCLIP	26121403	Yes	All surveyed	Yes	All surveyed	Yes	Painted turtle, American alligator
m6A	65506051	8290	miCLIP	26121403	Yes	All surveyed	Yes	All surveyed	Yes	All surveyed
m1A	65506159	8398	m1A-seq	29072297	Yes	All surveyed	Yes	All surveyed	Yes	All surveyed
All surveyed primates include human, bonobo, chimp, gorilla, gibbon, crab-eating macaque, green monkey, Rhesus monkey, Anubis baboon, Hamadryas baboon, proboscis monkey, Golden snubnose monkey, marmoset, squirrel monkey, tarsier, mouse lemur, and bushbaby
All surveyed mammals include all primates, plus Malaysian flying lemur, mouse, rat, Chinese hamster, kangaroo rat, naked mole rat, guinea pig, rabbit, pika, tree shrew, hedgehog, shrew, pig, cow, bison, sheep, dolphin, Minke whale, alpaca, horse, white rhinoceros, dog, ferret, panda, cat, megabat, Chinese pangolin, elephant, manatee, rock hyrax, tenrec, armadillo, wallaby, and Tasmanian devil
All surveyed vertebrates include primates and mammals, plus painted turtle and American alligator

## Sheet: Somatic Mutations in Cancer
MALAT1 Coordinate	MALAT1 Transcript Position	Characterization of the Mutation	Type	# Affected Cases Across the GDC	Date Accessed
65497803	42	insA	Insertion	1 / 10,202	May 16, 2018
65497826	65	C>U	Substitution	1 / 10,202	May 16, 2018
65497833	72	insC	Insertion	1 / 10,202	May 16, 2018
65497845	84	G>A	Substitution	1 / 10,202	May 16, 2018
65497862	101	G>A	Substitution	1 / 10,202	May 16, 2018
65497868	107	A>G	Substitution	1 / 10,202	May 16, 2018
65497877	116	C>G	Substitution	1 / 10,202	May 16, 2018
65497882	121	G>A	Substitution	1 / 10,202	May 16, 2018
65497922	161	G>U	Substitution	1 / 10,202	May 16, 2018
65497926	165	C>U	Substitution	1 / 10,202	May 16, 2018
65497969	208	C>G	Substitution	1 / 10,202	May 16, 2018
65497969	208	delCCAGGUGGUGGUAUUUAGAUAAAA	Deletion	1 / 10,202	May 16, 2018
65497981	220	A>G	Substitution	1 / 10,202	May 16, 2018
65497990	229	A>C	Substitution	1 / 10,202	May 16, 2018
65498030	269	G>A	Substitution	1 / 10,202	May 16, 2018
65498056	295	C>G	Substitution	1 / 10,202	May 16, 2018
65498113	352	delA	Deletion	1 / 10,202	May 16, 2018
65498123	362	delA	Deletion	1 / 10,202	May 16, 2018
65498125	364	A>C	Substitution	1 / 10,202	May 16, 2018
65498134	373	C>U	Substitution	1 / 10,202	May 16, 2018
65498138	377	G>C	Substitution	1 / 10,202	May 16, 2018
65498152	391	C>A	Substitution	1 / 10,202	May 16, 2018
65498155	394	C>A	Substitution	1 / 10,202	May 16, 2018
65498156	395	U>C	Substitution	1 / 10,202	May 16, 2018
65498175	414	C>U	Substitution	1 / 10,202	May 16, 2018
65498207	446	G>A	Substitution	1 / 10,202	May 16, 2018
65498218	457	A>U	Substitution	1 / 10,202	May 16, 2018
65498301	540	insA	Insertion	1 / 10,202	May 16, 2018
65498330	569	C>U	Substitution	1 / 10,202	May 16, 2018
65498336	575	G>A	Substitution	1 / 10,202	May 16, 2018
65498351	590	delUG	Deletion	1 / 10,202	May 16, 2018
65498359	598	C>U	Substitution	1 / 10,202	May 16, 2018
65498398	637	G>A	Substitution	1 / 10,202	May 16, 2018
65498399	638	G>A	Substitution	1 / 10,202	May 16, 2018
65498464	703	U>C	Substitution	1 / 10,202	May 16, 2018
65498470	709	G>U	Substitution	1 / 10,202	May 16, 2018
65498499	738	C>U	Substitution	1 / 10,202	May 16, 2018
65498559	798	C>G	Substitution	1 / 10,202	May 16, 2018
65498571	810	G>A	Substitution	1 / 10,202	May 16, 2018
65498599	838	C>U	Substitution	1 / 10,202	May 16, 2018
65498615	854	G>U	Substitution	1 / 10,202	May 16, 2018
65498624	863	C>U	Substitution	2 / 10,202	May 16, 2018
65498635	874	U>C	Substitution	1 / 10,202	May 16, 2018
65498649	888	C>U	Substitution	1 / 10,202	May 16, 2018
65498667	906	A>U	Substitution	1 / 10,202	May 16, 2018
65498710	949	G>A	Substitution	1 / 10,202	May 16, 2018
65498712	951	G>U	Substitution	1 / 10,202	May 16, 2018
65498720	959	G>U	Substitution	1 / 10,202	May 16, 2018
65498742	981	A>U	Substitution	1 / 10,202	May 16, 2018
65498751	990	delG	Deletion	1 / 10,202	May 16, 2018
65498786	1025	A>U	Substitution	1 / 10,202	May 16, 2018
65498798	1037	U>G	Substitution	1 / 10,202	May 16, 2018
65498799	1038	G>U	Substitution	1 / 10,202	May 16, 2018
65498800	1039	U>A	Substitution	1 / 10,202	May 16, 2018
65498823	1062	insG	Insertion	1 / 10,202	May 16, 2018
65498825	1064	C>G	Substitution	1 / 10,202	May 16, 2018
65498830	1069	C>A	Substitution	1 / 10,202	May 16, 2018
65498832	1071	delUUC	Deletion	1 / 10,202	May 16, 2018
65498879	1118	C>U	Substitution	1 / 10,202	May 16, 2018
65498890	1129	A>G	Substitution	1 / 10,202	May 16, 2018
65498901	1140	A>U	Substitution	1 / 10,202	May 16, 2018
65498916	1155	A>G	Substitution	1 / 10,202	May 16, 2018
65498923	1162	G>A	Substitution	1 / 10,202	May 16, 2018
65498936	1175	A>U	Substitution	1 / 10,202	May 16, 2018
65498942	1181	G>U	Substitution	1 / 10,202	May 16, 2018
65498950	1189	delUUUUGCCUCCCUCACAA	Deletion	1 / 10,202	May 16, 2018
65498970	1209	C>A	Substitution	1 / 10,202	May 16, 2018
65498985	1224	G>A	Substitution	2 / 10,202	May 16, 2018
65498987	1226	A>U	Substitution	1 / 10,202	May 16, 2018
65498988	1227	U>A	Substitution	1 / 10,202	May 16, 2018
65498989	1228	U>A	Substitution	1 / 10,202	May 16, 2018
65498989	1228	U>C	Substitution	4 / 10,202	May 16, 2018
65498989	1228	U>G	Substitution	1 / 10,202	May 16, 2018
65498992	1231	G>A	Substitution	1 / 10,202	May 16, 2018
65498992	1231	G>U	Substitution	1 / 10,202	May 16, 2018
65499004	1243	U>C	Substitution	1 / 10,202	May 16, 2018
65499008	1247	C>A	Substitution	1 / 10,202	May 16, 2018
65499010	1249	C>U	Substitution	4 / 10,202	May 16, 2018
65499014	1253	C>U	Substitution	1 / 10,202	May 16, 2018
65499019	1258	A>G	Substitution	1 / 10,202	May 16, 2018
65499025	1264	C>U	Substitution	1 / 10,202	May 16, 2018
65499028	1267	C>U	Substitution	1 / 10,202	May 16, 2018
65499033	1272	G>U	Substitution	1 / 10,202	May 16, 2018
65499071	1310	C>A	Substitution	1 / 10,202	May 16, 2018
65499071	1310	C>U	Substitution	1 / 10,202	May 16, 2018
65499072	1311	U>G	Substitution	1 / 10,202	May 16, 2018
65499073	1312	U>A	Substitution	1 / 10,202	May 16, 2018
65499074	1313	C>A	Substitution	1 / 10,202	May 16, 2018
65499078	1317	U>C	Substitution	1 / 10,202	May 16, 2018
65499081	1320	delG	Deletion	1 / 10,202	May 16, 2018
65499085	1324	G>U	Substitution	1 / 10,202	May 16, 2018
65499098	1337	G>C	Substitution	1 / 10,202	May 16, 2018
65499105	1344	C>A	Substitution	1 / 10,202	May 16, 2018
65499106	1345	C>A	Substitution	1 / 10,202	May 16, 2018
65499108	1347	delCAGA	Deletion	1 / 10,202	May 16, 2018
65499111	1350	A>G	Substitution	1 / 10,202	May 16, 2018
65499114	1353	A>C	Substitution	1 / 10,202	May 16, 2018
65499121	1360	U>A	Substitution	1 / 10,202	May 16, 2018
65499123	1362	C>A	Substitution	1 / 10,202	May 16, 2018
65499150	1389	C>G	Substitution	1 / 10,202	May 16, 2018
65499154	1393	U>C	Substitution	1 / 10,202	May 16, 2018
65499156	1395	delA	Deletion	1 / 10,202	May 16, 2018
65499195	1434	G>A	Substitution	1 / 10,202	May 16, 2018
65499201	1440	delU	Deletion	1 / 10,202	May 16, 2018
65499211	1450	A>U	Substitution	1 / 10,202	May 16, 2018
65499221	1460	G>A	Substitution	1 / 10,202	May 16, 2018
65499237	1476	G>C	Substitution	1 / 10,202	May 16, 2018
65499245	1484	G>A	Substitution	1 / 10,202	May 16, 2018
65499254	1493	G>A	Substitution	1 / 10,202	May 16, 2018
65499275	1514	A>C	Substitution	1 / 10,202	May 16, 2018
65499287	1526	U>C	Substitution	1 / 10,202	May 16, 2018
65499321	1560	C>A	Substitution	2 / 10,202	May 16, 2018
65499335	1574	A>U	Substitution	1 / 10,202	May 16, 2018
65499336	1575	A>C	Substitution	2 / 10,202	May 16, 2018
65499350	1589	delAA	Deletion	1 / 10,202	May 16, 2018
65499364	1603	G>U	Substitution	1 / 10,202	May 16, 2018
65499407	1646	U>C	Substitution	1 / 10,202	May 16, 2018
65499431	1670	delA	Deletion	1 / 10,202	May 16, 2018
65499442	1681	A>U	Substitution	1 / 10,202	May 16, 2018
65499449	1688	U>A	Substitution	1 / 10,202	May 16, 2018
65499453	1692	A>C	Substitution	1 / 10,202	May 16, 2018
65499479	1718	G>C	Substitution	1 / 10,202	May 16, 2018
65499525	1764	C>G	Substitution	1 / 10,202	May 16, 2018
65499526	1765	C>U	Substitution	1 / 10,202	May 16, 2018
65499529	1768	G>C	Substitution	1 / 10,202	May 16, 2018
65499557	1796	C>A	Substitution	1 / 10,202	May 16, 2018
65499601	1840	G>U	Substitution	1 / 10,202	May 16, 2018
65499694	1933	G>U	Substitution	1 / 10,202	May 16, 2018
65499699	1938	G>U	Substitution	1 / 10,202	May 16, 2018
65499704	1943	G>A	Substitution	1 / 10,202	May 16, 2018
65499936	2175	U>C	Substitution	1 / 10,202	May 16, 2018
65500096	2335	G>U	Substitution	1 / 10,202	May 16, 2018
65500098	2337	C>U	Substitution	1 / 10,202	May 16, 2018
65500138	2377	A>G	Substitution	1 / 10,202	May 16, 2018
65500187	2426	U>A	Substitution	2 / 10,202	May 16, 2018
65500189	2428	A>G	Substitution	1 / 10,202	May 16, 2018
65500212	2451	U>G	Substitution	1 / 10,202	May 16, 2018
65500214	2453	G>U	Substitution	1 / 10,202	May 16, 2018
65500218	2457	G>A	Substitution	1 / 10,202	May 16, 2018
65500218	2457	G>C	Substitution	1 / 10,202	May 16, 2018
65500223	2462	A>G	Substitution	2 / 10,202	May 16, 2018
65500237	2476	G>C	Substitution	1 / 10,202	May 16, 2018
65500250	2489	G>C	Substitution	2 / 10,202	May 16, 2018
65500268	2507	delUG	Deletion	1 / 10,202	May 16, 2018
65500269	2508	G>A	Substitution	1 / 10,202	May 16, 2018
65500271	2510	G>A	Substitution	1 / 10,202	May 16, 2018
65500281	2520	C>U	Substitution	1 / 10,202	May 16, 2018
65500292	2531	U>C	Substitution	1 / 10,202	May 16, 2018
65500313	2552	U>C	Substitution	1 / 10,202	May 16, 2018
65500343	2582	G>A	Substitution	1 / 10,202	May 16, 2018
65500343	2582	G>C	Substitution	1 / 10,202	May 16, 2018
65500351	2590	A>C	Substitution	1 / 10,202	May 16, 2018
65500354	2593	insU	Insertion	1 / 10,202	May 16, 2018
65500355	2594	U>C	Substitution	1 / 10,202	May 16, 2018
65500365	2604	C>U	Substitution	1 / 10,202	May 16, 2018
65500367	2606	U>C	Substitution	1 / 10,202	May 16, 2018
65500378	2617	delAUUA	Deletion	2 / 10,202	May 16, 2018
65500382	2621	A>G	Substitution	1 / 10,202	May 16, 2018
65500385	2624	G>A	Substitution	1 / 10,202	May 16, 2018
65500396	2635	C>U	Substitution	1 / 10,202	May 16, 2018
65500417	2656	U>G	Substitution	1 / 10,202	May 16, 2018
65500434	2673	G>A	Substitution	1 / 10,202	May 16, 2018
65500453	2692	C>U	Substitution	1 / 10,202	May 16, 2018
65500454	2693	C>A	Substitution	1 / 10,202	May 16, 2018
65500454	2693	C>U	Substitution	1 / 10,202	May 16, 2018
65500471	2710	U>A	Substitution	1 / 10,202	May 16, 2018
65500504	2743	G>U	Substitution	1 / 10,202	May 16, 2018
65500511	2750	delGUG	Deletion	1 / 10,202	May 16, 2018
65500511	2750	G>C	Substitution	1 / 10,202	May 16, 2018
65500527	2766	A>G	Substitution	1 / 10,202	May 16, 2018
65500528	2767	insG	Insertion	1 / 10,202	May 16, 2018
65500529	2768	G>C	Substitution	1 / 10,202	May 16, 2018
65500570	2809	G>C	Substitution	1 / 10,202	May 16, 2018
65500575	2814	insUUUAAAAAUAAUCUU	Insertion	1 / 10,202	May 16, 2018
65500589	2828	A>G	Substitution	1 / 10,202	May 16, 2018
65500608	2847	A>G	Substitution	1 / 10,202	May 16, 2018
65500612	2851	A>G	Substitution	1 / 10,202	May 16, 2018
65500613	2852	G>U	Substitution	1 / 10,202	May 16, 2018
65500636	2875	A>U	Substitution	1 / 10,202	May 16, 2018
65500647	2886	G>A	Substitution	1 / 10,202	May 16, 2018
65500696	2935	insCA	Insertion	1 / 10,202	May 16, 2018
65500709	2948	delA	Deletion	1 / 10,202	May 16, 2018
65500711	2950	G>C	Substitution	1 / 10,202	May 16, 2018
65500715	2954	C>U	Substitution	1 / 10,202	May 16, 2018
65500770	3009	insU	Insertion	1 / 10,202	May 16, 2018
65500772	3011	C>U	Substitution	1 / 10,202	May 16, 2018
65500781	3020	C>U	Substitution	1 / 10,202	May 16, 2018
65500789	3028	delUGU	Deletion	1 / 10,202	May 16, 2018
65500800	3039	delUGGAACUUACUUAUGGUAACCUUUUAUUUAUUUUCUAAUA	Deletion	1 / 10,202	May 16, 2018
65500808	3047	A>U	Substitution	1 / 10,202	May 16, 2018
65500822	3061	delUUUA	Deletion	1 / 10,202	May 16, 2018
65500839	3078	A>G	Substitution	1 / 10,202	May 16, 2018
65500844	3083	delGGG	Deletion	1 / 10,202	May 16, 2018
65500852	3091	U>A	Substitution	1 / 10,202	May 16, 2018
65500860	3099	G>A	Substitution	1 / 10,202	May 16, 2018
65500870	3109	G>C	Substitution	1 / 10,202	May 16, 2018
65500883	3122	G>A	Substitution	1 / 10,202	May 16, 2018
65500911	3150	delGG	Deletion	1 / 10,202	May 16, 2018
65500917	3156	U>C	Substitution	1 / 10,202	May 16, 2018
65500919	3158	delUUU	Deletion	1 / 10,202	May 16, 2018
65500919	3158	delUUUUUCAGGCUUA	Deletion	1 / 10,202	May 16, 2018
65500930	3169	U>C	Substitution	1 / 10,202	May 16, 2018
65500936	3175	C>A	Substitution	1 / 10,202	May 16, 2018
65500938	3177	U>G	Substitution	1 / 10,202	May 16, 2018
65500946	3185	delGUCUGAAGCUUUUGA	Deletion	1 / 10,202	May 16, 2018
65500959	3198	G>U	Substitution	1 / 10,202	May 16, 2018
65500962	3201	G>A	Substitution	1 / 10,202	May 16, 2018
65500966	3205	G>C	Substitution	1 / 10,202	May 16, 2018
65501008	3247	delGUU	Deletion	1 / 10,202	May 16, 2018
65501010	3249	U>A	Substitution	1 / 10,202	May 16, 2018
65501010	3249	U>G	Substitution	1 / 10,202	May 16, 2018
65501011	3250	U>A	Substitution	1 / 10,202	May 16, 2018
65501025	3264	G>A	Substitution	1 / 10,202	May 16, 2018
65501026	3265	A>G	Substitution	1 / 10,202	May 16, 2018
65501051	3290	G>C	Substitution	1 / 10,202	May 16, 2018
65501054	3293	A>C	Substitution	1 / 10,202	May 16, 2018
65501109	3348	G>U	Substitution	1 / 10,202	May 16, 2018
65501110	3349	insAA	Insertion	1 / 10,202	May 16, 2018
65501110	3349	U>C	Substitution	1 / 10,202	May 16, 2018
65501143	3382	C>U	Substitution	2 / 10,202	May 16, 2018
65501145	3384	insU	Insertion	1 / 10,202	May 16, 2018
65501150	3389	U>C	Substitution	1 / 10,202	May 16, 2018
65501154	3393	U>G	Substitution	1 / 10,202	May 16, 2018
65501184	3423	G>U	Substitution	1 / 10,202	May 16, 2018
65501191	3430	G>A	Substitution	1 / 10,202	May 16, 2018
65501235	3474	U>A	Substitution	1 / 10,202	May 16, 2018
65501238	3477	G>C	Substitution	1 / 10,202	May 16, 2018
65501243	3482	G>U	Substitution	1 / 10,202	May 16, 2018
65501251	3490	delAU	Deletion	3 / 10,202	May 16, 2018
65501260	3499	C>U	Substitution	1 / 10,202	May 16, 2018
65501263	3502	U>A	Substitution	1 / 10,202	May 16, 2018
65501270	3509	insC	Insertion	1 / 10,202	May 16, 2018
65501273	3512	C>U	Substitution	1 / 10,202	May 16, 2018
65501286	3525	A>U	Substitution	1 / 10,202	May 16, 2018
65501333	3572	insACUGAAAACUCC	Insertion	1 / 10,202	May 16, 2018
65501334	3573	C>U	Substitution	1 / 10,202	May 16, 2018
65501350	3589	C>G	Substitution	1 / 10,202	May 16, 2018
65501410	3649	G>A	Substitution	1 / 10,202	May 16, 2018
65501413	3652	G>A	Substitution	2 / 10,202	May 16, 2018
65501428	3667	G>U	Substitution	1 / 10,202	May 16, 2018
65501435	3674	C>A	Substitution	1 / 10,202	May 16, 2018
65501442	3681	insA	Insertion	1 / 10,202	May 16, 2018
65501448	3687	delU	Deletion	2 / 10,202	May 16, 2018
65501454	3693	delC	Deletion	1 / 10,202	May 16, 2018
65501473	3712	G>A	Substitution	1 / 10,202	May 16, 2018
65501482	3721	A>G	Substitution	1 / 10,202	May 16, 2018
65501483	3722	G>U	Substitution	1 / 10,202	May 16, 2018
65501501	3740	delUUG	Deletion	1 / 10,202	May 16, 2018
65501517	3756	G>A	Substitution	1 / 10,202	May 16, 2018
65501543	3782	G>A	Substitution	1 / 10,202	May 16, 2018
65501546	3785	delAG	Deletion	1 / 10,202	May 16, 2018
65501547	3786	G>U	Substitution	1 / 10,202	May 16, 2018
65501560	3799	G>U	Substitution	1 / 10,202	May 16, 2018
65501567	3806	delAU	Deletion	1 / 10,202	May 16, 2018
65501569	3808	insU	Insertion	1 / 10,202	May 16, 2018
65501570	3809	delU	Deletion	1 / 10,202	May 16, 2018
65501577	3816	C>U	Substitution	1 / 10,202	May 16, 2018
65501581	3820	G>C	Substitution	1 / 10,202	May 16, 2018
65501609	3848	G>A	Substitution	1 / 10,202	May 16, 2018
65501614	3853	A>G	Substitution	1 / 10,202	May 16, 2018
65501625	3864	G>C	Substitution	1 / 10,202	May 16, 2018
65501627	3866	insG	Insertion	1 / 10,202	May 16, 2018
65501632	3871	U>C	Substitution	1 / 10,202	May 16, 2018
65501635	3874	A>G	Substitution	1 / 10,202	May 16, 2018
65501694	3933	insG	Insertion	1 / 10,202	May 16, 2018
65501700	3939	C>U	Substitution	1 / 10,202	May 16, 2018
65501707	3946	G>A	Substitution	1 / 10,202	May 16, 2018
65501719	3958	insAAAAAAUA	Insertion	1 / 10,202	May 16, 2018
65501720	3959	A>G	Substitution	1 / 10,202	May 16, 2018
65501721	3960	insAAGUUUA	Insertion	1 / 10,202	May 16, 2018
65501723	3962	G>A	Substitution	1 / 10,202	May 16, 2018
65501759	3998	G>U	Substitution	1 / 10,202	May 16, 2018
65501784	4023	G>U	Substitution	1 / 10,202	May 16, 2018
65501795	4034	G>C	Substitution	1 / 10,202	May 16, 2018
65501801	4040	delAA	Deletion	1 / 10,202	May 16, 2018
65501817	4056	U>C	Substitution	1 / 10,202	May 16, 2018
65501820	4059	delCUU	Deletion	1 / 10,202	May 16, 2018
65501833	4072	U>G	Substitution	1 / 10,202	May 16, 2018
65501842	4081	G>A	Substitution	1 / 10,202	May 16, 2018
65501843	4082	G>U	Substitution	1 / 10,202	May 16, 2018
65501882	4121	insA	Insertion	1 / 10,202	May 16, 2018
65501914	4153	A>G	Substitution	1 / 10,202	May 16, 2018
65501920	4159	U>C	Substitution	1 / 10,202	May 16, 2018
65501928	4167	G>A	Substitution	1 / 10,202	May 16, 2018
65501945	4184	U>C	Substitution	1 / 10,202	May 16, 2018
65501950	4189	G>C	Substitution	1 / 10,202	May 16, 2018
65501952	4191	G>U	Substitution	1 / 10,202	May 16, 2018
65501954	4193	A>C	Substitution	1 / 10,202	May 16, 2018
65501973	4212	delA	Deletion	1 / 10,202	May 16, 2018
65501974	4213	A>G	Substitution	1 / 10,202	May 16, 2018
65501983	4222	G>A	Substitution	1 / 10,202	May 16, 2018
65501983	4222	G>C	Substitution	1 / 10,202	May 16, 2018
65501987	4226	U>C	Substitution	1 / 10,202	May 16, 2018
65502027	4266	delU	Deletion	7 / 10,202	May 16, 2018
65502034	4273	C>U	Substitution	1 / 10,202	May 16, 2018
65502127	4366	G>C	Substitution	1 / 10,202	May 16, 2018
65502130	4369	A>G	Substitution	1 / 10,202	May 16, 2018
65502135	4374	A>C	Substitution	1 / 10,202	May 16, 2018
65502136	4375	delUCUGUUUUCCUUCAAAGUAUAGAGCU	Deletion	1 / 10,202	May 16, 2018
65502139	4378	delG	Deletion	1 / 10,202	May 16, 2018
65502140	4379	insUUUCC	Insertion	1 / 10,202	May 16, 2018
65502152	4391	insU	Insertion	1 / 10,202	May 16, 2018
65502184	4423	C>G	Substitution	1 / 10,202	May 16, 2018
65502199	4438	G>A	Substitution	1 / 10,202	May 16, 2018
65502211	4450	G>C	Substitution	1 / 10,202	May 16, 2018
65502215	4454	U>G	Substitution	1 / 10,202	May 16, 2018
65502231	4470	G>C	Substitution	1 / 10,202	May 16, 2018
65502280	4519	U>A	Substitution	1 / 10,202	May 16, 2018
65502293	4532	insU	Insertion	1 / 10,202	May 16, 2018
65502295	4534	U>C	Substitution	1 / 10,202	May 16, 2018
65502296	4535	delUAA	Deletion	1 / 10,202	May 16, 2018
65502312	4551	insU	Insertion	1 / 10,202	May 16, 2018
65502317	4556	A>G	Substitution	1 / 10,202	May 16, 2018
65502323	4562	A>G	Substitution	1 / 10,202	May 16, 2018
65502391	4630	C>G	Substitution	1 / 10,202	May 16, 2018
65502402	4641	C>U	Substitution	1 / 10,202	May 16, 2018
65502412	4651	insUG	Insertion	1 / 10,202	May 16, 2018
65502425	4664	A>C	Substitution	1 / 10,202	May 16, 2018
65502443	4682	G>C	Substitution	1 / 10,202	May 16, 2018
65502445	4684	G>U	Substitution	1 / 10,202	May 16, 2018
65502465	4704	A>U	Substitution	1 / 10,202	May 16, 2018
65502466	4705	A>U	Substitution	1 / 10,202	May 16, 2018
65502477	4716	A>G	Substitution	1 / 10,202	May 16, 2018
65502488	4727	U>C	Substitution	1 / 10,202	May 16, 2018
65502502	4741	U>G	Substitution	1 / 10,202	May 16, 2018
65502510	4749	delUUGU	Deletion	1 / 10,202	May 16, 2018
65502530	4769	delUGUU	Deletion	1 / 10,202	May 16, 2018
65502547	4786	U>C	Substitution	1 / 10,202	May 16, 2018
65502554	4793	G>U	Substitution	1 / 10,202	May 16, 2018
65502556	4795	A>C	Substitution	1 / 10,202	May 16, 2018
65502569	4808	delAGCUUGAAUGUCUCUUAG	Deletion	1 / 10,202	May 16, 2018
65502574	4813	G>A	Substitution	1 / 10,202	May 16, 2018
65502579	4818	delUC	Deletion	1 / 10,202	May 16, 2018
65502579	4818	U>C	Substitution	1 / 10,202	May 16, 2018
65502587	4826	insG	Insertion	1 / 10,202	May 16, 2018
65502606	4845	G>A	Substitution	1 / 10,202	May 16, 2018
65502606	4845	G>C	Substitution	1 / 10,202	May 16, 2018
65502625	4864	U>A	Substitution	1 / 10,202	May 16, 2018
65502635	4874	A>G	Substitution	1 / 10,202	May 16, 2018
65502672	4911	G>A	Substitution	1 / 10,202	May 16, 2018
65502696	4935	G>U	Substitution	1 / 10,202	May 16, 2018
65502699	4938	G>A	Substitution	1 / 10,202	May 16, 2018
65502701	4940	G>A	Substitution	1 / 10,202	May 16, 2018
65502708	4947	G>U	Substitution	1 / 10,202	May 16, 2018
65502711	4950	C>G	Substitution	1 / 10,202	May 16, 2018
65502720	4959	A>C	Substitution	1 / 10,202	May 16, 2018
65502722	4961	U>C	Substitution	1 / 10,202	May 16, 2018
65502783	5022	G>A	Substitution	1 / 10,202	May 16, 2018
65502796	5035	C>G	Substitution	1 / 10,202	May 16, 2018
65502878	5117	U>C	Substitution	1 / 10,202	May 16, 2018
65502881	5120	A>G	Substitution	1 / 10,202	May 16, 2018
65502910	5149	A>C	Substitution	1 / 10,202	May 16, 2018
65502932	5171	insA	Insertion	1 / 10,202	May 16, 2018
65502936	5175	A>G	Substitution	1 / 10,202	May 16, 2018
65502967	5206	C>A	Substitution	1 / 10,202	May 16, 2018
65502978	5217	G>A	Substitution	1 / 10,202	May 16, 2018
65503031	5270	A>G	Substitution	1 / 10,202	May 16, 2018
65503044	5283	insUAAAUGAGAGAUGAGU	Insertion	1 / 10,202	May 16, 2018
65503063	5302	G>U	Substitution	1 / 10,202	May 16, 2018
65503064	5303	G>C	Substitution	1 / 10,202	May 16, 2018
65503077	5316	G>C	Substitution	1 / 10,202	May 16, 2018
65503097	5336	C>G	Substitution	1 / 10,202	May 16, 2018
65503114	5353	C>U	Substitution	1 / 10,202	May 16, 2018
65503118	5357	C>G	Substitution	1 / 10,202	May 16, 2018
65503127	5366	C>U	Substitution	1 / 10,202	May 16, 2018
65503128	5367	U>C	Substitution	1 / 10,202	May 16, 2018
65503129	5368	U>C	Substitution	1 / 10,202	May 16, 2018
65503144	5383	delU	Deletion	1 / 10,202	May 16, 2018
65503155	5394	C>U	Substitution	1 / 10,202	May 16, 2018
65503167	5406	G>U	Substitution	1 / 10,202	May 16, 2018
65503191	5430	G>C	Substitution	1 / 10,202	May 16, 2018
65503276	5515	U>A	Substitution	1 / 10,202	May 16, 2018
65503277	5516	G>U	Substitution	1 / 10,202	May 16, 2018
65503281	5520	insU	Insertion	1 / 10,202	May 16, 2018
65503322	5561	A>C	Substitution	1 / 10,202	May 16, 2018
65503324	5563	U>G	Substitution	1 / 10,202	May 16, 2018
65503348	5587	U>A	Substitution	1 / 10,202	May 16, 2018
65503353	5592	G>A	Substitution	1 / 10,202	May 16, 2018
65503358	5597	insGA	Insertion	1 / 10,202	May 16, 2018
65503363	5602	C>U	Substitution	1 / 10,202	May 16, 2018
65503413	5652	insU	Insertion	1 / 10,202	May 16, 2018
65503413	5652	delCUUUAAAUAAUUUCUUAAAAGCCUCUAAAGUGA	Deletion	1 / 10,202	May 16, 2018
65503415	5654	insUA	Insertion	1 / 10,202	May 16, 2018
65503418	5657	A>C	Substitution	1 / 10,202	May 16, 2018
65503493	5732	delUGAAGGCUCUA	Deletion	1 / 10,202	May 16, 2018
65503494	5733	G>A	Substitution	1 / 10,202	May 16, 2018
65503510	5749	G>A	Substitution	1 / 10,202	May 16, 2018
65503519	5758	G>U	Substitution	1 / 10,202	May 16, 2018
65503527	5766	G>A	Substitution	1 / 10,202	May 16, 2018
65503535	5774	C>G	Substitution	1 / 10,202	May 16, 2018
65503558	5797	A>G	Substitution	1 / 10,202	May 16, 2018
65503565	5804	G>A	Substitution	1 / 10,202	May 16, 2018
65503570	5809	A>G	Substitution	1 / 10,202	May 16, 2018
65503598	5837	C>U	Substitution	1 / 10,202	May 16, 2018
65503601	5840	delAAU	Deletion	1 / 10,202	May 16, 2018
65503603	5842	delU	Deletion	1 / 10,202	May 16, 2018
65503607	5846	delAAA	Deletion	1 / 10,202	May 16, 2018
65503610	5849	C>U	Substitution	1 / 10,202	May 16, 2018
65503624	5863	G>C	Substitution	2 / 10,202	May 16, 2018
65503639	5878	G>U	Substitution	1 / 10,202	May 16, 2018
65503665	5904	delAU	Deletion	1 / 10,202	May 16, 2018
65503707	5946	G>C	Substitution	1 / 10,202	May 16, 2018
65503711	5950	delUCUUCUCUAA	Deletion	1 / 10,202	May 16, 2018
65503713	5952	U>G	Substitution	1 / 10,202	May 16, 2018
65503714	5953	delUC	Deletion	1 / 10,202	May 16, 2018
65503726	5965	C>U	Substitution	1 / 10,202	May 16, 2018
65503733	5972	delUU	Deletion	1 / 10,202	May 16, 2018
65503738	5977	C>U	Substitution	1 / 10,202	May 16, 2018
65503742	5981	G>A	Substitution	1 / 10,202	May 16, 2018
65503747	5986	C>A	Substitution	1 / 10,202	May 16, 2018
65503778	6017	G>U	Substitution	1 / 10,202	May 16, 2018
65503785	6024	G>A	Substitution	1 / 10,202	May 16, 2018
65503799	6038	G>U	Substitution	1 / 10,202	May 16, 2018
65503812	6051	A>G	Substitution	1 / 10,202	May 16, 2018
65503828	6067	A>G	Substitution	1 / 10,202	May 16, 2018
65503835	6074	G>A	Substitution	1 / 10,202	May 16, 2018
65503841	6080	delAUA	Deletion	2 / 10,202	May 16, 2018
65503850	6089	C>U	Substitution	2 / 10,202	May 16, 2018
65503901	6140	G>A	Substitution	1 / 10,202	May 16, 2018
65503923	6162	G>C	Substitution	1 / 10,202	May 16, 2018
65503926	6165	U>C	Substitution	1 / 10,202	May 16, 2018
65503928	6167	A>U	Substitution	1 / 10,202	May 16, 2018
65503934	6173	A>G	Substitution	1 / 10,202	May 16, 2018
65503945	6184	U>G	Substitution	1 / 10,202	May 16, 2018
65503978	6217	insA	Insertion	1 / 10,202	May 16, 2018
65503979	6218	delAG	Deletion	1 / 10,202	May 16, 2018
65503987	6226	G>C	Substitution	2 / 10,202	May 16, 2018
65504017	6256	G>A	Substitution	1 / 10,202	May 16, 2018
65504017	6256	G>C	Substitution	1 / 10,202	May 16, 2018
65504068	6307	A>U	Substitution	1 / 10,202	May 16, 2018
65504071	6310	A>G	Substitution	1 / 10,202	May 16, 2018
65504080	6319	A>G	Substitution	1 / 10,202	May 16, 2018
65504089	6328	insG	Insertion	1 / 10,202	May 16, 2018
65504092	6331	G>U	Substitution	1 / 10,202	May 16, 2018
65504093	6332	A>G	Substitution	1 / 10,202	May 16, 2018
65504141	6380	C>A	Substitution	1 / 10,202	May 16, 2018
65504169	6408	G>C	Substitution	1 / 10,202	May 16, 2018
65504177	6416	U>C	Substitution	1 / 10,202	May 16, 2018
65504216	6455	insGA	Insertion	1 / 10,202	May 16, 2018
65504219	6458	G>A	Substitution	1 / 10,202	May 16, 2018
65504230	6469	G>A	Substitution	1 / 10,202	May 16, 2018
65504233	6472	delUU	Deletion	1 / 10,202	May 16, 2018
65504233	6472	U>C	Substitution	1 / 10,202	May 16, 2018
65504245	6484	C>U	Substitution	1 / 10,202	May 16, 2018
65504247	6486	C>G	Substitution	1 / 10,202	May 16, 2018
65504248	6487	delAA	Deletion	1 / 10,202	May 16, 2018
65504273	6512	G>A	Substitution	1 / 10,202	May 16, 2018
65504279	6518	G>A	Substitution	1 / 10,202	May 16, 2018
65504283	6522	insG	Insertion	1 / 10,202	May 16, 2018
65504290	6529	delG	Deletion	1 / 10,202	May 16, 2018
65504309	6548	U>C	Substitution	1 / 10,202	May 16, 2018
65504322	6561	A>G	Substitution	1 / 10,202	May 16, 2018
65504334	6573	G>C	Substitution	1 / 10,202	May 16, 2018
65504335	6574	A>G	Substitution	1 / 10,202	May 16, 2018
65504361	6600	delC	Deletion	1 / 10,202	May 16, 2018
65504365	6604	C>U	Substitution	1 / 10,202	May 16, 2018
65504366	6605	delUGUU	Deletion	1 / 10,202	May 16, 2018
65504399	6638	G>A	Substitution	1 / 10,202	May 16, 2018
65504399	6638	G>C	Substitution	1 / 10,202	May 16, 2018
65504401	6640	U>C	Substitution	1 / 10,202	May 16, 2018
65504404	6643	C>U	Substitution	1 / 10,202	May 16, 2018
65504440	6679	A>G	Substitution	1 / 10,202	May 16, 2018
65504458	6697	C>U	Substitution	1 / 10,202	May 16, 2018
65504474	6713	A>G	Substitution	1 / 10,202	May 16, 2018
65504489	6728	delA	Deletion	1 / 10,202	May 16, 2018
65504514	6753	C>U	Substitution	1 / 10,202	May 16, 2018
65504515	6754	U>A	Substitution	1 / 10,202	May 16, 2018
65504516	6755	G>C	Substitution	1 / 10,202	May 16, 2018
65504523	6762	G>C	Substitution	2 / 10,202	May 16, 2018
65504536	6775	C>U	Substitution	1 / 10,202	May 16, 2018
65504563	6802	G>U	Substitution	1 / 10,202	May 16, 2018
65504569	6808	G>A	Substitution	1 / 10,202	May 16, 2018
65504589	6828	delU	Deletion	1 / 10,202	May 16, 2018
65504599	6838	A>G	Substitution	1 / 10,202	May 16, 2018
65504614	6853	A>G	Substitution	1 / 10,202	May 16, 2018
65504628	6867	G>C	Substitution	1 / 10,202	May 16, 2018
65504637	6876	G>A	Substitution	1 / 10,202	May 16, 2018
65504645	6884	U>A	Substitution	1 / 10,202	May 16, 2018
65504653	6892	U>C	Substitution	1 / 10,202	May 16, 2018
65504678	6917	A>G	Substitution	1 / 10,202	May 16, 2018
65504690	6929	C>U	Substitution	2 / 10,202	May 16, 2018
65504712	6951	G>A	Substitution	1 / 10,202	May 16, 2018
65504717	6956	delUA	Deletion	1 / 10,202	May 16, 2018
65504740	6979	A>G	Substitution	1 / 10,202	May 16, 2018
65504741	6980	A>C	Substitution	1 / 10,202	May 16, 2018
65504748	6987	C>G	Substitution	1 / 10,202	May 16, 2018
65504750	6989	G>U	Substitution	1 / 10,202	May 16, 2018
65504752	6991	G>A	Substitution	1 / 10,202	May 16, 2018
65504770	7009	delUA	Deletion	1 / 10,202	May 16, 2018
65504791	7030	C>A	Substitution	1 / 10,202	May 16, 2018
65504791	7030	C>U	Substitution	1 / 10,202	May 16, 2018
65504796	7035	C>U	Substitution	1 / 10,202	May 16, 2018
65504814	7053	A>U	Substitution	1 / 10,202	May 16, 2018
65504840	7079	U>A	Substitution	1 / 10,202	May 16, 2018
65504854	7093	G>C	Substitution	1 / 10,202	May 16, 2018
65504854	7093	G>U	Substitution	1 / 10,202	May 16, 2018
65504855	7094	A>C	Substitution	1 / 10,202	May 16, 2018
65504856	7095	G>A	Substitution	1 / 10,202	May 16, 2018
65504873	7112	G>A	Substitution	1 / 10,202	May 16, 2018
65504882	7121	G>A	Substitution	1 / 10,202	May 16, 2018
65504883	7122	C>A	Substitution	1 / 10,202	May 16, 2018
65504886	7125	A>G	Substitution	1 / 10,202	May 16, 2018
65504891	7130	C>U	Substitution	1 / 10,202	May 16, 2018
65504894	7133	delUAAA	Deletion	1 / 10,202	May 16, 2018
65504927	7166	G>A	Substitution	1 / 10,202	May 16, 2018
65504945	7184	C>A	Substitution	1 / 10,202	May 16, 2018
65504982	7221	C>U	Substitution	1 / 10,202	May 16, 2018
65504988	7227	G>A	Substitution	1 / 10,202	May 16, 2018
65505003	7242	C>U	Substitution	1 / 10,202	May 16, 2018
65505009	7248	G>A	Substitution	3 / 10,202	May 16, 2018
65505056	7295	G>A	Substitution	1 / 10,202	May 16, 2018
65505070	7309	C>G	Substitution	1 / 10,202	May 16, 2018
65505085	7324	G>A	Substitution	1 / 10,202	May 16, 2018
65505085	7324	G>C	Substitution	1 / 10,202	May 16, 2018
65505085	7324	G>U	Substitution	1 / 10,202	May 16, 2018
65505090	7329	C>U	Substitution	2 / 10,202	May 16, 2018
65505101	7340	delUGGAGUAACUGGCAUGUGAGCAAACUGU GUUGGCGUGGGGG	Deletion	1 / 10,202	May 16, 2018
65505141	7380	G>U	Substitution	1 / 10,202	May 16, 2018
65505147	7386	G>U	Substitution	1 / 10,202	May 16, 2018
65505148	7387	G>U	Substitution	1 / 10,202	May 16, 2018
65505159	7398	insAGAUCACCUGAGGUCAGGA	Insertion	1 / 10,202	May 16, 2018
65505166	7405	C>G	Substitution	1 / 10,202	May 16, 2018
65505167	7406	insU	Insertion	3 / 10,202	May 16, 2018
65505167	7406	C>U	Substitution	1 / 10,202	May 16, 2018
65505171	7410	U>C	Substitution	1 / 10,202	May 16, 2018
65505174	7413	U>A	Substitution	2 / 10,202	May 16, 2018
65505184	7423	C>U	Substitution	2 / 10,202	May 16, 2018
65505192	7431	C>U	Substitution	1 / 10,202	May 16, 2018
65505193	7432	C>U	Substitution	1 / 10,202	May 16, 2018
65505197	7436	C>U	Substitution	1 / 10,202	May 16, 2018
65505200	7439	delAAGGCACCG	Deletion	1 / 10,202	May 16, 2018
65505207	7446	C>U	Substitution	1 / 10,202	May 16, 2018
65505208	7447	G>A	Substitution	2 / 10,202	May 16, 2018
65505208	7447	G>U	Substitution	1 / 10,202	May 16, 2018
65505231	7470	U>C	Substitution	1 / 10,202	May 16, 2018
65505238	7477	U>C	Substitution	1 / 10,202	May 16, 2018
65505284	7523	G>U	Substitution	1 / 10,202	May 16, 2018
65505295	7534	delG	Deletion	1 / 10,202	May 16, 2018
65505297	7536	C>U	Substitution	1 / 10,202	May 16, 2018
65505304	7543	G>U	Substitution	1 / 10,202	May 16, 2018
65505308	7547	U>C	Substitution	1 / 10,202	May 16, 2018
65505311	7550	delA	Deletion	1 / 10,202	May 16, 2018
65505332	7571	C>A	Substitution	1 / 10,202	May 16, 2018
65505345	7584	C>U	Substitution	1 / 10,202	May 16, 2018
65505360	7599	C>A	Substitution	1 / 10,202	May 16, 2018
65505361	7600	G>A	Substitution	2 / 10,202	May 16, 2018
65505361	7600	G>C	Substitution	1 / 10,202	May 16, 2018
65505367	7606	delAUGCUUGAAGUACCCCUGGGCUUCUCUUAA CAUUUAAGCAAGC	Deletion	1 / 10,202	May 16, 2018
65505373	7612	G>C	Substitution	2 / 10,202	May 16, 2018
65505380	7619	C>U	Substitution	1 / 10,202	May 16, 2018
65505393	7632	delUU	Deletion	1 / 10,202	May 16, 2018
65505398	7637	A>G	Substitution	1 / 10,202	May 16, 2018
65505415	7654	U>G	Substitution	1 / 10,202	May 16, 2018
65505427	7666	delUUAAUAAUAA	Deletion	1 / 10,202	May 16, 2018
65505434	7673	U>C	Substitution	1 / 10,202	May 16, 2018
65505435	7674	delAAA	Deletion	1 / 10,202	May 16, 2018
65505437	7676	A>U	Substitution	1 / 10,202	May 16, 2018
65505453	7692	G>A	Substitution	1 / 10,202	May 16, 2018
65505460	7699	G>A	Substitution	1 / 10,202	May 16, 2018
65505478	7717	G>A	Substitution	1 / 10,202	May 16, 2018
65505478	7717	G>U	Substitution	1 / 10,202	May 16, 2018
65505483	7722	C>U	Substitution	1 / 10,202	May 16, 2018
65505486	7725	G>C	Substitution	1 / 10,202	May 16, 2018
65505494	7733	U>C	Substitution	1 / 10,202	May 16, 2018
65505534	7773	insCCCCACAAGCAACUUCUCUGCCACAUCGCCA CCCCGUGCCUUUUGAUCUAGCACAGAC	Insertion	1 / 10,202	May 16, 2018
65505552	7791	C>G	Substitution	1 / 10,202	May 16, 2018
65505553	7792	U>C	Substitution	1 / 10,202	May 16, 2018
65505568	7807	C>U	Substitution	1 / 10,202	May 16, 2018
65505574	7813	C>G	Substitution	1 / 10,202	May 16, 2018
65505579	7818	G>C	Substitution	1 / 10,202	May 16, 2018
65505599	7838	C>U	Substitution	1 / 10,202	May 16, 2018
65505610	7849	G>A	Substitution	1 / 10,202	May 16, 2018
65505640	7879	C>U	Substitution	1 / 10,202	May 16, 2018
65505653	7892	C>U	Substitution	1 / 10,202	May 16, 2018
65505657	7896	U>G	Substitution	1 / 10,202	May 16, 2018
65505676	7915	C>A	Substitution	1 / 10,202	May 16, 2018
65505677	7916	G>A	Substitution	1 / 10,202	May 16, 2018
65505694	7933	insCACUCCAGCCUGGGCAACAAGAGCAA	Insertion	1 / 10,202	May 16, 2018
65505694	7933	G>U	Substitution	1 / 10,202	May 16, 2018
65505705	7944	G>A	Substitution	1 / 10,202	May 16, 2018
65505729	7968	A>C	Substitution	1 / 10,202	May 16, 2018
65505743	7982	G>C	Substitution	1 / 10,202	May 16, 2018
65505770	8009	C>A	Substitution	1 / 10,202	May 16, 2018
65505772	8011	A>G	Substitution	1 / 10,202	May 16, 2018
65505774	8013	U>A	Substitution	1 / 10,202	May 16, 2018
65505778	8017	A>C	Substitution	1 / 10,202	May 16, 2018
65505803	8042	C>G	Substitution	1 / 10,202	May 16, 2018
65505824	8063	A>G	Substitution	1 / 10,202	May 16, 2018
65505826	8065	insACAU	Insertion	1 / 10,202	May 16, 2018
65505834	8073	C>G	Substitution	1 / 10,202	May 16, 2018
65505836	8075	delAG	Deletion	1 / 10,202	May 16, 2018
65505838	8077	A>G	Substitution	1 / 10,202	May 16, 2018
65505856	8095	G>A	Substitution	1 / 10,202	May 16, 2018
65505877	8116	G>C	Substitution	1 / 10,202	May 16, 2018
65505879	8118	G>U	Substitution	1 / 10,202	May 16, 2018
65505893	8132	G>C	Substitution	1 / 10,202	May 16, 2018
65505893	8132	G>U	Substitution	1 / 10,202	May 16, 2018
65505901	8140	G>C	Substitution	2 / 10,202	May 16, 2018
65505903	8142	G>A	Substitution	1 / 10,202	May 16, 2018
65505932	8171	C>A	Substitution	1 / 10,202	May 16, 2018
65505934	8173	delCUG	Deletion	2 / 10,202	May 16, 2018
65505944	8183	delU	Deletion	1 / 10,202	May 16, 2018
65505975	8214	G>C	Substitution	1 / 10,202	May 16, 2018
65505999	8238	C>G	Substitution	1 / 10,202	May 16, 2018
65506024	8263	G>A	Substitution	1 / 10,202	May 16, 2018
65506028	8267	insA	Insertion	1 / 10,202	May 16, 2018
65506042	8281	G>A	Substitution	1 / 10,202	May 16, 2018
65506058	8297	delUUG	Deletion	2 / 10,202	May 16, 2018
65506064	8303	delUC	Deletion	1 / 10,202	May 16, 2018
65506086	8325	U>C	Substitution	1 / 10,202	May 16, 2018
65506091	8330	C>U	Substitution	1 / 10,202	May 16, 2018
65506110	8349	A>G	Substitution	1 / 10,202	May 16, 2018
65506127	8366	insU	Insertion	1 / 10,202	May 16, 2018
65506131	8370	G>A	Substitution	1 / 10,202	May 16, 2018
65506136	8375	C>U	Substitution	1 / 10,202	May 16, 2018
65506144	8383	C>U	Substitution	1 / 10,202	May 16, 2018
65506145	8384	C>U	Substitution	2 / 10,202	May 16, 2018
65506148	8387	G>U	Substitution	1 / 10,202	May 16, 2018
65506157	8396	C>G	Substitution	1 / 10,202	May 16, 2018
65506157	8396	C>U	Substitution	1 / 10,202	May 16, 2018
65506163	8402	insCUG	Insertion	1 / 10,202	May 16, 2018
65506167	8406	C>U	Substitution	1 / 10,202	May 16, 2018
65506173	8412	C>A	Substitution	1 / 10,202	May 16, 2018
65506173	8412	delCUUUG	Deletion	1 / 10,202	May 16, 2018
65506173	8412	delCUUUGCUUUGA	Deletion	1 / 10,202	May 16, 2018
65506182	8421	G>A	Substitution	2 / 10,202	May 16, 2018
65506184	8423	C>U	Substitution	1 / 10,202	May 16, 2018
65506186	8425	A>G	Substitution	1 / 10,202	May 16, 2018
65506187	8426	insU	Insertion	1 / 10,202	May 16, 2018
65506206	8445	C>A	Substitution	1 / 10,202	May 16, 2018
65506220	8459	C>A	Substitution	2 / 10,202	May 16, 2018
65506221	8460	insAGUCUACAAG	Insertion	1 / 10,202	May 16, 2018
65506226	8465	C>U	Substitution	1 / 10,202	May 16, 2018
65506226	8465	delC	Deletion	1 / 10,202	May 16, 2018
65506243	8482	C>A	Substitution	1 / 10,202	May 16, 2018
65506245	8484	insG	Insertion	1 / 10,202	May 16, 2018
65506282	8521	C>G	Substitution	1 / 10,202	May 16, 2018
65506285	8524	delUGAACUAUAUA	Deletion	1 / 10,202	May 16, 2018
65506286	8525	G>C	Substitution	2 / 10,202	May 16, 2018
65506298	8537	delUCCUUGAUGUAUAAUUU	Deletion	1 / 10,202	May 16, 2018
65506311	8550	A>C	Substitution	1 / 10,202	May 16, 2018
65506320	8559	G>A	Substitution	1 / 10,202	May 16, 2018
65506331	8570	G>C	Substitution	1 / 10,202	May 16, 2018
65506342	8581	C>U	Substitution	2 / 10,202	May 16, 2018
65506345	8584	A>G	Substitution	1 / 10,202	May 16, 2018
65506353	8592	G>A	Substitution	1 / 10,202	May 16, 2018
65506353	8592	G>U	Substitution	1 / 10,202	May 16, 2018
65506370	8609	G>C	Substitution	1 / 10,202	May 16, 2018
65506378	8617	delU	Deletion	1 / 10,202	May 16, 2018
65506380	8619	U>C	Substitution	1 / 10,202	May 16, 2018
65506410	8649	G>C	Substitution	1 / 10,202	May 16, 2018
65506432	8671	delUUAACAAUU	Deletion	1 / 10,202	May 16, 2018
65506456	8695	G>A	Substitution	1 / 10,202	May 16, 2018
65506459	8698	G>U	Substitution	1 / 10,202	May 16, 2018
65506461	8700	A>G	Substitution	1 / 10,202	May 16, 2018

## Sheet: SNPs
SNP ID	Coordinate	MALAT1 Transcript Position	SNP
rs116042952	65497786	25	G>T
rs11227209	65497960	199	C>K
rs116377285	65497997	236	T>C
rs619586	65498698	937	A>G
rs150458267	65498766	1005	C>T
rs77535011	65498827	1066	A>B
rs11540779	65499070	1309	A>B
rs11540782	65499638	1877	U>C
rs60236485	65499935	2174	G>A
rs7927113	65500728	2967	G>A
rs79910129	65501008	3247	G>W
rs664589	65501878	4117	C>G
rs1056816	65502634	4873	A>K
rs73497102	65503505	5744	G>A
rs115795653	65504176	6415	A>G
rs3200401	65504361	6600	C>T
rs60151940	65504912	7151	C>W
PMID: 28253859
Reference URL: https://www.ncbi.nlm.nih.gov/pmc/articles/PMC5335789/#MOESM1
B = C, G, or T/U
K = G or T/U
W = A or T/U
